# Supplementary material for: Integrative taxonomy of New World Euplectrus Westwood (Hymenoptera, Eulophidae), with focus on 55 new species from Area de Conservación Guanacaste, northwestern Costa Rica
Source: Zookeys. 2015 Mar 10;(485):1–236. doi: 10.3897/zookeys.485.9124 (PMC4361813; doi:10.3897/zookeys.485.9124)
Supplement: XML Treatment for Euplectrus [file zookeys.485.9124-treatment1.xml]

<!DOCTYPE tp:taxon-treatment
  PUBLIC "-//TaxonX//DTD Taxonomic Treatment Publishing DTD v0 20100105//EN" "tax-treatment-NSO.dtd">
<tp:taxon-treatment xmlns:tp="http://www.plazi.org/taxpub"><tp:treatment-meta><kwd-group><label>Taxon classification</label><kwd><named-content content-type="kingdom">Animalia</named-content></kwd><kwd><named-content content-type="order">Hymenoptera</named-content></kwd><kwd><named-content content-type="family">Eulophidae</named-content></kwd></kwd-group><mixed-citation publication-type="journal"><person-group><name><surname>Hansson</surname><given-names>Christer</given-names></name><name><surname>Smith</surname><given-names>M. Alex</given-names></name><name><surname>Janzen</surname><given-names>Daniel H.</given-names></name><name><surname>Hallwachs</surname><given-names>Winnie</given-names></name></person-group><article-title>Integrative taxonomy of New World <italic><tp:taxon-name><tp:taxon-name-part taxon-name-part-type="genus">Euplectrus</tp:taxon-name-part></tp:taxon-name></italic> Westwood (<tp:taxon-name><tp:taxon-name-part taxon-name-part-type="order">Hymenoptera</tp:taxon-name-part></tp:taxon-name>, <tp:taxon-name><tp:taxon-name-part taxon-name-part-type="family">Eulophidae</tp:taxon-name-part></tp:taxon-name>), with focus on 55 new species from Area de Conservación Guanacaste, northwestern Costa Rica</article-title><source>Zookeys</source><day>10</day><month>3</month><year>2015</year><volume>2015</volume><issue>485</issue><fpage>1</fpage><lpage>236</lpage><pub-id pub-id-type="doi">10.3897/zookeys.485.9124</pub-id></mixed-citation></tp:treatment-meta><tp:nomenclature><tp:taxon-name>
                        <tp:taxon-name-part taxon-name-part-type="genus">Euplectrus</tp:taxon-name-part>
                    </tp:taxon-name><tp:taxon-authority>Westwood</tp:taxon-authority><tp:nomenclature-citation-list><tp:nomenclature-citation><tp:taxon-name><tp:taxon-name-part taxon-name-part-type="genus">Euplectrus</tp:taxon-name-part></tp:taxon-name><comment> Westwood, 1832. Type species <italic><tp:taxon-name><tp:taxon-name-part taxon-name-part-type="genus">Euplectrus</tp:taxon-name-part> <tp:taxon-name-part taxon-name-part-type="species">maculiventris</tp:taxon-name-part></tp:taxon-name></italic> Westwood, 1832, by monotypy.</comment></tp:nomenclature-citation><tp:nomenclature-citation><tp:taxon-name><tp:taxon-name-part taxon-name-part-type="genus">Diplectron</tp:taxon-name-part></tp:taxon-name><comment> Dahlbom, 1857. Type species <italic><tp:taxon-name><tp:taxon-name-part taxon-name-part-type="genus">Pteromalus</tp:taxon-name-part> <tp:taxon-name-part taxon-name-part-type="species">bicolor</tp:taxon-name-part></tp:taxon-name></italic> Swederus, 1795, by subsequent designation. Synonymized by <xref ref-type="bibr" rid="B13">Dalla Torre 1898</xref>.</comment></tp:nomenclature-citation><tp:nomenclature-citation><tp:taxon-name><tp:taxon-name-part taxon-name-part-type="genus">Heteroscapus</tp:taxon-name-part></tp:taxon-name><comment> Brèthes, 1918. Type species <italic><tp:taxon-name><tp:taxon-name-part taxon-name-part-type="genus">Heteroscapus</tp:taxon-name-part> <tp:taxon-name-part taxon-name-part-type="species">ronnai</tp:taxon-name-part></tp:taxon-name></italic> Brèthes, 1918, by monotypy. Synonymized by <xref ref-type="bibr" rid="B17">De Santis 1980b</xref>.</comment></tp:nomenclature-citation><tp:nomenclature-citation><tp:taxon-name><tp:taxon-name-part taxon-name-part-type="genus">Pachyscapha</tp:taxon-name-part></tp:taxon-name><comment> Howard, 1897. Type species <italic><tp:taxon-name><tp:taxon-name-part taxon-name-part-type="genus">Pachyscapha</tp:taxon-name-part> <tp:taxon-name-part taxon-name-part-type="species">insularis</tp:taxon-name-part></tp:taxon-name></italic> Howard, 1897, by monotypy. Synonymized by <xref ref-type="bibr" rid="B20">Ferrière 1941</xref>.</comment></tp:nomenclature-citation><tp:nomenclature-citation><tp:taxon-name><tp:taxon-name-part taxon-name-part-type="genus">Rekabia</tp:taxon-name-part></tp:taxon-name><comment> Cameron, 1904. Type species <italic><tp:taxon-name><tp:taxon-name-part taxon-name-part-type="genus">Rekabia</tp:taxon-name-part> <tp:taxon-name-part taxon-name-part-type="species">testaceipes</tp:taxon-name-part></tp:taxon-name></italic> Cameron, 1904, by monotypy. Synonymized by <xref ref-type="bibr" rid="B36">Kerrich 1974</xref>.</comment></tp:nomenclature-citation></tp:nomenclature-citation-list></tp:nomenclature><tp:treatment-sec sec-type="Diagnosis"><title>Diagnosis.</title><p>Hind tibial spurs elongate and strong (Figs <xref ref-type="fig" rid="F1">3</xref>, <xref ref-type="fig" rid="F57">424</xref>, <xref ref-type="fig" rid="F57">425</xref>), longest spur usually at least half as long as length of hind tarsus; scutellum without lateral grooves or lines of foveae (e.g. Figs <xref ref-type="fig" rid="F21">117</xref>, <xref ref-type="fig" rid="F21">120</xref>); propodeum anteromedially with a raised “cup” - triangular to semicircular, and with a complete median carina behind cup (e.g. Figs <xref ref-type="fig" rid="F94">733–738</xref>).</p></tp:treatment-sec><tp:treatment-sec sec-type="Description"><title>Description.</title><p>Antenna in both sexes with six flagellomeres, including a 2-segmented clava (e.g. Figs <xref ref-type="fig" rid="F14">58</xref>, <xref ref-type="fig" rid="F14">59</xref>, <xref ref-type="fig" rid="F14">63</xref>); male scape usually wider than female scape and with sensory pores that are usually confined to ventral margin, but occasionally scattered over the inner or outer lateral surface; in the latter case the scape is ± strongly swollen (e.g. Figs <xref ref-type="fig" rid="F14">59</xref>, <xref ref-type="fig" rid="F92">726</xref>). Mandibles and palpi usually white, occasionally dark brown. Head dark and shiny, lower face usually ± pale, pale area reaching from eye to eye (e.g. Figs <xref ref-type="fig" rid="F24">139</xref>, <xref ref-type="fig" rid="F24">140</xref>), to confined to a pale spot below toruli (e.g. Figs <xref ref-type="fig" rid="F12">37</xref>, <xref ref-type="fig" rid="F12">38</xref>); in some species the lower face is completely dark (e.g. Figs <xref ref-type="fig" rid="F14">54</xref>, <xref ref-type="fig" rid="F14">55</xref>). Lower frons smooth, upper frons with very weak reticulation (e.g. Figs <xref ref-type="fig" rid="F13">47</xref>, <xref ref-type="fig" rid="F13">50</xref>); 1–4 rows of setae close to eyes. Occipital margin rounded (e.g. Fig. <xref ref-type="fig" rid="F13">48</xref>) to carinate (e.g. Fig. <xref ref-type="fig" rid="F13">51</xref>).</p><!--PageBreak--><p>Mesoscutum with raised and distinct reticulation (e.g. Figs <xref ref-type="fig" rid="F13">49</xref>, <xref ref-type="fig" rid="F13">52</xref>); midlobe with a complete median carina and with three pairs of setae, two pairs close to notauli and one pair medially; each sidelobe with three strong setae close to posterior margin and with 5–18 scattered setae in front of strong setae; notauli distinct throughout. Scutellum 0.8–1.1× as long as wide, usually convex but occasionally almost flat, with two pairs of setae close to lateral margins (e.g. Figs <xref ref-type="fig" rid="F13">49</xref>, <xref ref-type="fig" rid="F13">52</xref>). Scutoscutellar suture wide (e.g. Figs <xref ref-type="fig" rid="F13">49</xref>, <xref ref-type="fig" rid="F13">52</xref>). Axillae with very weak reticulation (e.g. Figs <xref ref-type="fig" rid="F13">49</xref>, <xref ref-type="fig" rid="F13">52</xref>). Dorsellum 0.2× as long (medially) as wide, and 0.3× as long as length of median propodeum, ± flat, smooth and shiny, with (e.g. Figs <xref ref-type="fig" rid="F94">733–738</xref>) or without (e.g. Figs <xref ref-type="fig" rid="F95">741</xref>, <xref ref-type="fig" rid="F95">743</xref>) a groove or foveae along anterior margin, posterior margin with two oblong-rounded indentations laterally and medially with 2–4 (usually two) spines. Propodeum anteromedially with a triangular to semicircular cup that continues backwards as a narrow median carina (e.g. Figs <xref ref-type="fig" rid="F94">733–738</xref>) that splits into two carinae just before posterior margin of propodeum, carinae reach down to supracoxal flanges; propodeal callus with 5–15 setae. Hind tibial spurs long and strong, longest spur usually at least half as long as length of hind tarsus (Figs <xref ref-type="fig" rid="F1">3</xref>, <xref ref-type="fig" rid="F57">424</xref>, <xref ref-type="fig" rid="F57">425</xref>). Wings transparent, veins yellowish-white to yellowish-brown and setae dark brown to black; submarginal vein usually with five setae, occasionally four or six; speculum present and usually closed, very occasionally open below and towards base of wing; costal cell with 1–2 rows of setae on ventral surface, and fore margin with 0–8 setae close to marginal vein; with 13–36 admarginal setae, in 1–3 rows.</p><p>Petiole black with strong sculpture, 0.5–1.5× as long as wide, frequently longer in male. Female gaster ± ovate to rounded (e.g. Figs <xref ref-type="fig" rid="F14">56</xref>, <xref ref-type="fig" rid="F14">62</xref>), male gaster rounded ± triangular (e.g. Figs <xref ref-type="fig" rid="F22">125</xref>, <xref ref-type="fig" rid="F30">193</xref>). However, it should be noted that the shape and length of the gaster are affected by how the specimen has been killed and subsequently dried.</p></tp:treatment-sec><tp:treatment-sec sec-type="Hosts and biology"><title>Hosts and biology.</title><p>Species develop as gregarious ectoparasitoids on caterpillars of several <tp:taxon-name><tp:taxon-name-part taxon-name-part-type="order">Lepidoptera</tp:taxon-name-part></tp:taxon-name> families: “<tp:taxon-name><tp:taxon-name-part taxon-name-part-type="family">Arctiidae</tp:taxon-name-part></tp:taxon-name>” (unconfirmed, and now a subfamily – <tp:taxon-name><tp:taxon-name-part taxon-name-part-type="subfamily">Arctiinae</tp:taxon-name-part></tp:taxon-name> – in <tp:taxon-name><tp:taxon-name-part taxon-name-part-type="family">Erebidae</tp:taxon-name-part></tp:taxon-name>), <tp:taxon-name><tp:taxon-name-part taxon-name-part-type="family">Erebidae</tp:taxon-name-part></tp:taxon-name>, <tp:taxon-name><tp:taxon-name-part taxon-name-part-type="family">Euteliidae</tp:taxon-name-part></tp:taxon-name>, <tp:taxon-name><tp:taxon-name-part taxon-name-part-type="family">Geometridae</tp:taxon-name-part></tp:taxon-name>, <tp:taxon-name><tp:taxon-name-part taxon-name-part-type="family">Lasiocampidae</tp:taxon-name-part></tp:taxon-name> (one record), <tp:taxon-name><tp:taxon-name-part taxon-name-part-type="family">Noctuidae</tp:taxon-name-part></tp:taxon-name>, <tp:taxon-name><tp:taxon-name-part taxon-name-part-type="family">Nolidae</tp:taxon-name-part></tp:taxon-name>, <tp:taxon-name><tp:taxon-name-part taxon-name-part-type="family">Notodontidae</tp:taxon-name-part></tp:taxon-name>, <tp:taxon-name><tp:taxon-name-part taxon-name-part-type="family">Sphingidae</tp:taxon-name-part></tp:taxon-name>, <tp:taxon-name><tp:taxon-name-part taxon-name-part-type="family">Tortricidae</tp:taxon-name-part></tp:taxon-name> (one doubtful record) – all treated in this paper. See also chapter on “Biology” above.</p></tp:treatment-sec><tp:treatment-sec sec-type="Distribution"><title>Distribution.</title><p>Cosmopolitan (<xref ref-type="bibr" rid="B42">Noyes 2014</xref>).</p></tp:treatment-sec><tp:treatment-sec sec-type="Key to females"><title>Key to females.</title><table-wrap content-type="key" position="anchor" orientation="portrait"><table rules="all"><tbody><tr><td rowspan="1" colspan="1">1</td><td rowspan="1" colspan="1">Frons with lower face dark (black to very dark reddish-brown) and not delimited from surrounding parts of frons (e.g. Figs <xref ref-type="fig" rid="F64">480</xref>, <xref ref-type="fig" rid="F66">503</xref>)</td><td rowspan="1" colspan="1"><bold>2</bold></td></tr><tr><td rowspan="1" colspan="1">–</td><td rowspan="1" colspan="1">Frons with at least parts of lower face distinctly paler than surrounding parts of frons (e.g. Figs <xref ref-type="fig" rid="F20">105</xref>, <xref ref-type="fig" rid="F36">241</xref>)</td><td rowspan="1" colspan="1"><bold>19</bold></td></tr><tr><td rowspan="1" colspan="1">2(1)</td><td rowspan="1" colspan="1">Basal 3–4 flagellomeres distinctly paler than flagellomeres 5–6 (Fig. <xref ref-type="fig" rid="F66">505</xref>); mandibles dark brown</td><td rowspan="1" colspan="1"><bold><italic><tp:taxon-name><tp:taxon-name-part taxon-name-part-type="genus">Euplectrus</tp:taxon-name-part> <tp:taxon-name-part taxon-name-part-type="species">zamorai</tp:taxon-name-part></tp:taxon-name></italic> Schauff</bold></td></tr><tr><td rowspan="1" colspan="1">–</td><td rowspan="1" colspan="1">At most with basal flagellomeres 1–2 more or less pale; mandibles dark brown to white</td><td rowspan="1" colspan="1"><bold>3</bold></td></tr><tr><td rowspan="1" colspan="1">3(2)</td><td rowspan="1" colspan="1">Hind coxa black to brown (dark brown to pale brown) (e.g. Figs <xref ref-type="fig" rid="F64">479</xref>, <xref ref-type="fig" rid="F92">720</xref>)</td><td rowspan="1" colspan="1"><bold>4</bold></td></tr><tr><td rowspan="1" colspan="1"><!--PageBreak-->–</td><td rowspan="1" colspan="1">Hind coxa yellow to dark yellowish-brown (e.g. Figs <xref ref-type="fig" rid="F20">104</xref>, <xref ref-type="fig" rid="F24">138</xref>)</td><td rowspan="1" colspan="1"><bold>8</bold></td></tr><tr><td rowspan="1" colspan="1">4(3)</td><td rowspan="1" colspan="1">Mandibles dark brown to dark yellowish-brown</td><td rowspan="1" colspan="1"><bold>5</bold></td></tr><tr><td rowspan="1" colspan="1">–</td><td rowspan="1" colspan="1">Mandibles predominantly to completely yellowish-white to yellowish-brown, occasionally with base brown</td><td rowspan="1" colspan="1"><bold>7</bold></td></tr><tr><td rowspan="1" colspan="1">5(4)</td><td rowspan="1" colspan="1">Hind coxa pale brown (Fig. <xref ref-type="fig" rid="F92">720</xref>)</td><td rowspan="1" colspan="1"><bold><italic><tp:taxon-name><tp:taxon-name-part taxon-name-part-type="genus">Euplectrus</tp:taxon-name-part> <tp:taxon-name-part taxon-name-part-type="species">valverdei</tp:taxon-name-part></tp:taxon-name></italic> Schauff</bold></td></tr><tr><td rowspan="1" colspan="1">–</td><td rowspan="1" colspan="1">Hind coxa black to dark brown (Figs <xref ref-type="fig" rid="F48">349</xref>, <xref ref-type="fig" rid="F64">479</xref>)</td><td rowspan="1" colspan="1"><bold>6</bold></td></tr><tr><td rowspan="1" colspan="1">6(5)</td><td rowspan="1" colspan="1">Mandibles and hind coxa very dark brown, almost black (Fig. <xref ref-type="fig" rid="F48">349</xref>); female flagellomeres shorter, e.g. flagellomere 1 1.8× as long as wide (Fig. <xref ref-type="fig" rid="F48">352</xref>)</td><td rowspan="1" colspan="1"><bold><italic><tp:taxon-name><tp:taxon-name-part taxon-name-part-type="genus">Euplectrus</tp:taxon-name-part> <tp:taxon-name-part taxon-name-part-type="species">wonyoungchoi</tp:taxon-name-part></tp:taxon-name></italic> Hansson, sp. n.</bold></td></tr><tr><td rowspan="1" colspan="1">–</td><td rowspan="1" colspan="1">Mandibles dark yellowish-brown to brown and hind coxa dark brown (Fig. <xref ref-type="fig" rid="F64">479</xref>); female flagellomeres longer, e.g. flagellomere 1 2.5× as long as wide (Fig. <xref ref-type="fig" rid="F64">484</xref>)</td><td rowspan="1" colspan="1"><bold><italic><tp:taxon-name><tp:taxon-name-part taxon-name-part-type="genus">Euplectrus</tp:taxon-name-part> <tp:taxon-name-part taxon-name-part-type="species">paulhansoni</tp:taxon-name-part></tp:taxon-name></italic> Hansson, sp. n.</bold></td></tr><tr><td rowspan="1" colspan="1">7(4)</td><td rowspan="1" colspan="1">Mid coxa brown (Fig. <xref ref-type="fig" rid="F14">53</xref>)</td><td rowspan="1" colspan="1"><bold><italic><tp:taxon-name><tp:taxon-name-part taxon-name-part-type="genus">Euplectrus</tp:taxon-name-part> <tp:taxon-name-part taxon-name-part-type="species">alvarowillei</tp:taxon-name-part></tp:taxon-name></italic> Hansson, sp. n.</bold></td></tr><tr><td rowspan="1" colspan="1">–</td><td rowspan="1" colspan="1">Mid coxa white (Fig. <xref ref-type="fig" rid="F70">539</xref>)</td><td rowspan="1" colspan="1"><bold><italic><tp:taxon-name><tp:taxon-name-part taxon-name-part-type="genus">Euplectrus</tp:taxon-name-part> <tp:taxon-name-part taxon-name-part-type="species">scottshawi</tp:taxon-name-part></tp:taxon-name></italic> Hansson, sp. n.</bold></td></tr><tr><td rowspan="1" colspan="1">8(3)</td><td rowspan="1" colspan="1">Gaster yellowish-brown with dark brown lateral margins (Figs <xref ref-type="fig" rid="F83">639</xref>, <xref ref-type="fig" rid="F89">695</xref>)</td><td rowspan="1" colspan="1"><bold>9</bold></td></tr><tr><td rowspan="1" colspan="1">–</td><td rowspan="1" colspan="1">Gaster completely dark brown in at least posterior ½ (e.g. Figs <xref ref-type="fig" rid="F46">328</xref>, <xref ref-type="fig" rid="F58">431</xref>)</td><td rowspan="1" colspan="1"><bold>10</bold></td></tr><tr><td rowspan="1" colspan="1">9(8)</td><td rowspan="1" colspan="1">Posterior ocelli large, OOL/DO = 1.5, and situated away from occipital margin, POL/OOL/POO = 6.1/3.6/1.0 (Fig. <xref ref-type="fig" rid="F65">493</xref>); scutellum with very weak and superficial reticulation (Fig. <xref ref-type="fig" rid="F65">494</xref>)</td><td rowspan="1" colspan="1"><bold><italic><tp:taxon-name><tp:taxon-name-part taxon-name-part-type="genus">Euplectrus</tp:taxon-name-part> <tp:taxon-name-part taxon-name-part-type="species">platyhypenae</tp:taxon-name-part></tp:taxon-name></italic> Howard</bold></td></tr><tr><td rowspan="1" colspan="1">–</td><td rowspan="1" colspan="1">Posterior ocelli small, OOL/DO = 2.3, and situated very close to occipital margin, POL/OOL/POO = 21.0/16.0/1.0 (Fig. <xref ref-type="fig" rid="F90">704</xref>); scutellum with stronger and more distinct reticulation (Fig. <xref ref-type="fig" rid="F90">705</xref>)</td><td rowspan="1" colspan="1"><bold><italic><tp:taxon-name><tp:taxon-name-part taxon-name-part-type="genus">Euplectrus</tp:taxon-name-part> <tp:taxon-name-part taxon-name-part-type="species">edithae</tp:taxon-name-part></tp:taxon-name></italic> Schauff</bold></td></tr><tr><td rowspan="1" colspan="1">10(8)</td><td rowspan="1" colspan="1">Scutellum smooth or with very weak traces of reticulation (Fig. <xref ref-type="fig" rid="F47">338</xref>); hind leg with 4<sup>th</sup> tarsomere darker than hind tibia (Fig. <xref ref-type="fig" rid="F46">325</xref>); postmarginal vein 1.2× as long as stigmal vein</td><td rowspan="1" colspan="1"><bold><italic><tp:taxon-name><tp:taxon-name-part taxon-name-part-type="genus">Euplectrus</tp:taxon-name-part> <tp:taxon-name-part taxon-name-part-type="species">jacklonginoi</tp:taxon-name-part></tp:taxon-name></italic> Hansson, sp. n.</bold></td></tr><tr><td rowspan="1" colspan="1">–</td><td rowspan="1" colspan="1">Scutellum predominantly reticulate (e.g. Figs <xref ref-type="fig" rid="F19">100</xref>, <xref ref-type="fig" rid="F59">437</xref>), occasionally very weak (<italic><tp:taxon-name><tp:taxon-name-part taxon-name-part-type="genus">Euplectrus</tp:taxon-name-part> <tp:taxon-name-part taxon-name-part-type="species">furnius</tp:taxon-name-part></tp:taxon-name></italic>); hind leg with 4<sup>th</sup> tarsomere with same colour as hind tibia; postmarginal vein 1.3–2.0× as long as stigmal vein</td><td rowspan="1" colspan="1"><bold>11</bold></td></tr><tr><td rowspan="1" colspan="1">11(10)</td><td rowspan="1" colspan="1">Gaster with anterior ½ yellowish-brown with dark brown lateral margins (Fig. <xref ref-type="fig" rid="F58">431</xref>)</td><td rowspan="1" colspan="1"><bold>12</bold></td></tr><tr><td rowspan="1" colspan="1">–</td><td rowspan="1" colspan="1">Gaster dark brown with a pale median spot or stripe anteromedially (e.g. Figs <xref ref-type="fig" rid="F18">90</xref>, <xref ref-type="fig" rid="F56">413</xref>)</td><td rowspan="1" colspan="1"><bold>13</bold></td></tr><tr><td rowspan="1" colspan="1">12(11)</td><td rowspan="1" colspan="1">Flagellomeres longer, e.g. flagellomere 4 1.9× as long as wide (Fig. <xref ref-type="fig" rid="F58">433</xref>)</td><td rowspan="1" colspan="1"><bold><italic><tp:taxon-name><tp:taxon-name-part taxon-name-part-type="genus">Euplectrus</tp:taxon-name-part> <tp:taxon-name-part taxon-name-part-type="species">lubomirmasneri</tp:taxon-name-part></tp:taxon-name></italic> Hansson, sp. n.</bold></td></tr><tr><td rowspan="1" colspan="1">–</td><td rowspan="1" colspan="1">Flagellomeres shorter, e.g. flagellomere 4 1.2× as long as wide</td><td rowspan="1" colspan="1"><bold><italic><tp:taxon-name><tp:taxon-name-part taxon-name-part-type="genus">Euplectrus</tp:taxon-name-part> <tp:taxon-name-part taxon-name-part-type="species">furnius</tp:taxon-name-part></tp:taxon-name></italic> Walker</bold></td></tr><tr><td rowspan="1" colspan="1">13(11)</td><td rowspan="1" colspan="1">Gaster with pale spot I-shaped, i.e. with about same width throughout (Figs <xref ref-type="fig" rid="F18">90</xref>, <xref ref-type="fig" rid="F56">413</xref>, <xref ref-type="fig" rid="F92">729</xref>)</td><td rowspan="1" colspan="1"><bold>14</bold></td></tr><tr><td rowspan="1" colspan="1">–</td><td rowspan="1" colspan="1">Gaster with pale spot ±T-shaped, i.e. with posterior part expanded (e.g. Figs <xref ref-type="fig" rid="F38">260</xref>, <xref ref-type="fig" rid="F40">283</xref>)</td><td rowspan="1" colspan="1"><bold>16</bold></td></tr><tr><td rowspan="1" colspan="1">14(13)</td><td rowspan="1" colspan="1">Scutellum with very weak reticulation, shiny (Fig. <xref ref-type="fig" rid="F19">100</xref>); gaster with pale I-shaped spot narrow, 1.0× as wide as width of petiole (Fig. <xref ref-type="fig" rid="F18">90</xref>)</td><td rowspan="1" colspan="1"><bold><italic><tp:taxon-name><tp:taxon-name-part taxon-name-part-type="genus">Euplectrus</tp:taxon-name-part> <tp:taxon-name-part taxon-name-part-type="species">andydeansi</tp:taxon-name-part></tp:taxon-name></italic> Hansson, sp. n.</bold></td></tr><tr><td rowspan="1" colspan="1"><!--PageBreak-->–</td><td rowspan="1" colspan="1">Scutellum with strong reticulation (Fig. <xref ref-type="fig" rid="F57">423</xref>); gaster with pale I-shaped spot wider, 1.6× as wide as width of petiole (Figs <xref ref-type="fig" rid="F56">413</xref>, <xref ref-type="fig" rid="F92">729</xref>)</td><td rowspan="1" colspan="1"><bold>15</bold></td></tr><tr><td rowspan="1" colspan="1">15(14)</td><td rowspan="1" colspan="1">Petiole 1.0× as long as wide; propodeum with weak and superficial reticulation (Fig. <xref ref-type="fig" rid="F99">768</xref>)</td><td rowspan="1" colspan="1"><bold><italic><tp:taxon-name><tp:taxon-name-part taxon-name-part-type="genus">Euplectrus</tp:taxon-name-part> <tp:taxon-name-part taxon-name-part-type="species">josefernandezi</tp:taxon-name-part></tp:taxon-name></italic> Hansson, sp. n.</bold></td></tr><tr><td rowspan="1" colspan="1">–</td><td rowspan="1" colspan="1">Petiole 0.7× as long as wide; propodeum with strong reticulation</td><td rowspan="1" colspan="1"><bold><italic><tp:taxon-name><tp:taxon-name-part taxon-name-part-type="genus">Euplectrus</tp:taxon-name-part> <tp:taxon-name-part taxon-name-part-type="species">marginatus</tp:taxon-name-part></tp:taxon-name></italic> Ashmead</bold></td></tr><tr><td rowspan="1" colspan="1">16(13)</td><td rowspan="1" colspan="1">Mandibles yellowish-white or yellowish-brown</td><td rowspan="1" colspan="1"><bold>17</bold></td></tr><tr><td rowspan="1" colspan="1">–</td><td rowspan="1" colspan="1">Mandibles brown</td><td rowspan="1" colspan="1"><bold>18</bold></td></tr><tr><td rowspan="1" colspan="1">17(16)</td><td rowspan="1" colspan="1">Petiole 0.5× as long as wide</td><td rowspan="1" colspan="1"><bold><italic><tp:taxon-name><tp:taxon-name-part taxon-name-part-type="genus">Euplectrus</tp:taxon-name-part> <tp:taxon-name-part taxon-name-part-type="species">eowilsoni</tp:taxon-name-part></tp:taxon-name></italic> Hansson, sp. n.</bold></td></tr><tr><td rowspan="1" colspan="1">–</td><td rowspan="1" colspan="1">Petiole 0.8–1.0× as long as wide</td><td rowspan="1" colspan="1"><bold><italic><tp:taxon-name><tp:taxon-name-part taxon-name-part-type="genus">Euplectrus</tp:taxon-name-part> <tp:taxon-name-part taxon-name-part-type="species">sondrawardae</tp:taxon-name-part></tp:taxon-name></italic> Hansson, sp. n.</bold></td></tr><tr><td rowspan="1" colspan="1">18(16)</td><td rowspan="1" colspan="1">Gaster with basal part of pale spot sharped to a point (Fig. <xref ref-type="fig" rid="F40">283</xref>)</td><td rowspan="1" colspan="1"><bold><italic><tp:taxon-name><tp:taxon-name-part taxon-name-part-type="genus">Euplectrus</tp:taxon-name-part> <tp:taxon-name-part taxon-name-part-type="species">ninazitaniae</tp:taxon-name-part></tp:taxon-name></italic> Hansson, sp. n.</bold></td></tr><tr><td rowspan="1" colspan="1">–</td><td rowspan="1" colspan="1">Gaster with basal part of pale spot not pointed (Fig. <xref ref-type="fig" rid="F50">368</xref>)</td><td rowspan="1" colspan="1"><bold><italic><tp:taxon-name><tp:taxon-name-part taxon-name-part-type="genus">Euplectrus</tp:taxon-name-part> <tp:taxon-name-part taxon-name-part-type="species">carlowae</tp:taxon-name-part></tp:taxon-name></italic> Schauff</bold></td></tr><tr><td rowspan="1" colspan="1">19(1)</td><td rowspan="1" colspan="1">Hind coxa dark brown (e.g. Figs <xref ref-type="fig" rid="F56">417</xref>, <xref ref-type="fig" rid="F86">662</xref>) to dark yellowish brown (Fig. <xref ref-type="fig" rid="F16">70</xref>)</td><td rowspan="1" colspan="1"><bold>20</bold></td></tr><tr><td rowspan="1" colspan="1">–</td><td rowspan="1" colspan="1">Hind coxa white to yellowish-brown (e.g. Figs <xref ref-type="fig" rid="F26">162</xref>, <xref ref-type="fig" rid="F44">308</xref>)</td><td rowspan="1" colspan="1"><bold>25</bold></td></tr><tr><td rowspan="1" colspan="1">20(19)</td><td rowspan="1" colspan="1">Petiole 1.5× as long as wide; posterior part of scutellum overhanging and hiding anterior part of dorsellum (see figs 68 &amp; 69 in <xref ref-type="bibr" rid="B51">Schauff and Janzen 2001</xref>)</td><td rowspan="1" colspan="1"><bold><italic><tp:taxon-name><tp:taxon-name-part taxon-name-part-type="genus">Euplectrus</tp:taxon-name-part> <tp:taxon-name-part taxon-name-part-type="species">rojasi</tp:taxon-name-part></tp:taxon-name></italic> Schauff</bold></td></tr><tr><td rowspan="1" colspan="1">–</td><td rowspan="1" colspan="1">Petiole 0.6–1.0× as long as wide; entire dorsellum visible (e.g. Figs <xref ref-type="fig" rid="F98">761</xref>, <xref ref-type="fig" rid="F105">802</xref>)</td><td rowspan="1" colspan="1"><bold>21</bold></td></tr><tr><td rowspan="1" colspan="1">21(20)</td><td rowspan="1" colspan="1">Head dark brown, lower face medially pale brown (Fig. <xref ref-type="fig" rid="F56">418</xref>); scutellum smooth laterally, posteriorly and medially, remaining parts of scutellum with very weak and superficial reticulation</td><td rowspan="1" colspan="1"><bold><italic><tp:taxon-name><tp:taxon-name-part taxon-name-part-type="genus">Euplectrus</tp:taxon-name-part> <tp:taxon-name-part taxon-name-part-type="species">orias</tp:taxon-name-part></tp:taxon-name></italic> Schauff</bold></td></tr><tr><td rowspan="1" colspan="1">–</td><td rowspan="1" colspan="1">Head black, lower face medially yellowish-brown (Fig. <xref ref-type="fig" rid="F38">265</xref>) or dark reddish-brown (Fig. <xref ref-type="fig" rid="F46">326</xref>); scutellum predominantly reticulate, or with very weak reticulation all over</td><td rowspan="1" colspan="1"><bold>22</bold></td></tr><tr><td rowspan="1" colspan="1">22(21)</td><td rowspan="1" colspan="1">Hind femur predominantly dark brown (Fig. <xref ref-type="fig" rid="F86">662</xref>); scutellum medially with isodiametric meshes (Fig. <xref ref-type="fig" rid="F104">798</xref>)</td><td rowspan="1" colspan="1"><bold><italic><tp:taxon-name><tp:taxon-name-part taxon-name-part-type="genus">Euplectrus</tp:taxon-name-part> <tp:taxon-name-part taxon-name-part-type="species">xiomarae</tp:taxon-name-part></tp:taxon-name></italic> Schauff</bold></td></tr><tr><td rowspan="1" colspan="1">–</td><td rowspan="1" colspan="1">Hind femur yellowish-brown (e.g. Figs <xref ref-type="fig" rid="F16">70</xref>, <xref ref-type="fig" rid="F38">264</xref>); scutellum medially with elongate meshes (e.g. Figs <xref ref-type="fig" rid="F94">736</xref>, <xref ref-type="fig" rid="F100">770</xref>)</td><td rowspan="1" colspan="1"><bold>23</bold></td></tr><tr><td rowspan="1" colspan="1">23(22)</td><td rowspan="1" colspan="1">OOL/DO = 1.2; hind coxa dark yellowish-brown (Fig. <xref ref-type="fig" rid="F16">70</xref>)</td><td rowspan="1" colspan="1"><bold><italic><tp:taxon-name><tp:taxon-name-part taxon-name-part-type="genus">Euplectrus</tp:taxon-name-part> <tp:taxon-name-part taxon-name-part-type="species">andybennetti</tp:taxon-name-part></tp:taxon-name></italic> Hansson, sp. n.</bold></td></tr><tr><td rowspan="1" colspan="1">–</td><td rowspan="1" colspan="1">OOL/DO = 1.7–1.9; hind coxa dark yellowish-brown to dark brown (Figs <xref ref-type="fig" rid="F38">264</xref>, <xref ref-type="fig" rid="F46">325</xref>)</td><td rowspan="1" colspan="1"><bold>24</bold></td></tr><tr><td rowspan="1" colspan="1">24(23)</td><td rowspan="1" colspan="1">Scutellum with very weak and superficial reticulation, partly smooth (Fig. <xref ref-type="fig" rid="F47">338</xref>); hind coxa dark yellowish-brown (Fig. <xref ref-type="fig" rid="F46">325</xref>)</td><td rowspan="1" colspan="1"><bold><italic><tp:taxon-name><tp:taxon-name-part taxon-name-part-type="genus">Euplectrus</tp:taxon-name-part> <tp:taxon-name-part taxon-name-part-type="species">jacklonginoi</tp:taxon-name-part></tp:taxon-name></italic> Hansson, sp. n.</bold></td></tr><tr><td rowspan="1" colspan="1">–</td><td rowspan="1" colspan="1">Scutellum with strong reticulation (Fig. <xref ref-type="fig" rid="F39">273</xref>); hind coxa pale brown to dark brown (Fig. <xref ref-type="fig" rid="F38">264</xref>)</td><td rowspan="1" colspan="1"><bold><italic><tp:taxon-name><tp:taxon-name-part taxon-name-part-type="genus">Euplectrus</tp:taxon-name-part> <tp:taxon-name-part taxon-name-part-type="species">markshawi</tp:taxon-name-part></tp:taxon-name></italic> Hansson, sp. n.</bold></td></tr><tr><td rowspan="1" colspan="1">25(19)</td><td rowspan="1" colspan="1">Hind femur with apical ½ pale brown (Fig. <xref ref-type="fig" rid="F44">308</xref>)</td><td rowspan="1" colspan="1"><bold><italic><tp:taxon-name><tp:taxon-name-part taxon-name-part-type="genus">Euplectrus</tp:taxon-name-part> <tp:taxon-name-part taxon-name-part-type="species">iangauldi</tp:taxon-name-part></tp:taxon-name></italic> Hansson, sp. n.</bold></td></tr><tr><td rowspan="1" colspan="1"><!--PageBreak-->–</td><td rowspan="1" colspan="1">Hind femur with apical ½ white to yellowish-brown (e.g. Figs <xref ref-type="fig" rid="F26">162</xref>, <xref ref-type="fig" rid="F74">572</xref>)</td><td rowspan="1" colspan="1"><bold>26</bold></td></tr><tr><td rowspan="1" colspan="1">26(25)</td><td rowspan="1" colspan="1">Eyes and ocelli large (Figs <xref ref-type="fig" rid="F55">408</xref>, <xref ref-type="fig" rid="F79">614</xref>), WE/WF = 0.6–0.9, OOL/DO = 0.5–0.6</td><td rowspan="1" colspan="1"><bold>27</bold></td></tr><tr><td rowspan="1" colspan="1">–</td><td rowspan="1" colspan="1">Eyes smaller (e.g. Figs <xref ref-type="fig" rid="F27">169</xref>, <xref ref-type="fig" rid="F41">285</xref>), WE/WF = 0.3–0.5, OOL/DO = 0.8–1.8</td><td rowspan="1" colspan="1"><bold>28</bold></td></tr><tr><td rowspan="1" colspan="1">27(26)</td><td rowspan="1" colspan="1">Eyes very large (Fig. <xref ref-type="fig" rid="F55">407</xref>), WE/WF = 0.9; vertex between posterior ocelli with one pair of setae (Fig. <xref ref-type="fig" rid="F55">408</xref>)</td><td rowspan="1" colspan="1"><bold><italic><tp:taxon-name><tp:taxon-name-part taxon-name-part-type="genus">Euplectrus</tp:taxon-name-part> <tp:taxon-name-part taxon-name-part-type="species">ireneae</tp:taxon-name-part></tp:taxon-name></italic> Schauff</bold></td></tr><tr><td rowspan="1" colspan="1">–</td><td rowspan="1" colspan="1">Eyes smaller (Fig. <xref ref-type="fig" rid="F79">613</xref>), WE/WF = 0.6; vertex behind posterior ocelli with two pairs of setae (Fig. <xref ref-type="fig" rid="F79">614</xref>)</td><td rowspan="1" colspan="1"><bold><italic><tp:taxon-name><tp:taxon-name-part taxon-name-part-type="genus">Euplectrus</tp:taxon-name-part> <tp:taxon-name-part taxon-name-part-type="species">josei</tp:taxon-name-part></tp:taxon-name></italic> Schauff</bold></td></tr><tr><td rowspan="1" colspan="1">28(26)</td><td rowspan="1" colspan="1">Pale area on lower face dark reddish-brown, small and confined to level of inner margins of toruli (e.g. Figs <xref ref-type="fig" rid="F26">163</xref>, <xref ref-type="fig" rid="F40">275</xref>)</td><td rowspan="1" colspan="1"><bold>29</bold></td></tr><tr><td rowspan="1" colspan="1">–</td><td rowspan="1" colspan="1">Pale area on lower face more distinct and larger (e.g. Figs <xref ref-type="fig" rid="F16">78</xref>, <xref ref-type="fig" rid="F75">584</xref>)</td><td rowspan="1" colspan="1"><bold>33</bold></td></tr><tr><td rowspan="1" colspan="1">29(28)</td><td rowspan="1" colspan="1">Hind tarsus short, tarsomere 1 shorter than either tarsomere 2 or 3 (Fig. <xref ref-type="fig" rid="F57">424</xref>)</td><td rowspan="1" colspan="1"><bold><italic><tp:taxon-name><tp:taxon-name-part taxon-name-part-type="genus">Euplectrus</tp:taxon-name-part> <tp:taxon-name-part taxon-name-part-type="species">garygibsoni</tp:taxon-name-part></tp:taxon-name></italic> Hansson, sp. n.</bold></td></tr><tr><td rowspan="1" colspan="1">–</td><td rowspan="1" colspan="1">Hind tarsus long and slender (Fig. <xref ref-type="fig" rid="F57">425</xref>), tarsomere 1 longer or with same length as either tarsomere 2 or 3</td><td rowspan="1" colspan="1"><bold>30</bold></td></tr><tr><td rowspan="1" colspan="1">30(29)</td><td rowspan="1" colspan="1">Dorsellum with a wide groove along anterior margin, 0.4× as long as length of median dorsellum (Figs <xref ref-type="fig" rid="F98">757</xref>, <xref ref-type="fig" rid="F102">785</xref>)</td><td rowspan="1" colspan="1"><bold>31</bold></td></tr><tr><td rowspan="1" colspan="1">–</td><td rowspan="1" colspan="1">Dorsellum without a groove along anterior margin (Figs <xref ref-type="fig" rid="F97">755</xref>, <xref ref-type="fig" rid="F101">779</xref>)</td><td rowspan="1" colspan="1"><bold>32</bold></td></tr><tr><td rowspan="1" colspan="1">31(30)</td><td rowspan="1" colspan="1">Setae on vertex dark brown (Fig. <xref ref-type="fig" rid="F74">573</xref>)</td><td rowspan="1" colspan="1"><bold><italic><tp:taxon-name><tp:taxon-name-part taxon-name-part-type="genus">Euplectrus</tp:taxon-name-part> <tp:taxon-name-part taxon-name-part-type="species">victoriapookae</tp:taxon-name-part></tp:taxon-name></italic> Hansson, sp. n.</bold></td></tr><tr><td rowspan="1" colspan="1">–</td><td rowspan="1" colspan="1">Setae on vertex predominantly yellowish-white (Fig. <xref ref-type="fig" rid="F40">275</xref>)</td><td rowspan="1" colspan="1"><bold><italic><tp:taxon-name><tp:taxon-name-part taxon-name-part-type="genus">Euplectrus</tp:taxon-name-part> <tp:taxon-name-part taxon-name-part-type="species">henrytownesi</tp:taxon-name-part></tp:taxon-name></italic> Hansson, sp. n.</bold></td></tr><tr><td rowspan="1" colspan="1">32(30)</td><td rowspan="1" colspan="1">Hind leg with tarsomere 1 2.4× as long as tarsomere 3; petiole 1.1× as long as wide</td><td rowspan="1" colspan="1"><bold><italic><tp:taxon-name><tp:taxon-name-part taxon-name-part-type="genus">Euplectrus</tp:taxon-name-part> <tp:taxon-name-part taxon-name-part-type="species">philwardi</tp:taxon-name-part></tp:taxon-name></italic> Hansson, sp. n.</bold></td></tr><tr><td rowspan="1" colspan="1">–</td><td rowspan="1" colspan="1">Hind leg with tarsomere 1 1.6× as long as tarsomere 3; petiole 1.3× as long as wide</td><td rowspan="1" colspan="1"><bold><italic><tp:taxon-name><tp:taxon-name-part taxon-name-part-type="genus">Euplectrus</tp:taxon-name-part> <tp:taxon-name-part taxon-name-part-type="species">gavinbroadi</tp:taxon-name-part></tp:taxon-name></italic> Hansson, sp. n. / <italic><tp:taxon-name><tp:taxon-name-part taxon-name-part-type="genus">Euplectrus</tp:taxon-name-part> <tp:taxon-name-part taxon-name-part-type="species">dianariasae</tp:taxon-name-part></tp:taxon-name></italic> Hansson, sp. n.</bold></td></tr><tr><td rowspan="1" colspan="1">33(28)</td><td rowspan="1" colspan="1">Hind leg with 4<sup>th</sup> tarsomere darker than hind tibia (Fig. <xref ref-type="fig" rid="F46">325</xref>)</td><td rowspan="1" colspan="1"><bold><italic><tp:taxon-name><tp:taxon-name-part taxon-name-part-type="genus">Euplectrus</tp:taxon-name-part> <tp:taxon-name-part taxon-name-part-type="species">jacklonginoi</tp:taxon-name-part></tp:taxon-name></italic> Hansson, sp. n.</bold></td></tr><tr><td rowspan="1" colspan="1">–</td><td rowspan="1" colspan="1">Hind leg with 4<sup>th</sup> tarsomere with same colour as hind tibia</td><td rowspan="1" colspan="1"><bold>34</bold></td></tr><tr><td rowspan="1" colspan="1">34(33)</td><td rowspan="1" colspan="1">Gaster with posterior ½ predominantly pale, pale to dark yellowish-brown, distinctly paler than lateral margins in anterior ½ of gaster (e.g. Figs <xref ref-type="fig" rid="F16">79</xref>, <xref ref-type="fig" rid="F32">209</xref>)</td><td rowspan="1" colspan="1"><bold>35</bold></td></tr><tr><td rowspan="1" colspan="1">–</td><td rowspan="1" colspan="1">Gaster with posterior ½ predominantly dark brown to black, with same colour as lateral margins in anterior ½ of gaster (e.g. Figs <xref ref-type="fig" rid="F24">141</xref>, <xref ref-type="fig" rid="F66">498</xref>), sometimes with apex of gaster paler</td><td rowspan="1" colspan="1"><bold>45</bold></td></tr><tr><td rowspan="1" colspan="1">35(34)</td><td rowspan="1" colspan="1">Entire lower face pale, pale area reaching from eye to eye (Fig. <xref ref-type="fig" rid="F75">584</xref>)</td><td rowspan="1" colspan="1"><bold><italic><tp:taxon-name><tp:taxon-name-part taxon-name-part-type="genus">Euplectrus</tp:taxon-name-part> <tp:taxon-name-part taxon-name-part-type="species">floryae</tp:taxon-name-part></tp:taxon-name></italic> Schauff</bold></td></tr><tr><td rowspan="1" colspan="1">–</td><td rowspan="1" colspan="1">Lower face with a narrow black stripe, at least 0.5× the diameter of one torulus, between lower part of eye and pale area (e.g. Figs <xref ref-type="fig" rid="F16">78</xref>, <xref ref-type="fig" rid="F32">207</xref>)</td><td rowspan="1" colspan="1"><bold>36</bold></td></tr><tr><td rowspan="1" colspan="1">36(35)</td><td rowspan="1" colspan="1">Gaster with posterior ½ pale, except sometimes dark lateral margins (e.g. Figs <xref ref-type="fig" rid="F16">79</xref>, <xref ref-type="fig" rid="F32">209</xref>)</td><td rowspan="1" colspan="1"><bold>37</bold></td></tr><tr><td rowspan="1" colspan="1">–</td><td rowspan="1" colspan="1">Gaster with posterior ½ with a dark median spot (Fig. <xref ref-type="fig" rid="F12">45</xref>) or a dark transverse band (Fig. <xref ref-type="fig" rid="F26">158</xref>, <xref ref-type="fig" rid="F48">345</xref>)</td><td rowspan="1" colspan="1"><bold>41</bold></td></tr><tr><td rowspan="1" colspan="1"><!--PageBreak-->37(36)</td><td rowspan="1" colspan="1">Pale area on lower face more extensive, reaching almost to eye (Fig. <xref ref-type="fig" rid="F16">78</xref>); scutellum with strong reticulation (Fig. <xref ref-type="fig" rid="F17">86</xref>)</td><td rowspan="1" colspan="1"><bold><italic><tp:taxon-name><tp:taxon-name-part taxon-name-part-type="genus">Euplectrus</tp:taxon-name-part> <tp:taxon-name-part taxon-name-part-type="species">charlesporteri</tp:taxon-name-part></tp:taxon-name></italic> Hansson, sp. n.</bold></td></tr><tr><td rowspan="1" colspan="1">–</td><td rowspan="1" colspan="1">Pale area on lower face smaller, reaching at most slightly outside of level of outer lateral margins of toruli (e.g. Figs <xref ref-type="fig" rid="F32">207</xref>, <xref ref-type="fig" rid="F34">231</xref>); scutellum with weak reticulation, shiny (e.g. Figs <xref ref-type="fig" rid="F33">219</xref>, <xref ref-type="fig" rid="F35">239</xref>)</td><td rowspan="1" colspan="1"><bold>38</bold></td></tr><tr><td rowspan="1" colspan="1">38(37)</td><td rowspan="1" colspan="1">Pale area on lower face small and dark, laterally reaching to level of midpoint of toruli (Fig. <xref ref-type="fig" rid="F32">207</xref>)</td><td rowspan="1" colspan="1"><bold><italic><tp:taxon-name><tp:taxon-name-part taxon-name-part-type="genus">Euplectrus</tp:taxon-name-part> <tp:taxon-name-part taxon-name-part-type="species">corriemoreauae</tp:taxon-name-part></tp:taxon-name></italic> Hansson, sp. n.</bold></td></tr><tr><td rowspan="1" colspan="1">–</td><td rowspan="1" colspan="1">Pale area on lower face larger and more pale, laterally reaching at least to level of outer lateral margins of toruli (Figs <xref ref-type="fig" rid="F14">61</xref>, <xref ref-type="fig" rid="F34">231</xref>)</td><td rowspan="1" colspan="1"><bold>39</bold></td></tr><tr><td rowspan="1" colspan="1">39(38)</td><td rowspan="1" colspan="1">Petiole 0.7× as long as wide; hind leg with tarsomere 1 2.4× as long as tarsomere 3</td><td rowspan="1" colspan="1"><bold><italic><tp:taxon-name><tp:taxon-name-part taxon-name-part-type="genus">Euplectrus</tp:taxon-name-part> <tp:taxon-name-part taxon-name-part-type="species">jesusugaldei</tp:taxon-name-part></tp:taxon-name></italic> Hansson, sp. n.</bold></td></tr><tr><td rowspan="1" colspan="1">–</td><td rowspan="1" colspan="1">Petiole 0.5× as long as wide; hind leg with tarsomere 1 1.5–1.8× as long as tarsomere 3</td><td rowspan="1" colspan="1"><bold>40</bold></td></tr><tr><td rowspan="1" colspan="1">40(39)</td><td rowspan="1" colspan="1">Pale area on lower face laterally reaching half-way between lateral margin of toruli and eye margin (Fig. <xref ref-type="fig" rid="F88">689</xref>); scutellum distinctly reticulate, only with posterior margin smooth</td><td rowspan="1" colspan="1"><bold><italic><tp:taxon-name><tp:taxon-name-part taxon-name-part-type="genus">Euplectrus</tp:taxon-name-part> <tp:taxon-name-part taxon-name-part-type="species">junctus</tp:taxon-name-part></tp:taxon-name></italic> Gahan</bold></td></tr><tr><td rowspan="1" colspan="1">–</td><td rowspan="1" colspan="1">Pale area on lower face laterally reaching just outside of lateral margin of toruli (Fig. <xref ref-type="fig" rid="F14">61</xref>); scutellum smooth medially and with very weak engraved reticulation laterally (Fig. <xref ref-type="fig" rid="F15">69</xref>)</td><td rowspan="1" colspan="1"><bold><italic><tp:taxon-name><tp:taxon-name-part taxon-name-part-type="genus">Euplectrus</tp:taxon-name-part> <tp:taxon-name-part taxon-name-part-type="species">bobwhartoni</tp:taxon-name-part></tp:taxon-name></italic> Hansson, sp. n.</bold></td></tr><tr><td rowspan="1" colspan="1">41(36)</td><td rowspan="1" colspan="1">Posterior part of gaster with a dark band reaching from side to side (Figs <xref ref-type="fig" rid="F26">158</xref>, <xref ref-type="fig" rid="F48">345</xref>)</td><td rowspan="1" colspan="1"><bold>42</bold></td></tr><tr><td rowspan="1" colspan="1">–</td><td rowspan="1" colspan="1">Posterior part of gaster with a dark median spot (e.g. Figs <xref ref-type="fig" rid="F12">45</xref>, <xref ref-type="fig" rid="F91">718</xref>)</td><td rowspan="1" colspan="1"><bold>43</bold></td></tr><tr><td rowspan="1" colspan="1">42(41)</td><td rowspan="1" colspan="1">Head with pale area on lower face reaching half-way between outer margin of toruli and eye margin (Fig. <xref ref-type="fig" rid="F48">343</xref>)</td><td rowspan="1" colspan="1"><bold><italic><tp:taxon-name><tp:taxon-name-part taxon-name-part-type="genus">Euplectrus</tp:taxon-name-part> <tp:taxon-name-part taxon-name-part-type="species">jimwhitfieldi</tp:taxon-name-part></tp:taxon-name></italic> Hansson, sp. n.</bold></td></tr><tr><td rowspan="1" colspan="1">–</td><td rowspan="1" colspan="1">Head with pale area on lower face confined to part below toruli, does not reach outside level of lateral margins of toruli (Fig. <xref ref-type="fig" rid="F26">156</xref>)</td><td rowspan="1" colspan="1"><bold><italic><tp:taxon-name><tp:taxon-name-part taxon-name-part-type="genus">Euplectrus</tp:taxon-name-part> <tp:taxon-name-part taxon-name-part-type="species">carlrettenmeyeri</tp:taxon-name-part></tp:taxon-name></italic> Hansson, sp. n.</bold></td></tr><tr><td rowspan="1" colspan="1">43(41)</td><td rowspan="1" colspan="1">Head with pale area on lower face reaching almost to eye margin, leaving just a narrow dark band close to eye margin (Fig. <xref ref-type="fig" rid="F91">717</xref>)</td><td rowspan="1" colspan="1"><bold><italic><tp:taxon-name><tp:taxon-name-part taxon-name-part-type="genus">Euplectrus</tp:taxon-name-part> <tp:taxon-name-part taxon-name-part-type="species">frontalis</tp:taxon-name-part></tp:taxon-name></italic> Howard</bold></td></tr><tr><td rowspan="1" colspan="1">–</td><td rowspan="1" colspan="1">Head with pale area on lower face confined to part below toruli, does not reach outside level of lateral margins of toruli (Fig. <xref ref-type="fig" rid="F12">44</xref>)</td><td rowspan="1" colspan="1"><bold>44</bold></td></tr><tr><td rowspan="1" colspan="1">44(43)</td><td rowspan="1" colspan="1">Gaster in anterior ½ with dark lateral margins each as wide as median pale area (Fig. <xref ref-type="fig" rid="F12">45</xref>)</td><td rowspan="1" colspan="1"><bold><italic><tp:taxon-name><tp:taxon-name-part taxon-name-part-type="genus">Euplectrus</tp:taxon-name-part> <tp:taxon-name-part taxon-name-part-type="species">alexsmithi</tp:taxon-name-part></tp:taxon-name></italic> Hansson, sp. n.</bold></td></tr><tr><td rowspan="1" colspan="1">–</td><td rowspan="1" colspan="1">Gaster in anterior ½ with dark lateral margins much narrower than median pale area</td><td rowspan="1" colspan="1"><bold><italic><tp:taxon-name><tp:taxon-name-part taxon-name-part-type="genus">Euplectrus</tp:taxon-name-part> <tp:taxon-name-part taxon-name-part-type="species">pachyscaphus</tp:taxon-name-part></tp:taxon-name></italic> Girault</bold></td></tr><tr><td rowspan="1" colspan="1">45(34)</td><td rowspan="1" colspan="1">Entire lower face pale, pale area reaching from eye to eye (e.g. Figs <xref ref-type="fig" rid="F54">394</xref>, <xref ref-type="fig" rid="F66">496</xref>)</td><td rowspan="1" colspan="1"><bold>46</bold></td></tr><tr><td rowspan="1" colspan="1">–</td><td rowspan="1" colspan="1">Pale area on lower face smaller, with at least a dark stripe between pale area and eye (e.g. Figs <xref ref-type="fig" rid="F36">241</xref>, <xref ref-type="fig" rid="F63">471</xref>)</td><td rowspan="1" colspan="1"><bold>49</bold></td></tr><tr><td rowspan="1" colspan="1">46(45)</td><td rowspan="1" colspan="1">Pale area on lower face reaching to hypostomal carina, i.e. with gena below level of eye pale (Fig. <xref ref-type="fig" rid="F74">582</xref>)</td><td rowspan="1" colspan="1"><bold><italic><tp:taxon-name><tp:taxon-name-part taxon-name-part-type="genus">Euplectrus</tp:taxon-name-part> <tp:taxon-name-part taxon-name-part-type="species">paulheberti</tp:taxon-name-part></tp:taxon-name></italic> Hansson, sp. n.</bold></td></tr><tr><td rowspan="1" colspan="1"><!--PageBreak-->–</td><td rowspan="1" colspan="1">Pale area on lower face does not reach hypostomal carina, i.e. with part of gena close to mouth cavity dark (Fig. <xref ref-type="fig" rid="F74">581</xref>)</td><td rowspan="1" colspan="1"><bold>47</bold></td></tr><tr><td rowspan="1" colspan="1">47(46)</td><td rowspan="1" colspan="1">Lower face with median part (area between and below toruli) reddish-brown, lateral parts yellowish-brown (Fig. <xref ref-type="fig" rid="F87">677</xref>)</td><td rowspan="1" colspan="1"><bold><italic><tp:taxon-name><tp:taxon-name-part taxon-name-part-type="genus">Euplectrus</tp:taxon-name-part> <tp:taxon-name-part taxon-name-part-type="species">chapadae</tp:taxon-name-part></tp:taxon-name></italic> Ashmead</bold></td></tr><tr><td rowspan="1" colspan="1">–</td><td rowspan="1" colspan="1">Lower face with entire median part yellowish-brown (Figs <xref ref-type="fig" rid="F24">139</xref>, <xref ref-type="fig" rid="F54">394</xref>)</td><td rowspan="1" colspan="1"><bold>48</bold></td></tr><tr><td rowspan="1" colspan="1">48(47)</td><td rowspan="1" colspan="1">Hind leg with 1<sup>st</sup> tarsomere longer, 1.8× as long as 2<sup>nd</sup> and 2.9× as long as 3<sup>rd</sup> tarsomere</td><td rowspan="1" colspan="1"><bold><italic><tp:taxon-name><tp:taxon-name-part taxon-name-part-type="genus">Euplectrus</tp:taxon-name-part> <tp:taxon-name-part taxon-name-part-type="species">carlosarmientoi</tp:taxon-name-part></tp:taxon-name></italic> Hansson, sp. n.</bold></td></tr><tr><td rowspan="1" colspan="1">–</td><td rowspan="1" colspan="1">Hind leg with 1<sup>st</sup> tarsomere shorter, 1.4× as long as 2<sup>nd</sup> and 2.0× as long as 3<sup>rd</sup> tarsomere</td><td rowspan="1" colspan="1"><bold><italic><tp:taxon-name><tp:taxon-name-part taxon-name-part-type="genus">Euplectrus</tp:taxon-name-part> <tp:taxon-name-part taxon-name-part-type="species">johnnoyesi</tp:taxon-name-part></tp:taxon-name></italic> Hansson, sp. n. / <italic><tp:taxon-name><tp:taxon-name-part taxon-name-part-type="genus">Euplectrus</tp:taxon-name-part> <tp:taxon-name-part taxon-name-part-type="species">sydneycameronae</tp:taxon-name-part></tp:taxon-name></italic> Hansson, sp. n. (inseparable)</bold></td></tr><tr><td rowspan="1" colspan="1">49(45)</td><td rowspan="1" colspan="1">Scutellum with median carinae (Fig. <xref ref-type="fig" rid="F62">469</xref>), <italic>or</italic> with a small hump posteromedially (Figs <xref ref-type="fig" rid="F37">253</xref>, <xref ref-type="fig" rid="F79">612</xref>), meshes of reticulation more or less elongate (Figs <xref ref-type="fig" rid="F37">253</xref>, <xref ref-type="fig" rid="F62">469</xref>, <xref ref-type="fig" rid="F79">612</xref>)</td><td rowspan="1" colspan="1"><bold>50</bold></td></tr><tr><td rowspan="1" colspan="1">–</td><td rowspan="1" colspan="1">Scutellum without median carinae and evenly convex to almost flat, meshes of reticulation isodiametric (e.g. Figs <xref ref-type="fig" rid="F43">304</xref>, <xref ref-type="fig" rid="F43">307</xref>) or elongate (few species)</td><td rowspan="1" colspan="1"><bold>52</bold></td></tr><tr><td rowspan="1" colspan="1">50(49)</td><td rowspan="1" colspan="1">Scutellum with median carinae (Fig. <xref ref-type="fig" rid="F62">469</xref>), but without a hump</td><td rowspan="1" colspan="1"><bold><italic><tp:taxon-name><tp:taxon-name-part taxon-name-part-type="genus">Euplectrus</tp:taxon-name-part> <tp:taxon-name-part taxon-name-part-type="species">mikesharkeyi</tp:taxon-name-part></tp:taxon-name></italic> Hansson, sp. n.</bold></td></tr><tr><td rowspan="1" colspan="1">–</td><td rowspan="1" colspan="1">Scutellum with a small hump posteromedially (Figs <xref ref-type="fig" rid="F37">253</xref>, <xref ref-type="fig" rid="F79">612</xref>), but without median carinae</td><td rowspan="1" colspan="1"><bold>51</bold></td></tr><tr><td rowspan="1" colspan="1">51(50)</td><td rowspan="1" colspan="1">Eyes larger (Fig. <xref ref-type="fig" rid="F79">610</xref>), HE/MS = 2.6; POL/OOL = 2.2</td><td rowspan="1" colspan="1"><bold><italic><tp:taxon-name><tp:taxon-name-part taxon-name-part-type="genus">Euplectrus</tp:taxon-name-part> <tp:taxon-name-part taxon-name-part-type="species">ivonae</tp:taxon-name-part></tp:taxon-name></italic> Schauff</bold></td></tr><tr><td rowspan="1" colspan="1">–</td><td rowspan="1" colspan="1">Eyes smaller (Fig. <xref ref-type="fig" rid="F37">251</xref>), HE/MS = 1.8; POL/OOL = 1.6</td><td rowspan="1" colspan="1"><bold><italic><tp:taxon-name><tp:taxon-name-part taxon-name-part-type="genus">Euplectrus</tp:taxon-name-part> <tp:taxon-name-part taxon-name-part-type="species">donquickei</tp:taxon-name-part></tp:taxon-name></italic> Hansson, sp. n.</bold></td></tr><tr><td rowspan="1" colspan="1">52(49)</td><td rowspan="1" colspan="1">Pale area on lower face with median part darker than lateral parts (e.g. Figs <xref ref-type="fig" rid="F42">292</xref>, <xref ref-type="fig" rid="F91">710</xref>), pale area <italic>usually</italic> large, almost reaching eyes</td><td rowspan="1" colspan="1"><bold>53</bold></td></tr><tr><td rowspan="1" colspan="1">–</td><td rowspan="1" colspan="1">Pale area on lower face not darkened medially (e.g. Figs <xref ref-type="fig" rid="F34">224</xref>, <xref ref-type="fig" rid="F60">442</xref>)</td><td rowspan="1" colspan="1"><bold>62</bold></td></tr><tr><td rowspan="1" colspan="1">53(52)</td><td rowspan="1" colspan="1">Gaster with posterior ½ partly pale (Figs <xref ref-type="fig" rid="F42">300</xref>, <xref ref-type="fig" rid="F87">672</xref>)</td><td rowspan="1" colspan="1"><bold>54</bold></td></tr><tr><td rowspan="1" colspan="1">–</td><td rowspan="1" colspan="1">Gaster with posterior ½ completely dark brown (e.g. Figs <xref ref-type="fig" rid="F42">294</xref>, <xref ref-type="fig" rid="F91">712</xref>)</td><td rowspan="1" colspan="1"><bold>55</bold></td></tr><tr><td rowspan="1" colspan="1">54(53)</td><td rowspan="1" colspan="1">Vertex lateral to ocellar triangle black; propodeum with lateral panels smooth (Fig. <xref ref-type="fig" rid="F101">775</xref>); petiole 1.1× as long as wide</td><td rowspan="1" colspan="1"><bold><italic><tp:taxon-name><tp:taxon-name-part taxon-name-part-type="genus">Euplectrus</tp:taxon-name-part> <tp:taxon-name-part taxon-name-part-type="species">pammitchellae</tp:taxon-name-part></tp:taxon-name></italic> Hansson, sp. n.</bold></td></tr><tr><td rowspan="1" colspan="1">–</td><td rowspan="1" colspan="1">Vertex lateral to ocellar triangle dark reddish-brown; propodeum with lateral panels with weak reticulation; petiole 0.8× as long as wide</td><td rowspan="1" colspan="1"><bold><italic><tp:taxon-name><tp:taxon-name-part taxon-name-part-type="genus">Euplectrus</tp:taxon-name-part> <tp:taxon-name-part taxon-name-part-type="species">catocalae</tp:taxon-name-part></tp:taxon-name></italic> Howard</bold></td></tr><tr><td rowspan="1" colspan="1">55(53)</td><td rowspan="1" colspan="1">Distance between posterior ocelli and eyes large (Fig. <xref ref-type="fig" rid="F90">707</xref>), OOL/DO = 1.7</td><td rowspan="1" colspan="1"><bold><italic><tp:taxon-name><tp:taxon-name-part taxon-name-part-type="genus">Euplectrus</tp:taxon-name-part> <tp:taxon-name-part taxon-name-part-type="species">puttleri</tp:taxon-name-part></tp:taxon-name></italic> Gordh</bold></td></tr><tr><td rowspan="1" colspan="1">–</td><td rowspan="1" colspan="1">Distance between posterior ocelli and eyes smaller, OOL/DO = 1.1–1.3</td><td rowspan="1" colspan="1"><bold>56</bold></td></tr><tr><td rowspan="1" colspan="1">56(55)</td><td rowspan="1" colspan="1">POL/POO = 5.0–6.3, OOL/POO = 2.2–3.3</td><td rowspan="1" colspan="1"><bold>57</bold></td></tr><tr><td rowspan="1" colspan="1">–</td><td rowspan="1" colspan="1">POL/POO = 7.2–9.8, OOL/POO = 4.0–5.8</td><td rowspan="1" colspan="1"><bold>59</bold></td></tr><tr><td rowspan="1" colspan="1">57(56)</td><td rowspan="1" colspan="1">Gaster with dark lateral margins in anterior ½ complete and wide, about as wide as width of petiole (Fig. <xref ref-type="fig" rid="F42">294</xref>)</td><td rowspan="1" colspan="1"><bold><italic><tp:taxon-name><tp:taxon-name-part taxon-name-part-type="genus">Euplectrus</tp:taxon-name-part> <tp:taxon-name-part taxon-name-part-type="species">hugokonsi</tp:taxon-name-part></tp:taxon-name></italic> Hansson, sp. n.</bold></td></tr><tr><td rowspan="1" colspan="1">–</td><td rowspan="1" colspan="1">Gaster with dark lateral margins in anterior ½, missing in posterior part, and narrow, about 0.2× as wide as width of petiole (Figs <xref ref-type="fig" rid="F18">96</xref>, <xref ref-type="fig" rid="F84">653</xref>)</td><td rowspan="1" colspan="1"><bold>58</bold></td></tr><tr><td rowspan="1" colspan="1"><!--PageBreak-->58(57)</td><td rowspan="1" colspan="1">Petiole 0.7× as long as wide; hind leg with tarsus 1.6× as long as longest tibial spur</td><td rowspan="1" colspan="1"><bold><italic><tp:taxon-name><tp:taxon-name-part taxon-name-part-type="genus">Euplectrus</tp:taxon-name-part> <tp:taxon-name-part taxon-name-part-type="species">ronniei</tp:taxon-name-part></tp:taxon-name></italic> Schauff</bold></td></tr><tr><td rowspan="1" colspan="1">–</td><td rowspan="1" colspan="1">Petiole 0.9× as long as wide; hind leg with tarsus 1.8× as long as longest tibial spur</td><td rowspan="1" colspan="1"><bold><italic><tp:taxon-name><tp:taxon-name-part taxon-name-part-type="genus">Euplectrus</tp:taxon-name-part> <tp:taxon-name-part taxon-name-part-type="species">chrisgrinteri</tp:taxon-name-part></tp:taxon-name></italic> Hansson, sp. n.</bold></td></tr><tr><td rowspan="1" colspan="1">59(56)</td><td rowspan="1" colspan="1">Lower face with pale area larger, reaching almost to eye margin, leaving just a narrow dark stripe close to eye (Fig. <xref ref-type="fig" rid="F30">197</xref>)</td><td rowspan="1" colspan="1"><bold><italic><tp:taxon-name><tp:taxon-name-part taxon-name-part-type="genus">Euplectrus</tp:taxon-name-part> <tp:taxon-name-part taxon-name-part-type="species">gerarddelvarei</tp:taxon-name-part></tp:taxon-name></italic> Hansson, sp. n.</bold></td></tr><tr><td rowspan="1" colspan="1">–</td><td rowspan="1" colspan="1">Lower face with pale area smaller, reaching at most half-way between outer lateral margins of toruli and eyes (Figs <xref ref-type="fig" rid="F70">533</xref>, <xref ref-type="fig" rid="F81">624</xref>, <xref ref-type="fig" rid="F50">360</xref>)</td><td rowspan="1" colspan="1"><bold>60</bold></td></tr><tr><td rowspan="1" colspan="1">60(59)</td><td rowspan="1" colspan="1">Lower face with pale area confined to surface below toruli (Fig. <xref ref-type="fig" rid="F70">533</xref>)</td><td rowspan="1" colspan="1"><bold><italic><tp:taxon-name><tp:taxon-name-part taxon-name-part-type="genus">Euplectrus</tp:taxon-name-part> <tp:taxon-name-part taxon-name-part-type="species">robbinthorpi</tp:taxon-name-part></tp:taxon-name></italic> Hansson, sp. n.</bold></td></tr><tr><td rowspan="1" colspan="1">–</td><td rowspan="1" colspan="1">Lower face with pale area reaching outside of level of lateral margins of toruli (Figs <xref ref-type="fig" rid="F50">360</xref>, <xref ref-type="fig" rid="F81">624</xref>)</td><td rowspan="1" colspan="1"><bold>61</bold></td></tr><tr><td rowspan="1" colspan="1">61(60)</td><td rowspan="1" colspan="1">Hind leg with tarsomeres 1+2 3.5× as long as tarsomere 3; lower face with pale area paler (Fig. <xref ref-type="fig" rid="F81">624</xref>)</td><td rowspan="1" colspan="1"><bold><italic><tp:taxon-name><tp:taxon-name-part taxon-name-part-type="genus">Euplectrus</tp:taxon-name-part> <tp:taxon-name-part taxon-name-part-type="species">mariae</tp:taxon-name-part></tp:taxon-name></italic> Schauff</bold></td></tr><tr><td rowspan="1" colspan="1">–</td><td rowspan="1" colspan="1">Hind leg with tarsomeres 1+2 4.2× as long as tarsomere 3; lower face with pale area darker (Fig. <xref ref-type="fig" rid="F50">360</xref>)</td><td rowspan="1" colspan="1"><bold><italic><tp:taxon-name><tp:taxon-name-part taxon-name-part-type="genus">Euplectrus</tp:taxon-name-part> <tp:taxon-name-part taxon-name-part-type="species">johnheratyi</tp:taxon-name-part></tp:taxon-name></italic> Hansson, sp. n.</bold></td></tr><tr><td rowspan="1" colspan="1">62(52)</td><td rowspan="1" colspan="1">Petiole 1.1–1.3× as long as wide</td><td rowspan="1" colspan="1"><bold>63</bold></td></tr><tr><td rowspan="1" colspan="1">–</td><td rowspan="1" colspan="1">Petiole 0.5–1.0× as long as wide</td><td rowspan="1" colspan="1"><bold>69</bold></td></tr><tr><td rowspan="1" colspan="1">63(62)</td><td rowspan="1" colspan="1">Dorsellum with a wide groove anteriorly, 0.3× as long as length of median dorsellum (Fig. <xref ref-type="fig" rid="F96">750</xref>)</td><td rowspan="1" colspan="1"><bold><italic><tp:taxon-name><tp:taxon-name-part taxon-name-part-type="genus">Euplectrus</tp:taxon-name-part> <tp:taxon-name-part taxon-name-part-type="species">davidwahli</tp:taxon-name-part></tp:taxon-name></italic> Hansson, sp. n.</bold></td></tr><tr><td rowspan="1" colspan="1">–</td><td rowspan="1" colspan="1">Dorsellum without a groove (Fig. <xref ref-type="fig" rid="F102">781</xref>), <italic>or</italic> anteriorly with a narrow groove that is at most 0.2× the length of median dorsellum (Fig. <xref ref-type="fig" rid="F103">790</xref>)</td><td rowspan="1" colspan="1"><bold>64</bold></td></tr><tr><td rowspan="1" colspan="1">64(63)</td><td rowspan="1" colspan="1">Hind leg with longest tibial spur 4.7× as long as tarsomere 3</td><td rowspan="1" colspan="1"><bold><italic><tp:taxon-name><tp:taxon-name-part taxon-name-part-type="genus">Euplectrus</tp:taxon-name-part> <tp:taxon-name-part taxon-name-part-type="species">hansoni</tp:taxon-name-part></tp:taxon-name></italic> Schauff</bold></td></tr><tr><td rowspan="1" colspan="1">–</td><td rowspan="1" colspan="1">Hind leg with longest tibial spur at most 4.2× as long as tarsomere 3</td><td rowspan="1" colspan="1"><bold>65</bold></td></tr><tr><td rowspan="1" colspan="1">65(64)</td><td rowspan="1" colspan="1">Hind leg with longest tibial spur 3.1× as long as tarsomere 3</td><td rowspan="1" colspan="1"><bold><italic><tp:taxon-name><tp:taxon-name-part taxon-name-part-type="genus">Euplectrus</tp:taxon-name-part> <tp:taxon-name-part taxon-name-part-type="species">mikegatesi</tp:taxon-name-part></tp:taxon-name></italic> Hansson, sp. n.</bold></td></tr><tr><td rowspan="1" colspan="1">–</td><td rowspan="1" colspan="1">Hind leg with longest tibial spur at 3.5–4.2× as long as tarsomere 3</td><td rowspan="1" colspan="1"><bold>66</bold></td></tr><tr><td rowspan="1" colspan="1">66(65)</td><td rowspan="1" colspan="1">Dorsellum with a narrow groove along anterior margin, groove 0.2× as long as length of median dorsellum (Fig. <xref ref-type="fig" rid="F94">738</xref>)</td><td rowspan="1" colspan="1"><bold><italic><tp:taxon-name><tp:taxon-name-part taxon-name-part-type="genus">Euplectrus</tp:taxon-name-part> <tp:taxon-name-part taxon-name-part-type="species">annettewalkerae</tp:taxon-name-part></tp:taxon-name></italic> Hansson, sp. n.</bold></td></tr><tr><td rowspan="1" colspan="1">–</td><td rowspan="1" colspan="1">Dorsellum without a groove along anterior margin (Figs <xref ref-type="fig" rid="F95">743</xref>, <xref ref-type="fig" rid="F97">755</xref>, <xref ref-type="fig" rid="F102">781</xref>)</td><td rowspan="1" colspan="1"><bold>67</bold></td></tr><tr><td rowspan="1" colspan="1">67(66)</td><td rowspan="1" colspan="1">Hind leg with 4<sup>th</sup> tarsomere 1.4× as long as tarsomere 2</td><td rowspan="1" colspan="1"><bold><italic><tp:taxon-name><tp:taxon-name-part taxon-name-part-type="genus">Euplectrus</tp:taxon-name-part> <tp:taxon-name-part taxon-name-part-type="species">ronaldzunigai</tp:taxon-name-part></tp:taxon-name></italic> Hansson, sp. n.</bold></td></tr><tr><td rowspan="1" colspan="1">–</td><td rowspan="1" colspan="1">Hind leg with 4<sup>th</sup> tarsomere 0.9–1.0× as long as tarsomere 2</td><td rowspan="1" colspan="1"><bold>68</bold></td></tr><tr><td rowspan="1" colspan="1">68(67)</td><td rowspan="1" colspan="1">Hind leg with tarsomere 1 2.6× as long as tarsomere 3; POL/OOL = 1.4</td><td rowspan="1" colspan="1"><bold><italic><tp:taxon-name><tp:taxon-name-part taxon-name-part-type="genus">Euplectrus</tp:taxon-name-part> <tp:taxon-name-part taxon-name-part-type="species">charlesmicheneri</tp:taxon-name-part></tp:taxon-name></italic> Hansson, sp. n.</bold></td></tr><tr><td rowspan="1" colspan="1">–</td><td rowspan="1" colspan="1">Hind leg with tarsomere 1 1.6× as long as tarsomere 3; POL/OOL = 1.9</td><td rowspan="1" colspan="1"><bold><italic><tp:taxon-name><tp:taxon-name-part taxon-name-part-type="genus">Euplectrus</tp:taxon-name-part> <tp:taxon-name-part taxon-name-part-type="species">gavinbroadi</tp:taxon-name-part></tp:taxon-name></italic> Hansson, sp. n. / <italic><tp:taxon-name><tp:taxon-name-part taxon-name-part-type="genus">Euplectrus</tp:taxon-name-part> <tp:taxon-name-part taxon-name-part-type="species">dianariasae</tp:taxon-name-part></tp:taxon-name></italic> Hansson, sp. n.</bold></td></tr><tr><td rowspan="1" colspan="1">69(62)</td><td rowspan="1" colspan="1">Dorsellum with two large foveae anteriorly (Fig. <xref ref-type="fig" rid="F104">794</xref>)</td><td rowspan="1" colspan="1"><bold><italic><tp:taxon-name><tp:taxon-name-part taxon-name-part-type="genus">Euplectrus</tp:taxon-name-part> <tp:taxon-name-part taxon-name-part-type="species">magdae</tp:taxon-name-part></tp:taxon-name></italic> Schauff</bold></td></tr><tr><td rowspan="1" colspan="1"><!--PageBreak-->–</td><td rowspan="1" colspan="1">Dorsellum with foveae smaller, <italic>or</italic> with a groove anteriorly, <italic>or</italic> smooth and shiny without a groove or foveae anteriorly</td><td rowspan="1" colspan="1"><bold>70</bold></td></tr><tr><td rowspan="1" colspan="1">70(69)</td><td rowspan="1" colspan="1">Dorsellum without a groove along anterior margin (Fig. <xref ref-type="fig" rid="F102">782</xref>), or with groove very narrow, medially 0.1–0.2× as long as length of dorsellum (Fig. <xref ref-type="fig" rid="F96">748</xref>)</td><td rowspan="1" colspan="1"><bold>71</bold></td></tr><tr><td rowspan="1" colspan="1">–</td><td rowspan="1" colspan="1">Dorsellum with a groove or foveae along anterior margin, groove medially at least 0.3× as long as length of dorsellum (e.g. Figs <xref ref-type="fig" rid="F96">749</xref>, <xref ref-type="fig" rid="F97">754</xref>)</td><td rowspan="1" colspan="1"><bold>74</bold></td></tr><tr><td rowspan="1" colspan="1">71(70)</td><td rowspan="1" colspan="1">Hind leg with tarsomere 4 4.6× as long as tarsomere 3</td><td rowspan="1" colspan="1"><bold><italic><tp:taxon-name><tp:taxon-name-part taxon-name-part-type="genus">Euplectrus</tp:taxon-name-part> <tp:taxon-name-part taxon-name-part-type="species">daveroubiki</tp:taxon-name-part></tp:taxon-name></italic> Hansson, sp. n.</bold></td></tr><tr><td rowspan="1" colspan="1">–</td><td rowspan="1" colspan="1">Hind leg with tarsomere 4 1.6–2.4× as long as tarsomere 3</td><td rowspan="1" colspan="1"><bold>72</bold></td></tr><tr><td rowspan="1" colspan="1">72(71)</td><td rowspan="1" colspan="1">Scutellum with elongate and narrow meshes, mesh-rows converging towards the middle</td><td rowspan="1" colspan="1"><bold><italic><tp:taxon-name><tp:taxon-name-part taxon-name-part-type="genus">Euplectrus</tp:taxon-name-part> <tp:taxon-name-part taxon-name-part-type="species">mellipes</tp:taxon-name-part></tp:taxon-name></italic> Provancher</bold></td></tr><tr><td rowspan="1" colspan="1">–</td><td rowspan="1" colspan="1">Scutellum with isodiametric to transverse meshes, <italic>if</italic> meshes are elongate then with mesh-rows parallel</td><td rowspan="1" colspan="1"><bold>73</bold></td></tr><tr><td rowspan="1" colspan="1">73(72)</td><td rowspan="1" colspan="1">Scutellum with medioposterior part with transverse meshes (Fig. <xref ref-type="fig" rid="F47">341</xref>); hind tarsus with tarsomere 2 1.9× as long as tarsomere 3</td><td rowspan="1" colspan="1"><bold><italic><tp:taxon-name><tp:taxon-name-part taxon-name-part-type="genus">Euplectrus</tp:taxon-name-part> <tp:taxon-name-part taxon-name-part-type="species">roysnellingi</tp:taxon-name-part></tp:taxon-name></italic> Hansson, sp. n.</bold></td></tr><tr><td rowspan="1" colspan="1">–</td><td rowspan="1" colspan="1">Scutellum with medioposterior part with ±isodiametric meshes (Fig. <xref ref-type="fig" rid="F31">202</xref>); hind tarsus with tarsomere 2 1.3× as long as tarsomere 3</td><td rowspan="1" colspan="1"><bold><italic><tp:taxon-name><tp:taxon-name-part taxon-name-part-type="genus">Euplectrus</tp:taxon-name-part> <tp:taxon-name-part taxon-name-part-type="species">chrisdarlingi</tp:taxon-name-part></tp:taxon-name></italic> Hansson, sp. n.</bold></td></tr><tr><td rowspan="1" colspan="1">74(70)</td><td rowspan="1" colspan="1">Hind leg with tarsomere 1 the shortest tarsomere</td><td rowspan="1" colspan="1"><bold><italic><tp:taxon-name><tp:taxon-name-part taxon-name-part-type="genus">Euplectrus</tp:taxon-name-part> <tp:taxon-name-part taxon-name-part-type="species">garygibsoni</tp:taxon-name-part></tp:taxon-name></italic> Hansson, sp. n.</bold></td></tr><tr><td rowspan="1" colspan="1">–</td><td rowspan="1" colspan="1">Hind leg with tarsomere 3 the shortest tarsomere</td><td rowspan="1" colspan="1"><bold>75</bold></td></tr><tr><td rowspan="1" colspan="1">75(74)</td><td rowspan="1" colspan="1">Hind leg with tarsomere 4 2.0–2.5× as long as tarsomere 3</td><td rowspan="1" colspan="1"><bold>76</bold></td></tr><tr><td rowspan="1" colspan="1">–</td><td rowspan="1" colspan="1">Hind leg with tarsomere 4 1.2–1.8× as long as tarsomere 3</td><td rowspan="1" colspan="1"><bold>77</bold></td></tr><tr><td rowspan="1" colspan="1">76(75)</td><td rowspan="1" colspan="1">Hind leg with longest tibial spur 6.3× as long as tarsomere 3</td><td rowspan="1" colspan="1"><bold><italic><tp:taxon-name><tp:taxon-name-part taxon-name-part-type="genus">Euplectrus</tp:taxon-name-part> <tp:taxon-name-part taxon-name-part-type="species">davesmithi</tp:taxon-name-part></tp:taxon-name></italic> Hansson, sp. n.</bold></td></tr><tr><td rowspan="1" colspan="1">–</td><td rowspan="1" colspan="1">Hind leg with longest tibial spur 3.5–4.3× as long as tarsomere 3</td><td rowspan="1" colspan="1"><bold><italic><tp:taxon-name><tp:taxon-name-part taxon-name-part-type="genus">Euplectrus</tp:taxon-name-part> <tp:taxon-name-part taxon-name-part-type="species">mikeschauffi</tp:taxon-name-part></tp:taxon-name></italic> Hansson, sp. n.</bold></td></tr><tr><td rowspan="1" colspan="1">77(75)</td><td rowspan="1" colspan="1">Head with part below level of lower margin of eyes longer and more pointed (Fig. <xref ref-type="fig" rid="F85">656</xref>)</td><td rowspan="1" colspan="1"><bold><italic><tp:taxon-name><tp:taxon-name-part taxon-name-part-type="genus">Euplectrus</tp:taxon-name-part> <tp:taxon-name-part taxon-name-part-type="species">testaceipes</tp:taxon-name-part></tp:taxon-name></italic> (Cameron)</bold></td></tr><tr><td rowspan="1" colspan="1">–</td><td rowspan="1" colspan="1">Head with part below level of lower margin of eyes shorter and more blunt (e.g. Figs <xref ref-type="fig" rid="F35">234</xref>, <xref ref-type="fig" rid="F71">546</xref>)</td><td rowspan="1" colspan="1"><bold>78</bold></td></tr><tr><td rowspan="1" colspan="1">78(77)</td><td rowspan="1" colspan="1">Hind leg with tarsomeres 1 and 4 about equally long, LT1/LT4 = 0.9–1.0</td><td rowspan="1" colspan="1"><bold>79</bold></td></tr><tr><td rowspan="1" colspan="1">–</td><td rowspan="1" colspan="1">Hind leg with tarsomere 1 always distinctly longer than 4, LT1/LT4 = 1.3–2.1</td><td rowspan="1" colspan="1"><bold>80</bold></td></tr><tr><td rowspan="1" colspan="1">79(78)</td><td rowspan="1" colspan="1">POL/OOL = 1.5; HE/MS = 2.2</td><td rowspan="1" colspan="1"><bold><italic><tp:taxon-name><tp:taxon-name-part taxon-name-part-type="genus">Euplectrus</tp:taxon-name-part> <tp:taxon-name-part taxon-name-part-type="species">robbinthorpi</tp:taxon-name-part></tp:taxon-name></italic> Hansson, sp. n.</bold></td></tr><tr><td rowspan="1" colspan="1">–</td><td rowspan="1" colspan="1">POL/OOL = 1.9; HE/MS = 1.8</td><td rowspan="1" colspan="1"><bold><italic><tp:taxon-name><tp:taxon-name-part taxon-name-part-type="genus">Euplectrus</tp:taxon-name-part> <tp:taxon-name-part taxon-name-part-type="species">jjrodriguezae</tp:taxon-name-part></tp:taxon-name></italic> Hansson, sp. n.</bold></td></tr><tr><td rowspan="1" colspan="1">80(78)</td><td rowspan="1" colspan="1">Hind leg with tarsomeres 2 and 4 with same length</td><td rowspan="1" colspan="1"><bold>81</bold></td></tr><tr><td rowspan="1" colspan="1">–</td><td rowspan="1" colspan="1">Hind leg with tarsomeres 2 and 4 different in length, LT1/LT4 = 0.8 or 1.2–1.3</td><td rowspan="1" colspan="1"><bold>84</bold></td></tr><tr><td rowspan="1" colspan="1">81(80)</td><td rowspan="1" colspan="1">POL/OOL = 2.3; OOL/DO = 1.0</td><td rowspan="1" colspan="1"><bold><italic><tp:taxon-name><tp:taxon-name-part taxon-name-part-type="genus">Euplectrus</tp:taxon-name-part> <tp:taxon-name-part taxon-name-part-type="species">anae</tp:taxon-name-part></tp:taxon-name></italic> Schauff</bold></td></tr><tr><td rowspan="1" colspan="1">–</td><td rowspan="1" colspan="1">POL/OOL = 1.8–2.0; OOL/DO = 1.2–1.3</td><td rowspan="1" colspan="1"><bold>82</bold></td></tr><tr><td rowspan="1" colspan="1"><!--PageBreak-->82(81)</td><td rowspan="1" colspan="1">Petiole 1.0–1.1× as long as wide; hind leg with longest tibial spur 3.7× as long as tarsomere 3</td><td rowspan="1" colspan="1"><bold><italic><tp:taxon-name><tp:taxon-name-part taxon-name-part-type="genus">Euplectrus</tp:taxon-name-part> <tp:taxon-name-part taxon-name-part-type="species">davidwahli</tp:taxon-name-part></tp:taxon-name></italic> Hansson, sp. n.</bold></td></tr><tr><td rowspan="1" colspan="1">–</td><td rowspan="1" colspan="1">Petiole 0.8× as long as wide; hind leg with longest tibial spur 4.2–4.9× as long as tarsomere 3</td><td rowspan="1" colspan="1"><bold>83</bold></td></tr><tr><td rowspan="1" colspan="1">83(82)</td><td rowspan="1" colspan="1">Pale area on lower face reddish-brown and smaller, does not reach outside level of lateral margins of toruli (Fig. <xref ref-type="fig" rid="F22">122</xref>)</td><td rowspan="1" colspan="1"><bold><italic><tp:taxon-name><tp:taxon-name-part taxon-name-part-type="genus">Euplectrus</tp:taxon-name-part> <tp:taxon-name-part taxon-name-part-type="species">billbrowni</tp:taxon-name-part></tp:taxon-name></italic> Hansson, sp. n.</bold></td></tr><tr><td rowspan="1" colspan="1">–</td><td rowspan="1" colspan="1">Pale area on lower face yellowish-brown and larger, reaching outside level of lateral margins of toruli (Fig. <xref ref-type="fig" rid="F68">513</xref>)</td><td rowspan="1" colspan="1"><bold><italic><tp:taxon-name><tp:taxon-name-part taxon-name-part-type="genus">Euplectrus</tp:taxon-name-part> <tp:taxon-name-part taxon-name-part-type="species">paulhurdi</tp:taxon-name-part></tp:taxon-name></italic> Hansson, sp. n.</bold></td></tr><tr><td rowspan="1" colspan="1">84(80)</td><td rowspan="1" colspan="1">Hind leg with tarsomere 4 longer than tarsomere 2, LT4/LT2 = 1.3</td><td rowspan="1" colspan="1"><bold><italic><tp:taxon-name><tp:taxon-name-part taxon-name-part-type="genus">Euplectrus</tp:taxon-name-part> <tp:taxon-name-part taxon-name-part-type="species">comstockii</tp:taxon-name-part></tp:taxon-name></italic> Howard</bold></td></tr><tr><td rowspan="1" colspan="1">–</td><td rowspan="1" colspan="1">Hind leg with tarsomere 4 shorter than tarsomere 2, LT4/LT2 = 0.8–0.9</td><td rowspan="1" colspan="1"><bold>85</bold></td></tr><tr><td rowspan="1" colspan="1">85(84)</td><td rowspan="1" colspan="1">Petiole as long as wide; eyes smaller (Fig. <xref ref-type="fig" rid="F53">387</xref>), WE/WF = 0.3; head less wide (Fig. <xref ref-type="fig" rid="F53">387</xref>), WH/HH = 1.3</td><td rowspan="1" colspan="1"><bold><italic><tp:taxon-name><tp:taxon-name-part taxon-name-part-type="genus">Euplectrus</tp:taxon-name-part> <tp:taxon-name-part taxon-name-part-type="species">johnlasallei</tp:taxon-name-part></tp:taxon-name></italic> Hansson, sp. n.</bold></td></tr><tr><td rowspan="1" colspan="1">–</td><td rowspan="1" colspan="1">Petiole 0.8× as long as wide; eyes larger (Fig. <xref ref-type="fig" rid="F13">47</xref>), WE/WF = 0.4; head wider (Fig. <xref ref-type="fig" rid="F13">47</xref>), WH/HH = 1.4</td><td rowspan="1" colspan="1"><bold><italic><tp:taxon-name><tp:taxon-name-part taxon-name-part-type="genus">Euplectrus</tp:taxon-name-part> <tp:taxon-name-part taxon-name-part-type="species">alejandrovalerioi</tp:taxon-name-part></tp:taxon-name></italic> Hansson, sp. n.</bold></td></tr></tbody></table></table-wrap></tp:treatment-sec><tp:treatment-sec sec-type="Key to males"><title>Key to males.</title><table-wrap content-type="key" position="anchor" orientation="portrait"><table rules="all"><tbody><tr><td rowspan="1" colspan="1">1</td><td rowspan="1" colspan="1">Scape strongly swollen, 1.4–1.6× as long as wide (e.g. Figs <xref ref-type="fig" rid="F14">59</xref>, <xref ref-type="fig" rid="F38">263</xref>)</td><td rowspan="1" colspan="1"><bold>2</bold></td></tr><tr><td rowspan="1" colspan="1">–</td><td rowspan="1" colspan="1">Scape at most moderately swollen, at least 2.2× as long as wide</td><td rowspan="1" colspan="1"><bold>6</bold></td></tr><tr><td rowspan="1" colspan="1">2(1)</td><td rowspan="1" colspan="1">Scape dark brown to black (Fig. <xref ref-type="fig" rid="F14">59</xref>)</td><td rowspan="1" colspan="1"><bold>3</bold></td></tr><tr><td rowspan="1" colspan="1">–</td><td rowspan="1" colspan="1">Scape yellow to pale brown (e.g. Figs <xref ref-type="fig" rid="F38">263</xref>, <xref ref-type="fig" rid="F92">726</xref>)</td><td rowspan="1" colspan="1"><bold>4</bold></td></tr><tr><td rowspan="1" colspan="1">3(2)</td><td rowspan="1" colspan="1">Lower face with median part reddish-brown; hind leg with coxa and femur yellowish-brown; petiole 0.8× as long as wide</td><td rowspan="1" colspan="1"><bold><italic><tp:taxon-name><tp:taxon-name-part taxon-name-part-type="genus">Euplectrus</tp:taxon-name-part> <tp:taxon-name-part taxon-name-part-type="species">insularis</tp:taxon-name-part></tp:taxon-name></italic> (Howard)</bold></td></tr><tr><td rowspan="1" colspan="1">–</td><td rowspan="1" colspan="1">Lower face with median part black (Fig. <xref ref-type="fig" rid="F14">55</xref>); hind leg with coxa with posterior surface brown and femora infuscate; petiole 1.0× as long as wide</td><td rowspan="1" colspan="1"><bold><italic><tp:taxon-name><tp:taxon-name-part taxon-name-part-type="genus">Euplectrus</tp:taxon-name-part> <tp:taxon-name-part taxon-name-part-type="species">alvarowillei</tp:taxon-name-part></tp:taxon-name></italic> Hansson, sp. n.</bold></td></tr><tr><td rowspan="1" colspan="1">4(2)</td><td rowspan="1" colspan="1">Scape with inner lateral surface pale brown (Fig. <xref ref-type="fig" rid="F38">263</xref>)</td><td rowspan="1" colspan="1"><bold><italic><tp:taxon-name><tp:taxon-name-part taxon-name-part-type="genus">Euplectrus</tp:taxon-name-part> <tp:taxon-name-part taxon-name-part-type="species">eowilsoni</tp:taxon-name-part></tp:taxon-name></italic> Hansson, sp. n.</bold></td></tr><tr><td rowspan="1" colspan="1">–</td><td rowspan="1" colspan="1">Scape with inner lateral surface yellow to yellowish-brown (Figs <xref ref-type="fig" rid="F74">580</xref>, <xref ref-type="fig" rid="F92">726</xref>)</td><td rowspan="1" colspan="1"><bold>5</bold></td></tr><tr><td rowspan="1" colspan="1">5(4)</td><td rowspan="1" colspan="1">Flagellomeres 1–4 yellowish-white and 5–6 pale brown (Fig. <xref ref-type="fig" rid="F92">726</xref>); mid tibia yellowish-brown</td><td rowspan="1" colspan="1"><bold><italic><tp:taxon-name><tp:taxon-name-part taxon-name-part-type="genus">Euplectrus</tp:taxon-name-part> <tp:taxon-name-part taxon-name-part-type="species">valverdei</tp:taxon-name-part></tp:taxon-name></italic> Schauff</bold></td></tr><tr><td rowspan="1" colspan="1">–</td><td rowspan="1" colspan="1">Entire flagellum yellow (Fig. <xref ref-type="fig" rid="F74">580</xref>); mid tibia with apex black</td><td rowspan="1" colspan="1"><bold><italic><tp:taxon-name><tp:taxon-name-part taxon-name-part-type="genus">Euplectrus</tp:taxon-name-part> <tp:taxon-name-part taxon-name-part-type="species">ronnai</tp:taxon-name-part></tp:taxon-name></italic> (Bréthes)</bold></td></tr><tr><td rowspan="1" colspan="1">6(1)</td><td rowspan="1" colspan="1">Lower face dark (e.g. Figs <xref ref-type="fig" rid="F58">430</xref>, <xref ref-type="fig" rid="F64">481</xref>)</td><td rowspan="1" colspan="1"><bold>7</bold></td></tr><tr><td rowspan="1" colspan="1">–</td><td rowspan="1" colspan="1">Lower face with at least median part paler than surrounding parts of frons (e.g. Figs <xref ref-type="fig" rid="F63">472</xref>, <xref ref-type="fig" rid="F16">72</xref>)</td><td rowspan="1" colspan="1"><bold>12</bold></td></tr><tr><td rowspan="1" colspan="1">7(6)</td><td rowspan="1" colspan="1">Hind coxa dark brown (Figs <xref ref-type="fig" rid="F64">479</xref>, <xref ref-type="fig" rid="F70">539</xref>)</td><td rowspan="1" colspan="1"><bold>8</bold></td></tr><tr><td rowspan="1" colspan="1">–</td><td rowspan="1" colspan="1">Hind coxa yellow to yellowish-brown (e.g. Figs <xref ref-type="fig" rid="F18">87</xref>, <xref ref-type="fig" rid="F58">428</xref>)</td><td rowspan="1" colspan="1"><bold>9</bold></td></tr><tr><td rowspan="1" colspan="1">8(7)</td><td rowspan="1" colspan="1">Hind femur yellowish-brown (Fig. <xref ref-type="fig" rid="F64">479</xref>)</td><td rowspan="1" colspan="1"><bold><italic><tp:taxon-name><tp:taxon-name-part taxon-name-part-type="genus">Euplectrus</tp:taxon-name-part> <tp:taxon-name-part taxon-name-part-type="species">paulhansoni</tp:taxon-name-part></tp:taxon-name></italic> Hansson, sp. n.</bold></td></tr><tr><td rowspan="1" colspan="1"><!--PageBreak-->–</td><td rowspan="1" colspan="1">Hind femur with basal ⅓ yellowish-brown and apical ⅔ dark brown (Fig. <xref ref-type="fig" rid="F70">539</xref>)</td><td rowspan="1" colspan="1"><bold><italic><tp:taxon-name><tp:taxon-name-part taxon-name-part-type="genus">Euplectrus</tp:taxon-name-part> <tp:taxon-name-part taxon-name-part-type="species">scottshawi</tp:taxon-name-part></tp:taxon-name></italic> Hansson, sp. n.</bold></td></tr><tr><td rowspan="1" colspan="1">9(7)</td><td rowspan="1" colspan="1">Mandibles dark brown</td><td rowspan="1" colspan="1"><bold><italic><tp:taxon-name><tp:taxon-name-part taxon-name-part-type="genus">Euplectrus</tp:taxon-name-part> <tp:taxon-name-part taxon-name-part-type="species">lubomirmasneri</tp:taxon-name-part></tp:taxon-name></italic> Hansson, sp. n.</bold></td></tr><tr><td rowspan="1" colspan="1">–</td><td rowspan="1" colspan="1">Mandibles white to yellowish-white</td><td rowspan="1" colspan="1"><bold>10</bold></td></tr><tr><td rowspan="1" colspan="1">10(9)</td><td rowspan="1" colspan="1">Petiole 1.0× as long as wide</td><td rowspan="1" colspan="1"><bold><italic><tp:taxon-name><tp:taxon-name-part taxon-name-part-type="genus">Euplectrus</tp:taxon-name-part> <tp:taxon-name-part taxon-name-part-type="species">andydeansi</tp:taxon-name-part></tp:taxon-name></italic> Hansson, sp. n.</bold></td></tr><tr><td rowspan="1" colspan="1">–</td><td rowspan="1" colspan="1">Petiole 0.6–0.8× as long as wide</td><td rowspan="1" colspan="1"><bold>11</bold></td></tr><tr><td rowspan="1" colspan="1">11(10)</td><td rowspan="1" colspan="1">Scape 4.1× as long as wide, widest in apical part (Fig. <xref ref-type="fig" rid="F89">698</xref>); pale area on gaster smaller, with posterior part of pale area 0.3× the width of gaster at that level (Fig. <xref ref-type="fig" rid="F89">696</xref>)</td><td rowspan="1" colspan="1"><bold><italic><tp:taxon-name><tp:taxon-name-part taxon-name-part-type="genus">Euplectrus</tp:taxon-name-part> <tp:taxon-name-part taxon-name-part-type="species">edithae</tp:taxon-name-part></tp:taxon-name></italic> Schauff</bold></td></tr><tr><td rowspan="1" colspan="1">–</td><td rowspan="1" colspan="1">Scape 3.1× as long as wide, widest in median part (Fig. <xref ref-type="fig" rid="F83">643</xref>); pale area on gaster larger, with posterior part of pale area 0.5× the width of gaster at that level (Fig. <xref ref-type="fig" rid="F83">640</xref>)</td><td rowspan="1" colspan="1"><bold><italic><tp:taxon-name><tp:taxon-name-part taxon-name-part-type="genus">Euplectrus</tp:taxon-name-part> <tp:taxon-name-part taxon-name-part-type="species">platyhypenae</tp:taxon-name-part></tp:taxon-name></italic> Howard</bold></td></tr><tr><td rowspan="1" colspan="1">12(6)</td><td rowspan="1" colspan="1">Hind coxa dark brown (Fig. <xref ref-type="fig" rid="F86">662</xref>) to pale brown (Fig. <xref ref-type="fig" rid="F16">70</xref>)</td><td rowspan="1" colspan="1"><bold>13</bold></td></tr><tr><td rowspan="1" colspan="1">–</td><td rowspan="1" colspan="1">Hind coxa white to yellowish-brown (e.g. Figs <xref ref-type="fig" rid="F44">308</xref>, <xref ref-type="fig" rid="F63">470</xref>)</td><td rowspan="1" colspan="1"><bold>14</bold></td></tr><tr><td rowspan="1" colspan="1">13(12)</td><td rowspan="1" colspan="1">Hind femur predominantly dark brown (Fig. <xref ref-type="fig" rid="F86">662</xref>)</td><td rowspan="1" colspan="1"><bold><italic><tp:taxon-name><tp:taxon-name-part taxon-name-part-type="genus">Euplectrus</tp:taxon-name-part> <tp:taxon-name-part taxon-name-part-type="species">xiomarae</tp:taxon-name-part></tp:taxon-name></italic> Schauff</bold></td></tr><tr><td rowspan="1" colspan="1">–</td><td rowspan="1" colspan="1">Hind femur yellowish-brown (Fig. <xref ref-type="fig" rid="F16">70</xref>)</td><td rowspan="1" colspan="1"><bold><italic><tp:taxon-name><tp:taxon-name-part taxon-name-part-type="genus">Euplectrus</tp:taxon-name-part> <tp:taxon-name-part taxon-name-part-type="species">andybennetti</tp:taxon-name-part></tp:taxon-name></italic> Hansson, sp. n.</bold></td></tr><tr><td rowspan="1" colspan="1">14(12)</td><td rowspan="1" colspan="1">Dorsellum anteriorly with two large foveae (Figs <xref ref-type="fig" rid="F98">760</xref>, <xref ref-type="fig" rid="F100">773</xref>, <xref ref-type="fig" rid="F104">794</xref>)</td><td rowspan="1" colspan="1"><bold>15</bold></td></tr><tr><td rowspan="1" colspan="1">–</td><td rowspan="1" colspan="1">Dorsellum along anterior margin with a groove (e.g. Fig. <xref ref-type="fig" rid="F99">766</xref>), <italic>or</italic> a row of foveae (Fig. <xref ref-type="fig" rid="F100">772</xref>), <italic>or</italic> without a groove or foveae (e.g. Fig. <xref ref-type="fig" rid="F95">741</xref>)</td><td rowspan="1" colspan="1"><bold>17</bold></td></tr><tr><td rowspan="1" colspan="1">15(14)</td><td rowspan="1" colspan="1">Scape with sensory area brown (Fig. <xref ref-type="fig" rid="F63">476</xref>)</td><td rowspan="1" colspan="1"><bold><italic><tp:taxon-name><tp:taxon-name-part taxon-name-part-type="genus">Euplectrus</tp:taxon-name-part> <tp:taxon-name-part taxon-name-part-type="species">mikesharkeyi</tp:taxon-name-part></tp:taxon-name></italic> Hansson, sp. n.</bold></td></tr><tr><td rowspan="1" colspan="1">–</td><td rowspan="1" colspan="1">Scape with sensory area as pale as remaining scape</td><td rowspan="1" colspan="1"><bold>16</bold></td></tr><tr><td rowspan="1" colspan="1">16(15)</td><td rowspan="1" colspan="1">Scape with base narrow (Fig. <xref ref-type="fig" rid="F44">314</xref>); flagellomere 1 distinctly narrower at base than at apex (Fig. <xref ref-type="fig" rid="F44">314</xref>)</td><td rowspan="1" colspan="1"><bold><italic><tp:taxon-name><tp:taxon-name-part taxon-name-part-type="genus">Euplectrus</tp:taxon-name-part> <tp:taxon-name-part taxon-name-part-type="species">iangauldi</tp:taxon-name-part></tp:taxon-name></italic> Hansson, sp. n.</bold></td></tr><tr><td rowspan="1" colspan="1">–</td><td rowspan="1" colspan="1">Scape with base wide (Fig. <xref ref-type="fig" rid="F80">622</xref>); flagellomere 1 with same width at base and at apex (Fig. <xref ref-type="fig" rid="F80">622</xref>)</td><td rowspan="1" colspan="1"><bold><italic><tp:taxon-name><tp:taxon-name-part taxon-name-part-type="genus">Euplectrus</tp:taxon-name-part> <tp:taxon-name-part taxon-name-part-type="species">magdae</tp:taxon-name-part></tp:taxon-name></italic> Schauff</bold></td></tr><tr><td rowspan="1" colspan="1">17(14)</td><td rowspan="1" colspan="1">Scape with sensory pores scattered all over outer lateral surface (Fig. <xref ref-type="fig" rid="F52">382</xref>)</td><td rowspan="1" colspan="1"><bold><italic><tp:taxon-name><tp:taxon-name-part taxon-name-part-type="genus">Euplectrus</tp:taxon-name-part> <tp:taxon-name-part taxon-name-part-type="species">johnlasallei</tp:taxon-name-part></tp:taxon-name></italic> Hansson, sp. n.</bold></td></tr><tr><td rowspan="1" colspan="1">–</td><td rowspan="1" colspan="1">Scape with sensory pores confined to ventral part, or apicolateral ¾</td><td rowspan="1" colspan="1"><bold>18</bold></td></tr><tr><td rowspan="1" colspan="1">18(17)</td><td rowspan="1" colspan="1">Lower face with pale area reaching distinctly outside of level of outer lateral margins of toruli (e.g. Figs <xref ref-type="fig" rid="F24">140</xref>, <xref ref-type="fig" rid="F54">395</xref>)</td><td rowspan="1" colspan="1"><bold>19</bold></td></tr><tr><td rowspan="1" colspan="1">–</td><td rowspan="1" colspan="1">Lower face with pale area reaching at most to level of outer lateral margins of toruli (e.g. Figs <xref ref-type="fig" rid="F26">157</xref>, <xref ref-type="fig" rid="F28">174</xref>)</td><td rowspan="1" colspan="1"><bold>36</bold></td></tr><tr><td rowspan="1" colspan="1">19(18)</td><td rowspan="1" colspan="1">Lower face completely pale, pale area reaching from eye to eye (e.g. Figs <xref ref-type="fig" rid="F24">140</xref>, <xref ref-type="fig" rid="F54">395</xref>)</td><td rowspan="1" colspan="1"><bold>20</bold></td></tr><tr><td rowspan="1" colspan="1">–</td><td rowspan="1" colspan="1">Lower face with a dark area close to eyes, this area is at least as wide as ½ the diameter of one torulus (e.g. Figs <xref ref-type="fig" rid="F87">671</xref>, <xref ref-type="fig" rid="F91">711</xref>)</td><td rowspan="1" colspan="1"><bold>23</bold></td></tr><tr><td rowspan="1" colspan="1">20(19)</td><td rowspan="1" colspan="1">Dorsellum without a groove along anterior margin (Fig. <xref ref-type="fig" rid="F95">741</xref>), hind leg with tarsomere 1 2.9× as long as tarsomere 3</td><td rowspan="1" colspan="1"><bold><italic><tp:taxon-name><tp:taxon-name-part taxon-name-part-type="genus">Euplectrus</tp:taxon-name-part> <tp:taxon-name-part taxon-name-part-type="species">carlosarmientoi</tp:taxon-name-part></tp:taxon-name></italic> Hansson, sp. n.</bold></td></tr><tr><td rowspan="1" colspan="1"><!--PageBreak-->–</td><td rowspan="1" colspan="1">Dorsellum with a groove along anterior margin that is 0.1–0.3× as long as length of median dorsellum, if very narrow (0.1× as long as length of median dorsellum) then hind leg with tarsomere 1 only 2.0× as long as tarsomere 3</td><td rowspan="1" colspan="1"><bold>21</bold></td></tr><tr><td rowspan="1" colspan="1">21(20)</td><td rowspan="1" colspan="1">Pale area on lower face does not reach hypostomal carina, i.e. with parts close to mouth cavity dark (Fig. <xref ref-type="fig" rid="F74">581</xref>)</td><td rowspan="1" colspan="1"><bold><italic><tp:taxon-name><tp:taxon-name-part taxon-name-part-type="genus">Euplectrus</tp:taxon-name-part> <tp:taxon-name-part taxon-name-part-type="species">johnnoyesi</tp:taxon-name-part></tp:taxon-name></italic> Hansson, sp. n. / <italic><tp:taxon-name><tp:taxon-name-part taxon-name-part-type="genus">Euplectrus</tp:taxon-name-part> <tp:taxon-name-part taxon-name-part-type="species">sydneycameronae</tp:taxon-name-part></tp:taxon-name></italic> Hansson, sp. n. (inseparable)</bold></td></tr><tr><td rowspan="1" colspan="1">–</td><td rowspan="1" colspan="1">Pale area on lower face reaches hypostomal carina, i.e. with parts close to mouth cavity pale (Fig. <xref ref-type="fig" rid="F74">582</xref>)</td><td rowspan="1" colspan="1"><bold>22</bold></td></tr><tr><td rowspan="1" colspan="1">22(21)</td><td rowspan="1" colspan="1">Lower face with pale area close to eyes reaching distinctly above upper level of toruli (Fig. <xref ref-type="fig" rid="F75">585</xref>)</td><td rowspan="1" colspan="1"><bold><italic><tp:taxon-name><tp:taxon-name-part taxon-name-part-type="genus">Euplectrus</tp:taxon-name-part> <tp:taxon-name-part taxon-name-part-type="species">floryae</tp:taxon-name-part></tp:taxon-name></italic> Schauff</bold></td></tr><tr><td rowspan="1" colspan="1">–</td><td rowspan="1" colspan="1">Lower face with pale area close to eyes reaching to upper level of toruli (Fig. <xref ref-type="fig" rid="F66">497</xref>)</td><td rowspan="1" colspan="1"><bold><italic><tp:taxon-name><tp:taxon-name-part taxon-name-part-type="genus">Euplectrus</tp:taxon-name-part> <tp:taxon-name-part taxon-name-part-type="species">paulheberti</tp:taxon-name-part></tp:taxon-name></italic> Hansson, sp. n.</bold></td></tr><tr><td rowspan="1" colspan="1">23(19)</td><td rowspan="1" colspan="1">Petiole 0.5-0.9× as long as wide</td><td rowspan="1" colspan="1"><bold>24</bold></td></tr><tr><td rowspan="1" colspan="1">–</td><td rowspan="1" colspan="1">Petiole 1.0–1.2× as long as wide</td><td rowspan="1" colspan="1"><bold>33</bold></td></tr><tr><td rowspan="1" colspan="1">24(23)</td><td rowspan="1" colspan="1">Scape with sensory area as pale as remaining scape</td><td rowspan="1" colspan="1"><bold>25</bold></td></tr><tr><td rowspan="1" colspan="1">–</td><td rowspan="1" colspan="1">Scape with sensory area darker than remaining scape (e.g. Figs <xref ref-type="fig" rid="F77">602</xref>, <xref ref-type="fig" rid="F91">715</xref>)</td><td rowspan="1" colspan="1"><bold>28</bold></td></tr><tr><td rowspan="1" colspan="1">25(24)</td><td rowspan="1" colspan="1">Scape 4.8× as long as wide and widest medially (Fig. <xref ref-type="fig" rid="F87">675</xref>)</td><td rowspan="1" colspan="1"><bold><italic><tp:taxon-name><tp:taxon-name-part taxon-name-part-type="genus">Euplectrus</tp:taxon-name-part> <tp:taxon-name-part taxon-name-part-type="species">catocalae</tp:taxon-name-part></tp:taxon-name></italic> Howard</bold></td></tr><tr><td rowspan="1" colspan="1">–</td><td rowspan="1" colspan="1">Scape 3.2–3.6× as long as wide, slightly expanded apically, or widest medially but then only 3.2× as long as wide</td><td rowspan="1" colspan="1"><bold>26</bold></td></tr><tr><td rowspan="1" colspan="1">26(25)</td><td rowspan="1" colspan="1">Hind leg with tarsus 5.0× as long as length of tarsomere 3 and with tarsomere 4 1.3× as long as tarsomere 3; posterior margin of petiole strongly curved forwards (Fig. <xref ref-type="fig" rid="F89">702</xref>)</td><td rowspan="1" colspan="1"><bold><italic><tp:taxon-name><tp:taxon-name-part taxon-name-part-type="genus">Euplectrus</tp:taxon-name-part> <tp:taxon-name-part taxon-name-part-type="species">leucotrophis</tp:taxon-name-part></tp:taxon-name></italic> Howard</bold></td></tr><tr><td rowspan="1" colspan="1">–</td><td rowspan="1" colspan="1">Hind leg with tarsus 5.7–7.1× as long as length of tarsomere 3 and with tarsomere 4 1.6–1.8× as long as tarsomere 3; posterior margin of petiole straight</td><td rowspan="1" colspan="1"><bold>27</bold></td></tr><tr><td rowspan="1" colspan="1">27(26)</td><td rowspan="1" colspan="1">Petiole 0,5× as long as wide; OOL/DO = 0.8</td><td rowspan="1" colspan="1"><bold><italic><tp:taxon-name><tp:taxon-name-part taxon-name-part-type="genus">Euplectrus</tp:taxon-name-part> <tp:taxon-name-part taxon-name-part-type="species">frontalis</tp:taxon-name-part></tp:taxon-name></italic> Howard</bold></td></tr><tr><td rowspan="1" colspan="1">–</td><td rowspan="1" colspan="1">Petiole 0.7× as long as wide; OOL/DO = 1.5</td><td rowspan="1" colspan="1"><bold><italic><tp:taxon-name><tp:taxon-name-part taxon-name-part-type="genus">Euplectrus</tp:taxon-name-part> <tp:taxon-name-part taxon-name-part-type="species">comstockii</tp:taxon-name-part></tp:taxon-name></italic> Howard</bold></td></tr><tr><td rowspan="1" colspan="1">28(24)</td><td rowspan="1" colspan="1">Dorsellum with anterior groove medially 0.5–0.7× as long as length of dorsellum (e.g. Figs <xref ref-type="fig" rid="F103">792</xref>, <xref ref-type="fig" rid="F105">800</xref>)</td><td rowspan="1" colspan="1"><bold>29</bold></td></tr><tr><td rowspan="1" colspan="1">–</td><td rowspan="1" colspan="1">Dorsellum with anterior groove covering 0.2–0.4× as long as length of dorsellum (Figs <xref ref-type="fig" rid="F97">752</xref>, <xref ref-type="fig" rid="F104">795</xref>)</td><td rowspan="1" colspan="1"><bold>32</bold></td></tr><tr><td rowspan="1" colspan="1">29(28)</td><td rowspan="1" colspan="1">Scape narrower, LC/WS = 4.4, and with sensory area dark brown (Fig. <xref ref-type="fig" rid="F91">715</xref>)</td><td rowspan="1" colspan="1"><bold><italic><tp:taxon-name><tp:taxon-name-part taxon-name-part-type="genus">Euplectrus</tp:taxon-name-part> <tp:taxon-name-part taxon-name-part-type="species">puttleri</tp:taxon-name-part></tp:taxon-name></italic> Gordh</bold></td></tr><tr><td rowspan="1" colspan="1">–</td><td rowspan="1" colspan="1">Scape wider, LC/WS = 2.8–3.3, and with sensory area pale brown (e.g. Figs <xref ref-type="fig" rid="F41">287</xref>, <xref ref-type="fig" rid="F77">602</xref>)</td><td rowspan="1" colspan="1"><bold>30</bold></td></tr><tr><td rowspan="1" colspan="1">30(29)</td><td rowspan="1" colspan="1">Flagellomeres more slender (Fig. <xref ref-type="fig" rid="F77">602</xref>), e.g. flagellomere 3 2.7× as long as wide</td><td rowspan="1" colspan="1"><bold><italic><tp:taxon-name><tp:taxon-name-part taxon-name-part-type="genus">Euplectrus</tp:taxon-name-part> <tp:taxon-name-part taxon-name-part-type="species">ivonae</tp:taxon-name-part></tp:taxon-name></italic> Schauff</bold></td></tr><tr><td rowspan="1" colspan="1">–</td><td rowspan="1" colspan="1">Flagellomeres more stout (Figs <xref ref-type="fig" rid="F41">287</xref>, <xref ref-type="fig" rid="F72">565</xref>), flagellomere 3 1.5–1.8× as long as wide</td><td rowspan="1" colspan="1"><bold>31</bold></td></tr><tr><td rowspan="1" colspan="1">31(30)</td><td rowspan="1" colspan="1">Scape 2.8× as long as wide (Fig. <xref ref-type="fig" rid="F72">565</xref>)</td><td rowspan="1" colspan="1"><bold><italic><tp:taxon-name><tp:taxon-name-part taxon-name-part-type="genus">Euplectrus</tp:taxon-name-part> <tp:taxon-name-part taxon-name-part-type="species">anae</tp:taxon-name-part></tp:taxon-name></italic> Schauff</bold></td></tr><tr><td rowspan="1" colspan="1">–</td><td rowspan="1" colspan="1">Scape 3.3× as long as wide (Fig. <xref ref-type="fig" rid="F42">297</xref>)</td><td rowspan="1" colspan="1"><bold><italic><tp:taxon-name><tp:taxon-name-part taxon-name-part-type="genus">Euplectrus</tp:taxon-name-part> <tp:taxon-name-part taxon-name-part-type="species">hugokonsi</tp:taxon-name-part></tp:taxon-name></italic> Hansson, sp. n.</bold></td></tr><tr><td rowspan="1" colspan="1"><!--PageBreak-->32(28)</td><td rowspan="1" colspan="1">Scape with sensory area pale brown (Fig. <xref ref-type="fig" rid="F36">246</xref>)</td><td rowspan="1" colspan="1"><bold><italic><tp:taxon-name><tp:taxon-name-part taxon-name-part-type="genus">Euplectrus</tp:taxon-name-part> <tp:taxon-name-part taxon-name-part-type="species">donquickei</tp:taxon-name-part></tp:taxon-name></italic> Hansson, sp. n.</bold></td></tr><tr><td rowspan="1" colspan="1">–</td><td rowspan="1" colspan="1">Scape with sensory area dark brown (Fig. <xref ref-type="fig" rid="F81">629</xref>) (head of male <italic><tp:taxon-name><tp:taxon-name-part taxon-name-part-type="genus">Euplectrus</tp:taxon-name-part> <tp:taxon-name-part taxon-name-part-type="species">ronniei</tp:taxon-name-part></tp:taxon-name></italic> not known – missing in single known specimen, but <italic><tp:taxon-name><tp:taxon-name-part taxon-name-part-type="genus">Euplectrus</tp:taxon-name-part> <tp:taxon-name-part taxon-name-part-type="species">ronniei</tp:taxon-name-part></tp:taxon-name></italic> also belongs in this couplet)</td><td rowspan="1" colspan="1"><bold><italic><tp:taxon-name><tp:taxon-name-part taxon-name-part-type="genus">Euplectrus</tp:taxon-name-part> <tp:taxon-name-part taxon-name-part-type="species">mariae</tp:taxon-name-part></tp:taxon-name></italic> Schauff</bold></td></tr><tr><td rowspan="1" colspan="1">33(23)</td><td rowspan="1" colspan="1">Head with part below level of eyes and toruli narrow and strongly pointed (Fig. <xref ref-type="fig" rid="F84">646</xref>)</td><td rowspan="1" colspan="1"><bold><italic><tp:taxon-name><tp:taxon-name-part taxon-name-part-type="genus">Euplectrus</tp:taxon-name-part> <tp:taxon-name-part taxon-name-part-type="species">testaceipes</tp:taxon-name-part></tp:taxon-name></italic> (Cameron)</bold></td></tr><tr><td rowspan="1" colspan="1">–</td><td rowspan="1" colspan="1">Head with part below level of eyes and toruli wider and more blunt (e.g. Figs <xref ref-type="fig" rid="F50">361</xref>, <xref ref-type="fig" rid="F68">514</xref>)</td><td rowspan="1" colspan="1"><bold>34</bold></td></tr><tr><td rowspan="1" colspan="1">34(33)</td><td rowspan="1" colspan="1">Scutellum with more or less isodiametric meshes (Fig. <xref ref-type="fig" rid="F69">528</xref>)</td><td rowspan="1" colspan="1"><bold><italic><tp:taxon-name><tp:taxon-name-part taxon-name-part-type="genus">Euplectrus</tp:taxon-name-part> <tp:taxon-name-part taxon-name-part-type="species">paulhurdi</tp:taxon-name-part></tp:taxon-name></italic> Hansson, sp. n.</bold></td></tr><tr><td rowspan="1" colspan="1">–</td><td rowspan="1" colspan="1">Scutellum with distinctly elongate meshes (Figs <xref ref-type="fig" rid="F49">355</xref>, <xref ref-type="fig" rid="F51">372</xref>)</td><td rowspan="1" colspan="1"><bold>35</bold></td></tr><tr><td rowspan="1" colspan="1">35(34)</td><td rowspan="1" colspan="1">Scape widest in median part (Fig. <xref ref-type="fig" rid="F50">365</xref>); dorsellum behind anterior groove with a median carina (Fig. <xref ref-type="fig" rid="F99">765</xref>); hind leg with longest tibial spur 4.2× as long as tarsomere 3</td><td rowspan="1" colspan="1"><bold><italic><tp:taxon-name><tp:taxon-name-part taxon-name-part-type="genus">Euplectrus</tp:taxon-name-part> <tp:taxon-name-part taxon-name-part-type="species">johnheratyi</tp:taxon-name-part></tp:taxon-name></italic> Hansson, sp. n.</bold></td></tr><tr><td rowspan="1" colspan="1">–</td><td rowspan="1" colspan="1">Scape widest above the middle (Fig. <xref ref-type="fig" rid="F48">348</xref>); dorsellum behind anterior groove without median carina (Fig. <xref ref-type="fig" rid="F99">763</xref>); hind leg with longest tibial spur 3.7× as long as tarsomere 3</td><td rowspan="1" colspan="1"><bold><italic><tp:taxon-name><tp:taxon-name-part taxon-name-part-type="genus">Euplectrus</tp:taxon-name-part> <tp:taxon-name-part taxon-name-part-type="species">jimwhitfieldi</tp:taxon-name-part></tp:taxon-name></italic> Hansson, sp. n.</bold></td></tr><tr><td rowspan="1" colspan="1">36(18)</td><td rowspan="1" colspan="1">Petiole 1.1–1.3× as long as wide</td><td rowspan="1" colspan="1"><bold>37</bold></td></tr><tr><td rowspan="1" colspan="1">–</td><td rowspan="1" colspan="1">Petiole 0.6–1.0× as long as wide</td><td rowspan="1" colspan="1"><bold>42</bold></td></tr><tr><td rowspan="1" colspan="1">37(36)</td><td rowspan="1" colspan="1">Dorsellum without a groove along anterior margin (Figs <xref ref-type="fig" rid="F95">743</xref>, <xref ref-type="fig" rid="F101">779</xref>)</td><td rowspan="1" colspan="1"><bold>38</bold></td></tr><tr><td rowspan="1" colspan="1">–</td><td rowspan="1" colspan="1">Dorsellum with a narrow to wide groove along anterior margin (e.g. Figs <xref ref-type="fig" rid="F94">738</xref>, <xref ref-type="fig" rid="F95">742</xref>)</td><td rowspan="1" colspan="1"><bold>39</bold></td></tr><tr><td rowspan="1" colspan="1">38(37)</td><td rowspan="1" colspan="1">Scape wider, 2.3× as long as wide (Fig. <xref ref-type="fig" rid="F28">178</xref>)</td><td rowspan="1" colspan="1"><bold><italic><tp:taxon-name><tp:taxon-name-part taxon-name-part-type="genus">Euplectrus</tp:taxon-name-part> <tp:taxon-name-part taxon-name-part-type="species">charlesmicheneri</tp:taxon-name-part></tp:taxon-name></italic> Hansson, sp. n.</bold></td></tr><tr><td rowspan="1" colspan="1">–</td><td rowspan="1" colspan="1">Scape narrower, 2.9× as long as wide (Fig. <xref ref-type="fig" rid="F68">525</xref>)</td><td rowspan="1" colspan="1"><bold><italic><tp:taxon-name><tp:taxon-name-part taxon-name-part-type="genus">Euplectrus</tp:taxon-name-part> <tp:taxon-name-part taxon-name-part-type="species">philwardi</tp:taxon-name-part></tp:taxon-name></italic> Hansson, sp. n.</bold></td></tr><tr><td rowspan="1" colspan="1">39(37)</td><td rowspan="1" colspan="1">OOL/DO = 0.9</td><td rowspan="1" colspan="1"><bold>40</bold></td></tr><tr><td rowspan="1" colspan="1">–</td><td rowspan="1" colspan="1">OOL/DO = 1.2–1.5</td><td rowspan="1" colspan="1"><bold>41</bold></td></tr><tr><td rowspan="1" colspan="1">40(39)</td><td rowspan="1" colspan="1">Scape wider, 2.5× as long as wide (Fig. <xref ref-type="fig" rid="F26">161</xref>)</td><td rowspan="1" colspan="1"><bold><italic><tp:taxon-name><tp:taxon-name-part taxon-name-part-type="genus">Euplectrus</tp:taxon-name-part> <tp:taxon-name-part taxon-name-part-type="species">carlrettenmeyeri</tp:taxon-name-part></tp:taxon-name></italic> Hansson, sp. n.</bold></td></tr><tr><td rowspan="1" colspan="1">–</td><td rowspan="1" colspan="1">Scape narrower, 3.1× as long as wide (Fig. <xref ref-type="fig" rid="F60">447</xref>)</td><td rowspan="1" colspan="1"><bold><italic><tp:taxon-name><tp:taxon-name-part taxon-name-part-type="genus">Euplectrus</tp:taxon-name-part> <tp:taxon-name-part taxon-name-part-type="species">mikegatesi</tp:taxon-name-part></tp:taxon-name></italic> Hansson, sp. n.</bold></td></tr><tr><td rowspan="1" colspan="1">41(39)</td><td rowspan="1" colspan="1">Frons with median part of lower face yellowish-brown in upper ½, dark brown in lower ½ (Fig. <xref ref-type="fig" rid="F20">106</xref>); scutellum with larger meshes (Fig. <xref ref-type="fig" rid="F21">117</xref>)</td><td rowspan="1" colspan="1"><bold><italic><tp:taxon-name><tp:taxon-name-part taxon-name-part-type="genus">Euplectrus</tp:taxon-name-part> <tp:taxon-name-part taxon-name-part-type="species">annettewalkerae</tp:taxon-name-part></tp:taxon-name></italic> Hansson, sp. n.</bold></td></tr><tr><td rowspan="1" colspan="1">–</td><td rowspan="1" colspan="1">Frons with entire median part of lower face yellowish-brown (Fig. <xref ref-type="fig" rid="F34">225</xref>); scutellum with smaller meshes (Fig. <xref ref-type="fig" rid="F35">236</xref>)</td><td rowspan="1" colspan="1"><bold><italic><tp:taxon-name><tp:taxon-name-part taxon-name-part-type="genus">Euplectrus</tp:taxon-name-part> <tp:taxon-name-part taxon-name-part-type="species">davidwahli</tp:taxon-name-part></tp:taxon-name></italic> Hansson, sp. n.</bold></td></tr><tr><td rowspan="1" colspan="1">42(36)</td><td rowspan="1" colspan="1">Postmarginal vein 2.0–2.1× as long as stigmal vein</td><td rowspan="1" colspan="1"><bold>43</bold></td></tr><tr><td rowspan="1" colspan="1">–</td><td rowspan="1" colspan="1">Postmarginal vein 1.2–1.8× as long as stigmal vein</td><td rowspan="1" colspan="1"><bold>46</bold></td></tr><tr><td rowspan="1" colspan="1">43(42)</td><td rowspan="1" colspan="1">Hind leg with tarsomere 1 1.1× as long as tarsomere 3</td><td rowspan="1" colspan="1"><bold><italic><tp:taxon-name><tp:taxon-name-part taxon-name-part-type="genus">Euplectrus</tp:taxon-name-part> <tp:taxon-name-part taxon-name-part-type="species">sondrawardae</tp:taxon-name-part></tp:taxon-name></italic> Hansson, sp. n.</bold></td></tr><tr><td rowspan="1" colspan="1"><!--PageBreak-->–</td><td rowspan="1" colspan="1">Hind leg with tarsomere 1 2.0–2.7× as long as tarsomere 3</td><td rowspan="1" colspan="1"><bold>44</bold></td></tr><tr><td rowspan="1" colspan="1">44(43)</td><td rowspan="1" colspan="1">Hind leg with tarsomere 1 2.7× as long as tarsomere 3</td><td rowspan="1" colspan="1"><bold><italic><tp:taxon-name><tp:taxon-name-part taxon-name-part-type="genus">Euplectrus</tp:taxon-name-part> <tp:taxon-name-part taxon-name-part-type="species">alejandrovalerioi</tp:taxon-name-part></tp:taxon-name></italic> Hansson, sp. n.</bold></td></tr><tr><td rowspan="1" colspan="1">–</td><td rowspan="1" colspan="1">Hind leg with tarsomere 1 2.0× as long as tarsomere 3</td><td rowspan="1" colspan="1"><bold>45</bold></td></tr><tr><td rowspan="1" colspan="1">45(44)</td><td rowspan="1" colspan="1">Petiole 0.8× as long as wide; hind leg with tarsomere 4 2.0× as long as tarsomere 3, and 1.0× as long as tarsomere 1</td><td rowspan="1" colspan="1"><bold><italic><tp:taxon-name><tp:taxon-name-part taxon-name-part-type="genus">Euplectrus</tp:taxon-name-part> <tp:taxon-name-part taxon-name-part-type="species">mikeschauffi</tp:taxon-name-part></tp:taxon-name></italic> Hansson, sp. n.</bold></td></tr><tr><td rowspan="1" colspan="1">–</td><td rowspan="1" colspan="1">Petiole 1.0× as long as wide; hind leg with tarsomere 4 1.4× as long as tarsomere 3, and 0.7× as long as tarsomere 1</td><td rowspan="1" colspan="1"><bold><italic><tp:taxon-name><tp:taxon-name-part taxon-name-part-type="genus">Euplectrus</tp:taxon-name-part> <tp:taxon-name-part taxon-name-part-type="species">davidwahli</tp:taxon-name-part></tp:taxon-name></italic> Hansson, sp. n.</bold></td></tr><tr><td rowspan="1" colspan="1">46(42)</td><td rowspan="1" colspan="1">Scape with sensory area dark brown (Fig. <xref ref-type="fig" rid="F46">331</xref>)</td><td rowspan="1" colspan="1"><bold><italic><tp:taxon-name><tp:taxon-name-part taxon-name-part-type="genus">Euplectrus</tp:taxon-name-part> <tp:taxon-name-part taxon-name-part-type="species">jacklonginoi</tp:taxon-name-part></tp:taxon-name></italic> Hansson, sp. n.</bold></td></tr><tr><td rowspan="1" colspan="1">–</td><td rowspan="1" colspan="1">Scape with sensory area white to pale brown</td><td rowspan="1" colspan="1"><bold>47</bold></td></tr><tr><td rowspan="1" colspan="1">47(46)</td><td rowspan="1" colspan="1">Eyes small (Figs <xref ref-type="fig" rid="F22">123</xref>, <xref ref-type="fig" rid="F56">412</xref>), WF/WE = 2.8–2.9</td><td rowspan="1" colspan="1"><bold>48</bold></td></tr><tr><td rowspan="1" colspan="1">–</td><td rowspan="1" colspan="1">Eyes larger, WF/WE = 1.5–2.6</td><td rowspan="1" colspan="1"><bold>49</bold></td></tr><tr><td rowspan="1" colspan="1">48(47)</td><td rowspan="1" colspan="1">Petiole 0.8× as long as wide; scape 2.8× as long as wide (Fig. <xref ref-type="fig" rid="F22">127</xref>)</td><td rowspan="1" colspan="1"><bold><italic><tp:taxon-name><tp:taxon-name-part taxon-name-part-type="genus">Euplectrus</tp:taxon-name-part> <tp:taxon-name-part taxon-name-part-type="species">billbrowni</tp:taxon-name-part></tp:taxon-name></italic> Hansson, sp. n.</bold></td></tr><tr><td rowspan="1" colspan="1">–</td><td rowspan="1" colspan="1">Petiole 1.0× as long as wide; scape 3.5× as long as wide (Fig. <xref ref-type="fig" rid="F56">416</xref>)</td><td rowspan="1" colspan="1"><bold><italic><tp:taxon-name><tp:taxon-name-part taxon-name-part-type="genus">Euplectrus</tp:taxon-name-part> <tp:taxon-name-part taxon-name-part-type="species">josefernandezi</tp:taxon-name-part></tp:taxon-name></italic> Hansson, sp. n.</bold></td></tr><tr><td rowspan="1" colspan="1">49(47)</td><td rowspan="1" colspan="1">Eyes very large (Fig. <xref ref-type="fig" rid="F78">605</xref>), WF/WE = 1.5, OOL/DO = 0.6</td><td rowspan="1" colspan="1"><bold><italic><tp:taxon-name><tp:taxon-name-part taxon-name-part-type="genus">Euplectrus</tp:taxon-name-part> <tp:taxon-name-part taxon-name-part-type="species">josei</tp:taxon-name-part></tp:taxon-name></italic> Schauff</bold></td></tr><tr><td rowspan="1" colspan="1">–</td><td rowspan="1" colspan="1">Eyes smaller, WF/WE = 2.1–2.6, OOL/DO = 1.1–1.5</td><td rowspan="1" colspan="1"><bold>50</bold></td></tr><tr><td rowspan="1" colspan="1">50(49)</td><td rowspan="1" colspan="1">Setae on vertex dark brown (Fig. <xref ref-type="fig" rid="F74">574</xref>)</td><td rowspan="1" colspan="1"><bold><italic><tp:taxon-name><tp:taxon-name-part taxon-name-part-type="genus">Euplectrus</tp:taxon-name-part> <tp:taxon-name-part taxon-name-part-type="species">victoriapookae</tp:taxon-name-part></tp:taxon-name></italic> Hansson, sp. n.</bold></td></tr><tr><td rowspan="1" colspan="1">–</td><td rowspan="1" colspan="1">Setae on vertex transparent to whitish (e.g. Figs <xref ref-type="fig" rid="F32">208</xref>, <xref ref-type="fig" rid="F40">276</xref>)</td><td rowspan="1" colspan="1"><bold>51</bold></td></tr><tr><td rowspan="1" colspan="1">51(50)</td><td rowspan="1" colspan="1">Scape widest below the middle and with sensory area pale brown (Fig. <xref ref-type="fig" rid="F32">212</xref>)</td><td rowspan="1" colspan="1"><bold><italic><tp:taxon-name><tp:taxon-name-part taxon-name-part-type="genus">Euplectrus</tp:taxon-name-part> <tp:taxon-name-part taxon-name-part-type="species">corriemoreauae</tp:taxon-name-part></tp:taxon-name></italic> Hansson, sp. n.</bold></td></tr><tr><td rowspan="1" colspan="1">–</td><td rowspan="1" colspan="1">Scape widest in median part or above the middle and with sensory area white to yellowish-white(Figs <xref ref-type="fig" rid="F30">195</xref>, <xref ref-type="fig" rid="F40">280</xref>)</td><td rowspan="1" colspan="1"><bold>52</bold></td></tr><tr><td rowspan="1" colspan="1">52(51)</td><td rowspan="1" colspan="1">Scape widest above the middle (Fig. <xref ref-type="fig" rid="F40">280</xref>); OOL/DO = 1.5</td><td rowspan="1" colspan="1"><bold><italic><tp:taxon-name><tp:taxon-name-part taxon-name-part-type="genus">Euplectrus</tp:taxon-name-part> <tp:taxon-name-part taxon-name-part-type="species">henrytownesi</tp:taxon-name-part></tp:taxon-name></italic> Hansson, sp. n.</bold></td></tr><tr><td rowspan="1" colspan="1">–</td><td rowspan="1" colspan="1">Scape widest in the middle (Figs <xref ref-type="fig" rid="F30">195</xref>, <xref ref-type="fig" rid="F70">538</xref>); OOL/DO = 1.2–1.3</td><td rowspan="1" colspan="1"><bold>53</bold></td></tr><tr><td rowspan="1" colspan="1">53(52)</td><td rowspan="1" colspan="1">Scutellum with very weak reticulation, partly smooth (Fig. <xref ref-type="fig" rid="F31">202</xref>); dorsellum with groove along anterior margin medially 0.1× as long as length of dorsellum (Fig. <xref ref-type="fig" rid="F96">745</xref>)</td><td rowspan="1" colspan="1"><bold><italic><tp:taxon-name><tp:taxon-name-part taxon-name-part-type="genus">Euplectrus</tp:taxon-name-part> <tp:taxon-name-part taxon-name-part-type="species">chrisdarlingi</tp:taxon-name-part></tp:taxon-name></italic> Hansson, sp. n.</bold></td></tr><tr><td rowspan="1" colspan="1">–</td><td rowspan="1" colspan="1">Scutellum with weak but distinct reticulation (Fig. <xref ref-type="fig" rid="F71">548</xref>); dorsellum with groove along anterior margin medially 0.3× as long as length of dorsellum (Fig. <xref ref-type="fig" rid="F101">780</xref>)</td><td rowspan="1" colspan="1"><bold><italic><tp:taxon-name><tp:taxon-name-part taxon-name-part-type="genus">Euplectrus</tp:taxon-name-part> <tp:taxon-name-part taxon-name-part-type="species">robbinthorpi</tp:taxon-name-part></tp:taxon-name></italic> Hansson, sp. n.</bold></td></tr><!--PageBreak--></tbody></table></table-wrap></tp:treatment-sec><tp:treatment-sec><!--Section generated to contain objects referenced in tp:taxon-treatment.--><fig id="F1" position="float" orientation="portrait"><label>Figures 1–4.</label><caption><p><italic><tp:taxon-name><tp:taxon-name-part taxon-name-part-type="genus">Euplectrus</tp:taxon-name-part></tp:taxon-name></italic> terminology, schematic illustrations: <bold>1</bold> head in frontal view <bold>2</bold> vertex <bold>3</bold> apex of hind leg with tibial spurs and tarsus <bold>4</bold> part of left fore wing. For explanation of abbreviations see text under “Abbreviations”.</p></caption><graphic xmlns:xlink="http://www.w3.org/1999/xlink" xlink:href="zookeys-485-001-g001.jpg" position="float" orientation="portrait" xlink:type="simple" id="oo_39236.jpg"/></fig><fig id="F57" position="float" orientation="portrait"><label>Figures 421–427.</label><caption><p><italic><tp:taxon-name><tp:taxon-name-part taxon-name-part-type="genus">Euplectrus</tp:taxon-name-part></tp:taxon-name></italic> spp. <bold>421–423</bold> <italic><tp:taxon-name><tp:taxon-name-part taxon-name-part-type="genus">Euplectrus</tp:taxon-name-part> <tp:taxon-name-part taxon-name-part-type="species">josefernandezi</tp:taxon-name-part></tp:taxon-name></italic> (DHJPAR0028908): <bold>421</bold> head in frontal view <bold>422</bold> vertex <bold>423</bold> mesosoma in dorsal view; <bold>424–425</bold> hind tarsus in lateral view, females <bold>424</bold> <italic><tp:taxon-name><tp:taxon-name-part taxon-name-part-type="genus">Euplectrus</tp:taxon-name-part> <tp:taxon-name-part taxon-name-part-type="species">garygibsoni</tp:taxon-name-part></tp:taxon-name></italic> (DHJPAR0042124) <bold>425</bold> <italic><tp:taxon-name><tp:taxon-name-part taxon-name-part-type="genus">Euplectrus</tp:taxon-name-part> <tp:taxon-name-part taxon-name-part-type="species">eowilsoni</tp:taxon-name-part></tp:taxon-name></italic> (DHJPAR0028932) <bold>426-427</bold> scape in ventral view, males <bold>426</bold> <italic><tp:taxon-name><tp:taxon-name-part taxon-name-part-type="genus">Euplectrus</tp:taxon-name-part> <tp:taxon-name-part taxon-name-part-type="species">ivonae</tp:taxon-name-part></tp:taxon-name></italic> <bold>427</bold> <italic><tp:taxon-name><tp:taxon-name-part taxon-name-part-type="genus">Euplectrus</tp:taxon-name-part> <tp:taxon-name-part taxon-name-part-type="species">andybennetti</tp:taxon-name-part></tp:taxon-name></italic>.</p></caption><graphic xmlns:xlink="http://www.w3.org/1999/xlink" xlink:href="zookeys-485-001-g057.jpg" position="float" orientation="portrait" xlink:type="simple" id="oo_39292.jpg"/></fig><fig id="F21" position="float" orientation="portrait"><label>Figures 115–120.</label><caption><p><italic><tp:taxon-name><tp:taxon-name-part taxon-name-part-type="genus">Euplectrus</tp:taxon-name-part></tp:taxon-name></italic> spp., females. <bold>115–117</bold> <italic><tp:taxon-name><tp:taxon-name-part taxon-name-part-type="genus">Euplectrus</tp:taxon-name-part> <tp:taxon-name-part taxon-name-part-type="species">annettewalkerae</tp:taxon-name-part></tp:taxon-name></italic> (DHJPAR0046917): <bold>115</bold> head in frontal view <bold>116</bold> vertex <bold>117</bold> mesosoma in dorsal view; <bold>118–120</bold> <italic><tp:taxon-name><tp:taxon-name-part taxon-name-part-type="genus">Euplectrus</tp:taxon-name-part> <tp:taxon-name-part taxon-name-part-type="species">daveroubiki</tp:taxon-name-part></tp:taxon-name></italic> (DHJPAR0023280): <bold>118</bold> head in frontal view <bold>119</bold> vertex <bold>120</bold> mesosoma in dorsal view.</p></caption><graphic xmlns:xlink="http://www.w3.org/1999/xlink" xlink:href="zookeys-485-001-g021.jpg" position="float" orientation="portrait" xlink:type="simple" id="oo_39256.jpg"/></fig><fig id="F94" position="float" orientation="portrait"><label>Figures 733–738.</label><caption><p><italic><tp:taxon-name><tp:taxon-name-part taxon-name-part-type="genus">Euplectrus</tp:taxon-name-part></tp:taxon-name></italic> spp., propodeum, females: <bold>733</bold> <italic><tp:taxon-name><tp:taxon-name-part taxon-name-part-type="genus">Euplectrus</tp:taxon-name-part> <tp:taxon-name-part taxon-name-part-type="species">alejandrovalerioi</tp:taxon-name-part></tp:taxon-name></italic> (DHJPAR0053946) <bold>734</bold> <italic><tp:taxon-name><tp:taxon-name-part taxon-name-part-type="genus">Euplectrus</tp:taxon-name-part> <tp:taxon-name-part taxon-name-part-type="species">alexsmithi</tp:taxon-name-part></tp:taxon-name></italic> (DHJPAR0028872) <bold>735</bold> <italic><tp:taxon-name><tp:taxon-name-part taxon-name-part-type="genus">Euplectrus</tp:taxon-name-part> <tp:taxon-name-part taxon-name-part-type="species">alvarowillei</tp:taxon-name-part></tp:taxon-name></italic> (DHJPAR0028881) <bold>736</bold> <italic><tp:taxon-name><tp:taxon-name-part taxon-name-part-type="genus">Euplectrus</tp:taxon-name-part> <tp:taxon-name-part taxon-name-part-type="species">andybennetti</tp:taxon-name-part></tp:taxon-name></italic> (94-SRNP-5588, no barcode) <bold>737</bold> <italic><tp:taxon-name><tp:taxon-name-part taxon-name-part-type="genus">Euplectrus</tp:taxon-name-part> <tp:taxon-name-part taxon-name-part-type="species">andydeansi</tp:taxon-name-part></tp:taxon-name></italic> (DHJPAR0046907) <bold>738</bold> <italic><tp:taxon-name><tp:taxon-name-part taxon-name-part-type="genus">Euplectrus</tp:taxon-name-part> <tp:taxon-name-part taxon-name-part-type="species">annettewalkerae</tp:taxon-name-part></tp:taxon-name></italic> (DHJPAR0046917).</p></caption><graphic xmlns:xlink="http://www.w3.org/1999/xlink" xlink:href="zookeys-485-001-g094.jpg" position="float" orientation="portrait" xlink:type="simple" id="oo_39329.jpg"/></fig><fig id="F14" position="float" orientation="portrait"><label>Figures 53–63.</label><caption><p><italic><tp:taxon-name><tp:taxon-name-part taxon-name-part-type="genus">Euplectrus</tp:taxon-name-part></tp:taxon-name></italic> spp. <bold>53–59</bold> <italic><tp:taxon-name><tp:taxon-name-part taxon-name-part-type="genus">Euplectrus</tp:taxon-name-part> <tp:taxon-name-part taxon-name-part-type="species">alvarowillei</tp:taxon-name-part></tp:taxon-name></italic> (DHJPAR0028881): <bold>53</bold> habitus in lateral view, female <bold>54</bold> head in frontal view, female <bold>55</bold> head in frontal view, male <bold>56</bold> gaster in dorsal view, female <bold>57</bold> gaster in dorsal view, male <bold>58</bold> antenna in lateral view, female <bold>59</bold> antenna in lateral view, male <bold>60–63</bold> <italic><tp:taxon-name><tp:taxon-name-part taxon-name-part-type="genus">Euplectrus</tp:taxon-name-part> <tp:taxon-name-part taxon-name-part-type="species">bobwhartoni</tp:taxon-name-part></tp:taxon-name></italic> (DHJPAR0028861), female: <bold>60</bold> habitus in lateral view <bold>61</bold> head in frontal view <bold>62</bold> gaster in dorsal view <bold>63</bold> antenna in lateral view.</p></caption><graphic xmlns:xlink="http://www.w3.org/1999/xlink" xlink:href="zookeys-485-001-g014.jpg" position="float" orientation="portrait" xlink:type="simple" id="oo_39249.jpg"/></fig><fig id="F92" position="float" orientation="portrait"><label>Figures 720–729.</label><caption><p><italic><tp:taxon-name><tp:taxon-name-part taxon-name-part-type="genus">Euplectrus</tp:taxon-name-part></tp:taxon-name></italic> spp. <bold>720–726</bold> <italic><tp:taxon-name><tp:taxon-name-part taxon-name-part-type="genus">Euplectrus</tp:taxon-name-part> <tp:taxon-name-part taxon-name-part-type="species">valverdei</tp:taxon-name-part></tp:taxon-name></italic> (paratypes): <bold>720</bold> habitus in lateral view, female <bold>721</bold> head in frontal view, female <bold>722</bold> head in frontal view, male <bold>723</bold> gaster in dorsal view, female <bold>724</bold> gaster in dorsal view, male <bold>725</bold> antenna in lateral view, female <bold>726</bold> antenna in lateral view, male; <bold>727–729</bold> <italic><tp:taxon-name><tp:taxon-name-part taxon-name-part-type="genus">Euplectrus</tp:taxon-name-part> <tp:taxon-name-part taxon-name-part-type="species">marginatus</tp:taxon-name-part></tp:taxon-name></italic> (lectotype), female: <bold>727</bold> habitus in lateral view <bold>728</bold> head in frontal view <bold>729</bold> gaster in dorsal view.</p></caption><graphic xmlns:xlink="http://www.w3.org/1999/xlink" xlink:href="zookeys-485-001-g092.jpg" position="float" orientation="portrait" xlink:type="simple" id="oo_39327.jpg"/></fig><fig id="F24" position="float" orientation="portrait"><label>Figures 138–148.</label><caption><p><italic><tp:taxon-name><tp:taxon-name-part taxon-name-part-type="genus">Euplectrus</tp:taxon-name-part></tp:taxon-name></italic> spp. <bold>138–144</bold> <italic><tp:taxon-name><tp:taxon-name-part taxon-name-part-type="genus">Euplectrus</tp:taxon-name-part> <tp:taxon-name-part taxon-name-part-type="species">carlosarmientoi</tp:taxon-name-part></tp:taxon-name></italic> (DHJPAR0023273): <bold>138</bold> habitus in lateral view, female <bold>139</bold> head in frontal view, female <bold>140</bold> head in frontal view, male <bold>141</bold> gaster in dorsal view, female <bold>142</bold> gaster in dorsal view, male <bold>143</bold> antenna in lateral view, female <bold>144</bold> antenna in lateral view, male; <bold>145–148</bold> <italic><tp:taxon-name><tp:taxon-name-part taxon-name-part-type="genus">Euplectrus</tp:taxon-name-part> <tp:taxon-name-part taxon-name-part-type="species">dianariasae</tp:taxon-name-part></tp:taxon-name></italic> (DHJPAR0046906), female: <bold>145</bold> habitus in lateral view <bold>146</bold> head in frontal view <bold>147</bold> gaster in dorsal view <bold>148</bold> antenna in lateral view.</p></caption><graphic xmlns:xlink="http://www.w3.org/1999/xlink" xlink:href="zookeys-485-001-g024.jpg" position="float" orientation="portrait" xlink:type="simple" id="oo_39259.jpg"/></fig><fig id="F12" position="float" orientation="portrait"><label>Figures 36–46.</label><caption><p><italic><tp:taxon-name><tp:taxon-name-part taxon-name-part-type="genus">Euplectrus</tp:taxon-name-part></tp:taxon-name></italic> spp. <bold>36–42</bold> <italic><tp:taxon-name><tp:taxon-name-part taxon-name-part-type="genus">Euplectrus</tp:taxon-name-part> <tp:taxon-name-part taxon-name-part-type="species">alejandrovalerioi</tp:taxon-name-part></tp:taxon-name></italic> (DHJPAR0053946): <bold>36</bold> habitus in lateral view, female <bold>37</bold> head in frontal view, female <bold>38</bold> head in frontal view, male <bold>39</bold> gaster in dorsal view, female <bold>40</bold> gaster in dorsal view, male <bold>41</bold> antenna in lateral view, female <bold>42</bold> antenna in lateral view, male; <bold>43–46</bold> <italic><tp:taxon-name><tp:taxon-name-part taxon-name-part-type="genus">Euplectrus</tp:taxon-name-part> <tp:taxon-name-part taxon-name-part-type="species">alexsmithi</tp:taxon-name-part></tp:taxon-name></italic> (DHJPAR0028872), female: <bold>43</bold> habitus in lateral view <bold>44</bold> head in frontal view <bold>45</bold> gaster in dorsal view <bold>46</bold> antenna in lateral view.</p></caption><graphic xmlns:xlink="http://www.w3.org/1999/xlink" xlink:href="zookeys-485-001-g012.jpg" position="float" orientation="portrait" xlink:type="simple" id="oo_39247.jpg"/></fig><fig id="F13" position="float" orientation="portrait"><label>Figures 47–52.</label><caption><p><italic><tp:taxon-name><tp:taxon-name-part taxon-name-part-type="genus">Euplectrus</tp:taxon-name-part></tp:taxon-name></italic> spp., females. <bold>47–49</bold> <italic><tp:taxon-name><tp:taxon-name-part taxon-name-part-type="genus">Euplectrus</tp:taxon-name-part> <tp:taxon-name-part taxon-name-part-type="species">alejandrovalerioi</tp:taxon-name-part></tp:taxon-name></italic> (DHJPAR0053946): <bold>47</bold> head in frontal view <bold>48</bold> vertex <bold>49</bold> mesosoma in dorsal view <bold>50–52</bold> <italic><tp:taxon-name><tp:taxon-name-part taxon-name-part-type="genus">Euplectrus</tp:taxon-name-part> <tp:taxon-name-part taxon-name-part-type="species">alexsmithi</tp:taxon-name-part></tp:taxon-name></italic> (DHJPAR0028872): <bold>50</bold> head in frontal view <bold>51</bold> vertex <bold>52</bold> mesosoma in dorsal view.</p></caption><graphic xmlns:xlink="http://www.w3.org/1999/xlink" xlink:href="zookeys-485-001-g013.jpg" position="float" orientation="portrait" xlink:type="simple" id="oo_39248.jpg"/></fig><fig id="F95" position="float" orientation="portrait"><label>Figures 739–744.</label><caption><p><italic><tp:taxon-name><tp:taxon-name-part taxon-name-part-type="genus">Euplectrus</tp:taxon-name-part></tp:taxon-name></italic> spp., propodeum, females: <bold>739</bold> <italic><tp:taxon-name><tp:taxon-name-part taxon-name-part-type="genus">Euplectrus</tp:taxon-name-part> <tp:taxon-name-part taxon-name-part-type="species">billbrowni</tp:taxon-name-part></tp:taxon-name></italic> (DHJPAR0028838) <bold>740</bold> <italic><tp:taxon-name><tp:taxon-name-part taxon-name-part-type="genus">Euplectrus</tp:taxon-name-part> <tp:taxon-name-part taxon-name-part-type="species">bobwhartoni</tp:taxon-name-part></tp:taxon-name></italic> (DHJPAR0028861) <bold>741</bold> <italic><tp:taxon-name><tp:taxon-name-part taxon-name-part-type="genus">Euplectrus</tp:taxon-name-part> <tp:taxon-name-part taxon-name-part-type="species">carlosarmientoi</tp:taxon-name-part></tp:taxon-name></italic> (DHJPAR0023273) <bold>742</bold> <italic><tp:taxon-name><tp:taxon-name-part taxon-name-part-type="genus">Euplectrus</tp:taxon-name-part> <tp:taxon-name-part taxon-name-part-type="species">carlrettenmeyeri</tp:taxon-name-part></tp:taxon-name></italic> (DHJPAR0046912) <bold>743</bold> <italic><tp:taxon-name><tp:taxon-name-part taxon-name-part-type="genus">Euplectrus</tp:taxon-name-part> <tp:taxon-name-part taxon-name-part-type="species">charlesmicheneri</tp:taxon-name-part></tp:taxon-name></italic> (DHJPAR0031152) <bold>744</bold> <italic><tp:taxon-name><tp:taxon-name-part taxon-name-part-type="genus">Euplectrus</tp:taxon-name-part> <tp:taxon-name-part taxon-name-part-type="species">charlesporteri</tp:taxon-name-part></tp:taxon-name></italic> (97-SRNP-9717, no barcode).</p></caption><graphic xmlns:xlink="http://www.w3.org/1999/xlink" xlink:href="zookeys-485-001-g095.jpg" position="float" orientation="portrait" xlink:type="simple" id="oo_39330.jpg"/></fig><fig id="F22" position="float" orientation="portrait"><label>Figures 121–131.</label><caption><p><italic><tp:taxon-name><tp:taxon-name-part taxon-name-part-type="genus">Euplectrus</tp:taxon-name-part></tp:taxon-name></italic> spp. <bold>121–127</bold> <italic><tp:taxon-name><tp:taxon-name-part taxon-name-part-type="genus">Euplectrus</tp:taxon-name-part> <tp:taxon-name-part taxon-name-part-type="species">billbrowni</tp:taxon-name-part></tp:taxon-name></italic> (DHJPAR0028838): <bold>121</bold> habitus in lateral view, female <bold>122</bold> head in frontal view, female <bold>123</bold> head in frontal view, male <bold>124</bold> gaster in dorsal view, female <bold>125</bold> gaster in dorsal view, male <bold>126</bold> antenna in lateral view, female <bold>127</bold> antenna in lateral view, male; <bold>128–131</bold> <italic><tp:taxon-name><tp:taxon-name-part taxon-name-part-type="genus">Euplectrus</tp:taxon-name-part> <tp:taxon-name-part taxon-name-part-type="species">davesmithi</tp:taxon-name-part></tp:taxon-name></italic> (DHJPAR0028811), female: <bold>128</bold> habitus in lateral view <bold>129</bold> head in frontal view <bold>130</bold> gaster in dorsal view <bold>131</bold> antenna in lateral view.</p></caption><graphic xmlns:xlink="http://www.w3.org/1999/xlink" xlink:href="zookeys-485-001-g022.jpg" position="float" orientation="portrait" xlink:type="simple" id="oo_39257.jpg"/></fig><fig id="F30" position="float" orientation="portrait"><label>Figures 189–199.</label><caption><p><italic><tp:taxon-name><tp:taxon-name-part taxon-name-part-type="genus">Euplectrus</tp:taxon-name-part></tp:taxon-name></italic> spp. <bold>189–195</bold> <italic><tp:taxon-name><tp:taxon-name-part taxon-name-part-type="genus">Euplectrus</tp:taxon-name-part> <tp:taxon-name-part taxon-name-part-type="species">chrisdarlingi</tp:taxon-name-part></tp:taxon-name></italic> (DHJPAR0028698): <bold>189</bold> habitus in lateral view, female <bold>190</bold> head in frontal view, female <bold>191</bold> head in frontal view, male <bold>192</bold> gaster in dorsal view, female <bold>193</bold> gaster in dorsal view, male <bold>194</bold> antenna in lateral view, female <bold>195</bold> antenna in lateral view, male; <bold>196–199</bold> <italic><tp:taxon-name><tp:taxon-name-part taxon-name-part-type="genus">Euplectrus</tp:taxon-name-part> <tp:taxon-name-part taxon-name-part-type="species">gerarddelvarei</tp:taxon-name-part></tp:taxon-name></italic> (DHJPAR0042126), female: <bold>196</bold> habitus in lateral view <bold>197</bold> head in frontal view <bold>198</bold> gaster in dorsal view <bold>199</bold> antenna in lateral view.</p></caption><graphic xmlns:xlink="http://www.w3.org/1999/xlink" xlink:href="zookeys-485-001-g030.jpg" position="float" orientation="portrait" xlink:type="simple" id="oo_39265.jpg"/></fig><fig id="F64" position="float" orientation="portrait"><label>Figures 479–488.</label><caption><p><italic><tp:taxon-name><tp:taxon-name-part taxon-name-part-type="genus">Euplectrus</tp:taxon-name-part></tp:taxon-name></italic> spp. <bold>479–485</bold> <italic><tp:taxon-name><tp:taxon-name-part taxon-name-part-type="genus">Euplectrus</tp:taxon-name-part> <tp:taxon-name-part taxon-name-part-type="species">paulhansoni</tp:taxon-name-part></tp:taxon-name></italic> (DHJPAR0028775): <bold>479</bold> habitus in lateral view, female <bold>480</bold> head in frontal view, female <bold>481</bold> head in frontal view, male <bold>482</bold> gaster in dorsal view, female <bold>483</bold> gaster in dorsal view, male <bold>484</bold> antenna in lateral view, female <bold>485</bold> antenna in lateral view, male; <bold>486–488</bold> <italic><tp:taxon-name><tp:taxon-name-part taxon-name-part-type="genus">Euplectrus</tp:taxon-name-part> <tp:taxon-name-part taxon-name-part-type="species">solitarius</tp:taxon-name-part></tp:taxon-name></italic> (holotype), female: <bold>486</bold> habitus in lateral view, gaster missing <bold>487</bold> head in frontal view <bold>488</bold> scape and pedicel in lateral view.</p></caption><graphic xmlns:xlink="http://www.w3.org/1999/xlink" xlink:href="zookeys-485-001-g064.jpg" position="float" orientation="portrait" xlink:type="simple" id="oo_39299.jpg"/></fig><fig id="F66" position="float" orientation="portrait"><label>Figures 495–505.</label><caption><p><italic><tp:taxon-name><tp:taxon-name-part taxon-name-part-type="genus">Euplectrus</tp:taxon-name-part></tp:taxon-name></italic> spp. <bold>495–501</bold> <italic><tp:taxon-name><tp:taxon-name-part taxon-name-part-type="genus">Euplectrus</tp:taxon-name-part> <tp:taxon-name-part taxon-name-part-type="species">paulheberti</tp:taxon-name-part></tp:taxon-name></italic> (DHJPAR0053133): <bold>495</bold> habitus in lateral view, female <bold>496</bold> head in frontal view, female <bold>497</bold> head in frontal view, male <bold>498</bold> gaster in dorsal view, female <bold>499</bold> gaster in dorsal view, male <bold>500</bold> antenna in lateral view, female <bold>501</bold> antenna in lateral view, male; <bold>502–505</bold> <italic><tp:taxon-name><tp:taxon-name-part taxon-name-part-type="genus">Euplectrus</tp:taxon-name-part> <tp:taxon-name-part taxon-name-part-type="species">zamorai</tp:taxon-name-part></tp:taxon-name></italic> (non-types), female: <bold>502</bold> habitus in lateral view <bold>503</bold> head in frontal view <bold>504</bold> gaster in dorsal view <bold>505</bold> antenna in lateral view.</p></caption><graphic xmlns:xlink="http://www.w3.org/1999/xlink" xlink:href="zookeys-485-001-g066.jpg" position="float" orientation="portrait" xlink:type="simple" id="oo_39301.jpg"/></fig><fig id="F20" position="float" orientation="portrait"><label>Figures 104–114.</label><caption><p><italic><tp:taxon-name><tp:taxon-name-part taxon-name-part-type="genus">Euplectrus</tp:taxon-name-part></tp:taxon-name></italic> spp. <bold>104–110</bold> <italic><tp:taxon-name><tp:taxon-name-part taxon-name-part-type="genus">Euplectrus</tp:taxon-name-part> <tp:taxon-name-part taxon-name-part-type="species">annettewalkerae</tp:taxon-name-part></tp:taxon-name></italic> (DHJPAR0046917): <bold>104</bold> habitus in lateral view, female <bold>105</bold> head in frontal view, female <bold>106</bold> head in frontal view, male <bold>107</bold> gaster in dorsal view, female <bold>108</bold> gaster in dorsal view, male <bold>109</bold> antenna in lateral view, female <bold>110</bold> antenna in lateral view, male; <bold>111–114</bold> <italic><tp:taxon-name><tp:taxon-name-part taxon-name-part-type="genus">Euplectrus</tp:taxon-name-part> <tp:taxon-name-part taxon-name-part-type="species">daveroubiki</tp:taxon-name-part></tp:taxon-name></italic> (DHJPAR0023280), female: <bold>111</bold> habitus in lateral view <bold>112</bold> head in frontal view <bold>113</bold> gaster in dorsal view <bold>114</bold> antenna in lateral view.</p></caption><graphic xmlns:xlink="http://www.w3.org/1999/xlink" xlink:href="zookeys-485-001-g020.jpg" position="float" orientation="portrait" xlink:type="simple" id="oo_39255.jpg"/></fig><fig id="F36" position="float" orientation="portrait"><label>Figures 240–250.</label><caption><p><italic><tp:taxon-name><tp:taxon-name-part taxon-name-part-type="genus">Euplectrus</tp:taxon-name-part></tp:taxon-name></italic> spp. <bold>240–246</bold> <italic><tp:taxon-name><tp:taxon-name-part taxon-name-part-type="genus">Euplectrus</tp:taxon-name-part> <tp:taxon-name-part taxon-name-part-type="species">donquickei</tp:taxon-name-part></tp:taxon-name></italic> (DHJPAR0028814): <bold>240</bold> habitus in lateral view, female <bold>241</bold> head in frontal view, female <bold>242</bold> head in frontal view, male <bold>243</bold> gaster in dorsal view, female <bold>244</bold> gaster in dorsal view, male <bold>245</bold> antenna in lateral view, female <bold>246</bold> antenna in lateral view, male; <bold>247–250</bold> <italic><tp:taxon-name><tp:taxon-name-part taxon-name-part-type="genus">Euplectrus</tp:taxon-name-part> <tp:taxon-name-part taxon-name-part-type="species">jjrodriguezae</tp:taxon-name-part></tp:taxon-name></italic> (94-SRNP-7129, no barcode), female: <bold>247</bold> habitus in lateral view <bold>248</bold> head in frontal view <bold>249</bold> gaster in dorsal view <bold>250</bold> antenna in lateral view.</p></caption><graphic xmlns:xlink="http://www.w3.org/1999/xlink" xlink:href="zookeys-485-001-g036.jpg" position="float" orientation="portrait" xlink:type="simple" id="oo_39271.jpg"/></fig><fig id="F48" position="float" orientation="portrait"><label>Figures 342–352.</label><caption><p><italic><tp:taxon-name><tp:taxon-name-part taxon-name-part-type="genus">Euplectrus</tp:taxon-name-part></tp:taxon-name></italic> spp. <bold>342–348</bold> <italic><tp:taxon-name><tp:taxon-name-part taxon-name-part-type="genus">Euplectrus</tp:taxon-name-part> <tp:taxon-name-part taxon-name-part-type="species">jimwhitfieldi</tp:taxon-name-part></tp:taxon-name></italic> (DHJPAR0042135): <bold>342</bold> habitus in lateral view, female <bold>343</bold> head in frontal view, female <bold>344</bold> head in frontal view, male <bold>345</bold> gaster in dorsal view, female <bold>346</bold> gaster in dorsal view, male <bold>347</bold> antenna in lateral view, female <bold>348</bold> antenna in lateral view, male; <bold>349–352</bold> <italic><tp:taxon-name><tp:taxon-name-part taxon-name-part-type="genus">Euplectrus</tp:taxon-name-part> <tp:taxon-name-part taxon-name-part-type="species">wonyoungchoi</tp:taxon-name-part></tp:taxon-name></italic> (DHJPAR0048229), female: <bold>349</bold> habitus in lateral view <bold>350</bold> head in frontal view <bold>351</bold> gaster in dorsal view <bold>352</bold> antenna in lateral view.</p></caption><graphic xmlns:xlink="http://www.w3.org/1999/xlink" xlink:href="zookeys-485-001-g048.jpg" position="float" orientation="portrait" xlink:type="simple" id="oo_39283.jpg"/></fig><fig id="F70" position="float" orientation="portrait"><label>Figures 532–545.</label><caption><p><italic><tp:taxon-name><tp:taxon-name-part taxon-name-part-type="genus">Euplectrus</tp:taxon-name-part></tp:taxon-name></italic> spp. <bold>532–538</bold> <italic><tp:taxon-name><tp:taxon-name-part taxon-name-part-type="genus">Euplectrus</tp:taxon-name-part> <tp:taxon-name-part taxon-name-part-type="species">robbinthorpi</tp:taxon-name-part></tp:taxon-name></italic> (DHJPAR0023276): <bold>532</bold> habitus in lateral view, female <bold>533</bold> head in frontal view, female <bold>534</bold> head in frontal view, male <bold>535</bold> gaster in dorsal view, female <bold>536</bold> gaster in dorsal view, male <bold>537</bold> antenna in lateral view, female <bold>538</bold> antenna in lateral view, male <bold>539–545</bold> <italic><tp:taxon-name><tp:taxon-name-part taxon-name-part-type="genus">Euplectrus</tp:taxon-name-part> <tp:taxon-name-part taxon-name-part-type="species">scottshawi</tp:taxon-name-part></tp:taxon-name></italic> (DHJPAR0028877): <bold>539</bold> habitus in lateral view, female <bold>540</bold> head in frontal view, female <bold>541</bold> head in frontal view, male <bold>542</bold> gaster in dorsal view, female <bold>543</bold> gaster in dorsal view, male <bold>544</bold> antenna in lateral view, female <bold>545</bold> antenna in lateral view, male.</p></caption><graphic xmlns:xlink="http://www.w3.org/1999/xlink" xlink:href="zookeys-485-001-g070.jpg" position="float" orientation="portrait" xlink:type="simple" id="oo_39305.jpg"/></fig><fig id="F83" position="float" orientation="portrait"><label>Figures 636–643.</label><caption><p><italic><tp:taxon-name><tp:taxon-name-part taxon-name-part-type="genus">Euplectrus</tp:taxon-name-part> <tp:taxon-name-part taxon-name-part-type="species">platyhypenae</tp:taxon-name-part></tp:taxon-name></italic> (non-types): <bold>636</bold> habitus in lateral view, female <bold>637</bold> head in frontal view, female <bold>638</bold> head in frontal view, male <bold>639</bold> gaster in dorsal view, female <bold>640</bold> gaster in dorsal view, male <bold>641</bold> antenna in lateral view, female <bold>642</bold> antenna in lateral view, male <bold>643</bold> scape in lateral view, male.</p></caption><graphic xmlns:xlink="http://www.w3.org/1999/xlink" xlink:href="zookeys-485-001-g083.jpg" position="float" orientation="portrait" xlink:type="simple" id="oo_39318.jpg"/></fig><fig id="F89" position="float" orientation="portrait"><label>Figures 692–702.</label><caption><p><italic><tp:taxon-name><tp:taxon-name-part taxon-name-part-type="genus">Euplectrus</tp:taxon-name-part></tp:taxon-name></italic> spp. <bold>692–698</bold> <italic><tp:taxon-name><tp:taxon-name-part taxon-name-part-type="genus">Euplectrus</tp:taxon-name-part> <tp:taxon-name-part taxon-name-part-type="species">edithae</tp:taxon-name-part></tp:taxon-name></italic> (non-types): <bold>692</bold> habitus in lateral view, female <bold>693</bold> head in frontal view, female <bold>694</bold> head in frontal view, male <bold>695</bold> gaster in dorsal view, female <bold>696</bold> gaster in dorsal view, male <bold>697</bold> antenna in lateral view, female <bold>698</bold> antenna in lateral view, male <bold>699–702</bold> <italic><tp:taxon-name><tp:taxon-name-part taxon-name-part-type="genus">Euplectrus</tp:taxon-name-part> <tp:taxon-name-part taxon-name-part-type="species">leucotrophis</tp:taxon-name-part></tp:taxon-name></italic> (lectotype), male: <bold>699</bold> habitus in lateral view <bold>700</bold> head in frontal view <bold>701</bold> gaster in dorsal view <bold>702</bold> petiole in dorsal view.</p></caption><graphic xmlns:xlink="http://www.w3.org/1999/xlink" xlink:href="zookeys-485-001-g089.jpg" position="float" orientation="portrait" xlink:type="simple" id="oo_39324.jpg"/></fig><fig id="F46" position="float" orientation="portrait"><label>Figures 325–335.</label><caption><p><italic><tp:taxon-name><tp:taxon-name-part taxon-name-part-type="genus">Euplectrus</tp:taxon-name-part></tp:taxon-name></italic> spp. <bold>325–331</bold> <italic><tp:taxon-name><tp:taxon-name-part taxon-name-part-type="genus">Euplectrus</tp:taxon-name-part> <tp:taxon-name-part taxon-name-part-type="species">jacklonginoi</tp:taxon-name-part></tp:taxon-name></italic> (DHJPAR0038559): <bold>325</bold> habitus in lateral view, female <bold>326</bold> head in frontal view, female <bold>327</bold> head in frontal view, male <bold>328</bold> gaster in dorsal view, female <bold>329</bold> gaster in dorsal view, male <bold>330</bold> antenna in lateral view, female <bold>331</bold> antenna in lateral view, male; <bold>332–335</bold> <italic><tp:taxon-name><tp:taxon-name-part taxon-name-part-type="genus">Euplectrus</tp:taxon-name-part> <tp:taxon-name-part taxon-name-part-type="species">roysnellingi</tp:taxon-name-part></tp:taxon-name></italic> (DHJPAR0028972), female: <bold>332</bold> habitus in lateral view <bold>333</bold> head in frontal view <bold>334</bold> gaster in dorsal view <bold>335</bold> antenna in lateral view.</p></caption><graphic xmlns:xlink="http://www.w3.org/1999/xlink" xlink:href="zookeys-485-001-g046.jpg" position="float" orientation="portrait" xlink:type="simple" id="oo_39281.jpg"/></fig><fig id="F58" position="float" orientation="portrait"><label>Figures 428–434.</label><caption><p><italic><tp:taxon-name><tp:taxon-name-part taxon-name-part-type="genus">Euplectrus</tp:taxon-name-part> <tp:taxon-name-part taxon-name-part-type="species">lubomirmasneri</tp:taxon-name-part></tp:taxon-name></italic> (DHJPAR0028760): <bold>428</bold> habitus in lateral view, female <bold>429</bold> head in frontal view, female <bold>430</bold> head in frontal view, male <bold>431</bold> gaster in dorsal view, female <bold>432</bold> gaster in dorsal view, male <bold>433</bold> antenna in lateral view, female <bold>434</bold> antenna in lateral view, male.</p></caption><graphic xmlns:xlink="http://www.w3.org/1999/xlink" xlink:href="zookeys-485-001-g058.jpg" position="float" orientation="portrait" xlink:type="simple" id="oo_39293.jpg"/></fig><fig id="F65" position="float" orientation="portrait"><label>Figures 489–494.</label><caption><p><italic><tp:taxon-name><tp:taxon-name-part taxon-name-part-type="genus">Euplectrus</tp:taxon-name-part></tp:taxon-name></italic> spp., females. <bold>489–491</bold> <italic><tp:taxon-name><tp:taxon-name-part taxon-name-part-type="genus">Euplectrus</tp:taxon-name-part> <tp:taxon-name-part taxon-name-part-type="species">paulhansoni</tp:taxon-name-part></tp:taxon-name></italic> (DHJPAR0028775): <bold>489</bold> head in frontal view <bold>490</bold> vertex <bold>491</bold> mesosoma in dorsal view; <bold>492–494</bold> <italic><tp:taxon-name><tp:taxon-name-part taxon-name-part-type="genus">Euplectrus</tp:taxon-name-part> <tp:taxon-name-part taxon-name-part-type="species">platyhypenae</tp:taxon-name-part></tp:taxon-name></italic> (non-types): <bold>492</bold> head in frontal view <bold>493</bold> vertex <bold>494</bold> mesosoma in dorsal view.</p></caption><graphic xmlns:xlink="http://www.w3.org/1999/xlink" xlink:href="zookeys-485-001-g065.jpg" position="float" orientation="portrait" xlink:type="simple" id="oo_39300.jpg"/></fig><fig id="F90" position="float" orientation="portrait"><label>Figures 703–708.</label><caption><p><italic><tp:taxon-name><tp:taxon-name-part taxon-name-part-type="genus">Euplectrus</tp:taxon-name-part></tp:taxon-name></italic> spp., females. <bold>703–705</bold> <italic><tp:taxon-name><tp:taxon-name-part taxon-name-part-type="genus">Euplectrus</tp:taxon-name-part> <tp:taxon-name-part taxon-name-part-type="species">edithae</tp:taxon-name-part></tp:taxon-name></italic> (non-types, no codes): <bold>703</bold> head in frontal view <bold>704</bold> vertex <bold>705</bold> mesosoma in dorsal view <bold>706–708</bold> <italic><tp:taxon-name><tp:taxon-name-part taxon-name-part-type="genus">Euplectrus</tp:taxon-name-part> <tp:taxon-name-part taxon-name-part-type="species">puttleri</tp:taxon-name-part></tp:taxon-name></italic> (paratypes, no codes): <bold>706</bold> head in frontal view <bold>707</bold> vertex <bold>708</bold> mesosoma in dorsal view.</p></caption><graphic xmlns:xlink="http://www.w3.org/1999/xlink" xlink:href="zookeys-485-001-g090.jpg" position="float" orientation="portrait" xlink:type="simple" id="oo_39325.jpg"/></fig><fig id="F47" position="float" orientation="portrait"><label>Figures 336–341.</label><caption><p><italic><tp:taxon-name><tp:taxon-name-part taxon-name-part-type="genus">Euplectrus</tp:taxon-name-part></tp:taxon-name></italic> spp., females. <bold>336–338</bold> <italic><tp:taxon-name><tp:taxon-name-part taxon-name-part-type="genus">Euplectrus</tp:taxon-name-part> <tp:taxon-name-part taxon-name-part-type="species">jacklonginoi</tp:taxon-name-part></tp:taxon-name></italic> (DHJPAR0038559): <bold>336</bold> head in frontal view <bold>337</bold> vertex <bold>338</bold> mesosoma in dorsal view; <bold>339–341</bold> <italic><tp:taxon-name><tp:taxon-name-part taxon-name-part-type="genus">Euplectrus</tp:taxon-name-part> <tp:taxon-name-part taxon-name-part-type="species">roysnellingi</tp:taxon-name-part></tp:taxon-name></italic> (DHJPAR0028972): <bold>339</bold> head in frontal view <bold>340</bold> vertex <bold>341</bold> mesosoma in dorsal view.</p></caption><graphic xmlns:xlink="http://www.w3.org/1999/xlink" xlink:href="zookeys-485-001-g047.jpg" position="float" orientation="portrait" xlink:type="simple" id="oo_39282.jpg"/></fig><fig id="F19" position="float" orientation="portrait"><label>Figures 98–103.</label><caption><p><italic><tp:taxon-name><tp:taxon-name-part taxon-name-part-type="genus">Euplectrus</tp:taxon-name-part></tp:taxon-name></italic> spp., females. <bold>98–100</bold> <italic><tp:taxon-name><tp:taxon-name-part taxon-name-part-type="genus">Euplectrus</tp:taxon-name-part> <tp:taxon-name-part taxon-name-part-type="species">andydeansi</tp:taxon-name-part></tp:taxon-name></italic> (DHJPAR0046907): <bold>98</bold> head in frontal view <bold>99</bold> vertex <bold>100</bold> mesosoma in dorsal view <bold>101–103</bold> <italic><tp:taxon-name><tp:taxon-name-part taxon-name-part-type="genus">Euplectrus</tp:taxon-name-part> <tp:taxon-name-part taxon-name-part-type="species">chrisgrinteri</tp:taxon-name-part></tp:taxon-name></italic> (95-SRNP-3415, no barcode): <bold>101</bold> head in frontal view <bold>102</bold> vertex <bold>103</bold> mesosoma in dorsal view.</p></caption><graphic xmlns:xlink="http://www.w3.org/1999/xlink" xlink:href="zookeys-485-001-g019.jpg" position="float" orientation="portrait" xlink:type="simple" id="oo_39254.jpg"/></fig><fig id="F59" position="float" orientation="portrait"><label>Figures 435–440.</label><caption><p><italic><tp:taxon-name><tp:taxon-name-part taxon-name-part-type="genus">Euplectrus</tp:taxon-name-part></tp:taxon-name></italic> spp., females <bold>435–437.</bold> <italic><tp:taxon-name><tp:taxon-name-part taxon-name-part-type="genus">Euplectrus</tp:taxon-name-part> <tp:taxon-name-part taxon-name-part-type="species">lubomirmasneri</tp:taxon-name-part></tp:taxon-name></italic> (DHJPAR0028760): <bold>435</bold> head in frontal view <bold>436</bold> vertex <bold>437</bold> mesosoma in dorsal view <bold>438–440</bold> <italic><tp:taxon-name><tp:taxon-name-part taxon-name-part-type="genus">Euplectrus</tp:taxon-name-part> <tp:taxon-name-part taxon-name-part-type="species">mikegatesi</tp:taxon-name-part></tp:taxon-name></italic> (DHJPAR0031184): <bold>438</bold> head in frontal view <bold>439</bold> vertex <bold>440</bold> mesosoma in dorsal view.</p></caption><graphic xmlns:xlink="http://www.w3.org/1999/xlink" xlink:href="zookeys-485-001-g059.jpg" position="float" orientation="portrait" xlink:type="simple" id="oo_39294.jpg"/></fig><fig id="F18" position="float" orientation="portrait"><label>Figures 87–97.</label><caption><p><italic><tp:taxon-name><tp:taxon-name-part taxon-name-part-type="genus">Euplectrus</tp:taxon-name-part></tp:taxon-name></italic> spp. <bold>87–93</bold> <italic><tp:taxon-name><tp:taxon-name-part taxon-name-part-type="genus">Euplectrus</tp:taxon-name-part> <tp:taxon-name-part taxon-name-part-type="species">andydeansi</tp:taxon-name-part></tp:taxon-name></italic> (DHJPAR0046907): <bold>87</bold> habitus in lateral view, female <bold>88</bold> head in frontal view, female <bold>89</bold> head in frontal view, male <bold>90</bold> gaster in dorsal view, female <bold>91</bold> gaster in dorsal view, male <bold>92</bold> antenna in lateral view, female <bold>93</bold> antenna in lateral view, male <bold>94–97</bold> <italic><tp:taxon-name><tp:taxon-name-part taxon-name-part-type="genus">Euplectrus</tp:taxon-name-part> <tp:taxon-name-part taxon-name-part-type="species">chrisgrinteri</tp:taxon-name-part></tp:taxon-name></italic> (95-SRNP-3415, no barcode), female: <bold>94</bold> habitus in lateral view <bold>95</bold> head in frontal view <bold>96</bold> gaster in dorsal view <bold>97</bold> antenna in lateral view.</p></caption><graphic xmlns:xlink="http://www.w3.org/1999/xlink" xlink:href="zookeys-485-001-g018.jpg" position="float" orientation="portrait" xlink:type="simple" id="oo_39253.jpg"/></fig><fig id="F56" position="float" orientation="portrait"><label>Figures 410–420.</label><caption><p><italic><tp:taxon-name><tp:taxon-name-part taxon-name-part-type="genus">Euplectrus</tp:taxon-name-part></tp:taxon-name></italic> spp. <bold>410–416</bold> <italic><tp:taxon-name><tp:taxon-name-part taxon-name-part-type="genus">Euplectrus</tp:taxon-name-part> <tp:taxon-name-part taxon-name-part-type="species">josefernandezi</tp:taxon-name-part></tp:taxon-name></italic> (DHJPAR0028908): <bold>410</bold> habitus in lateral view, female <bold>411</bold> head in frontal view, female <bold>412</bold> head in frontal view, male <bold>413</bold> gaster in dorsal view, female <bold>414</bold> gaster in dorsal view, male <bold>415</bold> antenna in lateral view, female <bold>416</bold> antenna in lateral view, male <bold>417–420</bold> <italic><tp:taxon-name><tp:taxon-name-part taxon-name-part-type="genus">Euplectrus</tp:taxon-name-part> <tp:taxon-name-part taxon-name-part-type="species">orias</tp:taxon-name-part></tp:taxon-name></italic> (paratype), female: <bold>417</bold> habitus in lateral view <bold>418</bold> head in frontal view <bold>419</bold> gaster in dorsal view <bold>420</bold> antenna in lateral view.</p></caption><graphic xmlns:xlink="http://www.w3.org/1999/xlink" xlink:href="zookeys-485-001-g056.jpg" position="float" orientation="portrait" xlink:type="simple" id="oo_39291.jpg"/></fig><fig id="F38" position="float" orientation="portrait"><label>Figures 257–267.</label><caption><p><italic><tp:taxon-name><tp:taxon-name-part taxon-name-part-type="genus">Euplectrus</tp:taxon-name-part></tp:taxon-name></italic> spp. <bold>257–263</bold> <italic><tp:taxon-name><tp:taxon-name-part taxon-name-part-type="genus">Euplectrus</tp:taxon-name-part> <tp:taxon-name-part taxon-name-part-type="species">eowilsoni</tp:taxon-name-part></tp:taxon-name></italic> (DHJPAR0028932): <bold>257</bold> habitus in lateral view, female <bold>258</bold> head in frontal view, female <bold>259</bold> head in frontal view, male <bold>260</bold> gaster in dorsal view, female <bold>261</bold> gaster in dorsal view, male <bold>262</bold> antenna in lateral view, female <bold>263</bold> antenna in lateral view, male <bold>264–267</bold> <italic><tp:taxon-name><tp:taxon-name-part taxon-name-part-type="genus">Euplectrus</tp:taxon-name-part> <tp:taxon-name-part taxon-name-part-type="species">markshawi</tp:taxon-name-part></tp:taxon-name></italic> (DHJPAR0028896), female: <bold>264</bold> habitus in lateral view <bold>265</bold> head in frontal view <bold>266</bold> gaster in dorsal view <bold>267</bold> antenna in lateral view.</p></caption><graphic xmlns:xlink="http://www.w3.org/1999/xlink" xlink:href="zookeys-485-001-g038.jpg" position="float" orientation="portrait" xlink:type="simple" id="oo_39273.jpg"/></fig><fig id="F40" position="float" orientation="portrait"><label>Figures 274–284.</label><caption><p><italic><tp:taxon-name><tp:taxon-name-part taxon-name-part-type="genus">Euplectrus</tp:taxon-name-part></tp:taxon-name></italic> spp. <bold>274–280</bold> <italic><tp:taxon-name><tp:taxon-name-part taxon-name-part-type="genus">Euplectrus</tp:taxon-name-part> <tp:taxon-name-part taxon-name-part-type="species">henrytownesi</tp:taxon-name-part></tp:taxon-name></italic> (DHJPAR0028805): <bold>274</bold> habitus in lateral view, female <bold>275</bold> head in frontal view, female <bold>276</bold> head in frontal view, male <bold>277</bold> gaster in dorsal view, female <bold>278</bold> gaster in dorsal view, male <bold>279</bold> antenna in lateral view, female <bold>280</bold> antenna in lateral view, male; <bold>281–284</bold> <italic><tp:taxon-name><tp:taxon-name-part taxon-name-part-type="genus">Euplectrus</tp:taxon-name-part> <tp:taxon-name-part taxon-name-part-type="species">ninazitaniae</tp:taxon-name-part></tp:taxon-name></italic> (DHJPAR0028735), female: <bold>281</bold> habitus in lateral view <bold>282</bold> head in frontal view <bold>283</bold> gaster in dorsal view <bold>284</bold> antenna in lateral view.</p></caption><graphic xmlns:xlink="http://www.w3.org/1999/xlink" xlink:href="zookeys-485-001-g040.jpg" position="float" orientation="portrait" xlink:type="simple" id="oo_39275.jpg"/></fig><fig id="F99" position="float" orientation="portrait"><label>Figures 763–768.</label><caption><p><italic><tp:taxon-name><tp:taxon-name-part taxon-name-part-type="genus">Euplectrus</tp:taxon-name-part></tp:taxon-name></italic> spp., propodeum, females: <bold>763</bold> <italic><tp:taxon-name><tp:taxon-name-part taxon-name-part-type="genus">Euplectrus</tp:taxon-name-part> <tp:taxon-name-part taxon-name-part-type="species">jimwhitfieldi</tp:taxon-name-part></tp:taxon-name></italic> (DHJPAR0042135) <bold>764</bold> <italic><tp:taxon-name><tp:taxon-name-part taxon-name-part-type="genus">Euplectrus</tp:taxon-name-part> <tp:taxon-name-part taxon-name-part-type="species">jjrodriguezae</tp:taxon-name-part></tp:taxon-name></italic> (94-SRNP-7129, no barcode) <bold>765</bold> <italic><tp:taxon-name><tp:taxon-name-part taxon-name-part-type="genus">Euplectrus</tp:taxon-name-part> <tp:taxon-name-part taxon-name-part-type="species">johnheratyi</tp:taxon-name-part></tp:taxon-name></italic> (DHJPAR0028817) <bold>766</bold> <italic><tp:taxon-name><tp:taxon-name-part taxon-name-part-type="genus">Euplectrus</tp:taxon-name-part> <tp:taxon-name-part taxon-name-part-type="species">johnlasallei</tp:taxon-name-part></tp:taxon-name></italic> (DHJPAR0028927) <bold>767</bold> <italic><tp:taxon-name><tp:taxon-name-part taxon-name-part-type="genus">Euplectrus</tp:taxon-name-part> <tp:taxon-name-part taxon-name-part-type="species">johnnoyesi</tp:taxon-name-part></tp:taxon-name></italic> (DHJPAR0028699) <bold>768</bold> <italic><tp:taxon-name><tp:taxon-name-part taxon-name-part-type="genus">Euplectrus</tp:taxon-name-part> <tp:taxon-name-part taxon-name-part-type="species">josefernandezi</tp:taxon-name-part></tp:taxon-name></italic> (DHJPAR0028908).</p></caption><graphic xmlns:xlink="http://www.w3.org/1999/xlink" xlink:href="zookeys-485-001-g099.jpg" position="float" orientation="portrait" xlink:type="simple" id="oo_39334.jpg"/></fig><fig id="F50" position="float" orientation="portrait"><label>Figures 359–369.</label><caption><p><italic><tp:taxon-name><tp:taxon-name-part taxon-name-part-type="genus">Euplectrus</tp:taxon-name-part></tp:taxon-name></italic> spp. <bold>359–365</bold> <italic><tp:taxon-name><tp:taxon-name-part taxon-name-part-type="genus">Euplectrus</tp:taxon-name-part> <tp:taxon-name-part taxon-name-part-type="species">johnheratyi</tp:taxon-name-part></tp:taxon-name></italic> (DHJPAR0028817): <bold>359</bold> habitus in lateral view, female <bold>360</bold> head in frontal view, female <bold>361</bold> head in frontal view, male <bold>362</bold> gaster in dorsal view, female <bold>363</bold> gaster in dorsal view, male <bold>354</bold> antenna in lateral view, female <bold>365</bold> antenna in lateral view, male; <bold>366–369</bold> <italic><tp:taxon-name><tp:taxon-name-part taxon-name-part-type="genus">Euplectrus</tp:taxon-name-part> <tp:taxon-name-part taxon-name-part-type="species">carlowae</tp:taxon-name-part></tp:taxon-name></italic> (paratype), female: <bold>366</bold> habitus in lateral view <bold>367</bold> head in frontal view <bold>368</bold> gaster in dorsal view <bold>369</bold> antenna in lateral view.</p></caption><graphic xmlns:xlink="http://www.w3.org/1999/xlink" xlink:href="zookeys-485-001-g050.jpg" position="float" orientation="portrait" xlink:type="simple" id="oo_39285.jpg"/></fig><fig id="F86" position="float" orientation="portrait"><label>Figures 662–668.</label><caption><p><italic><tp:taxon-name><tp:taxon-name-part taxon-name-part-type="genus">Euplectrus</tp:taxon-name-part> <tp:taxon-name-part taxon-name-part-type="species">xiomarae</tp:taxon-name-part></tp:taxon-name></italic> (non-types): <bold>662</bold> habitus in lateral view, female <bold>663</bold> head in frontal view, female <bold>664</bold> head in frontal view, male <bold>665</bold> gaster in dorsal view, female <bold>666</bold> gaster in dorsal view, male <bold>667</bold> antenna in lateral view, female <bold>668</bold> antenna in lateral view, male.</p></caption><graphic xmlns:xlink="http://www.w3.org/1999/xlink" xlink:href="zookeys-485-001-g086.jpg" position="float" orientation="portrait" xlink:type="simple" id="oo_39321.jpg"/></fig><fig id="F16" position="float" orientation="portrait"><label>Figures 70–80.</label><caption><p><italic><tp:taxon-name><tp:taxon-name-part taxon-name-part-type="genus">Euplectrus</tp:taxon-name-part></tp:taxon-name></italic> spp. <bold>70–76</bold> <italic><tp:taxon-name><tp:taxon-name-part taxon-name-part-type="genus">Euplectrus</tp:taxon-name-part> <tp:taxon-name-part taxon-name-part-type="species">andybennetti</tp:taxon-name-part></tp:taxon-name></italic> (94-SRNP-5588, no barcode): <bold>70</bold> habitus in lateral view, female <bold>71</bold> head in frontal view, female <bold>72</bold> head in frontal view, male <bold>73</bold> gaster in dorsal view, female <bold>74</bold> gaster in dorsal view, male <bold>75</bold> antenna in lateral view, female <bold>76</bold> antenna in lateral view, male <bold>77–80</bold> <italic><tp:taxon-name><tp:taxon-name-part taxon-name-part-type="genus">Euplectrus</tp:taxon-name-part> <tp:taxon-name-part taxon-name-part-type="species">charlesporteri</tp:taxon-name-part></tp:taxon-name></italic> (97-SRNP-9717, no barcode), female: <bold>77</bold> habitus in lateral view <bold>78</bold> head in frontal view <bold>79</bold> gaster in dorsal view <bold>80</bold> antenna in lateral view.</p></caption><graphic xmlns:xlink="http://www.w3.org/1999/xlink" xlink:href="zookeys-485-001-g016.jpg" position="float" orientation="portrait" xlink:type="simple" id="oo_39251.jpg"/></fig><fig id="F26" position="float" orientation="portrait"><label>Figures 155–165.</label><caption><p><italic><tp:taxon-name><tp:taxon-name-part taxon-name-part-type="genus">Euplectrus</tp:taxon-name-part></tp:taxon-name></italic> spp. <bold>155–161</bold> <italic><tp:taxon-name><tp:taxon-name-part taxon-name-part-type="genus">Euplectrus</tp:taxon-name-part> <tp:taxon-name-part taxon-name-part-type="species">carlrettenmeyeri</tp:taxon-name-part></tp:taxon-name></italic> (DHJPAR0046912): <bold>155</bold> habitus in lateral view, female <bold>156</bold> head in frontal view, female <bold>157</bold> head in frontal view, male <bold>158</bold> gaster in dorsal view, female <bold>159</bold> gaster in dorsal view, male <bold>160</bold> antenna in lateral view, female <bold>161</bold> antenna in lateral view, male <bold>162–165</bold> <italic><tp:taxon-name><tp:taxon-name-part taxon-name-part-type="genus">Euplectrus</tp:taxon-name-part> <tp:taxon-name-part taxon-name-part-type="species">garygibsoni</tp:taxon-name-part></tp:taxon-name></italic> (DHJPAR0042124), female: <bold>162</bold> habitus in lateral view <bold>163</bold> head in frontal view <bold>164</bold> gaster in dorsal view <bold>165</bold> antenna in lateral view.</p></caption><graphic xmlns:xlink="http://www.w3.org/1999/xlink" xlink:href="zookeys-485-001-g026.jpg" position="float" orientation="portrait" xlink:type="simple" id="oo_39261.jpg"/></fig><fig id="F44" position="float" orientation="portrait"><label>Figures 308–318.</label><caption><p><italic><tp:taxon-name><tp:taxon-name-part taxon-name-part-type="genus">Euplectrus</tp:taxon-name-part></tp:taxon-name></italic> spp. <bold>308–314</bold> <italic><tp:taxon-name><tp:taxon-name-part taxon-name-part-type="genus">Euplectrus</tp:taxon-name-part> <tp:taxon-name-part taxon-name-part-type="species">iangauldi</tp:taxon-name-part></tp:taxon-name></italic> (DHJPAR0028769): <bold>308</bold> habitus in lateral view, female <bold>309</bold> head in frontal view, female <bold>310</bold> head in frontal view, male <bold>311</bold> gaster in dorsal view, female <bold>312</bold> gaster in dorsal view, male <bold>313</bold> antenna in lateral view, female <bold>314</bold> antenna in lateral view, male <bold>315–318</bold> <italic><tp:taxon-name><tp:taxon-name-part taxon-name-part-type="genus">Euplectrus</tp:taxon-name-part> <tp:taxon-name-part taxon-name-part-type="species">ronaldzunigai</tp:taxon-name-part></tp:taxon-name></italic> (DHJPAR0028824), female: <bold>315</bold> habitus in lateral view <bold>316</bold> head in frontal view <bold>317</bold> gaster in dorsal view <bold>318</bold> antenna in lateral view.</p></caption><graphic xmlns:xlink="http://www.w3.org/1999/xlink" xlink:href="zookeys-485-001-g044.jpg" position="float" orientation="portrait" xlink:type="simple" id="oo_39279.jpg"/></fig><fig id="F98" position="float" orientation="portrait"><label>Figures 757–762.</label><caption><p><italic><tp:taxon-name><tp:taxon-name-part taxon-name-part-type="genus">Euplectrus</tp:taxon-name-part></tp:taxon-name></italic> spp., propodeum, females (except 758 = male): <bold>757</bold> <italic><tp:taxon-name><tp:taxon-name-part taxon-name-part-type="genus">Euplectrus</tp:taxon-name-part> <tp:taxon-name-part taxon-name-part-type="species">henrytownesi</tp:taxon-name-part></tp:taxon-name></italic> (DHJPAR0028805) <bold>758</bold> <italic><tp:taxon-name><tp:taxon-name-part taxon-name-part-type="genus">Euplectrus</tp:taxon-name-part> <tp:taxon-name-part taxon-name-part-type="species">howelldalyi</tp:taxon-name-part></tp:taxon-name></italic> (DHJPAR0028882) <bold>759</bold> <italic><tp:taxon-name><tp:taxon-name-part taxon-name-part-type="genus">Euplectrus</tp:taxon-name-part> <tp:taxon-name-part taxon-name-part-type="species">hugokonsi</tp:taxon-name-part></tp:taxon-name></italic> (90-SRNP-2035, no barcode) <bold>760</bold> <italic><tp:taxon-name><tp:taxon-name-part taxon-name-part-type="genus">Euplectrus</tp:taxon-name-part> <tp:taxon-name-part taxon-name-part-type="species">iangauldi</tp:taxon-name-part></tp:taxon-name></italic> (DHJPAR0028769) <bold>761</bold> <italic><tp:taxon-name><tp:taxon-name-part taxon-name-part-type="genus">Euplectrus</tp:taxon-name-part> <tp:taxon-name-part taxon-name-part-type="species">jacklonginoi</tp:taxon-name-part></tp:taxon-name></italic> (DHJPAR0038559) <bold>762</bold> <italic><tp:taxon-name><tp:taxon-name-part taxon-name-part-type="genus">Euplectrus</tp:taxon-name-part> <tp:taxon-name-part taxon-name-part-type="species">jesusugaldei</tp:taxon-name-part></tp:taxon-name></italic> (97-SRNP-9370, no barcode).</p></caption><graphic xmlns:xlink="http://www.w3.org/1999/xlink" xlink:href="zookeys-485-001-g098.jpg" position="float" orientation="portrait" xlink:type="simple" id="oo_39333.jpg"/></fig><fig id="F105" position="float" orientation="portrait"><label>Figures 799–802.</label><caption><p><italic><tp:taxon-name><tp:taxon-name-part taxon-name-part-type="genus">Euplectrus</tp:taxon-name-part></tp:taxon-name></italic> spp., propodeum, females: <bold>799</bold> <italic><tp:taxon-name><tp:taxon-name-part taxon-name-part-type="genus">Euplectrus</tp:taxon-name-part> <tp:taxon-name-part taxon-name-part-type="species">edithae</tp:taxon-name-part></tp:taxon-name></italic> (non-type) <bold>800</bold> <italic><tp:taxon-name><tp:taxon-name-part taxon-name-part-type="genus">Euplectrus</tp:taxon-name-part> <tp:taxon-name-part taxon-name-part-type="species">puttleri</tp:taxon-name-part></tp:taxon-name></italic> (paratype) <bold>801</bold> <italic><tp:taxon-name><tp:taxon-name-part taxon-name-part-type="genus">Euplectrus</tp:taxon-name-part> <tp:taxon-name-part taxon-name-part-type="species">valverdei</tp:taxon-name-part></tp:taxon-name></italic> (non-type) <bold>802</bold> <italic><tp:taxon-name><tp:taxon-name-part taxon-name-part-type="genus">Euplectrus</tp:taxon-name-part> <tp:taxon-name-part taxon-name-part-type="species">zamorai</tp:taxon-name-part></tp:taxon-name></italic> (non-type).</p></caption><graphic xmlns:xlink="http://www.w3.org/1999/xlink" xlink:href="zookeys-485-001-g105.jpg" position="float" orientation="portrait" xlink:type="simple" id="oo_39340.jpg"/></fig><fig id="F104" position="float" orientation="portrait"><label>Figures 793–798.</label><caption><p><italic><tp:taxon-name><tp:taxon-name-part taxon-name-part-type="genus">Euplectrus</tp:taxon-name-part></tp:taxon-name></italic> spp., propodeum, females: <bold>793</bold> <italic><tp:taxon-name><tp:taxon-name-part taxon-name-part-type="genus">Euplectrus</tp:taxon-name-part> <tp:taxon-name-part taxon-name-part-type="species">josei</tp:taxon-name-part></tp:taxon-name></italic> (non-type) <bold>794</bold> <italic><tp:taxon-name><tp:taxon-name-part taxon-name-part-type="genus">Euplectrus</tp:taxon-name-part> <tp:taxon-name-part taxon-name-part-type="species">magdae</tp:taxon-name-part></tp:taxon-name></italic> (non-type) <bold>795</bold> <italic><tp:taxon-name><tp:taxon-name-part taxon-name-part-type="genus">Euplectrus</tp:taxon-name-part> <tp:taxon-name-part taxon-name-part-type="species">mariae</tp:taxon-name-part></tp:taxon-name></italic> (non-type) <bold>796</bold> <italic><tp:taxon-name><tp:taxon-name-part taxon-name-part-type="genus">Euplectrus</tp:taxon-name-part> <tp:taxon-name-part taxon-name-part-type="species">platyhypenae</tp:taxon-name-part></tp:taxon-name></italic> (non-type) <bold>797</bold> <italic><tp:taxon-name><tp:taxon-name-part taxon-name-part-type="genus">Euplectrus</tp:taxon-name-part> <tp:taxon-name-part taxon-name-part-type="species">testaceipes</tp:taxon-name-part></tp:taxon-name></italic> (non-type) <bold>798</bold> <italic><tp:taxon-name><tp:taxon-name-part taxon-name-part-type="genus">Euplectrus</tp:taxon-name-part> <tp:taxon-name-part taxon-name-part-type="species">xiomarae</tp:taxon-name-part></tp:taxon-name></italic> (non-type).</p></caption><graphic xmlns:xlink="http://www.w3.org/1999/xlink" xlink:href="zookeys-485-001-g104.jpg" position="float" orientation="portrait" xlink:type="simple" id="oo_39339.jpg"/></fig><fig id="F100" position="float" orientation="portrait"><label>Figures 769–774.</label><caption><p><italic><tp:taxon-name><tp:taxon-name-part taxon-name-part-type="genus">Euplectrus</tp:taxon-name-part></tp:taxon-name></italic> spp., propodeum, females: <bold>769</bold> <italic><tp:taxon-name><tp:taxon-name-part taxon-name-part-type="genus">Euplectrus</tp:taxon-name-part> <tp:taxon-name-part taxon-name-part-type="species">lubomirmasneri</tp:taxon-name-part></tp:taxon-name></italic> (DHJPAR0028760) <bold>770</bold> <italic><tp:taxon-name><tp:taxon-name-part taxon-name-part-type="genus">Euplectrus</tp:taxon-name-part> <tp:taxon-name-part taxon-name-part-type="species">markshawi</tp:taxon-name-part></tp:taxon-name></italic> (DHJPAR0028896) <bold>771</bold> <italic><tp:taxon-name><tp:taxon-name-part taxon-name-part-type="genus">Euplectrus</tp:taxon-name-part> <tp:taxon-name-part taxon-name-part-type="species">mikegatesi</tp:taxon-name-part></tp:taxon-name></italic> (DHJPAR0031184) <bold>772</bold> <italic><tp:taxon-name><tp:taxon-name-part taxon-name-part-type="genus">Euplectrus</tp:taxon-name-part> <tp:taxon-name-part taxon-name-part-type="species">mikeschauffi</tp:taxon-name-part></tp:taxon-name></italic> (DHJPAR0045452) <bold>773</bold> <italic><tp:taxon-name><tp:taxon-name-part taxon-name-part-type="genus">Euplectrus</tp:taxon-name-part> <tp:taxon-name-part taxon-name-part-type="species">mikesharkeyi</tp:taxon-name-part></tp:taxon-name></italic> (DHJPAR0030516) <bold>774</bold> <italic><tp:taxon-name><tp:taxon-name-part taxon-name-part-type="genus">Euplectrus</tp:taxon-name-part> <tp:taxon-name-part taxon-name-part-type="species">ninazitaniae</tp:taxon-name-part></tp:taxon-name></italic> (DHJPAR0028735).</p></caption><graphic xmlns:xlink="http://www.w3.org/1999/xlink" xlink:href="zookeys-485-001-g100.jpg" position="float" orientation="portrait" xlink:type="simple" id="oo_39335.jpg"/></fig><fig id="F39" position="float" orientation="portrait"><label>Figures 268–273.</label><caption><p><italic><tp:taxon-name><tp:taxon-name-part taxon-name-part-type="genus">Euplectrus</tp:taxon-name-part></tp:taxon-name></italic> spp., females. <bold>268–270</bold> <italic><tp:taxon-name><tp:taxon-name-part taxon-name-part-type="genus">Euplectrus</tp:taxon-name-part> <tp:taxon-name-part taxon-name-part-type="species">eowilsoni</tp:taxon-name-part></tp:taxon-name></italic> (DHJPAR0028932): <bold>268</bold> head in frontal view <bold>269</bold> vertex <bold>270</bold> mesosoma in dorsal view; <bold>271–273</bold> <italic><tp:taxon-name><tp:taxon-name-part taxon-name-part-type="genus">Euplectrus</tp:taxon-name-part> <tp:taxon-name-part taxon-name-part-type="species">markshawi</tp:taxon-name-part></tp:taxon-name></italic> (DHJPAR0028896): <bold>271</bold> head in frontal view <bold>272</bold> vertex <bold>273</bold> mesosoma in dorsal view.</p></caption><graphic xmlns:xlink="http://www.w3.org/1999/xlink" xlink:href="zookeys-485-001-g039.jpg" position="float" orientation="portrait" xlink:type="simple" id="oo_39274.jpg"/></fig><fig id="F74" position="float" orientation="portrait"><label>Figures 572–582.</label><caption><p><italic><tp:taxon-name><tp:taxon-name-part taxon-name-part-type="genus">Euplectrus</tp:taxon-name-part></tp:taxon-name></italic> spp. <bold>572–578</bold> <italic><tp:taxon-name><tp:taxon-name-part taxon-name-part-type="genus">Euplectrus</tp:taxon-name-part> <tp:taxon-name-part taxon-name-part-type="species">victoriapookae</tp:taxon-name-part></tp:taxon-name></italic> (DHJPAR0028836): <bold>572</bold> habitus in lateral view, female <bold>573</bold> head in frontal view, female <bold>574</bold> head in frontal view, male <bold>575</bold> gaster in dorsal view, female <bold>576</bold> gaster in dorsal view, male <bold>577</bold> antenna in lateral view, female <bold>578</bold> antenna in lateral view, male <bold>579–580</bold> <italic><tp:taxon-name><tp:taxon-name-part taxon-name-part-type="genus">Euplectrus</tp:taxon-name-part> <tp:taxon-name-part taxon-name-part-type="species">ronnai</tp:taxon-name-part></tp:taxon-name></italic>, antennae <bold>579</bold> female paralectotype <bold>580</bold> male lectotype; <bold>581–582</bold> head in lateral view, females <bold>581</bold> <italic><tp:taxon-name><tp:taxon-name-part taxon-name-part-type="genus">Euplectrus</tp:taxon-name-part> <tp:taxon-name-part taxon-name-part-type="species">johnnoyesi</tp:taxon-name-part></tp:taxon-name></italic> <bold>582</bold> <italic><tp:taxon-name><tp:taxon-name-part taxon-name-part-type="genus">Euplectrus</tp:taxon-name-part> <tp:taxon-name-part taxon-name-part-type="species">paulheberti</tp:taxon-name-part></tp:taxon-name></italic>.</p></caption><graphic xmlns:xlink="http://www.w3.org/1999/xlink" xlink:href="zookeys-485-001-g074.jpg" position="float" orientation="portrait" xlink:type="simple" id="oo_39309.jpg"/></fig><fig id="F55" position="float" orientation="portrait"><label>Figures 404–409.</label><caption><p><italic><tp:taxon-name><tp:taxon-name-part taxon-name-part-type="genus">Euplectrus</tp:taxon-name-part></tp:taxon-name></italic> spp., females. <bold>404–406</bold> <italic><tp:taxon-name><tp:taxon-name-part taxon-name-part-type="genus">Euplectrus</tp:taxon-name-part> <tp:taxon-name-part taxon-name-part-type="species">johnnoyesi</tp:taxon-name-part></tp:taxon-name></italic> (DHJPAR0028699): <bold>404</bold> head in frontal view <bold>405</bold> vertex <bold>406</bold> mesosoma in dorsal view; <bold>407–409</bold> <italic><tp:taxon-name><tp:taxon-name-part taxon-name-part-type="genus">Euplectrus</tp:taxon-name-part> <tp:taxon-name-part taxon-name-part-type="species">ireneae</tp:taxon-name-part></tp:taxon-name></italic> (95-SRNP-6049, no barcode): <bold>407</bold> head in frontal view <bold>408</bold> vertex <bold>409</bold> mesosoma in dorsal view.</p></caption><graphic xmlns:xlink="http://www.w3.org/1999/xlink" xlink:href="zookeys-485-001-g055.jpg" position="float" orientation="portrait" xlink:type="simple" id="oo_39290.jpg"/></fig><fig id="F79" position="float" orientation="portrait"><label>Figures 610–615.</label><caption><p><italic><tp:taxon-name><tp:taxon-name-part taxon-name-part-type="genus">Euplectrus</tp:taxon-name-part></tp:taxon-name></italic> spp., females. <bold>610–612</bold> <italic><tp:taxon-name><tp:taxon-name-part taxon-name-part-type="genus">Euplectrus</tp:taxon-name-part> <tp:taxon-name-part taxon-name-part-type="species">ivonae</tp:taxon-name-part></tp:taxon-name></italic> (no codes): <bold>610</bold> head in frontal view <bold>611</bold> vertex <bold>612</bold> mesosoma in dorsal view <bold>613–615</bold> <italic><tp:taxon-name><tp:taxon-name-part taxon-name-part-type="genus">Euplectrus</tp:taxon-name-part> <tp:taxon-name-part taxon-name-part-type="species">josei</tp:taxon-name-part></tp:taxon-name></italic> (non-types): <bold>613</bold> head in frontal view <bold>614</bold> vertex <bold>615</bold> mesosoma in dorsal view.</p></caption><graphic xmlns:xlink="http://www.w3.org/1999/xlink" xlink:href="zookeys-485-001-g079.jpg" position="float" orientation="portrait" xlink:type="simple" id="oo_39314.jpg"/></fig><fig id="F27" position="float" orientation="portrait"><label>Figures 166–171.</label><caption><p><italic><tp:taxon-name><tp:taxon-name-part taxon-name-part-type="genus">Euplectrus</tp:taxon-name-part></tp:taxon-name></italic> spp., females. <bold>166–168</bold> <italic><tp:taxon-name><tp:taxon-name-part taxon-name-part-type="genus">Euplectrus</tp:taxon-name-part> <tp:taxon-name-part taxon-name-part-type="species">carlrettenmeyeri</tp:taxon-name-part></tp:taxon-name></italic> (DHJPAR0046912): <bold>166</bold> head in frontal view <bold>167</bold> vertex <bold>168</bold> mesosoma in dorsal view; <bold>169–171</bold> <italic><tp:taxon-name><tp:taxon-name-part taxon-name-part-type="genus">Euplectrus</tp:taxon-name-part> <tp:taxon-name-part taxon-name-part-type="species">garygibsoni</tp:taxon-name-part></tp:taxon-name></italic> (DHJPAR0042124): <bold>169</bold> head in frontal view <bold>170</bold> vertex <bold>171</bold> mesosoma in dorsal view.</p></caption><graphic xmlns:xlink="http://www.w3.org/1999/xlink" xlink:href="zookeys-485-001-g027.jpg" position="float" orientation="portrait" xlink:type="simple" id="oo_39262.jpg"/></fig><fig id="F41" position="float" orientation="portrait"><label>Figures 285–290.</label><caption><p><italic><tp:taxon-name><tp:taxon-name-part taxon-name-part-type="genus">Euplectrus</tp:taxon-name-part></tp:taxon-name></italic> spp. <bold>285–287</bold> <italic><tp:taxon-name><tp:taxon-name-part taxon-name-part-type="genus">Euplectrus</tp:taxon-name-part> <tp:taxon-name-part taxon-name-part-type="species">henrytownesi</tp:taxon-name-part></tp:taxon-name></italic> (DHJPAR0028805), female: <bold>285</bold> head in frontal view <bold>286</bold> vertex <bold>287</bold> mesosoma in dorsal view; <bold>288–290</bold> <italic><tp:taxon-name><tp:taxon-name-part taxon-name-part-type="genus">Euplectrus</tp:taxon-name-part> <tp:taxon-name-part taxon-name-part-type="species">ninazitaniae</tp:taxon-name-part></tp:taxon-name></italic> (DHJPAR0028735), female: <bold>288</bold> head in frontal view <bold>289</bold> vertex <bold>290</bold> mesosoma in dorsal view.</p></caption><graphic xmlns:xlink="http://www.w3.org/1999/xlink" xlink:href="zookeys-485-001-g041.jpg" position="float" orientation="portrait" xlink:type="simple" id="oo_39276.jpg"/></fig><fig id="F75" position="float" orientation="portrait"><label>Figures 583–589.</label><caption><p><italic><tp:taxon-name><tp:taxon-name-part taxon-name-part-type="genus">Euplectrus</tp:taxon-name-part> <tp:taxon-name-part taxon-name-part-type="species">floryae</tp:taxon-name-part></tp:taxon-name></italic> (non-types): <bold>583</bold> habitus in lateral view, female <bold>584</bold> head in frontal view, female <bold>585</bold> head in frontal view, male <bold>586</bold> gaster in dorsal view, female <bold>587</bold> gaster in dorsal view, male <bold>588</bold> antenna in lateral view, female <bold>589</bold> antenna in lateral view, male.</p></caption><graphic xmlns:xlink="http://www.w3.org/1999/xlink" xlink:href="zookeys-485-001-g075.jpg" position="float" orientation="portrait" xlink:type="simple" id="oo_39310.jpg"/></fig><fig id="F102" position="float" orientation="portrait"><label>Figures 781–786.</label><caption><p><italic><tp:taxon-name><tp:taxon-name-part taxon-name-part-type="genus">Euplectrus</tp:taxon-name-part></tp:taxon-name></italic> spp., propodeum, females: <bold>781</bold> <italic><tp:taxon-name><tp:taxon-name-part taxon-name-part-type="genus">Euplectrus</tp:taxon-name-part> <tp:taxon-name-part taxon-name-part-type="species">ronaldzunigai</tp:taxon-name-part></tp:taxon-name></italic> (DHJPAR0028824) <bold>782</bold> <italic><tp:taxon-name><tp:taxon-name-part taxon-name-part-type="genus">Euplectrus</tp:taxon-name-part> <tp:taxon-name-part taxon-name-part-type="species">roysnellingi</tp:taxon-name-part></tp:taxon-name></italic> (DHJPAR0028972) <bold>783</bold> <italic><tp:taxon-name><tp:taxon-name-part taxon-name-part-type="genus">Euplectrus</tp:taxon-name-part> <tp:taxon-name-part taxon-name-part-type="species">scottshawi</tp:taxon-name-part></tp:taxon-name></italic> (DHJPAR0028877) <bold>784</bold> <italic><tp:taxon-name><tp:taxon-name-part taxon-name-part-type="genus">Euplectrus</tp:taxon-name-part> <tp:taxon-name-part taxon-name-part-type="species">sondrawardae</tp:taxon-name-part></tp:taxon-name></italic> (DHJPAR0028850) <bold>785</bold> <italic><tp:taxon-name><tp:taxon-name-part taxon-name-part-type="genus">Euplectrus</tp:taxon-name-part> <tp:taxon-name-part taxon-name-part-type="species">victoriapookae</tp:taxon-name-part></tp:taxon-name></italic> (DHJPAR0028836) <bold>786</bold> <italic><tp:taxon-name><tp:taxon-name-part taxon-name-part-type="genus">Euplectrus</tp:taxon-name-part> <tp:taxon-name-part taxon-name-part-type="species">wonyoungchoi</tp:taxon-name-part></tp:taxon-name></italic> (DHJPAR0048229).</p></caption><graphic xmlns:xlink="http://www.w3.org/1999/xlink" xlink:href="zookeys-485-001-g102.jpg" position="float" orientation="portrait" xlink:type="simple" id="oo_39337.jpg"/></fig><fig id="F97" position="float" orientation="portrait"><label>Figures 751–756.</label><caption><p><italic><tp:taxon-name><tp:taxon-name-part taxon-name-part-type="genus">Euplectrus</tp:taxon-name-part></tp:taxon-name></italic> spp., propodeum, females: <bold>751</bold> <italic><tp:taxon-name><tp:taxon-name-part taxon-name-part-type="genus">Euplectrus</tp:taxon-name-part> <tp:taxon-name-part taxon-name-part-type="species">dianariasae</tp:taxon-name-part></tp:taxon-name></italic> (DHJPAR0046906) <bold>752</bold> <italic><tp:taxon-name><tp:taxon-name-part taxon-name-part-type="genus">Euplectrus</tp:taxon-name-part> <tp:taxon-name-part taxon-name-part-type="species">donquickei</tp:taxon-name-part></tp:taxon-name></italic> (DHJPAR0028814) <bold>753</bold> <italic><tp:taxon-name><tp:taxon-name-part taxon-name-part-type="genus">Euplectrus</tp:taxon-name-part> <tp:taxon-name-part taxon-name-part-type="species">eowilsoni</tp:taxon-name-part></tp:taxon-name></italic> (DHJPAR0028932) <bold>754</bold> <italic><tp:taxon-name><tp:taxon-name-part taxon-name-part-type="genus">Euplectrus</tp:taxon-name-part> <tp:taxon-name-part taxon-name-part-type="species">garygibsoni</tp:taxon-name-part></tp:taxon-name></italic> (DHJPAR0042124) <bold>755</bold> <italic><tp:taxon-name><tp:taxon-name-part taxon-name-part-type="genus">Euplectrus</tp:taxon-name-part> <tp:taxon-name-part taxon-name-part-type="species">gavinbroadi</tp:taxon-name-part></tp:taxon-name></italic> (DHJPAR0045450) <bold>756</bold> <italic><tp:taxon-name><tp:taxon-name-part taxon-name-part-type="genus">Euplectrus</tp:taxon-name-part> <tp:taxon-name-part taxon-name-part-type="species">gerarddelvarei</tp:taxon-name-part></tp:taxon-name></italic> (DHJPAR0042126).</p></caption><graphic xmlns:xlink="http://www.w3.org/1999/xlink" xlink:href="zookeys-485-001-g097.jpg" position="float" orientation="portrait" xlink:type="simple" id="oo_39332.jpg"/></fig><fig id="F101" position="float" orientation="portrait"><label>Figures 775–780.</label><caption><p><italic><tp:taxon-name><tp:taxon-name-part taxon-name-part-type="genus">Euplectrus</tp:taxon-name-part></tp:taxon-name></italic> spp., propodeum, females: <bold>775</bold> <italic><tp:taxon-name><tp:taxon-name-part taxon-name-part-type="genus">Euplectrus</tp:taxon-name-part> <tp:taxon-name-part taxon-name-part-type="species">pammitchellae</tp:taxon-name-part></tp:taxon-name></italic> (DHJPAR0038580) <bold>776</bold> <italic><tp:taxon-name><tp:taxon-name-part taxon-name-part-type="genus">Euplectrus</tp:taxon-name-part> <tp:taxon-name-part taxon-name-part-type="species">paulhansoni</tp:taxon-name-part></tp:taxon-name></italic> (DHJPAR0028775) <bold>777</bold> <italic><tp:taxon-name><tp:taxon-name-part taxon-name-part-type="genus">Euplectrus</tp:taxon-name-part> <tp:taxon-name-part taxon-name-part-type="species">paulheberti</tp:taxon-name-part></tp:taxon-name></italic> (DHJPAR0053133) <bold>778</bold> <italic><tp:taxon-name><tp:taxon-name-part taxon-name-part-type="genus">Euplectrus</tp:taxon-name-part> <tp:taxon-name-part taxon-name-part-type="species">paulhurdi</tp:taxon-name-part></tp:taxon-name></italic> (DHJPAR0028878) <bold>779</bold> <italic><tp:taxon-name><tp:taxon-name-part taxon-name-part-type="genus">Euplectrus</tp:taxon-name-part> <tp:taxon-name-part taxon-name-part-type="species">philwardi</tp:taxon-name-part></tp:taxon-name></italic> (DHJPAR0028876) <bold>780</bold> <italic><tp:taxon-name><tp:taxon-name-part taxon-name-part-type="genus">Euplectrus</tp:taxon-name-part> <tp:taxon-name-part taxon-name-part-type="species">robbinthorpi</tp:taxon-name-part></tp:taxon-name></italic> (DHJPAR0023276).</p></caption><graphic xmlns:xlink="http://www.w3.org/1999/xlink" xlink:href="zookeys-485-001-g101.jpg" position="float" orientation="portrait" xlink:type="simple" id="oo_39336.jpg"/></fig><fig id="F32" position="float" orientation="portrait"><label>Figures 206–216.</label><caption><p><italic><tp:taxon-name><tp:taxon-name-part taxon-name-part-type="genus">Euplectrus</tp:taxon-name-part></tp:taxon-name></italic> spp. <bold>206–212</bold> <italic><tp:taxon-name><tp:taxon-name-part taxon-name-part-type="genus">Euplectrus</tp:taxon-name-part> <tp:taxon-name-part taxon-name-part-type="species">corriemoreauae</tp:taxon-name-part></tp:taxon-name></italic> (DHJPAR0053131): <bold>206</bold> habitus in lateral view, female <bold>207</bold> head in frontal view, female <bold>208</bold> head in frontal view, male <bold>209</bold> gaster in dorsal view, female <bold>210</bold> gaster in dorsal view, male <bold>211</bold> antenna in lateral view, female <bold>212</bold> antenna in lateral view, male <bold>213–216</bold> <italic><tp:taxon-name><tp:taxon-name-part taxon-name-part-type="genus">Euplectrus</tp:taxon-name-part> <tp:taxon-name-part taxon-name-part-type="species">howelldalyi</tp:taxon-name-part></tp:taxon-name></italic> (DHJPAR0028882), male: <bold>213</bold> habitus in lateral view <bold>214</bold> head in frontal view <bold>215</bold> gaster in dorsal view <bold>216</bold> antenna in lateral view.</p></caption><graphic xmlns:xlink="http://www.w3.org/1999/xlink" xlink:href="zookeys-485-001-g032.jpg" position="float" orientation="portrait" xlink:type="simple" id="oo_39267.jpg"/></fig><fig id="F17" position="float" orientation="portrait"><label>Figures 81–86.</label><caption><p><italic><tp:taxon-name><tp:taxon-name-part taxon-name-part-type="genus">Euplectrus</tp:taxon-name-part></tp:taxon-name></italic> spp., females. <bold>81–83</bold> <italic><tp:taxon-name><tp:taxon-name-part taxon-name-part-type="genus">Euplectrus</tp:taxon-name-part> <tp:taxon-name-part taxon-name-part-type="species">andybennetti</tp:taxon-name-part></tp:taxon-name></italic> (94-SRNP-5588, no barcode): <bold>81</bold> head in frontal view <bold>82</bold> vertex <bold>83</bold> mesosoma in dorsal view <bold>84–86</bold> <italic><tp:taxon-name><tp:taxon-name-part taxon-name-part-type="genus">Euplectrus</tp:taxon-name-part> <tp:taxon-name-part taxon-name-part-type="species">charlesporteri</tp:taxon-name-part></tp:taxon-name></italic> (97-SRNP-9717, no barcode): <bold>84</bold> head in frontal view <bold>85</bold> vertex <bold>86</bold> mesosoma in dorsal view.</p></caption><graphic xmlns:xlink="http://www.w3.org/1999/xlink" xlink:href="zookeys-485-001-g017.jpg" position="float" orientation="portrait" xlink:type="simple" id="oo_39252.jpg"/></fig><fig id="F34" position="float" orientation="portrait"><label>Figures 223–233.</label><caption><p><italic><tp:taxon-name><tp:taxon-name-part taxon-name-part-type="genus">Euplectrus</tp:taxon-name-part></tp:taxon-name></italic> spp. <bold>223–229</bold> <italic><tp:taxon-name><tp:taxon-name-part taxon-name-part-type="genus">Euplectrus</tp:taxon-name-part> <tp:taxon-name-part taxon-name-part-type="species">davidwahli</tp:taxon-name-part></tp:taxon-name></italic> (DHJPAR0042122): <bold>223</bold> habitus in lateral view, female <bold>224</bold> head in frontal view, female <bold>225</bold> head in frontal view, male <bold>226</bold> gaster in dorsal view, female <bold>227</bold> gaster in dorsal view, male <bold>228</bold> antenna in lateral view, female <bold>229</bold> antenna in lateral view, male; <bold>230–233</bold> <italic><tp:taxon-name><tp:taxon-name-part taxon-name-part-type="genus">Euplectrus</tp:taxon-name-part> <tp:taxon-name-part taxon-name-part-type="species">jesusugaldei</tp:taxon-name-part></tp:taxon-name></italic> (97-SRNP-9370, no barcode), female: <bold>230</bold> habitus in lateral view <bold>231</bold> head in frontal view <bold>232</bold> gaster in dorsal view <bold>233</bold> antenna in lateral view.</p></caption><graphic xmlns:xlink="http://www.w3.org/1999/xlink" xlink:href="zookeys-485-001-g034.jpg" position="float" orientation="portrait" xlink:type="simple" id="oo_39269.jpg"/></fig><fig id="F33" position="float" orientation="portrait"><label>Figures 217–222.</label><caption><p><italic><tp:taxon-name><tp:taxon-name-part taxon-name-part-type="genus">Euplectrus</tp:taxon-name-part></tp:taxon-name></italic> spp. <bold>217–219</bold> <italic><tp:taxon-name><tp:taxon-name-part taxon-name-part-type="genus">Euplectrus</tp:taxon-name-part> <tp:taxon-name-part taxon-name-part-type="species">corriemoreauae</tp:taxon-name-part></tp:taxon-name></italic>, female (DHJPAR0053131): <bold>217</bold> head in frontal view <bold>218</bold> vertex <bold>219</bold> mesosoma in dorsal view; <bold>220–222</bold> <italic><tp:taxon-name><tp:taxon-name-part taxon-name-part-type="genus">Euplectrus</tp:taxon-name-part> <tp:taxon-name-part taxon-name-part-type="species">howelldalyi</tp:taxon-name-part></tp:taxon-name></italic>, male (DHJPAR0028882): <bold>220</bold> head in frontal view <bold>221</bold> vertex <bold>222</bold> mesosoma in dorsal view.</p></caption><graphic xmlns:xlink="http://www.w3.org/1999/xlink" xlink:href="zookeys-485-001-g033.jpg" position="float" orientation="portrait" xlink:type="simple" id="oo_39268.jpg"/></fig><fig id="F35" position="float" orientation="portrait"><label>Figures 234–239.</label><caption><p><italic><tp:taxon-name><tp:taxon-name-part taxon-name-part-type="genus">Euplectrus</tp:taxon-name-part></tp:taxon-name></italic> spp., females. <bold>234–236</bold> <italic><tp:taxon-name><tp:taxon-name-part taxon-name-part-type="genus">Euplectrus</tp:taxon-name-part> <tp:taxon-name-part taxon-name-part-type="species">davidwahli</tp:taxon-name-part></tp:taxon-name></italic> (DHJPAR0042122): <bold>234</bold> head in frontal view <bold>235</bold> vertex <bold>236</bold> mesosoma in dorsal view; <bold>237–239</bold> <italic><tp:taxon-name><tp:taxon-name-part taxon-name-part-type="genus">Euplectrus</tp:taxon-name-part> <tp:taxon-name-part taxon-name-part-type="species">jesusugaldei</tp:taxon-name-part></tp:taxon-name></italic> (97-SRNP-9370, no barcode): <bold>237</bold> head in frontal view <bold>238</bold> vertex <bold>239</bold> mesosoma in dorsal view.</p></caption><graphic xmlns:xlink="http://www.w3.org/1999/xlink" xlink:href="zookeys-485-001-g035.jpg" position="float" orientation="portrait" xlink:type="simple" id="oo_39270.jpg"/></fig><fig id="F88" position="float" orientation="portrait"><label>Figures 681–691.</label><caption><p><italic><tp:taxon-name><tp:taxon-name-part taxon-name-part-type="genus">Euplectrus</tp:taxon-name-part></tp:taxon-name></italic> spp. <bold>681–687</bold> <italic><tp:taxon-name><tp:taxon-name-part taxon-name-part-type="genus">Euplectrus</tp:taxon-name-part> <tp:taxon-name-part taxon-name-part-type="species">comstockii</tp:taxon-name-part></tp:taxon-name></italic> (neotype (female), non-type (male)): <bold>681</bold> habitus in lateral view, female <bold>682</bold> head in frontal view, female <bold>683</bold> head in frontal view, male <bold>684</bold> gaster in dorsal view, female <bold>685</bold> gaster in dorsal view, male <bold>686</bold> antenna in lateral view, female <bold>687</bold> antenna in lateral view, male <bold>688–691</bold> <italic><tp:taxon-name><tp:taxon-name-part taxon-name-part-type="genus">Euplectrus</tp:taxon-name-part> <tp:taxon-name-part taxon-name-part-type="species">junctus</tp:taxon-name-part></tp:taxon-name></italic> (lectotype), female: <bold>688</bold> habitus in lateral view <bold>689</bold> head in frontal view <bold>690</bold> gaster in dorsal view <bold>691</bold> antenna in lateral view.</p></caption><graphic xmlns:xlink="http://www.w3.org/1999/xlink" xlink:href="zookeys-485-001-g088.jpg" position="float" orientation="portrait" xlink:type="simple" id="oo_39323.jpg"/></fig><fig id="F15" position="float" orientation="portrait"><label>Figures 64–69.</label><caption><p><italic><tp:taxon-name><tp:taxon-name-part taxon-name-part-type="genus">Euplectrus</tp:taxon-name-part></tp:taxon-name></italic> spp., females. <bold>64–66</bold> <italic><tp:taxon-name><tp:taxon-name-part taxon-name-part-type="genus">Euplectrus</tp:taxon-name-part> <tp:taxon-name-part taxon-name-part-type="species">alvarowillei</tp:taxon-name-part></tp:taxon-name></italic> (DHJPAR0028881): <bold>64</bold> head in frontal view <bold>65</bold> vertex <bold>66</bold> mesosoma in dorsal view <bold>67–69</bold> <italic><tp:taxon-name><tp:taxon-name-part taxon-name-part-type="genus">Euplectrus</tp:taxon-name-part> <tp:taxon-name-part taxon-name-part-type="species">bobwhartoni</tp:taxon-name-part></tp:taxon-name></italic> (DHJPAR0028861): <bold>67</bold> head in frontal view <bold>68</bold> vertex <bold>69</bold> mesosoma in dorsal view.</p></caption><graphic xmlns:xlink="http://www.w3.org/1999/xlink" xlink:href="zookeys-485-001-g015.jpg" position="float" orientation="portrait" xlink:type="simple" id="oo_39250.jpg"/></fig><fig id="F91" position="float" orientation="portrait"><label>Figures 709–719.</label><caption><p><italic><tp:taxon-name><tp:taxon-name-part taxon-name-part-type="genus">Euplectrus</tp:taxon-name-part></tp:taxon-name></italic> spp. <bold>709–715</bold> <italic><tp:taxon-name><tp:taxon-name-part taxon-name-part-type="genus">Euplectrus</tp:taxon-name-part> <tp:taxon-name-part taxon-name-part-type="species">puttleri</tp:taxon-name-part></tp:taxon-name></italic> (paratypes): <bold>709</bold> habitus in lateral view, female <bold>710</bold> head in frontal view, female <bold>711</bold> head in frontal view, male <bold>712</bold> gaster in dorsal view, female <bold>713</bold> gaster in dorsal view, male <bold>714</bold> antenna in lateral view, female <bold>715</bold> antenna in lateral view, male; <bold>716–719</bold> <italic><tp:taxon-name><tp:taxon-name-part taxon-name-part-type="genus">Euplectrus</tp:taxon-name-part> <tp:taxon-name-part taxon-name-part-type="species">frontalis</tp:taxon-name-part></tp:taxon-name></italic>: <bold>716</bold> habitus in lateral view, head missing, female holotype <bold>717</bold> head in frontal view, male non-type <bold>718</bold> gaster in dorsal view, female holotype <bold>719</bold> antenna in lateral view, male non-type.</p></caption><graphic xmlns:xlink="http://www.w3.org/1999/xlink" xlink:href="zookeys-485-001-g091.jpg" position="float" orientation="portrait" xlink:type="simple" id="oo_39326.jpg"/></fig><fig id="F54" position="float" orientation="portrait"><label>Figures 393–403.</label><caption><p><italic><tp:taxon-name><tp:taxon-name-part taxon-name-part-type="genus">Euplectrus</tp:taxon-name-part></tp:taxon-name></italic> spp. <bold>393–399</bold> <italic><tp:taxon-name><tp:taxon-name-part taxon-name-part-type="genus">Euplectrus</tp:taxon-name-part> <tp:taxon-name-part taxon-name-part-type="species">johnnoyesi</tp:taxon-name-part></tp:taxon-name></italic> (DHJPAR0028699): <bold>393</bold> habitus in lateral view, female <bold>394</bold> head in frontal view, female <bold>395</bold> head in frontal view, male <bold>396</bold> gaster in dorsal view, female <bold>397</bold> gaster in dorsal view, male <bold>398</bold> antenna in lateral view, female <bold>399</bold> antenna in lateral view, male; <bold>400–403</bold> <italic><tp:taxon-name><tp:taxon-name-part taxon-name-part-type="genus">Euplectrus</tp:taxon-name-part> <tp:taxon-name-part taxon-name-part-type="species">ireneae</tp:taxon-name-part></tp:taxon-name></italic> (paratype), female: <bold>400</bold> habitus in lateral view <bold>401</bold> head in frontal view <bold>402</bold> gaster in dorsal view <bold>403</bold> antenna in lateral view.</p></caption><graphic xmlns:xlink="http://www.w3.org/1999/xlink" xlink:href="zookeys-485-001-g054.jpg" position="float" orientation="portrait" xlink:type="simple" id="oo_39289.jpg"/></fig><fig id="F63" position="float" orientation="portrait"><label>Figures 470–478.</label><caption><p><italic><tp:taxon-name><tp:taxon-name-part taxon-name-part-type="genus">Euplectrus</tp:taxon-name-part></tp:taxon-name></italic> spp. <bold>470–476</bold> <italic><tp:taxon-name><tp:taxon-name-part taxon-name-part-type="genus">Euplectrus</tp:taxon-name-part> <tp:taxon-name-part taxon-name-part-type="species">mikesharkeyi</tp:taxon-name-part></tp:taxon-name></italic> (DHJPAR0030516): <bold>470</bold> habitus in lateral view, female <bold>471</bold> head in frontal view, female <bold>472</bold> head in frontal view, male <bold>473</bold> gaster in dorsal view, female <bold>474</bold> gaster in dorsal view, male <bold>475</bold> antenna in lateral view, female <bold>476</bold> antenna in lateral view, male; <bold>477–478</bold> <italic><tp:taxon-name><tp:taxon-name-part taxon-name-part-type="genus">Euplectrus</tp:taxon-name-part> <tp:taxon-name-part taxon-name-part-type="species">semimarginatus</tp:taxon-name-part></tp:taxon-name></italic> (lectotype), female: <bold>477</bold> habitus in lateral view, head missing <bold>478</bold> gaster in dorsal view.</p></caption><graphic xmlns:xlink="http://www.w3.org/1999/xlink" xlink:href="zookeys-485-001-g063.jpg" position="float" orientation="portrait" xlink:type="simple" id="oo_39298.jpg"/></fig><fig id="F87" position="float" orientation="portrait"><label>Figures 669–680.</label><caption><p><italic><tp:taxon-name><tp:taxon-name-part taxon-name-part-type="genus">Euplectrus</tp:taxon-name-part></tp:taxon-name></italic> spp. <bold>669–675</bold> <italic><tp:taxon-name><tp:taxon-name-part taxon-name-part-type="genus">Euplectrus</tp:taxon-name-part> <tp:taxon-name-part taxon-name-part-type="species">catocalae</tp:taxon-name-part></tp:taxon-name></italic> (paralectotypes (female), lectotype (male)): <bold>669</bold> habitus in lateral view, female <bold>670</bold> head in frontal view, female <bold>671</bold> head in frontal view, male <bold>672</bold> gaster in dorsal view, female <bold>673</bold> gaster in dorsal view, male <bold>674</bold> antenna in lateral view, female <bold>675</bold> antenna in lateral view, male; <bold>676–680</bold> <italic><tp:taxon-name><tp:taxon-name-part taxon-name-part-type="genus">Euplectrus</tp:taxon-name-part> <tp:taxon-name-part taxon-name-part-type="species">chapadae</tp:taxon-name-part></tp:taxon-name></italic> (lectotype), female: <bold>676</bold> habitus in lateral view, head missing <bold>677</bold> head in frontal view <bold>678</bold> gaster in dorsal view <bold>679</bold> head in lateral view <bold>680</bold> dorsellum.</p></caption><graphic xmlns:xlink="http://www.w3.org/1999/xlink" xlink:href="zookeys-485-001-g087.jpg" position="float" orientation="portrait" xlink:type="simple" id="oo_39322.jpg"/></fig><fig id="F62" position="float" orientation="portrait"><label>Figures 464–469.</label><caption><p><italic><tp:taxon-name><tp:taxon-name-part taxon-name-part-type="genus">Euplectrus</tp:taxon-name-part></tp:taxon-name></italic> spp., females. <bold>464–466</bold> <italic><tp:taxon-name><tp:taxon-name-part taxon-name-part-type="genus">Euplectrus</tp:taxon-name-part> <tp:taxon-name-part taxon-name-part-type="species">mikeschauffi</tp:taxon-name-part></tp:taxon-name></italic> (DHJPAR0045452): <bold>464</bold> head in frontal view <bold>465</bold> vertex <bold>466</bold> mesosoma in dorsal view; <bold>467–469</bold> <italic><tp:taxon-name><tp:taxon-name-part taxon-name-part-type="genus">Euplectrus</tp:taxon-name-part> <tp:taxon-name-part taxon-name-part-type="species">mikesharkeyi</tp:taxon-name-part></tp:taxon-name></italic> (DHJPAR0030516): <bold>467</bold> head in frontal view <bold>468</bold> vertex <bold>469</bold> mesosoma in dorsal view.</p></caption><graphic xmlns:xlink="http://www.w3.org/1999/xlink" xlink:href="zookeys-485-001-g062.jpg" position="float" orientation="portrait" xlink:type="simple" id="oo_39297.jpg"/></fig><fig id="F37" position="float" orientation="portrait"><label>Figures 251–256.</label><caption><p><italic><tp:taxon-name><tp:taxon-name-part taxon-name-part-type="genus">Euplectrus</tp:taxon-name-part></tp:taxon-name></italic> spp., females. <bold>251–253</bold> <italic><tp:taxon-name><tp:taxon-name-part taxon-name-part-type="genus">Euplectrus</tp:taxon-name-part> <tp:taxon-name-part taxon-name-part-type="species">donquickei</tp:taxon-name-part></tp:taxon-name></italic> (DHJPAR0028814: <bold>251</bold> head in frontal view <bold>252</bold> vertex <bold>253</bold> mesosoma in dorsal view; <bold>254–256</bold> <italic><tp:taxon-name><tp:taxon-name-part taxon-name-part-type="genus">Euplectrus</tp:taxon-name-part> <tp:taxon-name-part taxon-name-part-type="species">jjrodriguezae</tp:taxon-name-part></tp:taxon-name></italic> (94-SRNP-7129, no barcode): <bold>254</bold> head in frontal view <bold>255</bold> vertex <bold>256</bold> mesosoma in dorsal view.</p></caption><graphic xmlns:xlink="http://www.w3.org/1999/xlink" xlink:href="zookeys-485-001-g037.jpg" position="float" orientation="portrait" xlink:type="simple" id="oo_39272.jpg"/></fig><fig id="F43" position="float" orientation="portrait"><label>Figures 302–307.</label><caption><p><italic><tp:taxon-name><tp:taxon-name-part taxon-name-part-type="genus">Euplectrus</tp:taxon-name-part></tp:taxon-name></italic> spp., females. <bold>302–304</bold> <italic><tp:taxon-name><tp:taxon-name-part taxon-name-part-type="genus">Euplectrus</tp:taxon-name-part> <tp:taxon-name-part taxon-name-part-type="species">hugokonsi</tp:taxon-name-part></tp:taxon-name></italic> (90-SRNP-2035, no barcode): <bold>302</bold> head in frontal view <bold>303</bold> vertex <bold>304</bold> mesosoma in dorsal view; <bold>305–307</bold> <italic><tp:taxon-name><tp:taxon-name-part taxon-name-part-type="genus">Euplectrus</tp:taxon-name-part> <tp:taxon-name-part taxon-name-part-type="species">pammitchellae</tp:taxon-name-part></tp:taxon-name></italic> (DHJPAR0038580): <bold>305</bold> head in frontal view <bold>306</bold> vertex <bold>307</bold> mesosoma in dorsal view.</p></caption><graphic xmlns:xlink="http://www.w3.org/1999/xlink" xlink:href="zookeys-485-001-g043.jpg" position="float" orientation="portrait" xlink:type="simple" id="oo_39278.jpg"/></fig><fig id="F42" position="float" orientation="portrait"><label>Figures 291–301.</label><caption><p><italic><tp:taxon-name><tp:taxon-name-part taxon-name-part-type="genus">Euplectrus</tp:taxon-name-part></tp:taxon-name></italic> spp. <bold>291–297</bold> <italic><tp:taxon-name><tp:taxon-name-part taxon-name-part-type="genus">Euplectrus</tp:taxon-name-part> <tp:taxon-name-part taxon-name-part-type="species">hugokonsi</tp:taxon-name-part></tp:taxon-name></italic> (90-SRNP-2035, no barcode): <bold>291</bold> habitus in lateral view, female <bold>292</bold> head in frontal view, female <bold>293</bold> head in frontal view, male <bold>294</bold> gaster in dorsal view, female <bold>295</bold> gaster in dorsal view, male <bold>296</bold> antenna in lateral view, female <bold>297</bold> antenna in lateral view, male; <bold>298–301</bold> <italic><tp:taxon-name><tp:taxon-name-part taxon-name-part-type="genus">Euplectrus</tp:taxon-name-part> <tp:taxon-name-part taxon-name-part-type="species">pammitchellae</tp:taxon-name-part></tp:taxon-name></italic> (DHJPAR0038580), female: <bold>298</bold> habitus in lateral view <bold>299</bold> head in frontal view <bold>300</bold> gaster in dorsal view <bold>301</bold> antenna in lateral view.</p></caption><graphic xmlns:xlink="http://www.w3.org/1999/xlink" xlink:href="zookeys-485-001-g042.jpg" position="float" orientation="portrait" xlink:type="simple" id="oo_39277.jpg"/></fig><fig id="F60" position="float" orientation="portrait"><label>Figures 441–452.</label><caption><p><italic><tp:taxon-name><tp:taxon-name-part taxon-name-part-type="genus">Euplectrus</tp:taxon-name-part></tp:taxon-name></italic> spp. <bold>441–447</bold> <italic><tp:taxon-name><tp:taxon-name-part taxon-name-part-type="genus">Euplectrus</tp:taxon-name-part> <tp:taxon-name-part taxon-name-part-type="species">mikegatesi</tp:taxon-name-part></tp:taxon-name></italic> (DHJPAR0031184): <bold>441</bold> habitus in lateral view, female <bold>442</bold> head in frontal view, female <bold>443</bold> head in frontal view, male <bold>444</bold> gaster in dorsal view, female <bold>445</bold> gaster in dorsal view, male <bold>446</bold> antenna in lateral view, female <bold>447</bold> antenna in lateral view, male <bold>448–452</bold> <italic><tp:taxon-name><tp:taxon-name-part taxon-name-part-type="genus">Euplectrus</tp:taxon-name-part> <tp:taxon-name-part taxon-name-part-type="species">pachyscaphus</tp:taxon-name-part></tp:taxon-name></italic> (lectotype), female: <bold>448</bold> habitus in lateral view <bold>449</bold> head in frontal view <bold>450</bold> gaster in dorsal view <bold>451</bold> antenna in lateral view <bold>452</bold> head in lateral view.</p></caption><graphic xmlns:xlink="http://www.w3.org/1999/xlink" xlink:href="zookeys-485-001-g060.jpg" position="float" orientation="portrait" xlink:type="simple" id="oo_39295.jpg"/></fig><fig id="F84" position="float" orientation="portrait"><label>Figures 644–655.</label><caption><p><italic><tp:taxon-name><tp:taxon-name-part taxon-name-part-type="genus">Euplectrus</tp:taxon-name-part></tp:taxon-name></italic> spp. <bold>644–650</bold> <italic><tp:taxon-name><tp:taxon-name-part taxon-name-part-type="genus">Euplectrus</tp:taxon-name-part> <tp:taxon-name-part taxon-name-part-type="species">testaceipes</tp:taxon-name-part></tp:taxon-name></italic> (non-types): <bold>644</bold> habitus in lateral view, female <bold>645</bold> head in frontal view, female <bold>646</bold> head in frontal view, male <bold>647</bold> gaster in dorsal view, female <bold>648</bold> gaster in dorsal view, male <bold>649</bold> antenna in lateral view, female <bold>650</bold> antenna in lateral view, male; <bold>651–655</bold> <italic><tp:taxon-name><tp:taxon-name-part taxon-name-part-type="genus">Euplectrus</tp:taxon-name-part> <tp:taxon-name-part taxon-name-part-type="species">ronniei</tp:taxon-name-part></tp:taxon-name></italic>: <bold>651</bold> habitus in lateral view, female (paratype) <bold>652</bold> head in frontal view, female (non-type) <bold>653</bold> gaster in dorsal view, female (non-type) <bold>654</bold> gaster in dorsal view, male (non-type) <bold>655</bold> antenna in lateral view, female (paratype).</p></caption><graphic xmlns:xlink="http://www.w3.org/1999/xlink" xlink:href="zookeys-485-001-g084.jpg" position="float" orientation="portrait" xlink:type="simple" id="oo_39319.jpg"/></fig><fig id="F81" position="float" orientation="portrait"><label>Figures 623–629.</label><caption><p><italic><tp:taxon-name><tp:taxon-name-part taxon-name-part-type="genus">Euplectrus</tp:taxon-name-part> <tp:taxon-name-part taxon-name-part-type="species">mariae</tp:taxon-name-part></tp:taxon-name></italic> (non-types): <bold>623</bold> habitus in lateral view, female <bold>624</bold> head in frontal view, female <bold>625</bold> head in frontal view, male <bold>626</bold> gaster in dorsal view, female <bold>627</bold> gaster in dorsal view, male <bold>628</bold> antenna in lateral view, female <bold>629</bold> antenna in lateral view, male.</p></caption><graphic xmlns:xlink="http://www.w3.org/1999/xlink" xlink:href="zookeys-485-001-g081.jpg" position="float" orientation="portrait" xlink:type="simple" id="oo_39316.jpg"/></fig><fig id="F96" position="float" orientation="portrait"><label>Figures 745–750.</label><caption><p><italic><tp:taxon-name><tp:taxon-name-part taxon-name-part-type="genus">Euplectrus</tp:taxon-name-part></tp:taxon-name></italic> spp., propodeum, females: <bold>745</bold> <italic><tp:taxon-name><tp:taxon-name-part taxon-name-part-type="genus">Euplectrus</tp:taxon-name-part> <tp:taxon-name-part taxon-name-part-type="species">chrisdarlingi</tp:taxon-name-part></tp:taxon-name></italic> (DHJPAR0028698) <bold>746</bold> <italic><tp:taxon-name><tp:taxon-name-part taxon-name-part-type="genus">Euplectrus</tp:taxon-name-part> <tp:taxon-name-part taxon-name-part-type="species">chrisgrinteri</tp:taxon-name-part></tp:taxon-name></italic> (95-SRNP-3415, no barcode) <bold>747</bold> <italic><tp:taxon-name><tp:taxon-name-part taxon-name-part-type="genus">Euplectrus</tp:taxon-name-part> <tp:taxon-name-part taxon-name-part-type="species">corriemoreauae</tp:taxon-name-part></tp:taxon-name></italic> (DHJPAR0053131) <bold>748</bold> <italic><tp:taxon-name><tp:taxon-name-part taxon-name-part-type="genus">Euplectrus</tp:taxon-name-part> <tp:taxon-name-part taxon-name-part-type="species">daveroubiki</tp:taxon-name-part></tp:taxon-name></italic> (DHJPAR0023280) <bold>749</bold> <italic><tp:taxon-name><tp:taxon-name-part taxon-name-part-type="genus">Euplectrus</tp:taxon-name-part> <tp:taxon-name-part taxon-name-part-type="species">davesmithi</tp:taxon-name-part></tp:taxon-name></italic> (DHJPAR0028811) <bold>750</bold> <italic><tp:taxon-name><tp:taxon-name-part taxon-name-part-type="genus">Euplectrus</tp:taxon-name-part> <tp:taxon-name-part taxon-name-part-type="species">davidwahli</tp:taxon-name-part></tp:taxon-name></italic> (DHJPAR0042122).</p></caption><graphic xmlns:xlink="http://www.w3.org/1999/xlink" xlink:href="zookeys-485-001-g096.jpg" position="float" orientation="portrait" xlink:type="simple" id="oo_39331.jpg"/></fig><fig id="F103" position="float" orientation="portrait"><label>Figures 787–792.</label><caption><p><italic><tp:taxon-name><tp:taxon-name-part taxon-name-part-type="genus">Euplectrus</tp:taxon-name-part></tp:taxon-name></italic> spp., propodeum, females: <bold>787</bold> <italic><tp:taxon-name><tp:taxon-name-part taxon-name-part-type="genus">Euplectrus</tp:taxon-name-part> <tp:taxon-name-part taxon-name-part-type="species">anae</tp:taxon-name-part></tp:taxon-name></italic> (92-SRNP-747, no barcode) <bold>788</bold> <italic><tp:taxon-name><tp:taxon-name-part taxon-name-part-type="genus">Euplectrus</tp:taxon-name-part> <tp:taxon-name-part taxon-name-part-type="species">carlowae</tp:taxon-name-part></tp:taxon-name></italic> (paratype) <bold>789</bold> <italic><tp:taxon-name><tp:taxon-name-part taxon-name-part-type="genus">Euplectrus</tp:taxon-name-part> <tp:taxon-name-part taxon-name-part-type="species">floryae</tp:taxon-name-part></tp:taxon-name></italic> (non-type) <bold>790</bold> <italic><tp:taxon-name><tp:taxon-name-part taxon-name-part-type="genus">Euplectrus</tp:taxon-name-part> <tp:taxon-name-part taxon-name-part-type="species">hansoni</tp:taxon-name-part></tp:taxon-name></italic> (non-type, no code) <bold>791</bold> <italic><tp:taxon-name><tp:taxon-name-part taxon-name-part-type="genus">Euplectrus</tp:taxon-name-part> <tp:taxon-name-part taxon-name-part-type="species">ireneae</tp:taxon-name-part></tp:taxon-name></italic> (95-SRNP-6049, no barcode) <bold>792</bold> <italic><tp:taxon-name><tp:taxon-name-part taxon-name-part-type="genus">Euplectrus</tp:taxon-name-part> <tp:taxon-name-part taxon-name-part-type="species">ivonae</tp:taxon-name-part></tp:taxon-name></italic> (no code).</p></caption><graphic xmlns:xlink="http://www.w3.org/1999/xlink" xlink:href="zookeys-485-001-g103.jpg" position="float" orientation="portrait" xlink:type="simple" id="oo_39338.jpg"/></fig><fig id="F31" position="float" orientation="portrait"><label>Figures 200–205.</label><caption><p><italic><tp:taxon-name><tp:taxon-name-part taxon-name-part-type="genus">Euplectrus</tp:taxon-name-part></tp:taxon-name></italic> spp., females. <bold>200–202</bold> <italic><tp:taxon-name><tp:taxon-name-part taxon-name-part-type="genus">Euplectrus</tp:taxon-name-part> <tp:taxon-name-part taxon-name-part-type="species">chrisdarlingi</tp:taxon-name-part></tp:taxon-name></italic> (DHJPAR0028698): <bold>200</bold> head in frontal view <bold>201</bold> vertex <bold>202</bold> mesosoma in dorsal view; <bold>203–205</bold> <italic><tp:taxon-name><tp:taxon-name-part taxon-name-part-type="genus">Euplectrus</tp:taxon-name-part> <tp:taxon-name-part taxon-name-part-type="species">gerarddelvarei</tp:taxon-name-part></tp:taxon-name></italic> (DHJPAR0042126): <bold>203</bold> head in frontal view <bold>204</bold> vertex <bold>205</bold> mesosoma in dorsal view.</p></caption><graphic xmlns:xlink="http://www.w3.org/1999/xlink" xlink:href="zookeys-485-001-g031.jpg" position="float" orientation="portrait" xlink:type="simple" id="oo_39266.jpg"/></fig><fig id="F85" position="float" orientation="portrait"><label>Figures 656–661.</label><caption><p><italic><tp:taxon-name><tp:taxon-name-part taxon-name-part-type="genus">Euplectrus</tp:taxon-name-part></tp:taxon-name></italic> spp., females. <bold>656–658</bold> <italic><tp:taxon-name><tp:taxon-name-part taxon-name-part-type="genus">Euplectrus</tp:taxon-name-part> <tp:taxon-name-part taxon-name-part-type="species">testaceipes</tp:taxon-name-part></tp:taxon-name></italic> (non-types): <bold>656</bold> head in frontal view <bold>657</bold> vertex <bold>658</bold> mesosoma in dorsal view; <bold>659–661</bold> <italic><tp:taxon-name><tp:taxon-name-part taxon-name-part-type="genus">Euplectrus</tp:taxon-name-part> <tp:taxon-name-part taxon-name-part-type="species">xiomarae</tp:taxon-name-part></tp:taxon-name></italic> (non-types): <bold>659</bold> head in frontal view <bold>660</bold> vertex <bold>661</bold> mesosoma in dorsal view.</p></caption><graphic xmlns:xlink="http://www.w3.org/1999/xlink" xlink:href="zookeys-485-001-g085.jpg" position="float" orientation="portrait" xlink:type="simple" id="oo_39320.jpg"/></fig><fig id="F71" position="float" orientation="portrait"><label>Figures 546–551.</label><caption><p><italic><tp:taxon-name><tp:taxon-name-part taxon-name-part-type="genus">Euplectrus</tp:taxon-name-part></tp:taxon-name></italic> spp., females. <bold>546–548</bold> <italic><tp:taxon-name><tp:taxon-name-part taxon-name-part-type="genus">Euplectrus</tp:taxon-name-part> <tp:taxon-name-part taxon-name-part-type="species">robbinthorpi</tp:taxon-name-part></tp:taxon-name></italic> (DHJPAR0023276): <bold>546</bold> head in frontal view <bold>547</bold> vertex <bold>548</bold> mesosoma in dorsal view; <bold>549–551</bold> <italic><tp:taxon-name><tp:taxon-name-part taxon-name-part-type="genus">Euplectrus</tp:taxon-name-part> <tp:taxon-name-part taxon-name-part-type="species">scottshawi</tp:taxon-name-part></tp:taxon-name></italic> (DHJPAR0028877): <bold>549</bold> head in frontal view <bold>550</bold> vertex <bold>551</bold> mesosoma in dorsal view.</p></caption><graphic xmlns:xlink="http://www.w3.org/1999/xlink" xlink:href="zookeys-485-001-g071.jpg" position="float" orientation="portrait" xlink:type="simple" id="oo_39306.jpg"/></fig><fig id="F68" position="float" orientation="portrait"><label>Figures 512–525.</label><caption><p><italic><tp:taxon-name><tp:taxon-name-part taxon-name-part-type="genus">Euplectrus</tp:taxon-name-part></tp:taxon-name></italic> spp. <bold>512–518</bold> <italic><tp:taxon-name><tp:taxon-name-part taxon-name-part-type="genus">Euplectrus</tp:taxon-name-part> <tp:taxon-name-part taxon-name-part-type="species">paulhurdi</tp:taxon-name-part></tp:taxon-name></italic> (DHJPAR0028878): <bold>512</bold> habitus in lateral view, female <bold>513</bold> head in frontal view, female <bold>514</bold> head in frontal view, male <bold>515</bold> gaster in dorsal view, female <bold>516</bold> gaster in dorsal view, male <bold>517</bold> antenna in lateral view, female <bold>518</bold> antenna in lateral view, male; <bold>519–525</bold> <italic><tp:taxon-name><tp:taxon-name-part taxon-name-part-type="genus">Euplectrus</tp:taxon-name-part> <tp:taxon-name-part taxon-name-part-type="species">philwardi</tp:taxon-name-part></tp:taxon-name></italic> (DHJPAR0028876): <bold>519</bold> habitus in lateral view, female <bold>520</bold> head in frontal view, female <bold>521</bold> head in frontal view, male <bold>522</bold> gaster in dorsal view, female <bold>523</bold> gaster in dorsal view, male <bold>524</bold> antenna in lateral view, female <bold>525</bold> antenna in lateral view, male.</p></caption><graphic xmlns:xlink="http://www.w3.org/1999/xlink" xlink:href="zookeys-485-001-g068.jpg" position="float" orientation="portrait" xlink:type="simple" id="oo_39303.jpg"/></fig><fig id="F53" position="float" orientation="portrait"><label>Figures 387–392.</label><caption><p><italic><tp:taxon-name><tp:taxon-name-part taxon-name-part-type="genus">Euplectrus</tp:taxon-name-part></tp:taxon-name></italic> spp., females. <bold>387–389</bold> <italic><tp:taxon-name><tp:taxon-name-part taxon-name-part-type="genus">Euplectrus</tp:taxon-name-part> <tp:taxon-name-part taxon-name-part-type="species">johnlasallei</tp:taxon-name-part></tp:taxon-name></italic> (DHJPAR0028927): <bold>387</bold> head in frontal view <bold>388</bold> vertex <bold>389</bold> mesosoma in dorsal view; <bold>390–392</bold> <italic><tp:taxon-name><tp:taxon-name-part taxon-name-part-type="genus">Euplectrus</tp:taxon-name-part> <tp:taxon-name-part taxon-name-part-type="species">hansoni</tp:taxon-name-part></tp:taxon-name></italic> (non-type, no codes): <bold>390</bold> head in frontal view <bold>391</bold> vertex <bold>392</bold> mesosoma in dorsal view.</p></caption><graphic xmlns:xlink="http://www.w3.org/1999/xlink" xlink:href="zookeys-485-001-g053.jpg" position="float" orientation="portrait" xlink:type="simple" id="oo_39288.jpg"/></fig><fig id="F80" position="float" orientation="portrait"><label>Figures 616–622.</label><caption><p><italic><tp:taxon-name><tp:taxon-name-part taxon-name-part-type="genus">Euplectrus</tp:taxon-name-part> <tp:taxon-name-part taxon-name-part-type="species">magdae</tp:taxon-name-part></tp:taxon-name></italic> (non-types): <bold>616</bold> habitus in lateral view, female <bold>617</bold> head in frontal view, female <bold>618</bold> head in frontal view, male <bold>619</bold> gaster in dorsal view, female <bold>620</bold> gaster in dorsal view, male <bold>621</bold> antenna in lateral view, female <bold>622</bold> antenna in lateral view, male.</p></caption><graphic xmlns:xlink="http://www.w3.org/1999/xlink" xlink:href="zookeys-485-001-g080.jpg" position="float" orientation="portrait" xlink:type="simple" id="oo_39315.jpg"/></fig><fig id="F52" position="float" orientation="portrait"><label>Figures 376–386.</label><caption><p><italic><tp:taxon-name><tp:taxon-name-part taxon-name-part-type="genus">Euplectrus</tp:taxon-name-part></tp:taxon-name></italic> spp. <bold>376–382</bold> <italic><tp:taxon-name><tp:taxon-name-part taxon-name-part-type="genus">Euplectrus</tp:taxon-name-part> <tp:taxon-name-part taxon-name-part-type="species">johnlasallei</tp:taxon-name-part></tp:taxon-name></italic> (DHJPAR0028927): <bold>376</bold> habitus in lateral view, female <bold>377</bold> head in frontal view, female <bold>378</bold> head in frontal view, male <bold>379</bold> gaster in dorsal view, female <bold>380</bold> gaster in dorsal view, male <bold>381</bold> antenna in lateral view, female <bold>382</bold> antenna in lateral view, male; <bold>383–386</bold> <italic><tp:taxon-name><tp:taxon-name-part taxon-name-part-type="genus">Euplectrus</tp:taxon-name-part> <tp:taxon-name-part taxon-name-part-type="species">hansoni</tp:taxon-name-part></tp:taxon-name></italic> (non-type), female: <bold>383</bold> habitus in lateral view <bold>384</bold> head in frontal view <bold>385</bold> gaster in dorsal view <bold>386</bold> antenna in lateral view.</p></caption><graphic xmlns:xlink="http://www.w3.org/1999/xlink" xlink:href="zookeys-485-001-g052.jpg" position="float" orientation="portrait" xlink:type="simple" id="oo_39287.jpg"/></fig><fig id="F28" position="float" orientation="portrait"><label>Figures 172–182.</label><caption><p><italic><tp:taxon-name><tp:taxon-name-part taxon-name-part-type="genus">Euplectrus</tp:taxon-name-part></tp:taxon-name></italic> spp. <bold>172–178</bold> <italic><tp:taxon-name><tp:taxon-name-part taxon-name-part-type="genus">Euplectrus</tp:taxon-name-part> <tp:taxon-name-part taxon-name-part-type="species">charlesmicheneri</tp:taxon-name-part></tp:taxon-name></italic> (DHJPAR0031152): <bold>172</bold> habitus in lateral view, female <bold>173</bold> head in frontal view, female <bold>174</bold> head in frontal view, male <bold>175</bold> gaster in dorsal view, female <bold>176</bold> gaster in dorsal view, male <bold>177</bold> antenna in lateral view, female <bold>178</bold> antenna in lateral view, male; <bold>179–182</bold> <italic><tp:taxon-name><tp:taxon-name-part taxon-name-part-type="genus">Euplectrus</tp:taxon-name-part> <tp:taxon-name-part taxon-name-part-type="species">gavinbroadi</tp:taxon-name-part></tp:taxon-name></italic> (DHJPAR0045450), female: <bold>179</bold> habitus in lateral view <bold>180</bold> head in frontal view <bold>181</bold> gaster in dorsal view <bold>182</bold> antenna in lateral view.</p></caption><graphic xmlns:xlink="http://www.w3.org/1999/xlink" xlink:href="zookeys-485-001-g028.jpg" position="float" orientation="portrait" xlink:type="simple" id="oo_39263.jpg"/></fig><fig id="F77" position="float" orientation="portrait"><label>Figures 596–602.</label><caption><p><italic><tp:taxon-name><tp:taxon-name-part taxon-name-part-type="genus">Euplectrus</tp:taxon-name-part> <tp:taxon-name-part taxon-name-part-type="species">ivonae</tp:taxon-name-part></tp:taxon-name></italic> (non-types): <bold>596</bold> habitus in lateral view, female <bold>597</bold> head in frontal view, female <bold>598</bold> head in frontal view, male <bold>599</bold> gaster in dorsal view, female <bold>600</bold> gaster in dorsal view, male <bold>601</bold> antenna in lateral view, female <bold>602</bold> antenna in lateral view, male.</p></caption><graphic xmlns:xlink="http://www.w3.org/1999/xlink" xlink:href="zookeys-485-001-g077.jpg" position="float" orientation="portrait" xlink:type="simple" id="oo_39312.jpg"/></fig><fig id="F72" position="float" orientation="portrait"><label>Figures 552–565.</label><caption><p><italic><tp:taxon-name><tp:taxon-name-part taxon-name-part-type="genus">Euplectrus</tp:taxon-name-part></tp:taxon-name></italic> spp. <bold>552–558</bold> <italic><tp:taxon-name><tp:taxon-name-part taxon-name-part-type="genus">Euplectrus</tp:taxon-name-part> <tp:taxon-name-part taxon-name-part-type="species">sondrawardae</tp:taxon-name-part></tp:taxon-name></italic> (DHJPAR0028850): <bold>552</bold> habitus in lateral view, female <bold>553</bold> head in frontal view, female <bold>554</bold> head in frontal view, male <bold>555</bold> gaster in dorsal view, female <bold>556</bold> gaster in dorsal view, male <bold>557</bold> antenna in lateral view, female <bold>558</bold> antenna in lateral view, male <bold>559–565</bold> <italic><tp:taxon-name><tp:taxon-name-part taxon-name-part-type="genus">Euplectrus</tp:taxon-name-part> <tp:taxon-name-part taxon-name-part-type="species">anae</tp:taxon-name-part></tp:taxon-name></italic> (paratypes): <bold>559</bold> habitus in lateral view, female <bold>560</bold> head in frontal view, female <bold>561</bold> head in frontal view, male <bold>562</bold> gaster in dorsal view, female <bold>563</bold> gaster in dorsal view, male <bold>564</bold> antenna in lateral view, female <bold>565</bold> antenna in lateral view, male.</p></caption><graphic xmlns:xlink="http://www.w3.org/1999/xlink" xlink:href="zookeys-485-001-g072.jpg" position="float" orientation="portrait" xlink:type="simple" id="oo_39307.jpg"/></fig><fig id="F69" position="float" orientation="portrait"><label>Figures 526–531.</label><caption><p><italic><tp:taxon-name><tp:taxon-name-part taxon-name-part-type="genus">Euplectrus</tp:taxon-name-part></tp:taxon-name></italic> spp., females. <bold>526–528</bold> <italic><tp:taxon-name><tp:taxon-name-part taxon-name-part-type="genus">Euplectrus</tp:taxon-name-part> <tp:taxon-name-part taxon-name-part-type="species">paulhurdi</tp:taxon-name-part></tp:taxon-name></italic> (DHJPAR0028878): <bold>526</bold> head in frontal view <bold>527</bold> vertex <bold>528</bold> mesosoma in dorsal view; <bold>529–531</bold> <italic><tp:taxon-name><tp:taxon-name-part taxon-name-part-type="genus">Euplectrus</tp:taxon-name-part> <tp:taxon-name-part taxon-name-part-type="species">philwardi</tp:taxon-name-part></tp:taxon-name></italic> (DHJPAR0028876): <bold>529</bold> head in frontal view <bold>530</bold> vertex <bold>531</bold> mesosoma in dorsal view.</p></caption><graphic xmlns:xlink="http://www.w3.org/1999/xlink" xlink:href="zookeys-485-001-g069.jpg" position="float" orientation="portrait" xlink:type="simple" id="oo_39304.jpg"/></fig><fig id="F49" position="float" orientation="portrait"><label>Figures 353–358.</label><caption><p><italic><tp:taxon-name><tp:taxon-name-part taxon-name-part-type="genus">Euplectrus</tp:taxon-name-part></tp:taxon-name></italic> spp., females. <bold>353–355</bold> <italic><tp:taxon-name><tp:taxon-name-part taxon-name-part-type="genus">Euplectrus</tp:taxon-name-part> <tp:taxon-name-part taxon-name-part-type="species">jimwhitfieldi</tp:taxon-name-part></tp:taxon-name></italic> (DHJPAR0042135): <bold>353</bold> head in frontal view <bold>354</bold> vertex <bold>355</bold> mesosoma in dorsal view; <bold>356–358</bold> <italic><tp:taxon-name><tp:taxon-name-part taxon-name-part-type="genus">Euplectrus</tp:taxon-name-part> <tp:taxon-name-part taxon-name-part-type="species">wonyoungchoi</tp:taxon-name-part></tp:taxon-name></italic> (DHJPAR0048229): <bold>356</bold> head in frontal view <bold>357</bold> vertex <bold>358</bold> mesosoma in dorsal view.</p></caption><graphic xmlns:xlink="http://www.w3.org/1999/xlink" xlink:href="zookeys-485-001-g049.jpg" position="float" orientation="portrait" xlink:type="simple" id="oo_39284.jpg"/></fig><fig id="F51" position="float" orientation="portrait"><label>Figures 370–375.</label><caption><p><italic><tp:taxon-name><tp:taxon-name-part taxon-name-part-type="genus">Euplectrus</tp:taxon-name-part></tp:taxon-name></italic> spp., females. <bold>370–372</bold> <italic><tp:taxon-name><tp:taxon-name-part taxon-name-part-type="genus">Euplectrus</tp:taxon-name-part> <tp:taxon-name-part taxon-name-part-type="species">johnheratyi</tp:taxon-name-part></tp:taxon-name></italic> (DHJPAR0028817): <bold>370</bold> head in frontal view <bold>371</bold> vertex <bold>372</bold> mesosoma in dorsal view; <bold>373–375</bold> <italic><tp:taxon-name><tp:taxon-name-part taxon-name-part-type="genus">Euplectrus</tp:taxon-name-part> <tp:taxon-name-part taxon-name-part-type="species">carlowae</tp:taxon-name-part></tp:taxon-name></italic> (paratype): <bold>373</bold> head in frontal view <bold>374</bold> vertex <bold>375</bold> mesosoma in dorsal view.</p></caption><graphic xmlns:xlink="http://www.w3.org/1999/xlink" xlink:href="zookeys-485-001-g051.jpg" position="float" orientation="portrait" xlink:type="simple" id="oo_39286.jpg"/></fig><fig id="F78" position="float" orientation="portrait"><label>Figures 603–609.</label><caption><p><italic><tp:taxon-name><tp:taxon-name-part taxon-name-part-type="genus">Euplectrus</tp:taxon-name-part> <tp:taxon-name-part taxon-name-part-type="species">josei</tp:taxon-name-part></tp:taxon-name></italic> (paratypes): <bold>603</bold> habitus in lateral view, female <bold>604</bold> head in frontal view, female <bold>605</bold> head in frontal view, male <bold>606</bold> gaster in dorsal view, female <bold>607</bold> gaster in dorsal view, male <bold>608</bold> antenna in lateral view, female <bold>609</bold> antenna in lateral view, male.</p></caption><graphic xmlns:xlink="http://www.w3.org/1999/xlink" xlink:href="zookeys-485-001-g078.jpg" position="float" orientation="portrait" xlink:type="simple" id="oo_39313.jpg"/></fig></tp:treatment-sec><ref-list><ref id="B13"><mixed-citation xmlns:xlink="http://www.w3.org/1999/xlink" xlink:type="simple"><person-group><name name-style="western"><surname>Dalla Torre</surname><given-names>KW von</given-names></name></person-group> (<year>1898</year>) <source>Catalogus Hymenopterorum hucusque descriptorum systematicus et synonymicus. V. <tp:taxon-name><tp:taxon-name-part taxon-name-part-type="family">Chalcididae</tp:taxon-name-part></tp:taxon-name> et <tp:taxon-name><tp:taxon-name-part taxon-name-part-type="family">Proctotrupidae</tp:taxon-name-part></tp:taxon-name></source>. <publisher-loc>Lepzig</publisher-loc>, <size units="page">598 pp</size>.</mixed-citation></ref><ref id="B17"><mixed-citation xmlns:xlink="http://www.w3.org/1999/xlink" xlink:type="simple"><person-group><name name-style="western"><surname>De Santis</surname><given-names>L</given-names></name></person-group> (<year>1980b</year>) <article-title>Nueva sinonimia, nueva combinacion y nuevas citas de Himenopteros Calcidoideos para La Republica Argentina (<tp:taxon-name><tp:taxon-name-part taxon-name-part-type="class">Insecta</tp:taxon-name-part></tp:taxon-name>).</article-title><source>Neotropica</source><volume>26</volume>(<issue>76</issue>): <page-range>153–154</page-range>, <page-range>196</page-range>.</mixed-citation></ref><ref id="B20"><mixed-citation xmlns:xlink="http://www.w3.org/1999/xlink" xlink:type="simple"><person-group><name name-style="western"><surname>Ferrière</surname><given-names>C</given-names></name></person-group> (<year>1941</year>) <article-title>New species of <tp:taxon-name><tp:taxon-name-part taxon-name-part-type="tribe">Euplectrini</tp:taxon-name-part></tp:taxon-name> (Hym. <tp:taxon-name><tp:taxon-name-part taxon-name-part-type="superfamily">Chalcidoidea</tp:taxon-name-part></tp:taxon-name>) from Europe, Africa and Asia.</article-title><source>Bulletin of Entomological Research</source><volume>32</volume>(<issue>1</issue>): <fpage>17</fpage>–<lpage>48</lpage>. doi: <ext-link ext-link-type="doi" xlink:href="10.1017/S0007485300005198" xlink:type="simple">10.1017/S0007485300005198</ext-link></mixed-citation></ref><ref id="B36"><mixed-citation xmlns:xlink="http://www.w3.org/1999/xlink" xlink:type="simple"><person-group><name name-style="western"><surname>Kerrich</surname><given-names>GJ</given-names></name></person-group> (<year>1974</year>) <article-title>Systematic studies on <tp:taxon-name><tp:taxon-name-part taxon-name-part-type="family">Eulophidae</tp:taxon-name-part></tp:taxon-name> of economic significance (<tp:taxon-name><tp:taxon-name-part taxon-name-part-type="order">Hymenoptera</tp:taxon-name-part></tp:taxon-name>, <tp:taxon-name><tp:taxon-name-part taxon-name-part-type="superfamily">Chalcidoidea</tp:taxon-name-part></tp:taxon-name>).</article-title><source>Bulletin of Entomological Research</source><volume>63</volume>(<issue>4</issue>): <fpage>629</fpage>–<lpage>639</lpage>. doi: <ext-link ext-link-type="doi" xlink:href="10.1017/S0007485300047866" xlink:type="simple">10.1017/S0007485300047866</ext-link></mixed-citation></ref><ref id="B42"><mixed-citation xmlns:xlink="http://www.w3.org/1999/xlink" xlink:type="simple"><person-group><name name-style="western"><surname>Noyes</surname><given-names>JS</given-names></name></person-group> (<year>2014</year>) <source>Universal <tp:taxon-name><tp:taxon-name-part taxon-name-part-type="superfamily">Chalcidoidea</tp:taxon-name-part></tp:taxon-name> Database</source>. World Wide Web electronic publication. <ext-link ext-link-type="uri" xlink:href="http://www.nhm.ac.uk/chalcidoids" xlink:type="simple">http://www.nhm.ac.uk/chalcidoids</ext-link> [<date-in-citation content-type="access-date">accessed July 2014</date-in-citation>]</mixed-citation></ref><ref id="B51"><mixed-citation xmlns:xlink="http://www.w3.org/1999/xlink" xlink:type="simple"><person-group><name name-style="western"><surname>Schauff</surname><given-names>ME</given-names></name><name name-style="western"><surname>Janzen</surname><given-names>DH</given-names></name></person-group> (<year>2001</year>) <article-title>Taxonomy and ecology of Costa Rican <italic><tp:taxon-name><tp:taxon-name-part taxon-name-part-type="genus">Euplectrus</tp:taxon-name-part></tp:taxon-name></italic> (<tp:taxon-name><tp:taxon-name-part taxon-name-part-type="order">Hymenoptera</tp:taxon-name-part></tp:taxon-name>: <tp:taxon-name><tp:taxon-name-part taxon-name-part-type="family">Eulophidae</tp:taxon-name-part></tp:taxon-name>), parasitoids of caterpillars.</article-title><source>Journal of <tp:taxon-name><tp:taxon-name-part taxon-name-part-type="order">Hymenoptera</tp:taxon-name-part></tp:taxon-name> Research</source><volume>10</volume>: <fpage>181</fpage>–<lpage>230</lpage>.</mixed-citation></ref></ref-list></tp:taxon-treatment>
