# Supplementary material for: Integrative taxonomy of New World Euplectrus Westwood (Hymenoptera, Eulophidae), with focus on 55 new species from Area de Conservación Guanacaste, northwestern Costa Rica
Source: Zookeys. 2015 Mar 10;(485):1–236. doi: 10.3897/zookeys.485.9124 (PMC4361813; doi:10.3897/zookeys.485.9124)
Supplement: XML Treatment for Euplectrus alexsmithi [file zookeys.485.9124-treatment3.xml]

<!DOCTYPE tp:taxon-treatment
  PUBLIC "-//TaxonX//DTD Taxonomic Treatment Publishing DTD v0 20100105//EN" "tax-treatment-NSO.dtd">
<tp:taxon-treatment xmlns:tp="http://www.plazi.org/taxpub"><tp:treatment-meta><kwd-group><label>Taxon classification</label><kwd><named-content content-type="kingdom">Animalia</named-content></kwd><kwd><named-content content-type="order">Hymenoptera</named-content></kwd><kwd><named-content content-type="family">Eulophidae</named-content></kwd></kwd-group><mixed-citation publication-type="journal"><person-group><name><surname>Hansson</surname><given-names>Christer</given-names></name><name><surname>Smith</surname><given-names>M. Alex</given-names></name><name><surname>Janzen</surname><given-names>Daniel H.</given-names></name><name><surname>Hallwachs</surname><given-names>Winnie</given-names></name></person-group><article-title>Integrative taxonomy of New World <italic><tp:taxon-name><tp:taxon-name-part taxon-name-part-type="genus">Euplectrus</tp:taxon-name-part></tp:taxon-name></italic> Westwood (<tp:taxon-name><tp:taxon-name-part taxon-name-part-type="order">Hymenoptera</tp:taxon-name-part></tp:taxon-name>, <tp:taxon-name><tp:taxon-name-part taxon-name-part-type="family">Eulophidae</tp:taxon-name-part></tp:taxon-name>), with focus on 55 new species from Area de Conservación Guanacaste, northwestern Costa Rica</article-title><source>Zookeys</source><day>10</day><month>3</month><year>2015</year><volume>2015</volume><issue>485</issue><fpage>1</fpage><lpage>236</lpage><pub-id pub-id-type="doi">10.3897/zookeys.485.9124</pub-id></mixed-citation></tp:treatment-meta><tp:nomenclature><tp:taxon-name>
                            <tp:taxon-name-part taxon-name-part-type="genus">Euplectrus</tp:taxon-name-part>
                            <tp:taxon-name-part taxon-name-part-type="species">alexsmithi</tp:taxon-name-part>
                            <object-id xmlns:xlink="http://www.w3.org/1999/xlink" content-type="zoobank" xlink:type="simple">http://zoobank.org/9F8DCA96-E920-4E14-9842-47EF11542438</object-id>
                        </tp:taxon-name><tp:taxon-authority>Hansson</tp:taxon-authority><tp:taxon-status xmlns:xlink="http://www.w3.org/1999/xlink" xlink:type="simple">sp. n.</tp:taxon-status><xref ref-type="fig" rid="F12">Figures 43–46</xref><xref ref-type="fig" rid="F13">, 50–52</xref><xref ref-type="fig" rid="F94">, 734</xref></tp:nomenclature><tp:treatment-sec sec-type="Material"><title>Material.</title><p>Holotype a female labeled “COSTA RICA: Guanacaste, ACG, Sector Pitilla, Pasmompa, 12.i.2006, P. Rios, ex <italic><tp:taxon-name><tp:taxon-name-part taxon-name-part-type="genus">Eustrotia</tp:taxon-name-part></tp:taxon-name></italic> Poole14 eating <italic><tp:taxon-name><tp:taxon-name-part taxon-name-part-type="genus">Brachiaria</tp:taxon-name-part> <tp:taxon-name-part taxon-name-part-type="species">arrecta</tp:taxon-name-part></tp:taxon-name></italic>, sibling of wasp DHJPAR0028872, 06-SRNP-30437” (BMNH). PARATYPES: 8♀ with same label data as holotype (BMNH, CNC, INBio, MZLU, USNM).</p></tp:treatment-sec><tp:treatment-sec sec-type="Diagnosis"><title>Diagnosis.</title><p>Antenna long and slender (Fig. <xref ref-type="fig" rid="F12">46</xref>), e.g. flagellum 3.0× as long as height of an eye; lower face black with median part dark reddish-brown, pale area reaching to outer lateral margin of toruli (Fig. <xref ref-type="fig" rid="F12">44</xref>); legs yellowish-brown with fore and mid coxae yellowish-white (Fig. <xref ref-type="fig" rid="F12">43</xref>); petiole 1.0× as long as wide; gaster yellowish-brown with dark brown lateral margins and apex, and with a dark brown spot medially on tergite 4 (Fig. <xref ref-type="fig" rid="F12">45</xref>).</p></tp:treatment-sec><tp:treatment-sec sec-type="Description"><title>Description.</title><p><italic>Female</italic>. Length of body 2.6 mm. Antenna long and slender, with scape yellowish-white in basal ⅔, yellowish-brown in apical ⅓, pedicel yellowish-brown, flagellomeres 1–3 yellowish-brown ventrally and dark brown dorsally, 4–6 dark brown (Fig. <xref ref-type="fig" rid="F12">46</xref>). Mandibles and palpi yellowish-white. Head black and shiny, lower face medially dark reddish-brown, pale area reaching to outer lateral margin of toruli (Fig. <xref ref-type="fig" rid="F12">44</xref>). Frons close to eyes with one row of setae with upper part of row removed away from eye (Fig. <xref ref-type="fig" rid="F13">50</xref>). Vertex smooth (Fig. <xref ref-type="fig" rid="F13">51</xref>). Occipital margin with a carina behind ocellar triangle (Fig. <xref ref-type="fig" rid="F13">51</xref>).</p><p>Mesosoma black and shiny (Fig. <xref ref-type="fig" rid="F12">43</xref>). Each sidelobe of mesoscutum with 11 setae. Scutellum 0.9× as long as wide; with very weak engraved reticulation (Fig. <xref ref-type="fig" rid="F13">52</xref>). Dorsellum along anterior margin with a groove that is divided by longitudinal carinae (Fig. <xref ref-type="fig" rid="F94">734</xref>), groove medially 0.3× as long as length of dorsellum. Propodeum with very weak reticulation (Fig. <xref ref-type="fig" rid="F94">734</xref>); anteromedially with a short and wide triangular cup; propodeal callus with 10 setae. Legs yellowish-brown with fore and mid coxae yellowish-white (Fig. <xref ref-type="fig" rid="F12">43</xref>). Fore wing: costal cell with two rows of setae on ventral surface, and margin with six setae close to marginal vein; with ten admarginal setae in one row.</p><p>Gaster yellowish-brown with sides and apex dark brown, and with a dark brown spot medially on tergite 4 (Fig. <xref ref-type="fig" rid="F12">45</xref>).</p><p>Ratios. HE/MS/WM = 1.8/1.0/1.2; POL/OOL/POO = 4.7/2.8/1.0; OOL/DO = 1.5; WE/WF/WH/HH = 1.0/2.7/4.7/3.5; WH/WT = 1.0; PM/ST = 1.5; TS1/TS2/LT/LT1/LT2/LT3/LT4 = 4.2/2.6/7.4/2.5/1.5/1.0/2.3; LP/WP = 1.0; MM/LG = 1.0.</p><p><italic>Male</italic>. Unknown.</p></tp:treatment-sec><tp:treatment-sec sec-type="Hosts and biology"><title>Hosts and biology.</title><p>Feeding on last instar larva of <italic><tp:taxon-name><tp:taxon-name-part taxon-name-part-type="genus">Eustrotia</tp:taxon-name-part></tp:taxon-name></italic> Poole14 (<tp:taxon-name><tp:taxon-name-part taxon-name-part-type="family">Noctuidae</tp:taxon-name-part></tp:taxon-name>) feeding on <italic><tp:taxon-name><tp:taxon-name-part taxon-name-part-type="genus">Brachiaria</tp:taxon-name-part> <tp:taxon-name-part taxon-name-part-type="species">arrecta</tp:taxon-name-part></tp:taxon-name></italic> (<tp:taxon-name><tp:taxon-name-part taxon-name-part-type="family">Poaceae</tp:taxon-name-part></tp:taxon-name>), parasitoid cocoons stuck to dead larva and substrate.</p><!--PageBreak--></tp:treatment-sec><tp:treatment-sec sec-type="Distribution"><title>Distribution.</title><p>Costa Rica (Guanacaste Province).</p></tp:treatment-sec><tp:treatment-sec sec-type="Etymology"><title>Etymology.</title><p>This species is named after M. Alex Smith, in recognition of his contribution to the understanding of ACG <tp:taxon-name><tp:taxon-name-part taxon-name-part-type="order">Hymenoptera</tp:taxon-name-part></tp:taxon-name> taxonomy.</p></tp:treatment-sec><tp:treatment-sec><!--Section generated to contain objects referenced in tp:taxon-treatment.--><fig id="F12" position="float" orientation="portrait"><label>Figures 36–46.</label><caption><p><italic><tp:taxon-name><tp:taxon-name-part taxon-name-part-type="genus">Euplectrus</tp:taxon-name-part></tp:taxon-name></italic> spp. <bold>36–42</bold> <italic><tp:taxon-name><tp:taxon-name-part taxon-name-part-type="genus">Euplectrus</tp:taxon-name-part> <tp:taxon-name-part taxon-name-part-type="species">alejandrovalerioi</tp:taxon-name-part></tp:taxon-name></italic> (DHJPAR0053946): <bold>36</bold> habitus in lateral view, female <bold>37</bold> head in frontal view, female <bold>38</bold> head in frontal view, male <bold>39</bold> gaster in dorsal view, female <bold>40</bold> gaster in dorsal view, male <bold>41</bold> antenna in lateral view, female <bold>42</bold> antenna in lateral view, male; <bold>43–46</bold> <italic><tp:taxon-name><tp:taxon-name-part taxon-name-part-type="genus">Euplectrus</tp:taxon-name-part> <tp:taxon-name-part taxon-name-part-type="species">alexsmithi</tp:taxon-name-part></tp:taxon-name></italic> (DHJPAR0028872), female: <bold>43</bold> habitus in lateral view <bold>44</bold> head in frontal view <bold>45</bold> gaster in dorsal view <bold>46</bold> antenna in lateral view.</p></caption><graphic xmlns:xlink="http://www.w3.org/1999/xlink" xlink:href="zookeys-485-001-g012.jpg" position="float" orientation="portrait" xlink:type="simple" id="oo_39247.jpg"/></fig><fig id="F13" position="float" orientation="portrait"><label>Figures 47–52.</label><caption><p><italic><tp:taxon-name><tp:taxon-name-part taxon-name-part-type="genus">Euplectrus</tp:taxon-name-part></tp:taxon-name></italic> spp., females. <bold>47–49</bold> <italic><tp:taxon-name><tp:taxon-name-part taxon-name-part-type="genus">Euplectrus</tp:taxon-name-part> <tp:taxon-name-part taxon-name-part-type="species">alejandrovalerioi</tp:taxon-name-part></tp:taxon-name></italic> (DHJPAR0053946): <bold>47</bold> head in frontal view <bold>48</bold> vertex <bold>49</bold> mesosoma in dorsal view <bold>50–52</bold> <italic><tp:taxon-name><tp:taxon-name-part taxon-name-part-type="genus">Euplectrus</tp:taxon-name-part> <tp:taxon-name-part taxon-name-part-type="species">alexsmithi</tp:taxon-name-part></tp:taxon-name></italic> (DHJPAR0028872): <bold>50</bold> head in frontal view <bold>51</bold> vertex <bold>52</bold> mesosoma in dorsal view.</p></caption><graphic xmlns:xlink="http://www.w3.org/1999/xlink" xlink:href="zookeys-485-001-g013.jpg" position="float" orientation="portrait" xlink:type="simple" id="oo_39248.jpg"/></fig><fig id="F94" position="float" orientation="portrait"><label>Figures 733–738.</label><caption><p><italic><tp:taxon-name><tp:taxon-name-part taxon-name-part-type="genus">Euplectrus</tp:taxon-name-part></tp:taxon-name></italic> spp., propodeum, females: <bold>733</bold> <italic><tp:taxon-name><tp:taxon-name-part taxon-name-part-type="genus">Euplectrus</tp:taxon-name-part> <tp:taxon-name-part taxon-name-part-type="species">alejandrovalerioi</tp:taxon-name-part></tp:taxon-name></italic> (DHJPAR0053946) <bold>734</bold> <italic><tp:taxon-name><tp:taxon-name-part taxon-name-part-type="genus">Euplectrus</tp:taxon-name-part> <tp:taxon-name-part taxon-name-part-type="species">alexsmithi</tp:taxon-name-part></tp:taxon-name></italic> (DHJPAR0028872) <bold>735</bold> <italic><tp:taxon-name><tp:taxon-name-part taxon-name-part-type="genus">Euplectrus</tp:taxon-name-part> <tp:taxon-name-part taxon-name-part-type="species">alvarowillei</tp:taxon-name-part></tp:taxon-name></italic> (DHJPAR0028881) <bold>736</bold> <italic><tp:taxon-name><tp:taxon-name-part taxon-name-part-type="genus">Euplectrus</tp:taxon-name-part> <tp:taxon-name-part taxon-name-part-type="species">andybennetti</tp:taxon-name-part></tp:taxon-name></italic> (94-SRNP-5588, no barcode) <bold>737</bold> <italic><tp:taxon-name><tp:taxon-name-part taxon-name-part-type="genus">Euplectrus</tp:taxon-name-part> <tp:taxon-name-part taxon-name-part-type="species">andydeansi</tp:taxon-name-part></tp:taxon-name></italic> (DHJPAR0046907) <bold>738</bold> <italic><tp:taxon-name><tp:taxon-name-part taxon-name-part-type="genus">Euplectrus</tp:taxon-name-part> <tp:taxon-name-part taxon-name-part-type="species">annettewalkerae</tp:taxon-name-part></tp:taxon-name></italic> (DHJPAR0046917).</p></caption><graphic xmlns:xlink="http://www.w3.org/1999/xlink" xlink:href="zookeys-485-001-g094.jpg" position="float" orientation="portrait" xlink:type="simple" id="oo_39329.jpg"/></fig></tp:treatment-sec></tp:taxon-treatment>
