# Supplementary material for: Integrative taxonomy of New World Euplectrus Westwood (Hymenoptera, Eulophidae), with focus on 55 new species from Area de Conservación Guanacaste, northwestern Costa Rica
Source: Zookeys. 2015 Mar 10;(485):1–236. doi: 10.3897/zookeys.485.9124 (PMC4361813; doi:10.3897/zookeys.485.9124)
Supplement: XML Treatment for Euplectrus alvarowillei [file zookeys.485.9124-treatment4.xml]

<!DOCTYPE tp:taxon-treatment
  PUBLIC "-//TaxonX//DTD Taxonomic Treatment Publishing DTD v0 20100105//EN" "tax-treatment-NSO.dtd">
<tp:taxon-treatment xmlns:tp="http://www.plazi.org/taxpub"><tp:treatment-meta><kwd-group><label>Taxon classification</label><kwd><named-content content-type="kingdom">Animalia</named-content></kwd><kwd><named-content content-type="order">Hymenoptera</named-content></kwd><kwd><named-content content-type="family">Eulophidae</named-content></kwd></kwd-group><mixed-citation publication-type="journal"><person-group><name><surname>Hansson</surname><given-names>Christer</given-names></name><name><surname>Smith</surname><given-names>M. Alex</given-names></name><name><surname>Janzen</surname><given-names>Daniel H.</given-names></name><name><surname>Hallwachs</surname><given-names>Winnie</given-names></name></person-group><article-title>Integrative taxonomy of New World <italic><tp:taxon-name><tp:taxon-name-part taxon-name-part-type="genus">Euplectrus</tp:taxon-name-part></tp:taxon-name></italic> Westwood (<tp:taxon-name><tp:taxon-name-part taxon-name-part-type="order">Hymenoptera</tp:taxon-name-part></tp:taxon-name>, <tp:taxon-name><tp:taxon-name-part taxon-name-part-type="family">Eulophidae</tp:taxon-name-part></tp:taxon-name>), with focus on 55 new species from Area de Conservación Guanacaste, northwestern Costa Rica</article-title><source>Zookeys</source><day>10</day><month>3</month><year>2015</year><volume>2015</volume><issue>485</issue><fpage>1</fpage><lpage>236</lpage><pub-id pub-id-type="doi">10.3897/zookeys.485.9124</pub-id></mixed-citation></tp:treatment-meta><tp:nomenclature><tp:taxon-name>
                            <tp:taxon-name-part taxon-name-part-type="genus">Euplectrus</tp:taxon-name-part>
                            <tp:taxon-name-part taxon-name-part-type="species">alvarowillei</tp:taxon-name-part>
                            <object-id xmlns:xlink="http://www.w3.org/1999/xlink" content-type="zoobank" xlink:type="simple">http://zoobank.org/60F76AF8-7CFF-44A0-877F-2A546D2FBB91</object-id>
                        </tp:taxon-name><tp:taxon-authority>Hansson</tp:taxon-authority><tp:taxon-status xmlns:xlink="http://www.w3.org/1999/xlink" xlink:type="simple">sp. n.</tp:taxon-status><xref ref-type="fig" rid="F14">Figures 53–59</xref><xref ref-type="fig" rid="F15">, 64–66</xref><xref ref-type="fig" rid="F94">, 735</xref><!--PageBreak--></tp:nomenclature><tp:treatment-sec sec-type="Material"><title>Material.</title><p>Holotype a female labeled “COSTA RICA: Guanacaste, ACG, Sector Potrerillos, Rio Azufrado, 18.v.2006, L. Swiacki, ex <italic><tp:taxon-name><tp:taxon-name-part taxon-name-part-type="genus">Callopistria</tp:taxon-name-part> <tp:taxon-name-part taxon-name-part-type="species">floridensis</tp:taxon-name-part></tp:taxon-name></italic> eating Ceratopteris Espinoza 4311, sibling of wasp DHJPAR0028881, 06-SRNP-13561” (BMNH). Paratypes: 13♀ 2♂: COSTA RICA (ACG): <bold>Guanacaste:</bold> 5♀ 1♂ with same label data as holotype (BMNH, INBio); Sector Potrerillos: <bold>Rio Azufrado:</bold> ex <italic><tp:taxon-name><tp:taxon-name-part taxon-name-part-type="genus">Callopistria</tp:taxon-name-part> <tp:taxon-name-part taxon-name-part-type="species">floridensis</tp:taxon-name-part></tp:taxon-name></italic> eating <italic><tp:taxon-name><tp:taxon-name-part taxon-name-part-type="genus">Ceratopteris</tp:taxon-name-part> <tp:taxon-name-part taxon-name-part-type="species">Espinoza</tp:taxon-name-part></tp:taxon-name></italic> 4311 18.v.2006, L. Swiacki, sibling of wasp DHJPAR00288954311, 06-SRNP-13538, (6♀, in BMNH, CNC, MZLU, USNM); Sector Pitilla: <bold>Bullas</bold>, 12.ii.2010, D. Martinez, ex <italic><tp:taxon-name><tp:taxon-name-part taxon-name-part-type="genus">Callopistria</tp:taxon-name-part> <tp:taxon-name-part taxon-name-part-type="species">floridensis</tp:taxon-name-part></tp:taxon-name></italic> eating <italic><tp:taxon-name><tp:taxon-name-part taxon-name-part-type="genus">Niphidium</tp:taxon-name-part> <tp:taxon-name-part taxon-name-part-type="species">oblanceolatum</tp:taxon-name-part></tp:taxon-name></italic>, sibling of wasp DHJPAR00392, 10-SRNP-70752 (2♀ 1♂, in INBio).</p></tp:treatment-sec><tp:treatment-sec sec-type="Diagnosis"><title>Diagnosis.</title><p>Lower face black (Figs <xref ref-type="fig" rid="F14">54</xref>, <xref ref-type="fig" rid="F14">55</xref>); legs yellowish-brown with mid and hind coxae and hind femur brown (Fig. <xref ref-type="fig" rid="F14">53</xref>); petiole 1.0× as long as wide; gaster with anterior ½ yellowish-brown (female, Fig. <xref ref-type="fig" rid="F14">56</xref>) or white (male, Fig. <xref ref-type="fig" rid="F14">57</xref>), with lateral margins black, posterior ½ black; male antenna with scape dark brown to black, strongly swollen (Fig. <xref ref-type="fig" rid="F14">59</xref>), 1.6× as long as wide, with numerous sensory pores scattered all over the inner lateral surface. Very similar to <italic><tp:taxon-name><tp:taxon-name-part taxon-name-part-type="genus">Euplectrus</tp:taxon-name-part> <tp:taxon-name-part taxon-name-part-type="species">insularis</tp:taxon-name-part></tp:taxon-name></italic> but with lower face black (reddish-brown in <italic><tp:taxon-name><tp:taxon-name-part taxon-name-part-type="genus">Euplectrus</tp:taxon-name-part> <tp:taxon-name-part taxon-name-part-type="species">insularis</tp:taxon-name-part></tp:taxon-name></italic>), male petiole as long as wide (0.8× as long as wide in <italic><tp:taxon-name><tp:taxon-name-part taxon-name-part-type="genus">Euplectrus</tp:taxon-name-part> <tp:taxon-name-part taxon-name-part-type="species">insularis</tp:taxon-name-part></tp:taxon-name></italic>), and hind legs with coxae and femora brown (yellowish-brown in <italic><tp:taxon-name><tp:taxon-name-part taxon-name-part-type="genus">Euplectrus</tp:taxon-name-part> <tp:taxon-name-part taxon-name-part-type="species">insularis</tp:taxon-name-part></tp:taxon-name></italic>).</p></tp:treatment-sec><tp:treatment-sec sec-type="Description"><title>Description.</title><p><italic>Female</italic>. Length of body 2.2 mm. Antenna with scape and pedicel yellowish-brown, flagellomeres 1–2 yellowish-brown with dorsal surface dark brown, flagellomeres 3–6 dark brown (Fig. <xref ref-type="fig" rid="F14">58</xref>). Mandibles and palpi yellowish-brown. Head including lower face black and shiny (Fig. <xref ref-type="fig" rid="F14">54</xref>). Frons close to eyes with four irregular rows of setae (Fig. <xref ref-type="fig" rid="F15">64</xref>). Vertex smooth and shiny (Fig. <xref ref-type="fig" rid="F15">65</xref>). Occipital margin with a carina behind ocellar triangle (Fig. <xref ref-type="fig" rid="F15">65</xref>).</p><p>Mesosoma black and shiny (Fig. <xref ref-type="fig" rid="F14">53</xref>). Scutellum 0.8× as long as wide; with very weak reticulation (Fig. <xref ref-type="fig" rid="F15">66</xref>). Dorsellum along anterior margin with a deep groove that is divided by longitudinal carinae (Fig. <xref ref-type="fig" rid="F94">735</xref>), groove medially 0.4× as long as length of dorsellum. Propodeum smooth and shiny (Fig. <xref ref-type="fig" rid="F94">735</xref>); anteromedially with a semicircular cup; propodeal callus with 11 setae. Legs (Fig. <xref ref-type="fig" rid="F14">53</xref>): fore leg yellowish-brown; mid leg with coxa brown, femur, tibia and tarsus yellowish-brown; hind leg with coxa and femur brown, tibia and tarsus yellowish-brown. Fore wing: costal cell with one complete row of setae on ventral surface, and margin with six setae close to marginal vein; with 14 admarginal setae in one row.</p><p>Gaster in anterior ½ yellowish-brown with lateral margins black, posterior ½ black (Fig. <xref ref-type="fig" rid="F14">56</xref>).</p><p>Ratios. HE/MS/WM = 1.7/1.0/1.0; POL/OOL/POO = 8.3/4.0/1.0; OOL/DO = 1.8; WE/WF/WH/HH = 1.0/2.8/4.9/3.7; WH/WT = 1.1; PM/ST = 1.3; TS1/TS2/LT/LT1/LT2/LT3/LT4 = 5.0/3.0/8.3/3.3/1.8/1.0/1.6; LP/WP = 1.0; MM/LG = 1.0.</p><p><italic>Male</italic>. Length of body 1.6 mm. Scape dark brown to black, strongly swollen (Fig. <xref ref-type="fig" rid="F14">59</xref>); with entire inner lateral surface with sensory pores. Similar to female except antenna with pedicel and flagellomeres 1–2 yellowish-white, flagellomeres 3–6 dark brown to black, 3–4 with peduncles yellowish-white (Fig. <xref ref-type="fig" rid="F14">59</xref>), gaster with anterior pale area white (Fig. <xref ref-type="fig" rid="F14">57</xref>).</p><p>Ratios. LC/WS = 1.6; MM/LG = 1.0.</p></tp:treatment-sec><tp:treatment-sec sec-type="Hosts and biology"><title>Hosts and biology.</title><p>Feeding on third instar larva of <italic><tp:taxon-name><tp:taxon-name-part taxon-name-part-type="genus">Callopistria</tp:taxon-name-part> <tp:taxon-name-part taxon-name-part-type="species">floridensis</tp:taxon-name-part></tp:taxon-name></italic> (<tp:taxon-name><tp:taxon-name-part taxon-name-part-type="family">Noctuidae</tp:taxon-name-part></tp:taxon-name>) feeding on <italic><tp:taxon-name><tp:taxon-name-part taxon-name-part-type="genus">Ceratopteris</tp:taxon-name-part> <tp:taxon-name-part taxon-name-part-type="species">Espinoza</tp:taxon-name-part></tp:taxon-name></italic> 4311 (<tp:taxon-name><tp:taxon-name-part taxon-name-part-type="family">Parkeriaceae</tp:taxon-name-part></tp:taxon-name>) and <italic><tp:taxon-name><tp:taxon-name-part taxon-name-part-type="genus">Niphidium</tp:taxon-name-part> <tp:taxon-name-part taxon-name-part-type="species">oblanceolatum</tp:taxon-name-part></tp:taxon-name></italic> (<tp:taxon-name><tp:taxon-name-part taxon-name-part-type="family">Polypodiaceae</tp:taxon-name-part></tp:taxon-name>), parasitoid cocoons stuck to dead larva and substrate.</p></tp:treatment-sec><tp:treatment-sec sec-type="Distribution"><title>Distribution.</title><p>Costa Rica (Guanacaste Province).</p></tp:treatment-sec><tp:treatment-sec sec-type="Etymology"><title>Etymology.</title><p>This species is named after Alvaro Wille, in recognition of his contribution to the understanding of ACG <tp:taxon-name><tp:taxon-name-part taxon-name-part-type="order">Hymenoptera</tp:taxon-name-part></tp:taxon-name> taxonomy.</p></tp:treatment-sec><tp:treatment-sec><!--Section generated to contain objects referenced in tp:taxon-treatment.--><fig id="F14" position="float" orientation="portrait"><label>Figures 53–63.</label><caption><p><italic><tp:taxon-name><tp:taxon-name-part taxon-name-part-type="genus">Euplectrus</tp:taxon-name-part></tp:taxon-name></italic> spp. <bold>53–59</bold> <italic><tp:taxon-name><tp:taxon-name-part taxon-name-part-type="genus">Euplectrus</tp:taxon-name-part> <tp:taxon-name-part taxon-name-part-type="species">alvarowillei</tp:taxon-name-part></tp:taxon-name></italic> (DHJPAR0028881): <bold>53</bold> habitus in lateral view, female <bold>54</bold> head in frontal view, female <bold>55</bold> head in frontal view, male <bold>56</bold> gaster in dorsal view, female <bold>57</bold> gaster in dorsal view, male <bold>58</bold> antenna in lateral view, female <bold>59</bold> antenna in lateral view, male <bold>60–63</bold> <italic><tp:taxon-name><tp:taxon-name-part taxon-name-part-type="genus">Euplectrus</tp:taxon-name-part> <tp:taxon-name-part taxon-name-part-type="species">bobwhartoni</tp:taxon-name-part></tp:taxon-name></italic> (DHJPAR0028861), female: <bold>60</bold> habitus in lateral view <bold>61</bold> head in frontal view <bold>62</bold> gaster in dorsal view <bold>63</bold> antenna in lateral view.</p></caption><graphic xmlns:xlink="http://www.w3.org/1999/xlink" xlink:href="zookeys-485-001-g014.jpg" position="float" orientation="portrait" xlink:type="simple" id="oo_39249.jpg"/></fig><fig id="F15" position="float" orientation="portrait"><label>Figures 64–69.</label><caption><p><italic><tp:taxon-name><tp:taxon-name-part taxon-name-part-type="genus">Euplectrus</tp:taxon-name-part></tp:taxon-name></italic> spp., females. <bold>64–66</bold> <italic><tp:taxon-name><tp:taxon-name-part taxon-name-part-type="genus">Euplectrus</tp:taxon-name-part> <tp:taxon-name-part taxon-name-part-type="species">alvarowillei</tp:taxon-name-part></tp:taxon-name></italic> (DHJPAR0028881): <bold>64</bold> head in frontal view <bold>65</bold> vertex <bold>66</bold> mesosoma in dorsal view <bold>67–69</bold> <italic><tp:taxon-name><tp:taxon-name-part taxon-name-part-type="genus">Euplectrus</tp:taxon-name-part> <tp:taxon-name-part taxon-name-part-type="species">bobwhartoni</tp:taxon-name-part></tp:taxon-name></italic> (DHJPAR0028861): <bold>67</bold> head in frontal view <bold>68</bold> vertex <bold>69</bold> mesosoma in dorsal view.</p></caption><graphic xmlns:xlink="http://www.w3.org/1999/xlink" xlink:href="zookeys-485-001-g015.jpg" position="float" orientation="portrait" xlink:type="simple" id="oo_39250.jpg"/></fig><fig id="F94" position="float" orientation="portrait"><label>Figures 733–738.</label><caption><p><italic><tp:taxon-name><tp:taxon-name-part taxon-name-part-type="genus">Euplectrus</tp:taxon-name-part></tp:taxon-name></italic> spp., propodeum, females: <bold>733</bold> <italic><tp:taxon-name><tp:taxon-name-part taxon-name-part-type="genus">Euplectrus</tp:taxon-name-part> <tp:taxon-name-part taxon-name-part-type="species">alejandrovalerioi</tp:taxon-name-part></tp:taxon-name></italic> (DHJPAR0053946) <bold>734</bold> <italic><tp:taxon-name><tp:taxon-name-part taxon-name-part-type="genus">Euplectrus</tp:taxon-name-part> <tp:taxon-name-part taxon-name-part-type="species">alexsmithi</tp:taxon-name-part></tp:taxon-name></italic> (DHJPAR0028872) <bold>735</bold> <italic><tp:taxon-name><tp:taxon-name-part taxon-name-part-type="genus">Euplectrus</tp:taxon-name-part> <tp:taxon-name-part taxon-name-part-type="species">alvarowillei</tp:taxon-name-part></tp:taxon-name></italic> (DHJPAR0028881) <bold>736</bold> <italic><tp:taxon-name><tp:taxon-name-part taxon-name-part-type="genus">Euplectrus</tp:taxon-name-part> <tp:taxon-name-part taxon-name-part-type="species">andybennetti</tp:taxon-name-part></tp:taxon-name></italic> (94-SRNP-5588, no barcode) <bold>737</bold> <italic><tp:taxon-name><tp:taxon-name-part taxon-name-part-type="genus">Euplectrus</tp:taxon-name-part> <tp:taxon-name-part taxon-name-part-type="species">andydeansi</tp:taxon-name-part></tp:taxon-name></italic> (DHJPAR0046907) <bold>738</bold> <italic><tp:taxon-name><tp:taxon-name-part taxon-name-part-type="genus">Euplectrus</tp:taxon-name-part> <tp:taxon-name-part taxon-name-part-type="species">annettewalkerae</tp:taxon-name-part></tp:taxon-name></italic> (DHJPAR0046917).</p></caption><graphic xmlns:xlink="http://www.w3.org/1999/xlink" xlink:href="zookeys-485-001-g094.jpg" position="float" orientation="portrait" xlink:type="simple" id="oo_39329.jpg"/></fig></tp:treatment-sec></tp:taxon-treatment>
