# Supplementary material for: Integrative taxonomy of New World Euplectrus Westwood (Hymenoptera, Eulophidae), with focus on 55 new species from Area de Conservación Guanacaste, northwestern Costa Rica
Source: Zookeys. 2015 Mar 10;(485):1–236. doi: 10.3897/zookeys.485.9124 (PMC4361813; doi:10.3897/zookeys.485.9124)
Supplement: XML Treatment for Euplectrus andybennetti [file zookeys.485.9124-treatment5.xml]

<!DOCTYPE tp:taxon-treatment
  PUBLIC "-//TaxonX//DTD Taxonomic Treatment Publishing DTD v0 20100105//EN" "tax-treatment-NSO.dtd">
<tp:taxon-treatment xmlns:tp="http://www.plazi.org/taxpub"><tp:treatment-meta><kwd-group><label>Taxon classification</label><kwd><named-content content-type="kingdom">Animalia</named-content></kwd><kwd><named-content content-type="order">Hymenoptera</named-content></kwd><kwd><named-content content-type="family">Eulophidae</named-content></kwd></kwd-group><mixed-citation publication-type="journal"><person-group><name><surname>Hansson</surname><given-names>Christer</given-names></name><name><surname>Smith</surname><given-names>M. Alex</given-names></name><name><surname>Janzen</surname><given-names>Daniel H.</given-names></name><name><surname>Hallwachs</surname><given-names>Winnie</given-names></name></person-group><article-title>Integrative taxonomy of New World <italic><tp:taxon-name><tp:taxon-name-part taxon-name-part-type="genus">Euplectrus</tp:taxon-name-part></tp:taxon-name></italic> Westwood (<tp:taxon-name><tp:taxon-name-part taxon-name-part-type="order">Hymenoptera</tp:taxon-name-part></tp:taxon-name>, <tp:taxon-name><tp:taxon-name-part taxon-name-part-type="family">Eulophidae</tp:taxon-name-part></tp:taxon-name>), with focus on 55 new species from Area de Conservación Guanacaste, northwestern Costa Rica</article-title><source>Zookeys</source><day>10</day><month>3</month><year>2015</year><volume>2015</volume><issue>485</issue><fpage>1</fpage><lpage>236</lpage><pub-id pub-id-type="doi">10.3897/zookeys.485.9124</pub-id></mixed-citation></tp:treatment-meta><tp:nomenclature><tp:taxon-name>
                            <tp:taxon-name-part taxon-name-part-type="genus">Euplectrus</tp:taxon-name-part>
                            <tp:taxon-name-part taxon-name-part-type="species">andybennetti</tp:taxon-name-part>
                            <object-id xmlns:xlink="http://www.w3.org/1999/xlink" content-type="zoobank" xlink:type="simple">http://zoobank.org/5C1B891A-00DB-42A2-B20B-FB94C6304A71</object-id>
                        </tp:taxon-name><tp:taxon-authority>Hansson</tp:taxon-authority><tp:taxon-status xmlns:xlink="http://www.w3.org/1999/xlink" xlink:type="simple">sp. n.</tp:taxon-status><xref ref-type="fig" rid="F16">Figures 77–80</xref><xref ref-type="fig" rid="F17">, 81–83</xref><xref ref-type="fig" rid="F57">, 427</xref><xref ref-type="fig" rid="F94">, 736</xref></tp:nomenclature><tp:treatment-sec sec-type="Material"><title>Material.</title><p>Holotype a female labeled “COSTA RICA: Guanacaste, ACG, Sector Santa Rosa, Bosque Humedo, 11.vii.1994, gusaneros, ex <italic><tp:taxon-name><tp:taxon-name-part taxon-name-part-type="genus">Elymiotis</tp:taxon-name-part> <tp:taxon-name-part taxon-name-part-type="species">attenuata</tp:taxon-name-part></tp:taxon-name></italic> eating <italic><tp:taxon-name><tp:taxon-name-part taxon-name-part-type="genus">Mascagnia</tp:taxon-name-part> <tp:taxon-name-part taxon-name-part-type="species">sinemariensis</tp:taxon-name-part></tp:taxon-name></italic>, no barcode, 94-SRNP-5588” (BMNH). PARATYPES: 48♀ 12♂: <bold>Guanacaste:</bold> 31♀ 2♂ with same label data as holotype (BMNH, CNC, INBio, MZLU, USNM); following from same locality and host as holotype but collected 9.viii.1992, no barcode, 92-SRNP-4426 (7♀, in INBio, MIUCR), 16.vii.1993, host feeding on Hiraea reclinata, no barcode, 93-SRNP-3731 (1♀ 2♂, in INBio), 11.vii.1994, no barcode, 94-SRNP-5595 and 94-SRNP-5588 (10♀ 8♂, in BMNH, CNC, MIUCR, USNM).</p></tp:treatment-sec><tp:treatment-sec sec-type="Diagnosis"><title>Diagnosis.</title><p>Lower face medially reddish-brown (female, Fig. <xref ref-type="fig" rid="F16">71</xref>) or yellowish-brown (male, Fig. <xref ref-type="fig" rid="F16">72</xref>), pale area reaching slightly outside level of lateral margin of toruli, parts betwen pale area and eyes black; vertex with parts lateral to ocellar triangle dark reddish-brown; fore and mid legs yellowish-white, hind leg with coxa dark yellowish-brown, femur yellowish-brown, tibia and tarsus yellowish-white (Fig. <xref ref-type="fig" rid="F16">70</xref>); petiole 0.7× as long as wide; gaster with anterior ½ yellowish-brown with dark brown lateral margins (female, Fig. <xref ref-type="fig" rid="F16">73</xref>) or white with dark brown lateral margins (male, Fig. <xref ref-type="fig" rid="F16">74</xref>), posterior ½ dark brown; male antenna with scape slightly expanded and widest medially, 3.3× as long as wide (Fig. <xref ref-type="fig" rid="F16">76</xref>), sensory area dark brown.</p></tp:treatment-sec><tp:treatment-sec sec-type="Description"><title>Description.</title><!--PageBreak--><p><italic>Female</italic>. Length of body 2.6 mm. Antenna with scape yellowish-white in basal ½ and yellowish-brown in apical ½, pedicel yellowish-brown, flagellomeres pale brown (Fig. <xref ref-type="fig" rid="F16">75</xref>). Mandibles yellowish-white, palpi white. Head black and shiny, vertex with parts lateral to ocellar triangle dark reddish-brown, lower face medially reddish-brown, pale area reaching slightly outside level of lateral margin of toruli, parts between pale area and eyes black (Fig. <xref ref-type="fig" rid="F16">71</xref>). Frons close to eyes with two rows of setae (Fig. <xref ref-type="fig" rid="F17">81</xref>). Vertex with very weak reticulation inside ocellar triangle, smooth outside triangle (Fig. <xref ref-type="fig" rid="F17">82</xref>). Occipital margin with a weak carina behind ocellar triangle (Fig. <xref ref-type="fig" rid="F17">82</xref>).</p><p>Mesosoma black and shiny (Fig. <xref ref-type="fig" rid="F16">70</xref>). Each sidelobe of mesoscutum with 14 setae. Scutellum 0.8× as long as wide; with weak engraved reticulation (Fig. <xref ref-type="fig" rid="F17">83</xref>). Dorsellum anteriorly with a wide groove that is divided by longitudinal carinae (Fig. <xref ref-type="fig" rid="F94">736</xref>), groove medially 0.5× as long as length of dorsellum. Propodeum with very weak reticulation (Fig. <xref ref-type="fig" rid="F94">736</xref>); anteromedially with a transverse semicircular cup; propodeal callus with five setae. Legs with fore and mid legs yellowish-white, hind leg with coxa dark yellowish-brown, femur yellowish-brown, tibia and tarsus yellowish-white (Fig. <xref ref-type="fig" rid="F16">70</xref>). Fore wing: costal cell with 1 row of setae on ventral surface, and margin with four setae close to marginal vein; with 13 admarginal setae, in one row.</p><p>Gaster with anterior ½ yellowish-brown with dark brown lateral margins, posterior ½ dark brown (Fig. <xref ref-type="fig" rid="F16">73</xref>).</p><p>Ratios. HE/MS/WM = 1.5/1.0/1.0; POL/OOL/POO = 10.0/5.0/1.0; OOL/DO = 1.2; WE/WF/WH/HH = 1.0/2.6/4.6/3.3; WH/WT = 1.0; PM/ST = 1.6; TS1/TS2/LT/LT1/LT2/LT3/LT4 = 4.8/2.8/7.6/2.8/1.8/1.0/1.8; LP/WP = 0.7; MM/LG = 1.0.</p><p><italic>Male</italic>. Length of body 1.8 mm. Scape slightly expanded and widest medially, sensory pores confined to anteroventral ¾ (Fig. <xref ref-type="fig" rid="F57">427</xref>), sensory area dark brown (Fig. <xref ref-type="fig" rid="F16">76</xref>). Otherwise similar to female except lower face with pale part yellowish-brown (Fig. <xref ref-type="fig" rid="F16">72</xref>), gaster with anterior ½ white with dark brown lateral margins, and shorter (Fig. <xref ref-type="fig" rid="F16">74</xref>).</p><p>Ratios. LC/WS = 3.3; MM/LG = 1.2.</p></tp:treatment-sec><tp:treatment-sec sec-type="Hosts and biology"><title>Hosts and biology.</title><p>Feeding on penultimate instar karva of <italic><tp:taxon-name><tp:taxon-name-part taxon-name-part-type="genus">Elymiotis</tp:taxon-name-part> <tp:taxon-name-part taxon-name-part-type="species">attenuata</tp:taxon-name-part></tp:taxon-name></italic> (<tp:taxon-name><tp:taxon-name-part taxon-name-part-type="family">Notodontidae</tp:taxon-name-part></tp:taxon-name>) feeding on <italic><tp:taxon-name><tp:taxon-name-part taxon-name-part-type="genus">Hiraea</tp:taxon-name-part> <tp:taxon-name-part taxon-name-part-type="species">reclinata</tp:taxon-name-part></tp:taxon-name></italic> and <italic><tp:taxon-name><tp:taxon-name-part taxon-name-part-type="genus">Mascagnia</tp:taxon-name-part> <tp:taxon-name-part taxon-name-part-type="species">sinemariensis</tp:taxon-name-part></tp:taxon-name></italic> (<tp:taxon-name><tp:taxon-name-part taxon-name-part-type="family">Malpighiaceae</tp:taxon-name-part></tp:taxon-name>), parasitoid cocoons stuck to dead larva and substrate.</p></tp:treatment-sec><tp:treatment-sec sec-type="Distribution"><title>Distribution.</title><p>Costa Rica (Guanacaste Province).</p></tp:treatment-sec><tp:treatment-sec sec-type="Etymology"><title>Etymology.</title><p>This species is named after Andy Bennett, in recognition of his contribution to the understanding of ACG <tp:taxon-name><tp:taxon-name-part taxon-name-part-type="order">Hymenoptera</tp:taxon-name-part></tp:taxon-name> taxonomy.</p></tp:treatment-sec><tp:treatment-sec><!--Section generated to contain objects referenced in tp:taxon-treatment.--><fig id="F16" position="float" orientation="portrait"><label>Figures 70–80.</label><caption><p><italic><tp:taxon-name><tp:taxon-name-part taxon-name-part-type="genus">Euplectrus</tp:taxon-name-part></tp:taxon-name></italic> spp. <bold>70–76</bold> <italic><tp:taxon-name><tp:taxon-name-part taxon-name-part-type="genus">Euplectrus</tp:taxon-name-part> <tp:taxon-name-part taxon-name-part-type="species">andybennetti</tp:taxon-name-part></tp:taxon-name></italic> (94-SRNP-5588, no barcode): <bold>70</bold> habitus in lateral view, female <bold>71</bold> head in frontal view, female <bold>72</bold> head in frontal view, male <bold>73</bold> gaster in dorsal view, female <bold>74</bold> gaster in dorsal view, male <bold>75</bold> antenna in lateral view, female <bold>76</bold> antenna in lateral view, male <bold>77–80</bold> <italic><tp:taxon-name><tp:taxon-name-part taxon-name-part-type="genus">Euplectrus</tp:taxon-name-part> <tp:taxon-name-part taxon-name-part-type="species">charlesporteri</tp:taxon-name-part></tp:taxon-name></italic> (97-SRNP-9717, no barcode), female: <bold>77</bold> habitus in lateral view <bold>78</bold> head in frontal view <bold>79</bold> gaster in dorsal view <bold>80</bold> antenna in lateral view.</p></caption><graphic xmlns:xlink="http://www.w3.org/1999/xlink" xlink:href="zookeys-485-001-g016.jpg" position="float" orientation="portrait" xlink:type="simple" id="oo_39251.jpg"/></fig><fig id="F17" position="float" orientation="portrait"><label>Figures 81–86.</label><caption><p><italic><tp:taxon-name><tp:taxon-name-part taxon-name-part-type="genus">Euplectrus</tp:taxon-name-part></tp:taxon-name></italic> spp., females. <bold>81–83</bold> <italic><tp:taxon-name><tp:taxon-name-part taxon-name-part-type="genus">Euplectrus</tp:taxon-name-part> <tp:taxon-name-part taxon-name-part-type="species">andybennetti</tp:taxon-name-part></tp:taxon-name></italic> (94-SRNP-5588, no barcode): <bold>81</bold> head in frontal view <bold>82</bold> vertex <bold>83</bold> mesosoma in dorsal view <bold>84–86</bold> <italic><tp:taxon-name><tp:taxon-name-part taxon-name-part-type="genus">Euplectrus</tp:taxon-name-part> <tp:taxon-name-part taxon-name-part-type="species">charlesporteri</tp:taxon-name-part></tp:taxon-name></italic> (97-SRNP-9717, no barcode): <bold>84</bold> head in frontal view <bold>85</bold> vertex <bold>86</bold> mesosoma in dorsal view.</p></caption><graphic xmlns:xlink="http://www.w3.org/1999/xlink" xlink:href="zookeys-485-001-g017.jpg" position="float" orientation="portrait" xlink:type="simple" id="oo_39252.jpg"/></fig><fig id="F57" position="float" orientation="portrait"><label>Figures 421–427.</label><caption><p><italic><tp:taxon-name><tp:taxon-name-part taxon-name-part-type="genus">Euplectrus</tp:taxon-name-part></tp:taxon-name></italic> spp. <bold>421–423</bold> <italic><tp:taxon-name><tp:taxon-name-part taxon-name-part-type="genus">Euplectrus</tp:taxon-name-part> <tp:taxon-name-part taxon-name-part-type="species">josefernandezi</tp:taxon-name-part></tp:taxon-name></italic> (DHJPAR0028908): <bold>421</bold> head in frontal view <bold>422</bold> vertex <bold>423</bold> mesosoma in dorsal view; <bold>424–425</bold> hind tarsus in lateral view, females <bold>424</bold> <italic><tp:taxon-name><tp:taxon-name-part taxon-name-part-type="genus">Euplectrus</tp:taxon-name-part> <tp:taxon-name-part taxon-name-part-type="species">garygibsoni</tp:taxon-name-part></tp:taxon-name></italic> (DHJPAR0042124) <bold>425</bold> <italic><tp:taxon-name><tp:taxon-name-part taxon-name-part-type="genus">Euplectrus</tp:taxon-name-part> <tp:taxon-name-part taxon-name-part-type="species">eowilsoni</tp:taxon-name-part></tp:taxon-name></italic> (DHJPAR0028932) <bold>426-427</bold> scape in ventral view, males <bold>426</bold> <italic><tp:taxon-name><tp:taxon-name-part taxon-name-part-type="genus">Euplectrus</tp:taxon-name-part> <tp:taxon-name-part taxon-name-part-type="species">ivonae</tp:taxon-name-part></tp:taxon-name></italic> <bold>427</bold> <italic><tp:taxon-name><tp:taxon-name-part taxon-name-part-type="genus">Euplectrus</tp:taxon-name-part> <tp:taxon-name-part taxon-name-part-type="species">andybennetti</tp:taxon-name-part></tp:taxon-name></italic>.</p></caption><graphic xmlns:xlink="http://www.w3.org/1999/xlink" xlink:href="zookeys-485-001-g057.jpg" position="float" orientation="portrait" xlink:type="simple" id="oo_39292.jpg"/></fig><fig id="F94" position="float" orientation="portrait"><label>Figures 733–738.</label><caption><p><italic><tp:taxon-name><tp:taxon-name-part taxon-name-part-type="genus">Euplectrus</tp:taxon-name-part></tp:taxon-name></italic> spp., propodeum, females: <bold>733</bold> <italic><tp:taxon-name><tp:taxon-name-part taxon-name-part-type="genus">Euplectrus</tp:taxon-name-part> <tp:taxon-name-part taxon-name-part-type="species">alejandrovalerioi</tp:taxon-name-part></tp:taxon-name></italic> (DHJPAR0053946) <bold>734</bold> <italic><tp:taxon-name><tp:taxon-name-part taxon-name-part-type="genus">Euplectrus</tp:taxon-name-part> <tp:taxon-name-part taxon-name-part-type="species">alexsmithi</tp:taxon-name-part></tp:taxon-name></italic> (DHJPAR0028872) <bold>735</bold> <italic><tp:taxon-name><tp:taxon-name-part taxon-name-part-type="genus">Euplectrus</tp:taxon-name-part> <tp:taxon-name-part taxon-name-part-type="species">alvarowillei</tp:taxon-name-part></tp:taxon-name></italic> (DHJPAR0028881) <bold>736</bold> <italic><tp:taxon-name><tp:taxon-name-part taxon-name-part-type="genus">Euplectrus</tp:taxon-name-part> <tp:taxon-name-part taxon-name-part-type="species">andybennetti</tp:taxon-name-part></tp:taxon-name></italic> (94-SRNP-5588, no barcode) <bold>737</bold> <italic><tp:taxon-name><tp:taxon-name-part taxon-name-part-type="genus">Euplectrus</tp:taxon-name-part> <tp:taxon-name-part taxon-name-part-type="species">andydeansi</tp:taxon-name-part></tp:taxon-name></italic> (DHJPAR0046907) <bold>738</bold> <italic><tp:taxon-name><tp:taxon-name-part taxon-name-part-type="genus">Euplectrus</tp:taxon-name-part> <tp:taxon-name-part taxon-name-part-type="species">annettewalkerae</tp:taxon-name-part></tp:taxon-name></italic> (DHJPAR0046917).</p></caption><graphic xmlns:xlink="http://www.w3.org/1999/xlink" xlink:href="zookeys-485-001-g094.jpg" position="float" orientation="portrait" xlink:type="simple" id="oo_39329.jpg"/></fig></tp:treatment-sec></tp:taxon-treatment>
