# Supplementary material for: Integrative taxonomy of New World Euplectrus Westwood (Hymenoptera, Eulophidae), with focus on 55 new species from Area de Conservación Guanacaste, northwestern Costa Rica
Source: Zookeys. 2015 Mar 10;(485):1–236. doi: 10.3897/zookeys.485.9124 (PMC4361813; doi:10.3897/zookeys.485.9124)
Supplement: XML Treatment for Euplectrus andydeansi [file zookeys.485.9124-treatment6.xml]

<!DOCTYPE tp:taxon-treatment
  PUBLIC "-//TaxonX//DTD Taxonomic Treatment Publishing DTD v0 20100105//EN" "tax-treatment-NSO.dtd">
<tp:taxon-treatment xmlns:tp="http://www.plazi.org/taxpub"><tp:treatment-meta><kwd-group><label>Taxon classification</label><kwd><named-content content-type="kingdom">Animalia</named-content></kwd><kwd><named-content content-type="order">Hymenoptera</named-content></kwd><kwd><named-content content-type="family">Eulophidae</named-content></kwd></kwd-group><mixed-citation publication-type="journal"><person-group><name><surname>Hansson</surname><given-names>Christer</given-names></name><name><surname>Smith</surname><given-names>M. Alex</given-names></name><name><surname>Janzen</surname><given-names>Daniel H.</given-names></name><name><surname>Hallwachs</surname><given-names>Winnie</given-names></name></person-group><article-title>Integrative taxonomy of New World <italic><tp:taxon-name><tp:taxon-name-part taxon-name-part-type="genus">Euplectrus</tp:taxon-name-part></tp:taxon-name></italic> Westwood (<tp:taxon-name><tp:taxon-name-part taxon-name-part-type="order">Hymenoptera</tp:taxon-name-part></tp:taxon-name>, <tp:taxon-name><tp:taxon-name-part taxon-name-part-type="family">Eulophidae</tp:taxon-name-part></tp:taxon-name>), with focus on 55 new species from Area de Conservación Guanacaste, northwestern Costa Rica</article-title><source>Zookeys</source><day>10</day><month>3</month><year>2015</year><volume>2015</volume><issue>485</issue><fpage>1</fpage><lpage>236</lpage><pub-id pub-id-type="doi">10.3897/zookeys.485.9124</pub-id></mixed-citation></tp:treatment-meta><tp:nomenclature><tp:taxon-name>
                            <tp:taxon-name-part taxon-name-part-type="genus">Euplectrus</tp:taxon-name-part>
                            <tp:taxon-name-part taxon-name-part-type="species">andydeansi</tp:taxon-name-part>
                            <object-id xmlns:xlink="http://www.w3.org/1999/xlink" content-type="zoobank" xlink:type="simple">http://zoobank.org/E46A857C-8864-4D53-B9D7-2F3A3276412C</object-id>
                        </tp:taxon-name><tp:taxon-authority>Hansson</tp:taxon-authority><tp:taxon-status xmlns:xlink="http://www.w3.org/1999/xlink" xlink:type="simple">sp. n.</tp:taxon-status><xref ref-type="fig" rid="F18">Figures 87–93</xref><xref ref-type="fig" rid="F19">, 98–100</xref><xref ref-type="fig" rid="F94">, 737</xref><!--PageBreak--></tp:nomenclature><tp:treatment-sec sec-type="Material"><title>Material.</title><p>Holotype a female labeled “COSTA RICA: Guanacaste, ACG, Sector Pitilla, Ingas, 28.xi.2011, F. Quesada, ex <italic><tp:taxon-name><tp:taxon-name-part taxon-name-part-type="genus">Eustrotia</tp:taxon-name-part></tp:taxon-name></italic> Poole04 feeding on <italic><tp:taxon-name><tp:taxon-name-part taxon-name-part-type="genus">Scleria</tp:taxon-name-part> <tp:taxon-name-part taxon-name-part-type="species">melaleuca</tp:taxon-name-part></tp:taxon-name></italic>, sibling of wasp DHJPAR0046907, 11-SRNP-33575” (BMNH). PARATYPES: 4♀ 1♂ with same label data as holotype (BMNH, INBio).</p></tp:treatment-sec><tp:treatment-sec sec-type="Diagnosis"><title>Diagnosis.</title><p>Lower face completely black (Fig. <xref ref-type="fig" rid="F18">88</xref>, <xref ref-type="fig" rid="F18">89</xref>); legs yellowish-brown (Fig. <xref ref-type="fig" rid="F18">87</xref>); petiole 1.0× as long as wide; gaster in female dark brown with a narrow yellowish-brown longitudinal stripe in anteromedian ½ (Fig. <xref ref-type="fig" rid="F18">90</xref>), in male with anterior ½ white with dark brown lateral margins and posterior ½ dark brown (Fig. <xref ref-type="fig" rid="F18">91</xref>); male antenna with scape slightly expanded and widest in the middle and with apex narrow, 3.1× as long as wide, sensory area brown (Fig. <xref ref-type="fig" rid="F18">93</xref>).</p></tp:treatment-sec><tp:treatment-sec sec-type="Description"><title>Description.</title><p><italic>Female</italic>. Length of body 2.0 mm. Antenna with scape and pedicel yellowish-brown, flagellomeres dark brown (Fig. <xref ref-type="fig" rid="F18">92</xref>). Mandibles and palpi white. Head including lower face black and shiny (Fig. <xref ref-type="fig" rid="F18">88</xref>). Frons close to eyes with two rows of setae (Fig. <xref ref-type="fig" rid="F19">98</xref>). Vertex smooth (Fig. <xref ref-type="fig" rid="F19">99</xref>). Occipital margin rounded (Fig. <xref ref-type="fig" rid="F19">99</xref>).</p><p>Mesosoma black and shiny (Fig. <xref ref-type="fig" rid="F18">87</xref>). Each sidelobe of mesoscutum with nine setae. Scutellum 1.0× as long as wide; with very weak engraved reticulation, posterior margin smooth (Fig. <xref ref-type="fig" rid="F19">100</xref>). Dorsellum anteriorly with a groove that is divided by longitudinal carinae (Fig. <xref ref-type="fig" rid="F94">737</xref>), groove medially 0.4× as long as length of dorsellum. Propodeum with very weak reticulation (Fig. <xref ref-type="fig" rid="F94">737</xref>); anteromedially with a triangular cup; propodeal callus with seven setae. Legs yellowish-brown (Fig. <xref ref-type="fig" rid="F18">87</xref>). Fore wing: costal cell with one row of setae on ventral surface, and margin with four setae close to marginal vein; with 13 admarginal setae, in one row.</p><p>Gaster dark brown with a narrow yellowish-brown longitudinal stripe in anteromedian ½ (Fig. <xref ref-type="fig" rid="F18">90</xref>).</p><p>Ratios. HE/MS/WM = 2.2/1.0/1.3; POL/OOL/POO = 3.3/2.2/1.0; OOL/DO = 1.5; WE/WF/WH/HH = 1.0/2.6/4.6/3.1; WH/WT = 1.1; PM/ST = 1.5; TS1/TS2/LT/LT1/LT2/LT3/LT4 = 4.0/2.8/7.3/2.6/1.6/1.0/2.0; LP/WP = 1.0; MM/LG = 1.1.</p><p><italic>Male</italic>. Length of body 1.5 mm. Scape slightly expanded and widest in the middle and with apex narrow (Fig. <xref ref-type="fig" rid="F18">93</xref>), sensory pores confined to ventral margin and with sensory area brown. Otherwise similar to female except gaster with anterior ½ white with dark brown lateral margins (Fig. <xref ref-type="fig" rid="F18">91</xref>), and shorter.</p><p>Ratios. LC/WS = 3.1; MM/LG = 1.2.</p></tp:treatment-sec><tp:treatment-sec sec-type="Hosts and biology"><title>Hosts and biology.</title><p>Feeding on third instar larva of <italic><tp:taxon-name><tp:taxon-name-part taxon-name-part-type="genus">Eustrotia</tp:taxon-name-part></tp:taxon-name></italic> Poole04 (<tp:taxon-name><tp:taxon-name-part taxon-name-part-type="family">Noctuidae</tp:taxon-name-part></tp:taxon-name>) feeding on <italic><tp:taxon-name><tp:taxon-name-part taxon-name-part-type="genus">Scleria</tp:taxon-name-part> <tp:taxon-name-part taxon-name-part-type="species">melaleuca</tp:taxon-name-part></tp:taxon-name></italic> (<tp:taxon-name><tp:taxon-name-part taxon-name-part-type="family">Cyperaceae</tp:taxon-name-part></tp:taxon-name>), parasitoid cocoons stuck to dead larva and substrate.</p></tp:treatment-sec><tp:treatment-sec sec-type="Distribution"><title>Distribution.</title><p>Costa Rica (Guanacaste Province).</p></tp:treatment-sec><tp:treatment-sec sec-type="Etymology"><title>Etymology.</title><p>This species is named after Andy R. Deans, in recognition of his contribution to the understanding of ACG <tp:taxon-name><tp:taxon-name-part taxon-name-part-type="order">Hymenoptera</tp:taxon-name-part></tp:taxon-name> taxonomy.</p></tp:treatment-sec><tp:treatment-sec><!--Section generated to contain objects referenced in tp:taxon-treatment.--><fig id="F18" position="float" orientation="portrait"><label>Figures 87–97.</label><caption><p><italic><tp:taxon-name><tp:taxon-name-part taxon-name-part-type="genus">Euplectrus</tp:taxon-name-part></tp:taxon-name></italic> spp. <bold>87–93</bold> <italic><tp:taxon-name><tp:taxon-name-part taxon-name-part-type="genus">Euplectrus</tp:taxon-name-part> <tp:taxon-name-part taxon-name-part-type="species">andydeansi</tp:taxon-name-part></tp:taxon-name></italic> (DHJPAR0046907): <bold>87</bold> habitus in lateral view, female <bold>88</bold> head in frontal view, female <bold>89</bold> head in frontal view, male <bold>90</bold> gaster in dorsal view, female <bold>91</bold> gaster in dorsal view, male <bold>92</bold> antenna in lateral view, female <bold>93</bold> antenna in lateral view, male <bold>94–97</bold> <italic><tp:taxon-name><tp:taxon-name-part taxon-name-part-type="genus">Euplectrus</tp:taxon-name-part> <tp:taxon-name-part taxon-name-part-type="species">chrisgrinteri</tp:taxon-name-part></tp:taxon-name></italic> (95-SRNP-3415, no barcode), female: <bold>94</bold> habitus in lateral view <bold>95</bold> head in frontal view <bold>96</bold> gaster in dorsal view <bold>97</bold> antenna in lateral view.</p></caption><graphic xmlns:xlink="http://www.w3.org/1999/xlink" xlink:href="zookeys-485-001-g018.jpg" position="float" orientation="portrait" xlink:type="simple" id="oo_39253.jpg"/></fig><fig id="F19" position="float" orientation="portrait"><label>Figures 98–103.</label><caption><p><italic><tp:taxon-name><tp:taxon-name-part taxon-name-part-type="genus">Euplectrus</tp:taxon-name-part></tp:taxon-name></italic> spp., females. <bold>98–100</bold> <italic><tp:taxon-name><tp:taxon-name-part taxon-name-part-type="genus">Euplectrus</tp:taxon-name-part> <tp:taxon-name-part taxon-name-part-type="species">andydeansi</tp:taxon-name-part></tp:taxon-name></italic> (DHJPAR0046907): <bold>98</bold> head in frontal view <bold>99</bold> vertex <bold>100</bold> mesosoma in dorsal view <bold>101–103</bold> <italic><tp:taxon-name><tp:taxon-name-part taxon-name-part-type="genus">Euplectrus</tp:taxon-name-part> <tp:taxon-name-part taxon-name-part-type="species">chrisgrinteri</tp:taxon-name-part></tp:taxon-name></italic> (95-SRNP-3415, no barcode): <bold>101</bold> head in frontal view <bold>102</bold> vertex <bold>103</bold> mesosoma in dorsal view.</p></caption><graphic xmlns:xlink="http://www.w3.org/1999/xlink" xlink:href="zookeys-485-001-g019.jpg" position="float" orientation="portrait" xlink:type="simple" id="oo_39254.jpg"/></fig><fig id="F94" position="float" orientation="portrait"><label>Figures 733–738.</label><caption><p><italic><tp:taxon-name><tp:taxon-name-part taxon-name-part-type="genus">Euplectrus</tp:taxon-name-part></tp:taxon-name></italic> spp., propodeum, females: <bold>733</bold> <italic><tp:taxon-name><tp:taxon-name-part taxon-name-part-type="genus">Euplectrus</tp:taxon-name-part> <tp:taxon-name-part taxon-name-part-type="species">alejandrovalerioi</tp:taxon-name-part></tp:taxon-name></italic> (DHJPAR0053946) <bold>734</bold> <italic><tp:taxon-name><tp:taxon-name-part taxon-name-part-type="genus">Euplectrus</tp:taxon-name-part> <tp:taxon-name-part taxon-name-part-type="species">alexsmithi</tp:taxon-name-part></tp:taxon-name></italic> (DHJPAR0028872) <bold>735</bold> <italic><tp:taxon-name><tp:taxon-name-part taxon-name-part-type="genus">Euplectrus</tp:taxon-name-part> <tp:taxon-name-part taxon-name-part-type="species">alvarowillei</tp:taxon-name-part></tp:taxon-name></italic> (DHJPAR0028881) <bold>736</bold> <italic><tp:taxon-name><tp:taxon-name-part taxon-name-part-type="genus">Euplectrus</tp:taxon-name-part> <tp:taxon-name-part taxon-name-part-type="species">andybennetti</tp:taxon-name-part></tp:taxon-name></italic> (94-SRNP-5588, no barcode) <bold>737</bold> <italic><tp:taxon-name><tp:taxon-name-part taxon-name-part-type="genus">Euplectrus</tp:taxon-name-part> <tp:taxon-name-part taxon-name-part-type="species">andydeansi</tp:taxon-name-part></tp:taxon-name></italic> (DHJPAR0046907) <bold>738</bold> <italic><tp:taxon-name><tp:taxon-name-part taxon-name-part-type="genus">Euplectrus</tp:taxon-name-part> <tp:taxon-name-part taxon-name-part-type="species">annettewalkerae</tp:taxon-name-part></tp:taxon-name></italic> (DHJPAR0046917).</p></caption><graphic xmlns:xlink="http://www.w3.org/1999/xlink" xlink:href="zookeys-485-001-g094.jpg" position="float" orientation="portrait" xlink:type="simple" id="oo_39329.jpg"/></fig></tp:treatment-sec></tp:taxon-treatment>
