# Supplementary material for: Integrative taxonomy of New World Euplectrus Westwood (Hymenoptera, Eulophidae), with focus on 55 new species from Area de Conservación Guanacaste, northwestern Costa Rica
Source: Zookeys. 2015 Mar 10;(485):1–236. doi: 10.3897/zookeys.485.9124 (PMC4361813; doi:10.3897/zookeys.485.9124)
Supplement: XML Treatment for Euplectrus annettewalkerae [file zookeys.485.9124-treatment7.xml]

<!DOCTYPE tp:taxon-treatment
  PUBLIC "-//TaxonX//DTD Taxonomic Treatment Publishing DTD v0 20100105//EN" "tax-treatment-NSO.dtd">
<tp:taxon-treatment xmlns:tp="http://www.plazi.org/taxpub"><tp:treatment-meta><kwd-group><label>Taxon classification</label><kwd><named-content content-type="kingdom">Animalia</named-content></kwd><kwd><named-content content-type="order">Hymenoptera</named-content></kwd><kwd><named-content content-type="family">Eulophidae</named-content></kwd></kwd-group><mixed-citation publication-type="journal"><person-group><name><surname>Hansson</surname><given-names>Christer</given-names></name><name><surname>Smith</surname><given-names>M. Alex</given-names></name><name><surname>Janzen</surname><given-names>Daniel H.</given-names></name><name><surname>Hallwachs</surname><given-names>Winnie</given-names></name></person-group><article-title>Integrative taxonomy of New World <italic><tp:taxon-name><tp:taxon-name-part taxon-name-part-type="genus">Euplectrus</tp:taxon-name-part></tp:taxon-name></italic> Westwood (<tp:taxon-name><tp:taxon-name-part taxon-name-part-type="order">Hymenoptera</tp:taxon-name-part></tp:taxon-name>, <tp:taxon-name><tp:taxon-name-part taxon-name-part-type="family">Eulophidae</tp:taxon-name-part></tp:taxon-name>), with focus on 55 new species from Area de Conservación Guanacaste, northwestern Costa Rica</article-title><source>Zookeys</source><day>10</day><month>3</month><year>2015</year><volume>2015</volume><issue>485</issue><fpage>1</fpage><lpage>236</lpage><pub-id pub-id-type="doi">10.3897/zookeys.485.9124</pub-id></mixed-citation></tp:treatment-meta><tp:nomenclature><tp:taxon-name>
                            <tp:taxon-name-part taxon-name-part-type="genus">Euplectrus</tp:taxon-name-part>
                            <tp:taxon-name-part taxon-name-part-type="species">annettewalkerae</tp:taxon-name-part>
                            <object-id xmlns:xlink="http://www.w3.org/1999/xlink" content-type="zoobank" xlink:type="simple">http://zoobank.org/8EE48F40-3D32-48B4-9DB0-AE55C7BDEF5C</object-id>
                        </tp:taxon-name><tp:taxon-authority>Hansson</tp:taxon-authority><tp:taxon-status xmlns:xlink="http://www.w3.org/1999/xlink" xlink:type="simple">sp. n.</tp:taxon-status><xref ref-type="fig" rid="F20">Figures 104–110</xref><xref ref-type="fig" rid="F21">, 115–117</xref><xref ref-type="fig" rid="F94">, 738</xref></tp:nomenclature><tp:treatment-sec sec-type="Material"><title>Material.</title><p>Holotype a female labeled “COSTA RICA: Guanacaste, ACG, Sector Pitilla, Medrano, 19.i.2012, R. Calero, ex <italic><tp:taxon-name><tp:taxon-name-part taxon-name-part-type="genus">Tyrissa</tp:taxon-name-part></tp:taxon-name></italic> Poole01 eating <italic><tp:taxon-name><tp:taxon-name-part taxon-name-part-type="genus">Senegalia</tp:taxon-name-part> <tp:taxon-name-part taxon-name-part-type="species">tenuifolia</tp:taxon-name-part></tp:taxon-name></italic>, sibling of wasp DHJPAR0046917, 12-SRNP-70154” (BMNH). PARATYPE: 1♂ with same label data as holotype (BMNH).</p></tp:treatment-sec><tp:treatment-sec sec-type="Diagnosis"><title>Diagnosis.</title><p>Lower face with median part yellowish-brown in upper ½, dark brown in lower ½, pale area reaching to outer lateral margin of toruli (Figs <xref ref-type="fig" rid="F20">105</xref>, <xref ref-type="fig" rid="F20">106</xref>); legs yellowish-brown (Fig. <xref ref-type="fig" rid="F20">104</xref>); petiole 1.1× as long as wide; gaster dark brown, anterior ½ with a dusky pale spot medially (Figs <xref ref-type="fig" rid="F20">107</xref>, <xref ref-type="fig" rid="F20">108</xref>); male antenna with scape expanded and widest medially, 2.8× as long as wide (Fig. <xref ref-type="fig" rid="F20">110</xref>).</p><!--PageBreak--></tp:treatment-sec><tp:treatment-sec sec-type="Description"><title>Description.</title><p><italic>Female</italic>. Length of body 1.7 mm. Antenna with scape yellowish-white in basal ½ and yellowish-brown in apical ½, pedicel and flagellomere 1 yellowish-brown, 2–6 dark brown (Fig. <xref ref-type="fig" rid="F20">109</xref>). Mandibles and palpi white. Head black and shiny, lower face with median part yellowish-brown in upper ½, dark brown in lower ½, pale area reaching to outer lateral margin of toruli, parts between pale area and eyes black (Fig. <xref ref-type="fig" rid="F20">105</xref>). Frons close to eyes with two rows of setae (Fig. <xref ref-type="fig" rid="F21">115</xref>). Vertex smooth (Fig. <xref ref-type="fig" rid="F21">116</xref>). Occipital margin rounded (Fig. <xref ref-type="fig" rid="F21">116</xref>).</p><p>Mesosoma black and shiny (Fig. <xref ref-type="fig" rid="F20">104</xref>). Each sidelobe of mesoscutum with 16 setae. Scutellum 0.9× as long as wide; with weak engraved reticulation, posterior margin smooth (Fig. <xref ref-type="fig" rid="F21">117</xref>). Dorsellum anteriorly with a narrow groove that is divided by longitudinal carinae (Fig. <xref ref-type="fig" rid="F94">738</xref>), groove medially 0.2× as long as length of dorsellum. Propodeum smooth (Fig. <xref ref-type="fig" rid="F94">738</xref>); anteromedially with a semicircular cup; propodeal callus with six setae. Legs yellowish-brown (Fig. <xref ref-type="fig" rid="F20">104</xref>). Fore wing: costal cell on ventral surface with one row of setae, and margin with two setae close to marginal vein; with 12 admarginal setae, in one row.</p><p>Gaster dark brown, anterior ½ with a dusky pale spot medially (Fig. <xref ref-type="fig" rid="F20">107</xref>).</p><p>Ratios. HE/MS/WM = 1.8/1.0/1.0; POL/OOL/POO = 5.3/3.4/1.0; OOL/DO = 1.3; WE/WF/WH/HH = 1.0/2.3/4.2/3.0; WH/WT = 1.1; PM/ST = 1.5; TS1/TS2/LT/LT1/LT2/LT3/LT4 = 3.8/2.4/6.2/2.0/1.4/1.0/1.6; LP/WP = 1.1; MM/LG = 1.4.</p><p><italic>Male</italic>. Length of body 1.4 mm. Scape expanded and widest medially (Fig. <xref ref-type="fig" rid="F20">110</xref>), sensory pores confined to ventral margin; sensory area pale as scape. Otherwise similar to female except shorter gaster.</p><p>Ratios. LC/WS = 2.8; MM/LG = 1.5.</p></tp:treatment-sec><tp:treatment-sec sec-type="Hosts and biology"><title>Hosts and biology.</title><p>Feeding on penultimate instar larva of <italic><tp:taxon-name><tp:taxon-name-part taxon-name-part-type="genus">Tyrissa</tp:taxon-name-part></tp:taxon-name></italic> Poole01 (<tp:taxon-name><tp:taxon-name-part taxon-name-part-type="family">Erebidae</tp:taxon-name-part></tp:taxon-name>) feeding on <italic><tp:taxon-name><tp:taxon-name-part taxon-name-part-type="genus">Senegalia</tp:taxon-name-part> <tp:taxon-name-part taxon-name-part-type="species">tenuifolia</tp:taxon-name-part></tp:taxon-name></italic> (<tp:taxon-name><tp:taxon-name-part taxon-name-part-type="family">Fabaceae</tp:taxon-name-part></tp:taxon-name>), parasitoid cocoons stuck to host larva cuticle and leaf.</p></tp:treatment-sec><tp:treatment-sec sec-type="Distribution"><title>Distribution.</title><p>Costa Rica (Guanacaste Province).</p></tp:treatment-sec><tp:treatment-sec sec-type="Etymology"><title>Etymology.</title><p>This species is named after Annette K. Walker, in recognition of her contribution to the understanding of ACG <tp:taxon-name><tp:taxon-name-part taxon-name-part-type="order">Hymenoptera</tp:taxon-name-part></tp:taxon-name> taxonomy.</p></tp:treatment-sec><tp:treatment-sec><!--Section generated to contain objects referenced in tp:taxon-treatment.--><fig id="F20" position="float" orientation="portrait"><label>Figures 104–114.</label><caption><p><italic><tp:taxon-name><tp:taxon-name-part taxon-name-part-type="genus">Euplectrus</tp:taxon-name-part></tp:taxon-name></italic> spp. <bold>104–110</bold> <italic><tp:taxon-name><tp:taxon-name-part taxon-name-part-type="genus">Euplectrus</tp:taxon-name-part> <tp:taxon-name-part taxon-name-part-type="species">annettewalkerae</tp:taxon-name-part></tp:taxon-name></italic> (DHJPAR0046917): <bold>104</bold> habitus in lateral view, female <bold>105</bold> head in frontal view, female <bold>106</bold> head in frontal view, male <bold>107</bold> gaster in dorsal view, female <bold>108</bold> gaster in dorsal view, male <bold>109</bold> antenna in lateral view, female <bold>110</bold> antenna in lateral view, male; <bold>111–114</bold> <italic><tp:taxon-name><tp:taxon-name-part taxon-name-part-type="genus">Euplectrus</tp:taxon-name-part> <tp:taxon-name-part taxon-name-part-type="species">daveroubiki</tp:taxon-name-part></tp:taxon-name></italic> (DHJPAR0023280), female: <bold>111</bold> habitus in lateral view <bold>112</bold> head in frontal view <bold>113</bold> gaster in dorsal view <bold>114</bold> antenna in lateral view.</p></caption><graphic xmlns:xlink="http://www.w3.org/1999/xlink" xlink:href="zookeys-485-001-g020.jpg" position="float" orientation="portrait" xlink:type="simple" id="oo_39255.jpg"/></fig><fig id="F21" position="float" orientation="portrait"><label>Figures 115–120.</label><caption><p><italic><tp:taxon-name><tp:taxon-name-part taxon-name-part-type="genus">Euplectrus</tp:taxon-name-part></tp:taxon-name></italic> spp., females. <bold>115–117</bold> <italic><tp:taxon-name><tp:taxon-name-part taxon-name-part-type="genus">Euplectrus</tp:taxon-name-part> <tp:taxon-name-part taxon-name-part-type="species">annettewalkerae</tp:taxon-name-part></tp:taxon-name></italic> (DHJPAR0046917): <bold>115</bold> head in frontal view <bold>116</bold> vertex <bold>117</bold> mesosoma in dorsal view; <bold>118–120</bold> <italic><tp:taxon-name><tp:taxon-name-part taxon-name-part-type="genus">Euplectrus</tp:taxon-name-part> <tp:taxon-name-part taxon-name-part-type="species">daveroubiki</tp:taxon-name-part></tp:taxon-name></italic> (DHJPAR0023280): <bold>118</bold> head in frontal view <bold>119</bold> vertex <bold>120</bold> mesosoma in dorsal view.</p></caption><graphic xmlns:xlink="http://www.w3.org/1999/xlink" xlink:href="zookeys-485-001-g021.jpg" position="float" orientation="portrait" xlink:type="simple" id="oo_39256.jpg"/></fig><fig id="F94" position="float" orientation="portrait"><label>Figures 733–738.</label><caption><p><italic><tp:taxon-name><tp:taxon-name-part taxon-name-part-type="genus">Euplectrus</tp:taxon-name-part></tp:taxon-name></italic> spp., propodeum, females: <bold>733</bold> <italic><tp:taxon-name><tp:taxon-name-part taxon-name-part-type="genus">Euplectrus</tp:taxon-name-part> <tp:taxon-name-part taxon-name-part-type="species">alejandrovalerioi</tp:taxon-name-part></tp:taxon-name></italic> (DHJPAR0053946) <bold>734</bold> <italic><tp:taxon-name><tp:taxon-name-part taxon-name-part-type="genus">Euplectrus</tp:taxon-name-part> <tp:taxon-name-part taxon-name-part-type="species">alexsmithi</tp:taxon-name-part></tp:taxon-name></italic> (DHJPAR0028872) <bold>735</bold> <italic><tp:taxon-name><tp:taxon-name-part taxon-name-part-type="genus">Euplectrus</tp:taxon-name-part> <tp:taxon-name-part taxon-name-part-type="species">alvarowillei</tp:taxon-name-part></tp:taxon-name></italic> (DHJPAR0028881) <bold>736</bold> <italic><tp:taxon-name><tp:taxon-name-part taxon-name-part-type="genus">Euplectrus</tp:taxon-name-part> <tp:taxon-name-part taxon-name-part-type="species">andybennetti</tp:taxon-name-part></tp:taxon-name></italic> (94-SRNP-5588, no barcode) <bold>737</bold> <italic><tp:taxon-name><tp:taxon-name-part taxon-name-part-type="genus">Euplectrus</tp:taxon-name-part> <tp:taxon-name-part taxon-name-part-type="species">andydeansi</tp:taxon-name-part></tp:taxon-name></italic> (DHJPAR0046907) <bold>738</bold> <italic><tp:taxon-name><tp:taxon-name-part taxon-name-part-type="genus">Euplectrus</tp:taxon-name-part> <tp:taxon-name-part taxon-name-part-type="species">annettewalkerae</tp:taxon-name-part></tp:taxon-name></italic> (DHJPAR0046917).</p></caption><graphic xmlns:xlink="http://www.w3.org/1999/xlink" xlink:href="zookeys-485-001-g094.jpg" position="float" orientation="portrait" xlink:type="simple" id="oo_39329.jpg"/></fig></tp:treatment-sec></tp:taxon-treatment>
