# Supplementary material for: Integrative taxonomy of New World Euplectrus Westwood (Hymenoptera, Eulophidae), with focus on 55 new species from Area de Conservación Guanacaste, northwestern Costa Rica
Source: Zookeys. 2015 Mar 10;(485):1–236. doi: 10.3897/zookeys.485.9124 (PMC4361813; doi:10.3897/zookeys.485.9124)
Supplement: XML Treatment for Euplectrus billbrowni [file zookeys.485.9124-treatment8.xml]

<!DOCTYPE tp:taxon-treatment
  PUBLIC "-//TaxonX//DTD Taxonomic Treatment Publishing DTD v0 20100105//EN" "tax-treatment-NSO.dtd">
<tp:taxon-treatment xmlns:tp="http://www.plazi.org/taxpub"><tp:treatment-meta><kwd-group><label>Taxon classification</label><kwd><named-content content-type="kingdom">Animalia</named-content></kwd><kwd><named-content content-type="order">Hymenoptera</named-content></kwd><kwd><named-content content-type="family">Eulophidae</named-content></kwd></kwd-group><mixed-citation publication-type="journal"><person-group><name><surname>Hansson</surname><given-names>Christer</given-names></name><name><surname>Smith</surname><given-names>M. Alex</given-names></name><name><surname>Janzen</surname><given-names>Daniel H.</given-names></name><name><surname>Hallwachs</surname><given-names>Winnie</given-names></name></person-group><article-title>Integrative taxonomy of New World <italic><tp:taxon-name><tp:taxon-name-part taxon-name-part-type="genus">Euplectrus</tp:taxon-name-part></tp:taxon-name></italic> Westwood (<tp:taxon-name><tp:taxon-name-part taxon-name-part-type="order">Hymenoptera</tp:taxon-name-part></tp:taxon-name>, <tp:taxon-name><tp:taxon-name-part taxon-name-part-type="family">Eulophidae</tp:taxon-name-part></tp:taxon-name>), with focus on 55 new species from Area de Conservación Guanacaste, northwestern Costa Rica</article-title><source>Zookeys</source><day>10</day><month>3</month><year>2015</year><volume>2015</volume><issue>485</issue><fpage>1</fpage><lpage>236</lpage><pub-id pub-id-type="doi">10.3897/zookeys.485.9124</pub-id></mixed-citation></tp:treatment-meta><tp:nomenclature><tp:taxon-name>
                            <tp:taxon-name-part taxon-name-part-type="genus">Euplectrus</tp:taxon-name-part>
                            <tp:taxon-name-part taxon-name-part-type="species">billbrowni</tp:taxon-name-part>
                            <object-id xmlns:xlink="http://www.w3.org/1999/xlink" content-type="zoobank" xlink:type="simple">http://zoobank.org/3A632EE4-0D95-4BD2-B6AD-B3FF2F7E89B3</object-id>
                        </tp:taxon-name><tp:taxon-authority>Hansson</tp:taxon-authority><tp:taxon-status xmlns:xlink="http://www.w3.org/1999/xlink" xlink:type="simple">sp. n.</tp:taxon-status><xref ref-type="fig" rid="F22">Figures 121–131</xref><xref ref-type="fig" rid="F8">, 27</xref><xref ref-type="fig" rid="F23">, 132–134</xref><xref ref-type="fig" rid="F95">, 739</xref><!--PageBreak--></tp:nomenclature><tp:treatment-sec sec-type="Material"><title>Material.</title><p>Holotype a female labeled “COSTA RICA: Alajuela, ACG, Rio Blanco Abajo, 23.vi.2005, E. Araya, ex <italic><tp:taxon-name><tp:taxon-name-part taxon-name-part-type="genus">Dyops</tp:taxon-name-part></tp:taxon-name></italic> chromatophilaDHJ01 eating <italic><tp:taxon-name><tp:taxon-name-part taxon-name-part-type="genus">Coussapoa</tp:taxon-name-part> <tp:taxon-name-part taxon-name-part-type="species">nymphaeifolia</tp:taxon-name-part></tp:taxon-name></italic>, sibling of wasp DHJPAR0028838, 05-SRNP-3556” (BMNH). Paratypes: 44♀ 21♂ with same label data as holotype (BMNH, CNC, INBio, MZLU, MIUCR, USNM).</p></tp:treatment-sec><tp:treatment-sec sec-type="Diagnosis"><title>Diagnosis.</title><p>Lower face medially reddish-brown (female, Fig. <xref ref-type="fig" rid="F22">122</xref>) or yellowish-white (male, Fig. <xref ref-type="fig" rid="F22">123</xref>), pale area reaching to outer lateral margin of toruli; scutellum with sides and posterior margin smooth (Fig. <xref ref-type="fig" rid="F23">134</xref>); female legs yellowish-brown (Fig. <xref ref-type="fig" rid="F22">121</xref>), male with fore and mid legs predominantly yellowish-white and hind leg yellowish-brown; male antenna with scape slightly expanded, widest in the middle, and 2.8× as long as wide (Fig. <xref ref-type="fig" rid="F22">127</xref>); petiole 0.8× as long as wide; gaster with anterior ½ yellowish-white with dark brown lateral margins, posterior ½ dark brown (Figs <xref ref-type="fig" rid="F22">124</xref>, <xref ref-type="fig" rid="F22">125</xref>).</p></tp:treatment-sec><tp:treatment-sec sec-type="Description"><title>Description.</title><p><italic>Female</italic>. Length of body 2.2 mm. Antenna with scape and pedicel yellowish-brown, flagellomeres 1–2 dark brown dorsally and yellowish-brown ventrally, 3–6 dark brown (Fig. <xref ref-type="fig" rid="F22">126</xref>). Mandibles yellowish-brown with base dark brown, palpi white. Head black and shiny, lower face medially reddish-brown, pale area reaching to outer lateral margin of toruli, and with parts lateral to pale area black (Fig. <xref ref-type="fig" rid="F22">122</xref>). Frons close to eyes with three rows of setae (Fig. <xref ref-type="fig" rid="F23">132</xref>). Vertex with very weak reticulation (Fig. <xref ref-type="fig" rid="F23">133</xref>). Occipital margin with a carina behind ocellar triangle (Fig. <xref ref-type="fig" rid="F23">133</xref>).</p><p>Mesosoma black and shiny (Fig. <xref ref-type="fig" rid="F22">121</xref>). Scutellum 1.0× as long as wide; with rather weak reticulation and with sides and posterior part smooth (Fig. <xref ref-type="fig" rid="F23">134</xref>). Dorsellum along anterior margin with a groove that is divided by longitudinal carinae (Fig. <xref ref-type="fig" rid="F95">739</xref>), groove medially 0.3× as long as length of dorsellum. Propodeum with very weak reticulation (Fig. <xref ref-type="fig" rid="F95">739</xref>); anteromedially with a semicircular cup; propodeal callus with ten setae. Legs yellowish-brown (Fig. <xref ref-type="fig" rid="F22">121</xref>). Fore wing: costal cell on ventral surface with two rows of setae in basal ½ and one row in apical ½, and margin with one seta close to marginal vein; with 13 admarginal setae in one row.</p><p>Gaster with anterior ½ yellowish-white with dark brown lateral margins, posterior ½ dark brown (Fig. <xref ref-type="fig" rid="F22">124</xref>).</p><p>Ratios. HE/MS/WM = 1.9/1.0/1.1; POL/OOL/POO = 8.0/4.1/1.0; OOL/DO = 1.2; WE/WF/WH/HH = 1.0/2.9/5.0/3.7; WH/WT = 1.1; PM/ST = 1.6; TS1/TS2/LT/LT1/LT2/LT3/LT4 = 4.9/3.6/7.1/2.7/1.7/1.0/1.6; LP/WP = 0.8; MM/LG = 1.1.</p><p><italic>Male</italic>. Length of body 1.8 mm. Scape white, somewhat expanded and widest in the middle (Fig. <xref ref-type="fig" rid="F22">127</xref>); sensory pores confined to apicoventral ⅔, sensory area white. Similar to female except pedicel and flagellomeres 1–2 yellowish-white and 3–6 brown dorsally and yellowish-brown ventrally (Fig. <xref ref-type="fig" rid="F22">127</xref>), lower face medially yellowish-white (Fig. <xref ref-type="fig" rid="F22">123</xref>); fore and mid legs predominantly yellowish-white, gaster shorter.</p><p>Ratios. LC/WS = 2.8; MM/LG = 1.3.</p></tp:treatment-sec><tp:treatment-sec sec-type="Hosts and biology"><title>Hosts and biology.</title><p>Feeding on last instar larva of <italic><tp:taxon-name><tp:taxon-name-part taxon-name-part-type="genus">Dyops</tp:taxon-name-part></tp:taxon-name></italic> chromatophilaDHJ01 (<tp:taxon-name><tp:taxon-name-part taxon-name-part-type="family">Erebidae</tp:taxon-name-part></tp:taxon-name>) feeding on <italic><tp:taxon-name><tp:taxon-name-part taxon-name-part-type="genus">Coussapoa</tp:taxon-name-part> <tp:taxon-name-part taxon-name-part-type="species">nymphaeifolia</tp:taxon-name-part></tp:taxon-name></italic> (<tp:taxon-name><tp:taxon-name-part taxon-name-part-type="family">Urticaceae</tp:taxon-name-part></tp:taxon-name>), parasitoid cocoons stuck to dead larva and substrate.</p></tp:treatment-sec><tp:treatment-sec sec-type="Distribution"><title>Distribution.</title><p>Costa Rica (Alajuela Province).</p></tp:treatment-sec><tp:treatment-sec sec-type="Etymology"><title>Etymology.</title><p>This species is named after Bill L. Brown, in recognition of his contribution to the understanding of ACG <tp:taxon-name><tp:taxon-name-part taxon-name-part-type="order">Hymenoptera</tp:taxon-name-part></tp:taxon-name> taxonomy.</p></tp:treatment-sec><tp:treatment-sec><!--Section generated to contain objects referenced in tp:taxon-treatment.--><fig id="F22" position="float" orientation="portrait"><label>Figures 121–131.</label><caption><p><italic><tp:taxon-name><tp:taxon-name-part taxon-name-part-type="genus">Euplectrus</tp:taxon-name-part></tp:taxon-name></italic> spp. <bold>121–127</bold> <italic><tp:taxon-name><tp:taxon-name-part taxon-name-part-type="genus">Euplectrus</tp:taxon-name-part> <tp:taxon-name-part taxon-name-part-type="species">billbrowni</tp:taxon-name-part></tp:taxon-name></italic> (DHJPAR0028838): <bold>121</bold> habitus in lateral view, female <bold>122</bold> head in frontal view, female <bold>123</bold> head in frontal view, male <bold>124</bold> gaster in dorsal view, female <bold>125</bold> gaster in dorsal view, male <bold>126</bold> antenna in lateral view, female <bold>127</bold> antenna in lateral view, male; <bold>128–131</bold> <italic><tp:taxon-name><tp:taxon-name-part taxon-name-part-type="genus">Euplectrus</tp:taxon-name-part> <tp:taxon-name-part taxon-name-part-type="species">davesmithi</tp:taxon-name-part></tp:taxon-name></italic> (DHJPAR0028811), female: <bold>128</bold> habitus in lateral view <bold>129</bold> head in frontal view <bold>130</bold> gaster in dorsal view <bold>131</bold> antenna in lateral view.</p></caption><graphic xmlns:xlink="http://www.w3.org/1999/xlink" xlink:href="zookeys-485-001-g022.jpg" position="float" orientation="portrait" xlink:type="simple" id="oo_39257.jpg"/></fig><fig id="F8" position="float" orientation="portrait"><label>Figures 27–30.</label><caption><p><italic><tp:taxon-name><tp:taxon-name-part taxon-name-part-type="genus">Euplectrus</tp:taxon-name-part></tp:taxon-name></italic> spp.: <bold>27</bold> pupae and cocoons of <italic><tp:taxon-name><tp:taxon-name-part taxon-name-part-type="genus">Euplectrus</tp:taxon-name-part> <tp:taxon-name-part taxon-name-part-type="species">xiomarae</tp:taxon-name-part></tp:taxon-name></italic> beneath the cadaver of a penultimate instar <italic><tp:taxon-name><tp:taxon-name-part taxon-name-part-type="genus">Hemiceras</tp:taxon-name-part> <tp:taxon-name-part taxon-name-part-type="species">clarki</tp:taxon-name-part></tp:taxon-name></italic> (<tp:taxon-name><tp:taxon-name-part taxon-name-part-type="family">Notodontidae</tp:taxon-name-part></tp:taxon-name>) (92-SRNP-4609); the yellow balls between the pupae are meconial pellets, one defecated by each larva immediately before pupation <bold>28</bold> prepupae of <italic><tp:taxon-name><tp:taxon-name-part taxon-name-part-type="genus">Euplectrus</tp:taxon-name-part> <tp:taxon-name-part taxon-name-part-type="species">wonyoungchoi</tp:taxon-name-part></tp:taxon-name></italic> in their partly spun cocoons beneath the cadaver of <italic><tp:taxon-name><tp:taxon-name-part taxon-name-part-type="genus">Elaphria</tp:taxon-name-part></tp:taxon-name></italic> Poole08 (<tp:taxon-name><tp:taxon-name-part taxon-name-part-type="family">Noctuidae</tp:taxon-name-part></tp:taxon-name>) (11-SRNP-32964); they have not yet defecated their meconial pellets <bold>29</bold> pupae of <italic><tp:taxon-name><tp:taxon-name-part taxon-name-part-type="genus">Euplectrus</tp:taxon-name-part> <tp:taxon-name-part taxon-name-part-type="species">lubomirmasneri</tp:taxon-name-part></tp:taxon-name></italic> beneath the cadaver of <italic><tp:taxon-name><tp:taxon-name-part taxon-name-part-type="genus">Cecharismena</tp:taxon-name-part> <tp:taxon-name-part taxon-name-part-type="species">zoum</tp:taxon-name-part></tp:taxon-name></italic> (<tp:taxon-name><tp:taxon-name-part taxon-name-part-type="family">Erebidae</tp:taxon-name-part></tp:taxon-name>) (14-SRNP-30332); the black balls are recently defecated meconial pellets <bold>30</bold> lateral view of the same <italic><tp:taxon-name><tp:taxon-name-part taxon-name-part-type="genus">Euplectrus</tp:taxon-name-part></tp:taxon-name></italic> and caterpillar as in Fig. 29.</p></caption><graphic xmlns:xlink="http://www.w3.org/1999/xlink" xlink:href="zookeys-485-001-g008.jpg" position="float" orientation="portrait" xlink:type="simple" id="oo_39243.jpg"/></fig><fig id="F23" position="float" orientation="portrait"><label>Figures 132–137.</label><caption><p><italic><tp:taxon-name><tp:taxon-name-part taxon-name-part-type="genus">Euplectrus</tp:taxon-name-part></tp:taxon-name></italic> spp., females. <bold>132–134</bold> <italic><tp:taxon-name><tp:taxon-name-part taxon-name-part-type="genus">Euplectrus</tp:taxon-name-part> <tp:taxon-name-part taxon-name-part-type="species">billbrowni</tp:taxon-name-part></tp:taxon-name></italic> (DHJPAR0028838): <bold>132</bold> head in frontal view <bold>133</bold> vertex <bold>134</bold> mesosoma in dorsal view; <bold>135–137</bold> <italic><tp:taxon-name><tp:taxon-name-part taxon-name-part-type="genus">Euplectrus</tp:taxon-name-part> <tp:taxon-name-part taxon-name-part-type="species">davesmithi</tp:taxon-name-part></tp:taxon-name></italic> (DHJPAR0028811): <bold>135</bold> head in frontal view <bold>136</bold> vertex <bold>137</bold> mesosoma in dorsal view.</p></caption><graphic xmlns:xlink="http://www.w3.org/1999/xlink" xlink:href="zookeys-485-001-g023.jpg" position="float" orientation="portrait" xlink:type="simple" id="oo_39258.jpg"/></fig><fig id="F95" position="float" orientation="portrait"><label>Figures 739–744.</label><caption><p><italic><tp:taxon-name><tp:taxon-name-part taxon-name-part-type="genus">Euplectrus</tp:taxon-name-part></tp:taxon-name></italic> spp., propodeum, females: <bold>739</bold> <italic><tp:taxon-name><tp:taxon-name-part taxon-name-part-type="genus">Euplectrus</tp:taxon-name-part> <tp:taxon-name-part taxon-name-part-type="species">billbrowni</tp:taxon-name-part></tp:taxon-name></italic> (DHJPAR0028838) <bold>740</bold> <italic><tp:taxon-name><tp:taxon-name-part taxon-name-part-type="genus">Euplectrus</tp:taxon-name-part> <tp:taxon-name-part taxon-name-part-type="species">bobwhartoni</tp:taxon-name-part></tp:taxon-name></italic> (DHJPAR0028861) <bold>741</bold> <italic><tp:taxon-name><tp:taxon-name-part taxon-name-part-type="genus">Euplectrus</tp:taxon-name-part> <tp:taxon-name-part taxon-name-part-type="species">carlosarmientoi</tp:taxon-name-part></tp:taxon-name></italic> (DHJPAR0023273) <bold>742</bold> <italic><tp:taxon-name><tp:taxon-name-part taxon-name-part-type="genus">Euplectrus</tp:taxon-name-part> <tp:taxon-name-part taxon-name-part-type="species">carlrettenmeyeri</tp:taxon-name-part></tp:taxon-name></italic> (DHJPAR0046912) <bold>743</bold> <italic><tp:taxon-name><tp:taxon-name-part taxon-name-part-type="genus">Euplectrus</tp:taxon-name-part> <tp:taxon-name-part taxon-name-part-type="species">charlesmicheneri</tp:taxon-name-part></tp:taxon-name></italic> (DHJPAR0031152) <bold>744</bold> <italic><tp:taxon-name><tp:taxon-name-part taxon-name-part-type="genus">Euplectrus</tp:taxon-name-part> <tp:taxon-name-part taxon-name-part-type="species">charlesporteri</tp:taxon-name-part></tp:taxon-name></italic> (97-SRNP-9717, no barcode).</p></caption><graphic xmlns:xlink="http://www.w3.org/1999/xlink" xlink:href="zookeys-485-001-g095.jpg" position="float" orientation="portrait" xlink:type="simple" id="oo_39330.jpg"/></fig></tp:treatment-sec></tp:taxon-treatment>
