# Supplementary material for: Integrative taxonomy of New World Euplectrus Westwood (Hymenoptera, Eulophidae), with focus on 55 new species from Area de Conservación Guanacaste, northwestern Costa Rica
Source: Zookeys. 2015 Mar 10;(485):1–236. doi: 10.3897/zookeys.485.9124 (PMC4361813; doi:10.3897/zookeys.485.9124)
Supplement: XML Treatment for Euplectrus bobwhartoni [file zookeys.485.9124-treatment9.xml]

<!DOCTYPE tp:taxon-treatment
  PUBLIC "-//TaxonX//DTD Taxonomic Treatment Publishing DTD v0 20100105//EN" "tax-treatment-NSO.dtd">
<tp:taxon-treatment xmlns:tp="http://www.plazi.org/taxpub"><tp:treatment-meta><kwd-group><label>Taxon classification</label><kwd><named-content content-type="kingdom">Animalia</named-content></kwd><kwd><named-content content-type="order">Hymenoptera</named-content></kwd><kwd><named-content content-type="family">Eulophidae</named-content></kwd></kwd-group><mixed-citation publication-type="journal"><person-group><name><surname>Hansson</surname><given-names>Christer</given-names></name><name><surname>Smith</surname><given-names>M. Alex</given-names></name><name><surname>Janzen</surname><given-names>Daniel H.</given-names></name><name><surname>Hallwachs</surname><given-names>Winnie</given-names></name></person-group><article-title>Integrative taxonomy of New World <italic><tp:taxon-name><tp:taxon-name-part taxon-name-part-type="genus">Euplectrus</tp:taxon-name-part></tp:taxon-name></italic> Westwood (<tp:taxon-name><tp:taxon-name-part taxon-name-part-type="order">Hymenoptera</tp:taxon-name-part></tp:taxon-name>, <tp:taxon-name><tp:taxon-name-part taxon-name-part-type="family">Eulophidae</tp:taxon-name-part></tp:taxon-name>), with focus on 55 new species from Area de Conservación Guanacaste, northwestern Costa Rica</article-title><source>Zookeys</source><day>10</day><month>3</month><year>2015</year><volume>2015</volume><issue>485</issue><fpage>1</fpage><lpage>236</lpage><pub-id pub-id-type="doi">10.3897/zookeys.485.9124</pub-id></mixed-citation></tp:treatment-meta><tp:nomenclature><tp:taxon-name>
                            <tp:taxon-name-part taxon-name-part-type="genus">Euplectrus</tp:taxon-name-part>
                            <tp:taxon-name-part taxon-name-part-type="species">bobwhartoni</tp:taxon-name-part>
                            <object-id xmlns:xlink="http://www.w3.org/1999/xlink" content-type="zoobank" xlink:type="simple">http://zoobank.org/CC481A0C-0F29-4AFD-97DF-CC2D588015A5</object-id>
                        </tp:taxon-name><tp:taxon-authority>Hansson</tp:taxon-authority><tp:taxon-status xmlns:xlink="http://www.w3.org/1999/xlink" xlink:type="simple">sp. n.</tp:taxon-status><xref ref-type="fig" rid="F14">Figures 60–63</xref><xref ref-type="fig" rid="F15">, 67–69</xref><xref ref-type="fig" rid="F95">, 740</xref></tp:nomenclature><tp:treatment-sec sec-type="Material"><title>Material.</title><p>Holotype a female labeled “COSTA RICA: Guanacaste, ACG, Sector Murcielago, Camino Bahia Hachal, 13.vi.2006, G. Pereira, ex <!--PageBreak--><italic><tp:taxon-name><tp:taxon-name-part taxon-name-part-type="genus">Bagisara</tp:taxon-name-part> <tp:taxon-name-part taxon-name-part-type="species">tristicta</tp:taxon-name-part></tp:taxon-name></italic> eating <italic><tp:taxon-name><tp:taxon-name-part taxon-name-part-type="genus">Herissantia</tp:taxon-name-part> <tp:taxon-name-part taxon-name-part-type="species">crispa</tp:taxon-name-part></tp:taxon-name></italic>, sibling of wasp DHJPAR0028861, 06-SRNP-17307” (BMNH). PARATYPES: 8♀: 1♀ with same label data as holotype (BMNH, INBio); <bold>Guanacaste:</bold> Parque Nacional Palo Verde, 50 m, LN 260952/385020, 5-16.vi.1999, malaise trap, I. Jiménez (6♀, CNC, INBio, USNM); <bold>Puntarenas:</bold> Peninsula Osa, Estación Agujas, 250-350 m, LS 276750/526550, 4-20.vi.1999, swept, J. Azofeifa (1♀, INBio).</p></tp:treatment-sec><tp:treatment-sec sec-type="Diagnosis"><title>Diagnosis.</title><p>Lower face medially yellowish-white with median part yellowish-brown, pale area reaching slightly outside outer lateral margin of toruli (Fig. <xref ref-type="fig" rid="F14">61</xref>); scutellum smooth medially and with very weak engraved reticulation laterally (Fig. <xref ref-type="fig" rid="F15">69</xref>); legs yellowish-brown (Fig. <xref ref-type="fig" rid="F14">60</xref>); petiole 0.5× as long as wide; gaster yellowish-brown with dark brown lateral margins (Fig. <xref ref-type="fig" rid="F14">62</xref>).</p></tp:treatment-sec><tp:treatment-sec sec-type="Description"><title>Description.</title><p><italic>Female</italic>. Length of body 2.6 mm. Antenna with scape yellowish-white in basal ½ and yellowish-brown in apical ½, pedicel yellowish-brown, flagellomeres 1–4 yellowish-brown ventrally and dark brown dorsally, 5–6 dark brown (Fig. <xref ref-type="fig" rid="F14">58</xref>). Mandibles and palpi white. Head black and shiny, lower face medially yellowish-white with median part yellowish-brown, pale area reaching slightly outside outer lateral margin of toruli, with parts between pale area and eyes black (Fig. <xref ref-type="fig" rid="F14">61</xref>). Frons close to eyes with two rows of setae (Fig. <xref ref-type="fig" rid="F15">67</xref>). Vertex smooth (Fig. <xref ref-type="fig" rid="F15">68</xref>). Occipital margin rounded (Fig. <xref ref-type="fig" rid="F15">68</xref>).</p><p>Mesosoma black and shiny (Fig. <xref ref-type="fig" rid="F14">60</xref>). Each sidelobe of mesoscutum with 13 setae. Scutellum 1.0× as long as wide; smooth medially and with very weak engraved reticulation laterally (Fig. <xref ref-type="fig" rid="F15">69</xref>). Dorsellum along anterior margin with a groove that is very narrow laterally and wide medially, medially 0.4× as long as length of dorsellum, groove is divided by longitudinal carinae (Fig. <xref ref-type="fig" rid="F95">740</xref>). Propodeum partly with very weak reticulation and partly smooth (Fig. <xref ref-type="fig" rid="F95">740</xref>); anteromedially with a short and wide triangular cup; propodeal callus with 12 setae. Legs yellowish-brown (Fig. <xref ref-type="fig" rid="F14">60</xref>). Fore wing: costal cell with two rows of setae on ventral surface, and margin with two setae close to marginal vein; with 24 admarginal setae, in two rows.</p><p>Gaster yellowish-brown with dark brown lateral margins (Fig. <xref ref-type="fig" rid="F14">62</xref>).</p><p>Ratios. HE/MS/WM = 2.1/1.0/1.3; POL/OOL/POO = 6.7/3.8/1.0; OOL/DO = 1.4; WE/WF/WH/HH = 1.0/2.6/4.6/3.5; WH/WT = 1.1; PM/ST = 1.2; TS1/TS2/LT/LT1/LT2/LT3/LT4 = 3.2/1.7/6.0/1.8/1.3/1.0/1.7; LP/WP = 0.5; MM/LG = 1.0.</p><p><italic>Male</italic>. Unknown.</p></tp:treatment-sec><tp:treatment-sec sec-type="Hosts and biology"><title>Hosts and biology.</title><p>Feeding on penultimate instar larva of <italic><tp:taxon-name><tp:taxon-name-part taxon-name-part-type="genus">Bagisara</tp:taxon-name-part> <tp:taxon-name-part taxon-name-part-type="species">tristicta</tp:taxon-name-part></tp:taxon-name></italic> (<tp:taxon-name><tp:taxon-name-part taxon-name-part-type="family">Noctuidae</tp:taxon-name-part></tp:taxon-name>) feeding on <italic><tp:taxon-name><tp:taxon-name-part taxon-name-part-type="genus">Herissantia</tp:taxon-name-part> <tp:taxon-name-part taxon-name-part-type="species">crispa</tp:taxon-name-part></tp:taxon-name></italic> (<tp:taxon-name><tp:taxon-name-part taxon-name-part-type="family">Malvaceae</tp:taxon-name-part></tp:taxon-name>), parasitoid cocoons stuck to dead larva and substrate.</p></tp:treatment-sec><tp:treatment-sec sec-type="Distribution"><title>Distribution.</title><p>Costa Rica (Guanacaste and Puntarenas Provinces).</p></tp:treatment-sec><tp:treatment-sec sec-type="Etymology"><title>Etymology.</title><p>This species is named after Bob A. Wharton, in recognition of his contribution to the understanding of ACG <tp:taxon-name><tp:taxon-name-part taxon-name-part-type="order">Hymenoptera</tp:taxon-name-part></tp:taxon-name> taxonomy.</p></tp:treatment-sec><tp:treatment-sec><!--Section generated to contain objects referenced in tp:taxon-treatment.--><fig id="F14" position="float" orientation="portrait"><label>Figures 53–63.</label><caption><p><italic><tp:taxon-name><tp:taxon-name-part taxon-name-part-type="genus">Euplectrus</tp:taxon-name-part></tp:taxon-name></italic> spp. <bold>53–59</bold> <italic><tp:taxon-name><tp:taxon-name-part taxon-name-part-type="genus">Euplectrus</tp:taxon-name-part> <tp:taxon-name-part taxon-name-part-type="species">alvarowillei</tp:taxon-name-part></tp:taxon-name></italic> (DHJPAR0028881): <bold>53</bold> habitus in lateral view, female <bold>54</bold> head in frontal view, female <bold>55</bold> head in frontal view, male <bold>56</bold> gaster in dorsal view, female <bold>57</bold> gaster in dorsal view, male <bold>58</bold> antenna in lateral view, female <bold>59</bold> antenna in lateral view, male <bold>60–63</bold> <italic><tp:taxon-name><tp:taxon-name-part taxon-name-part-type="genus">Euplectrus</tp:taxon-name-part> <tp:taxon-name-part taxon-name-part-type="species">bobwhartoni</tp:taxon-name-part></tp:taxon-name></italic> (DHJPAR0028861), female: <bold>60</bold> habitus in lateral view <bold>61</bold> head in frontal view <bold>62</bold> gaster in dorsal view <bold>63</bold> antenna in lateral view.</p></caption><graphic xmlns:xlink="http://www.w3.org/1999/xlink" xlink:href="zookeys-485-001-g014.jpg" position="float" orientation="portrait" xlink:type="simple" id="oo_39249.jpg"/></fig><fig id="F15" position="float" orientation="portrait"><label>Figures 64–69.</label><caption><p><italic><tp:taxon-name><tp:taxon-name-part taxon-name-part-type="genus">Euplectrus</tp:taxon-name-part></tp:taxon-name></italic> spp., females. <bold>64–66</bold> <italic><tp:taxon-name><tp:taxon-name-part taxon-name-part-type="genus">Euplectrus</tp:taxon-name-part> <tp:taxon-name-part taxon-name-part-type="species">alvarowillei</tp:taxon-name-part></tp:taxon-name></italic> (DHJPAR0028881): <bold>64</bold> head in frontal view <bold>65</bold> vertex <bold>66</bold> mesosoma in dorsal view <bold>67–69</bold> <italic><tp:taxon-name><tp:taxon-name-part taxon-name-part-type="genus">Euplectrus</tp:taxon-name-part> <tp:taxon-name-part taxon-name-part-type="species">bobwhartoni</tp:taxon-name-part></tp:taxon-name></italic> (DHJPAR0028861): <bold>67</bold> head in frontal view <bold>68</bold> vertex <bold>69</bold> mesosoma in dorsal view.</p></caption><graphic xmlns:xlink="http://www.w3.org/1999/xlink" xlink:href="zookeys-485-001-g015.jpg" position="float" orientation="portrait" xlink:type="simple" id="oo_39250.jpg"/></fig><fig id="F95" position="float" orientation="portrait"><label>Figures 739–744.</label><caption><p><italic><tp:taxon-name><tp:taxon-name-part taxon-name-part-type="genus">Euplectrus</tp:taxon-name-part></tp:taxon-name></italic> spp., propodeum, females: <bold>739</bold> <italic><tp:taxon-name><tp:taxon-name-part taxon-name-part-type="genus">Euplectrus</tp:taxon-name-part> <tp:taxon-name-part taxon-name-part-type="species">billbrowni</tp:taxon-name-part></tp:taxon-name></italic> (DHJPAR0028838) <bold>740</bold> <italic><tp:taxon-name><tp:taxon-name-part taxon-name-part-type="genus">Euplectrus</tp:taxon-name-part> <tp:taxon-name-part taxon-name-part-type="species">bobwhartoni</tp:taxon-name-part></tp:taxon-name></italic> (DHJPAR0028861) <bold>741</bold> <italic><tp:taxon-name><tp:taxon-name-part taxon-name-part-type="genus">Euplectrus</tp:taxon-name-part> <tp:taxon-name-part taxon-name-part-type="species">carlosarmientoi</tp:taxon-name-part></tp:taxon-name></italic> (DHJPAR0023273) <bold>742</bold> <italic><tp:taxon-name><tp:taxon-name-part taxon-name-part-type="genus">Euplectrus</tp:taxon-name-part> <tp:taxon-name-part taxon-name-part-type="species">carlrettenmeyeri</tp:taxon-name-part></tp:taxon-name></italic> (DHJPAR0046912) <bold>743</bold> <italic><tp:taxon-name><tp:taxon-name-part taxon-name-part-type="genus">Euplectrus</tp:taxon-name-part> <tp:taxon-name-part taxon-name-part-type="species">charlesmicheneri</tp:taxon-name-part></tp:taxon-name></italic> (DHJPAR0031152) <bold>744</bold> <italic><tp:taxon-name><tp:taxon-name-part taxon-name-part-type="genus">Euplectrus</tp:taxon-name-part> <tp:taxon-name-part taxon-name-part-type="species">charlesporteri</tp:taxon-name-part></tp:taxon-name></italic> (97-SRNP-9717, no barcode).</p></caption><graphic xmlns:xlink="http://www.w3.org/1999/xlink" xlink:href="zookeys-485-001-g095.jpg" position="float" orientation="portrait" xlink:type="simple" id="oo_39330.jpg"/></fig></tp:treatment-sec></tp:taxon-treatment>
