# Supplementary material for: Integrative taxonomy of New World Euplectrus Westwood (Hymenoptera, Eulophidae), with focus on 55 new species from Area de Conservación Guanacaste, northwestern Costa Rica
Source: Zookeys. 2015 Mar 10;(485):1–236. doi: 10.3897/zookeys.485.9124 (PMC4361813; doi:10.3897/zookeys.485.9124)
Supplement: XML Treatment for Euplectrus carlosarmientoi [file zookeys.485.9124-treatment10.xml]

<!DOCTYPE tp:taxon-treatment
  PUBLIC "-//TaxonX//DTD Taxonomic Treatment Publishing DTD v0 20100105//EN" "tax-treatment-NSO.dtd">
<tp:taxon-treatment xmlns:tp="http://www.plazi.org/taxpub"><tp:treatment-meta><kwd-group><label>Taxon classification</label><kwd><named-content content-type="kingdom">Animalia</named-content></kwd><kwd><named-content content-type="order">Hymenoptera</named-content></kwd><kwd><named-content content-type="family">Eulophidae</named-content></kwd></kwd-group><mixed-citation publication-type="journal"><person-group><name><surname>Hansson</surname><given-names>Christer</given-names></name><name><surname>Smith</surname><given-names>M. Alex</given-names></name><name><surname>Janzen</surname><given-names>Daniel H.</given-names></name><name><surname>Hallwachs</surname><given-names>Winnie</given-names></name></person-group><article-title>Integrative taxonomy of New World <italic><tp:taxon-name><tp:taxon-name-part taxon-name-part-type="genus">Euplectrus</tp:taxon-name-part></tp:taxon-name></italic> Westwood (<tp:taxon-name><tp:taxon-name-part taxon-name-part-type="order">Hymenoptera</tp:taxon-name-part></tp:taxon-name>, <tp:taxon-name><tp:taxon-name-part taxon-name-part-type="family">Eulophidae</tp:taxon-name-part></tp:taxon-name>), with focus on 55 new species from Area de Conservación Guanacaste, northwestern Costa Rica</article-title><source>Zookeys</source><day>10</day><month>3</month><year>2015</year><volume>2015</volume><issue>485</issue><fpage>1</fpage><lpage>236</lpage><pub-id pub-id-type="doi">10.3897/zookeys.485.9124</pub-id></mixed-citation></tp:treatment-meta><tp:nomenclature><tp:taxon-name>
                            <tp:taxon-name-part taxon-name-part-type="genus">Euplectrus</tp:taxon-name-part>
                            <tp:taxon-name-part taxon-name-part-type="species">carlosarmientoi</tp:taxon-name-part>
                            <object-id xmlns:xlink="http://www.w3.org/1999/xlink" content-type="zoobank" xlink:type="simple">http://zoobank.org/92833AB7-6C57-4294-94AC-CBDAF6CC0167</object-id>
                        </tp:taxon-name><tp:taxon-authority>Hansson</tp:taxon-authority><tp:taxon-status xmlns:xlink="http://www.w3.org/1999/xlink" xlink:type="simple">sp. n.</tp:taxon-status><xref ref-type="fig" rid="F24">Figures 138–144</xref><xref ref-type="fig" rid="F25">, 149–151</xref><xref ref-type="fig" rid="F95">, 741</xref><!--PageBreak--></tp:nomenclature><tp:treatment-sec sec-type="Material"><title>Material.</title><p>Holotype a female labeled “COSTA RICA: Guanacaste, ACG, Sector Cacao, 18.xii.2007, D. Garcia, ex <italic><tp:taxon-name><tp:taxon-name-part taxon-name-part-type="genus">Oxidia</tp:taxon-name-part> <tp:taxon-name-part taxon-name-part-type="species">apidania</tp:taxon-name-part></tp:taxon-name></italic> eating <italic><tp:taxon-name><tp:taxon-name-part taxon-name-part-type="genus">Inga</tp:taxon-name-part> <tp:taxon-name-part taxon-name-part-type="species">punctata</tp:taxon-name-part></tp:taxon-name></italic>, sibling of wasp DHJPAR0023273, 07-SRNP-47481” (BMNH). PARATYPES: 4♀ 3♂ with same label data as holotype (BMNH, INBio).</p></tp:treatment-sec><tp:treatment-sec sec-type="Diagnosis"><title>Diagnosis.</title><p>Entire lower face yellowish-white with median part yellowish-brown (female, Fig. <xref ref-type="fig" rid="F24">139</xref>) or completely white (male, Fig. <xref ref-type="fig" rid="F24">140</xref>), parts close to eyes extending above level of upper margin of toruli; dorsellum without groove or foveae along anterior margin (Fig. <xref ref-type="fig" rid="F95">741</xref>); fore and mid legs yellowish-white, hind leg yellowish-brown (Fig. <xref ref-type="fig" rid="F24">138</xref>); petiole 1.0× as long as wide; gaster with anterior ½ white with wide dark brown lateral margins, posterior ½ dark brown (Figs <xref ref-type="fig" rid="F24">141</xref>, <xref ref-type="fig" rid="F24">142</xref>); male antenna with scape slightly expanded and widest in the middle, 2.8× as long as wide (Fig. <xref ref-type="fig" rid="F24">144</xref>), flagellomeres 2–5 with a basal whorl of erect setae.</p></tp:treatment-sec><tp:treatment-sec sec-type="Description"><title>Description.</title><p><italic>Female</italic>. Length of body 2.3 mm. Antenna with scape yellowish-white, pedicel yellowish-brown, flagellomeres pale brown (Fig. <xref ref-type="fig" rid="F24">143</xref>). Mandibles and palpi yellowish-white. Head black and shiny, entire lower face yellowish-white with median part yellowish-brown, parts close to eyes extending above level of upper margin of toruli (Fig. <xref ref-type="fig" rid="F24">139</xref>); vertex with parts lateral to ocellar triangle dark yellowish-brown. Frons close to eyes with two rows of setae (Fig. <xref ref-type="fig" rid="F25">149</xref>). Vertex smooth (Fig. <xref ref-type="fig" rid="F25">150</xref>). Occipital margin with a weak carina behind ocellar triangle (Fig. <xref ref-type="fig" rid="F25">150</xref>).</p><p>Mesosoma black and shiny (Fig. <xref ref-type="fig" rid="F24">138</xref>). Each sidelobe of mesoscutum with 14 setae. Scutellum 1.0× as long as wide; with strong engraved reticulation (Fig. <xref ref-type="fig" rid="F25">151</xref>). Dorsellum without groove along anterior margin (Fig. <xref ref-type="fig" rid="F95">741</xref>). Propodeum smooth (Fig. <xref ref-type="fig" rid="F95">741</xref>); anteromedially with a semicircular cup; propodeal callus with seven setae. Fore and mid legs yellowish-white, hind leg yellowish-brown (Fig. <xref ref-type="fig" rid="F24">138</xref>). Fore wing: costal cell with two rows of setae on ventral surface, and margin with four setae close to marginal vein; with 15 admarginal setae, in one row.</p><p>Gaster with anterior ½ white with wide dark brown lateral margins, posterior ½ dark brown (Fig. <xref ref-type="fig" rid="F24">141</xref>).</p><p>Ratios. HE/MS/WM = 2.3/1.0/1.8; POL/OOL/POO = 4.5/2.3/1.0; OOL/DO = 1.4; WE/WF/WH/HH = 1.0/2.3/4.4/3.1; WH/WT = 1.1; PM/ST = 1.6; TS1/TS2/LT/LT1/LT2/LT3/LT4 = 4.7/2.7/7.1/2.9/1.6/1.0/1.6; LP/WP = 1.0; MM/LG = 1.1.</p><p><italic>Male</italic>. Length of body 1.9 mm. Scape slightly expanded and widest in the middle (Fig. <xref ref-type="fig" rid="F24">144</xref>), sensory pores confined to ventral margin. Otherwise similar to female except flagellomeres 2–5 with a basal whorl of erect setae (Fig. <xref ref-type="fig" rid="F24">144</xref>), lower face completely white (Fig. <xref ref-type="fig" rid="F24">140</xref>); scutellum with very weak reticulation in posterior ¾; gaster shorter.</p><p>Ratios. LC/WS = 2.8; MM/LG = 1.2.</p></tp:treatment-sec><tp:treatment-sec sec-type="Hosts and biology"><title>Hosts and biology.</title><p>Feeding on penultimate instar larva of <italic><tp:taxon-name><tp:taxon-name-part taxon-name-part-type="genus">Oxidia</tp:taxon-name-part> <tp:taxon-name-part taxon-name-part-type="species">apidania</tp:taxon-name-part></tp:taxon-name></italic> (<tp:taxon-name><tp:taxon-name-part taxon-name-part-type="family">Geometridae</tp:taxon-name-part></tp:taxon-name>) feeding on <italic><tp:taxon-name><tp:taxon-name-part taxon-name-part-type="genus">Inga</tp:taxon-name-part> <tp:taxon-name-part taxon-name-part-type="species">punctata</tp:taxon-name-part></tp:taxon-name></italic> (<tp:taxon-name><tp:taxon-name-part taxon-name-part-type="family">Fabaceae</tp:taxon-name-part></tp:taxon-name>), parasitoid cocoons stuck to dead larva and substrate.</p></tp:treatment-sec><tp:treatment-sec sec-type="Distribution"><title>Distribution.</title><p>Costa Rica (Guanacaste Province).</p></tp:treatment-sec><tp:treatment-sec sec-type="Etymology"><title>Etymology.</title><p>This species is named after Carlos E. Sarmiento, in recognition of his contribution to the understanding of ACG <tp:taxon-name><tp:taxon-name-part taxon-name-part-type="order">Hymenoptera</tp:taxon-name-part></tp:taxon-name> taxonomy.</p><!--PageBreak--></tp:treatment-sec><tp:treatment-sec><!--Section generated to contain objects referenced in tp:taxon-treatment.--><fig id="F24" position="float" orientation="portrait"><label>Figures 138–148.</label><caption><p><italic><tp:taxon-name><tp:taxon-name-part taxon-name-part-type="genus">Euplectrus</tp:taxon-name-part></tp:taxon-name></italic> spp. <bold>138–144</bold> <italic><tp:taxon-name><tp:taxon-name-part taxon-name-part-type="genus">Euplectrus</tp:taxon-name-part> <tp:taxon-name-part taxon-name-part-type="species">carlosarmientoi</tp:taxon-name-part></tp:taxon-name></italic> (DHJPAR0023273): <bold>138</bold> habitus in lateral view, female <bold>139</bold> head in frontal view, female <bold>140</bold> head in frontal view, male <bold>141</bold> gaster in dorsal view, female <bold>142</bold> gaster in dorsal view, male <bold>143</bold> antenna in lateral view, female <bold>144</bold> antenna in lateral view, male; <bold>145–148</bold> <italic><tp:taxon-name><tp:taxon-name-part taxon-name-part-type="genus">Euplectrus</tp:taxon-name-part> <tp:taxon-name-part taxon-name-part-type="species">dianariasae</tp:taxon-name-part></tp:taxon-name></italic> (DHJPAR0046906), female: <bold>145</bold> habitus in lateral view <bold>146</bold> head in frontal view <bold>147</bold> gaster in dorsal view <bold>148</bold> antenna in lateral view.</p></caption><graphic xmlns:xlink="http://www.w3.org/1999/xlink" xlink:href="zookeys-485-001-g024.jpg" position="float" orientation="portrait" xlink:type="simple" id="oo_39259.jpg"/></fig><fig id="F25" position="float" orientation="portrait"><label>Figures 149–154.</label><caption><p><italic><tp:taxon-name><tp:taxon-name-part taxon-name-part-type="genus">Euplectrus</tp:taxon-name-part></tp:taxon-name></italic> spp., females. <bold>149–151</bold> <italic><tp:taxon-name><tp:taxon-name-part taxon-name-part-type="genus">Euplectrus</tp:taxon-name-part> <tp:taxon-name-part taxon-name-part-type="species">carlosarmientoi</tp:taxon-name-part></tp:taxon-name></italic> (DHJPAR0023273): <bold>149</bold> head in frontal view <bold>150</bold> vertex <bold>151</bold> mesosoma in dorsal view; <bold>152–154</bold> <italic><tp:taxon-name><tp:taxon-name-part taxon-name-part-type="genus">Euplectrus</tp:taxon-name-part> <tp:taxon-name-part taxon-name-part-type="species">dianariasae</tp:taxon-name-part></tp:taxon-name></italic> (DHJPAR0046906): <bold>152</bold> head in frontal view <bold>153</bold> vertex <bold>154</bold> mesosoma in dorsal view.</p></caption><graphic xmlns:xlink="http://www.w3.org/1999/xlink" xlink:href="zookeys-485-001-g025.jpg" position="float" orientation="portrait" xlink:type="simple" id="oo_39260.jpg"/></fig><fig id="F95" position="float" orientation="portrait"><label>Figures 739–744.</label><caption><p><italic><tp:taxon-name><tp:taxon-name-part taxon-name-part-type="genus">Euplectrus</tp:taxon-name-part></tp:taxon-name></italic> spp., propodeum, females: <bold>739</bold> <italic><tp:taxon-name><tp:taxon-name-part taxon-name-part-type="genus">Euplectrus</tp:taxon-name-part> <tp:taxon-name-part taxon-name-part-type="species">billbrowni</tp:taxon-name-part></tp:taxon-name></italic> (DHJPAR0028838) <bold>740</bold> <italic><tp:taxon-name><tp:taxon-name-part taxon-name-part-type="genus">Euplectrus</tp:taxon-name-part> <tp:taxon-name-part taxon-name-part-type="species">bobwhartoni</tp:taxon-name-part></tp:taxon-name></italic> (DHJPAR0028861) <bold>741</bold> <italic><tp:taxon-name><tp:taxon-name-part taxon-name-part-type="genus">Euplectrus</tp:taxon-name-part> <tp:taxon-name-part taxon-name-part-type="species">carlosarmientoi</tp:taxon-name-part></tp:taxon-name></italic> (DHJPAR0023273) <bold>742</bold> <italic><tp:taxon-name><tp:taxon-name-part taxon-name-part-type="genus">Euplectrus</tp:taxon-name-part> <tp:taxon-name-part taxon-name-part-type="species">carlrettenmeyeri</tp:taxon-name-part></tp:taxon-name></italic> (DHJPAR0046912) <bold>743</bold> <italic><tp:taxon-name><tp:taxon-name-part taxon-name-part-type="genus">Euplectrus</tp:taxon-name-part> <tp:taxon-name-part taxon-name-part-type="species">charlesmicheneri</tp:taxon-name-part></tp:taxon-name></italic> (DHJPAR0031152) <bold>744</bold> <italic><tp:taxon-name><tp:taxon-name-part taxon-name-part-type="genus">Euplectrus</tp:taxon-name-part> <tp:taxon-name-part taxon-name-part-type="species">charlesporteri</tp:taxon-name-part></tp:taxon-name></italic> (97-SRNP-9717, no barcode).</p></caption><graphic xmlns:xlink="http://www.w3.org/1999/xlink" xlink:href="zookeys-485-001-g095.jpg" position="float" orientation="portrait" xlink:type="simple" id="oo_39330.jpg"/></fig></tp:treatment-sec></tp:taxon-treatment>
