# Supplementary material for: Integrative taxonomy of New World Euplectrus Westwood (Hymenoptera, Eulophidae), with focus on 55 new species from Area de Conservación Guanacaste, northwestern Costa Rica
Source: Zookeys. 2015 Mar 10;(485):1–236. doi: 10.3897/zookeys.485.9124 (PMC4361813; doi:10.3897/zookeys.485.9124)
Supplement: XML Treatment for Euplectrus carlrettenmeyeri [file zookeys.485.9124-treatment11.xml]

<!DOCTYPE tp:taxon-treatment
  PUBLIC "-//TaxonX//DTD Taxonomic Treatment Publishing DTD v0 20100105//EN" "tax-treatment-NSO.dtd">
<tp:taxon-treatment xmlns:tp="http://www.plazi.org/taxpub"><tp:treatment-meta><kwd-group><label>Taxon classification</label><kwd><named-content content-type="kingdom">Animalia</named-content></kwd><kwd><named-content content-type="order">Hymenoptera</named-content></kwd><kwd><named-content content-type="family">Eulophidae</named-content></kwd></kwd-group><mixed-citation publication-type="journal"><person-group><name><surname>Hansson</surname><given-names>Christer</given-names></name><name><surname>Smith</surname><given-names>M. Alex</given-names></name><name><surname>Janzen</surname><given-names>Daniel H.</given-names></name><name><surname>Hallwachs</surname><given-names>Winnie</given-names></name></person-group><article-title>Integrative taxonomy of New World <italic><tp:taxon-name><tp:taxon-name-part taxon-name-part-type="genus">Euplectrus</tp:taxon-name-part></tp:taxon-name></italic> Westwood (<tp:taxon-name><tp:taxon-name-part taxon-name-part-type="order">Hymenoptera</tp:taxon-name-part></tp:taxon-name>, <tp:taxon-name><tp:taxon-name-part taxon-name-part-type="family">Eulophidae</tp:taxon-name-part></tp:taxon-name>), with focus on 55 new species from Area de Conservación Guanacaste, northwestern Costa Rica</article-title><source>Zookeys</source><day>10</day><month>3</month><year>2015</year><volume>2015</volume><issue>485</issue><fpage>1</fpage><lpage>236</lpage><pub-id pub-id-type="doi">10.3897/zookeys.485.9124</pub-id></mixed-citation></tp:treatment-meta><tp:nomenclature><tp:taxon-name>
                            <tp:taxon-name-part taxon-name-part-type="genus">Euplectrus</tp:taxon-name-part>
                            <tp:taxon-name-part taxon-name-part-type="species">carlrettenmeyeri</tp:taxon-name-part>
                            <object-id xmlns:xlink="http://www.w3.org/1999/xlink" content-type="zoobank" xlink:type="simple">http://zoobank.org/02FA8070-DF34-4A16-AAF2-36230B8999C0</object-id>
                        </tp:taxon-name><tp:taxon-authority>Hansson</tp:taxon-authority><tp:taxon-status xmlns:xlink="http://www.w3.org/1999/xlink" xlink:type="simple">sp. n.</tp:taxon-status><xref ref-type="fig" rid="F26">Figures 155–161</xref><xref ref-type="fig" rid="F27">, 166–168</xref><xref ref-type="fig" rid="F95">, 742</xref></tp:nomenclature><tp:treatment-sec sec-type="Material"><title>Material.</title><p>Holotype a female labeled “COSTA RICA: Alajuela, ACG, Sector Rincon Rain Forest, Sendero Tucan, 25.xi.2011, P. Umana, ex <italic><tp:taxon-name><tp:taxon-name-part taxon-name-part-type="genus">Antiblemma</tp:taxon-name-part> <tp:taxon-name-part taxon-name-part-type="species">ceras</tp:taxon-name-part></tp:taxon-name></italic> eating <italic><tp:taxon-name><tp:taxon-name-part taxon-name-part-type="genus">Conostegia</tp:taxon-name-part> <tp:taxon-name-part taxon-name-part-type="species">xalapensis</tp:taxon-name-part></tp:taxon-name></italic>, sibling of wasp DHJPAR0046912, 11-SRNP-44933” (BMNH). PARATYPES: 8♀ 1♂ with same label data as holotype (BMNH, CNC, INBio, MZLU, USNM).</p></tp:treatment-sec><tp:treatment-sec sec-type="Diagnosis"><title>Diagnosis.</title><p>Lower face with median part yellowish-brown, pale area reaching to level of outer lateral margins of toruli (Figs <xref ref-type="fig" rid="F26">156</xref>, <xref ref-type="fig" rid="F26">157</xref>); antennal flagellum long, e.g. 1<sup>st</sup> flagellomere 3.0× as long as wide (Figs <xref ref-type="fig" rid="F26">160</xref>, <xref ref-type="fig" rid="F26">161</xref>); submarginal vein with four setae; legs yellowish-white with fore and mid coxae white (Fig. <xref ref-type="fig" rid="F26">155</xref>); petiole 1.3× as long as wide; gaster in female with anterior ½ white with dark brown lateral margins, followed by a wide dark brown transverse band, and with apex yellowish-brown (Fig. <xref ref-type="fig" rid="F26">158</xref>), in male with anterior ½ white with dark brown lateral margins and posterior ½ dark brown (Fig. <xref ref-type="fig" rid="F26">159</xref>); male antenna with scape slightly expanded and widest in the middle, 2.5× as long as wide (Fig. <xref ref-type="fig" rid="F26">161</xref>).</p></tp:treatment-sec><tp:treatment-sec sec-type="Description"><title>Description.</title><p><italic>Female</italic>. Length of body 2.2 mm. Antenna with scape yellowish-white, pedicel yellowish-brown, flagellomeres 1–2 pale brown, 3–6 dark brown (Fig. <xref ref-type="fig" rid="F26">160</xref>); flagellum long, e.g. 1<sup>st</sup> flagellomere 3.0× as long as wide. Mandibles and palpi white. Head black and shiny, lower face with median part yellowish-brown, pale area reaching to level of outer lateral margins of toruli, with parts between pale area and eyes black (Fig. <xref ref-type="fig" rid="F26">156</xref>). Frons close to eyes with two rows of setae (Fig. <xref ref-type="fig" rid="F27">166</xref>). Vertex with very weak reticulation inside ocellar triangle, smooth outside (Fig. <xref ref-type="fig" rid="F27">167</xref>). Occipital margin rounded (Fig. <xref ref-type="fig" rid="F27">167</xref>).</p><p>Mesosoma black and shiny (Fig. <xref ref-type="fig" rid="F26">155</xref>). Each sidelobe of mesoscutum with 13 setae. Scutellum 1.0× as long as wide; with very weak engraved reticulation, posterior margin smooth (Fig. <xref ref-type="fig" rid="F27">168</xref>). Dorsellum anteriorly with a very narrow groove that is divided by longitudinal carinae (Fig. <xref ref-type="fig" rid="F95">742</xref>), groove medially 0.1× as long as length of dorsellum. Propodeum with very weak reticulation (Fig. <xref ref-type="fig" rid="F95">742</xref>); anteromedially with a transverse semicircular cup; propodeal callus with eight setae. Legs yellowish-white with fore and mid coxae white (Fig. <xref ref-type="fig" rid="F26">155</xref>). Fore wing: submarginal vein with four setae; costal cell on ventral surface with one row of setae, and margin with five setae close to marginal vein; with 20 admarginal setae, partly in two rows.</p><p>Gaster with anterior ½ white with dark brown lateral margins, followed by a wide dark brown transverse band, and with apex yellowish-brown (Fig. <xref ref-type="fig" rid="F26">158</xref>).</p><p>Ratios. HE/MS/WM = 2.3/1.0/1.3; POL/OOL/POO = 4.7/1.8/1.0; OOL/DO = 0.9; WE/WF/WH/HH = 1.0/2.0/4.2/3.0; WH/WT = 1.1; PM/ST = 1.5; TS1/TS2/LT/LT1/LT2/LT3/LT4 = 3.4/2.2/5.7/1.3/1.3/1.0/1.7; LP/WP = 1.3; MM/LG = 1.2.</p><p><italic>Male</italic>. Length of body 2.1 mm. Scape slightly expanded and widest in the middle (Figs <xref ref-type="fig" rid="F26">161</xref>), sensory pores confined to apicoventral ¾. Otherwise similar to female except gaster with posterior ½ dark brown (Fig. <xref ref-type="fig" rid="F26">159</xref>) and shorter.</p><!--PageBreak--><p>Ratios. LC/WS = 2.5; MM/LG = 1.4.</p></tp:treatment-sec><tp:treatment-sec sec-type="Hosts and biology"><title>Hosts and biology.</title><p>Feeding on intermediate instar larva of <italic><tp:taxon-name><tp:taxon-name-part taxon-name-part-type="genus">Antiblemma</tp:taxon-name-part> <tp:taxon-name-part taxon-name-part-type="species">ceras</tp:taxon-name-part></tp:taxon-name></italic> (<tp:taxon-name><tp:taxon-name-part taxon-name-part-type="family">Erebidae</tp:taxon-name-part></tp:taxon-name>) feeding on <italic><tp:taxon-name><tp:taxon-name-part taxon-name-part-type="genus">Conostegia</tp:taxon-name-part> <tp:taxon-name-part taxon-name-part-type="species">xalapensis</tp:taxon-name-part></tp:taxon-name></italic> (<tp:taxon-name><tp:taxon-name-part taxon-name-part-type="family">Melastomataceae</tp:taxon-name-part></tp:taxon-name>), parasitoid cocoons stuck to dead larva and substrate.</p></tp:treatment-sec><tp:treatment-sec sec-type="Distribution"><title>Distribution.</title><p>Costa Rica (Alajuela Province).</p></tp:treatment-sec><tp:treatment-sec sec-type="Etymology"><title>Etymology.</title><p>This species is named after Carl W. Rettenmeyer, in recognition of his contribution to the understanding of ACG <tp:taxon-name><tp:taxon-name-part taxon-name-part-type="order">Hymenoptera</tp:taxon-name-part></tp:taxon-name> taxonomy.</p></tp:treatment-sec><tp:treatment-sec><!--Section generated to contain objects referenced in tp:taxon-treatment.--><fig id="F26" position="float" orientation="portrait"><label>Figures 155–165.</label><caption><p><italic><tp:taxon-name><tp:taxon-name-part taxon-name-part-type="genus">Euplectrus</tp:taxon-name-part></tp:taxon-name></italic> spp. <bold>155–161</bold> <italic><tp:taxon-name><tp:taxon-name-part taxon-name-part-type="genus">Euplectrus</tp:taxon-name-part> <tp:taxon-name-part taxon-name-part-type="species">carlrettenmeyeri</tp:taxon-name-part></tp:taxon-name></italic> (DHJPAR0046912): <bold>155</bold> habitus in lateral view, female <bold>156</bold> head in frontal view, female <bold>157</bold> head in frontal view, male <bold>158</bold> gaster in dorsal view, female <bold>159</bold> gaster in dorsal view, male <bold>160</bold> antenna in lateral view, female <bold>161</bold> antenna in lateral view, male <bold>162–165</bold> <italic><tp:taxon-name><tp:taxon-name-part taxon-name-part-type="genus">Euplectrus</tp:taxon-name-part> <tp:taxon-name-part taxon-name-part-type="species">garygibsoni</tp:taxon-name-part></tp:taxon-name></italic> (DHJPAR0042124), female: <bold>162</bold> habitus in lateral view <bold>163</bold> head in frontal view <bold>164</bold> gaster in dorsal view <bold>165</bold> antenna in lateral view.</p></caption><graphic xmlns:xlink="http://www.w3.org/1999/xlink" xlink:href="zookeys-485-001-g026.jpg" position="float" orientation="portrait" xlink:type="simple" id="oo_39261.jpg"/></fig><fig id="F27" position="float" orientation="portrait"><label>Figures 166–171.</label><caption><p><italic><tp:taxon-name><tp:taxon-name-part taxon-name-part-type="genus">Euplectrus</tp:taxon-name-part></tp:taxon-name></italic> spp., females. <bold>166–168</bold> <italic><tp:taxon-name><tp:taxon-name-part taxon-name-part-type="genus">Euplectrus</tp:taxon-name-part> <tp:taxon-name-part taxon-name-part-type="species">carlrettenmeyeri</tp:taxon-name-part></tp:taxon-name></italic> (DHJPAR0046912): <bold>166</bold> head in frontal view <bold>167</bold> vertex <bold>168</bold> mesosoma in dorsal view; <bold>169–171</bold> <italic><tp:taxon-name><tp:taxon-name-part taxon-name-part-type="genus">Euplectrus</tp:taxon-name-part> <tp:taxon-name-part taxon-name-part-type="species">garygibsoni</tp:taxon-name-part></tp:taxon-name></italic> (DHJPAR0042124): <bold>169</bold> head in frontal view <bold>170</bold> vertex <bold>171</bold> mesosoma in dorsal view.</p></caption><graphic xmlns:xlink="http://www.w3.org/1999/xlink" xlink:href="zookeys-485-001-g027.jpg" position="float" orientation="portrait" xlink:type="simple" id="oo_39262.jpg"/></fig><fig id="F95" position="float" orientation="portrait"><label>Figures 739–744.</label><caption><p><italic><tp:taxon-name><tp:taxon-name-part taxon-name-part-type="genus">Euplectrus</tp:taxon-name-part></tp:taxon-name></italic> spp., propodeum, females: <bold>739</bold> <italic><tp:taxon-name><tp:taxon-name-part taxon-name-part-type="genus">Euplectrus</tp:taxon-name-part> <tp:taxon-name-part taxon-name-part-type="species">billbrowni</tp:taxon-name-part></tp:taxon-name></italic> (DHJPAR0028838) <bold>740</bold> <italic><tp:taxon-name><tp:taxon-name-part taxon-name-part-type="genus">Euplectrus</tp:taxon-name-part> <tp:taxon-name-part taxon-name-part-type="species">bobwhartoni</tp:taxon-name-part></tp:taxon-name></italic> (DHJPAR0028861) <bold>741</bold> <italic><tp:taxon-name><tp:taxon-name-part taxon-name-part-type="genus">Euplectrus</tp:taxon-name-part> <tp:taxon-name-part taxon-name-part-type="species">carlosarmientoi</tp:taxon-name-part></tp:taxon-name></italic> (DHJPAR0023273) <bold>742</bold> <italic><tp:taxon-name><tp:taxon-name-part taxon-name-part-type="genus">Euplectrus</tp:taxon-name-part> <tp:taxon-name-part taxon-name-part-type="species">carlrettenmeyeri</tp:taxon-name-part></tp:taxon-name></italic> (DHJPAR0046912) <bold>743</bold> <italic><tp:taxon-name><tp:taxon-name-part taxon-name-part-type="genus">Euplectrus</tp:taxon-name-part> <tp:taxon-name-part taxon-name-part-type="species">charlesmicheneri</tp:taxon-name-part></tp:taxon-name></italic> (DHJPAR0031152) <bold>744</bold> <italic><tp:taxon-name><tp:taxon-name-part taxon-name-part-type="genus">Euplectrus</tp:taxon-name-part> <tp:taxon-name-part taxon-name-part-type="species">charlesporteri</tp:taxon-name-part></tp:taxon-name></italic> (97-SRNP-9717, no barcode).</p></caption><graphic xmlns:xlink="http://www.w3.org/1999/xlink" xlink:href="zookeys-485-001-g095.jpg" position="float" orientation="portrait" xlink:type="simple" id="oo_39330.jpg"/></fig></tp:treatment-sec></tp:taxon-treatment>
