# Supplementary material for: Integrative taxonomy of New World Euplectrus Westwood (Hymenoptera, Eulophidae), with focus on 55 new species from Area de Conservación Guanacaste, northwestern Costa Rica
Source: Zookeys. 2015 Mar 10;(485):1–236. doi: 10.3897/zookeys.485.9124 (PMC4361813; doi:10.3897/zookeys.485.9124)
Supplement: XML Treatment for Euplectrus charlesmicheneri [file zookeys.485.9124-treatment12.xml]

<!DOCTYPE tp:taxon-treatment
  PUBLIC "-//TaxonX//DTD Taxonomic Treatment Publishing DTD v0 20100105//EN" "tax-treatment-NSO.dtd">
<tp:taxon-treatment xmlns:tp="http://www.plazi.org/taxpub"><tp:treatment-meta><kwd-group><label>Taxon classification</label><kwd><named-content content-type="kingdom">Animalia</named-content></kwd><kwd><named-content content-type="order">Hymenoptera</named-content></kwd><kwd><named-content content-type="family">Eulophidae</named-content></kwd></kwd-group><mixed-citation publication-type="journal"><person-group><name><surname>Hansson</surname><given-names>Christer</given-names></name><name><surname>Smith</surname><given-names>M. Alex</given-names></name><name><surname>Janzen</surname><given-names>Daniel H.</given-names></name><name><surname>Hallwachs</surname><given-names>Winnie</given-names></name></person-group><article-title>Integrative taxonomy of New World <italic><tp:taxon-name><tp:taxon-name-part taxon-name-part-type="genus">Euplectrus</tp:taxon-name-part></tp:taxon-name></italic> Westwood (<tp:taxon-name><tp:taxon-name-part taxon-name-part-type="order">Hymenoptera</tp:taxon-name-part></tp:taxon-name>, <tp:taxon-name><tp:taxon-name-part taxon-name-part-type="family">Eulophidae</tp:taxon-name-part></tp:taxon-name>), with focus on 55 new species from Area de Conservación Guanacaste, northwestern Costa Rica</article-title><source>Zookeys</source><day>10</day><month>3</month><year>2015</year><volume>2015</volume><issue>485</issue><fpage>1</fpage><lpage>236</lpage><pub-id pub-id-type="doi">10.3897/zookeys.485.9124</pub-id></mixed-citation></tp:treatment-meta><tp:nomenclature><tp:taxon-name>
                            <tp:taxon-name-part taxon-name-part-type="genus">Euplectrus</tp:taxon-name-part>
                            <tp:taxon-name-part taxon-name-part-type="species">charlesmicheneri</tp:taxon-name-part>
                            <object-id xmlns:xlink="http://www.w3.org/1999/xlink" content-type="zoobank" xlink:type="simple">http://zoobank.org/5B279C51-68FE-48F4-B794-B33852AC9B7B</object-id>
                        </tp:taxon-name><tp:taxon-authority>Hansson</tp:taxon-authority><tp:taxon-status xmlns:xlink="http://www.w3.org/1999/xlink" xlink:type="simple">sp. n.</tp:taxon-status><xref ref-type="fig" rid="F5">Figures 16</xref><xref ref-type="fig" rid="F28">, 172–178</xref><xref ref-type="fig" rid="F29">, 183–185</xref><xref ref-type="fig" rid="F95">, 743</xref><!--PageBreak--></tp:nomenclature><tp:treatment-sec sec-type="Material"><title>Material.</title><p>Holotype a female labeled “COSTA RICA: Guanacaste, ACG, Sector Cacao, Sendero Nayo, 22.vi.2008, M. Pereira, ex <italic><tp:taxon-name><tp:taxon-name-part taxon-name-part-type="genus">Sicya</tp:taxon-name-part> <tp:taxon-name-part taxon-name-part-type="species">medangula</tp:taxon-name-part></tp:taxon-name></italic> eating <italic><tp:taxon-name><tp:taxon-name-part taxon-name-part-type="genus">Crossopetalum</tp:taxon-name-part> <tp:taxon-name-part taxon-name-part-type="species">parviflorum</tp:taxon-name-part></tp:taxon-name></italic>, sibling of wasp DHJPAR0031152, 08-SRNP-35772” (BMNH). PARATYPES: 11♀ 1♂: COSTA RICA: <bold>Guanacaste:</bold> 6♀ 1♂ with same label data as holotype (BMNH, INBio, MZLU); Sector Cacao, Estación Cacao, 25.vi.2008, H. Ramirez, ex <italic><tp:taxon-name><tp:taxon-name-part taxon-name-part-type="genus">Prochoerodes</tp:taxon-name-part> <tp:taxon-name-part taxon-name-part-type="species">marciana</tp:taxon-name-part></tp:taxon-name></italic> eating <italic><tp:taxon-name><tp:taxon-name-part taxon-name-part-type="genus">Prunus</tp:taxon-name-part> <tp:taxon-name-part taxon-name-part-type="species">annularis</tp:taxon-name-part></tp:taxon-name></italic>, sibling of wasp DHJPAR0031155, 08-SRNP-35835 (3♀, in CNC, USNM); Estación Pitilla, LN 330200/380200, 700 m, vi.1996, C. Moraga &amp; P. Rios (2♀, in INBio).</p></tp:treatment-sec><tp:treatment-sec sec-type="Diagnosis"><title>Diagnosis.</title><p>Lower face with median part yellowish-brown (female, Fig. <xref ref-type="fig" rid="F28">173</xref>) or yellowish-white (male, Fig. <xref ref-type="fig" rid="F28">174</xref>) reaching to level of outer margin of toruli; dorsellum without groove or foveae along anterior margin (Fig. <xref ref-type="fig" rid="F95">743</xref>); female with legs yellowish-brown with fore coxa yellowish-white (Fig. <xref ref-type="fig" rid="F28">172</xref>), male legs white with tarsi, apical ⅓ of hind femur and hind tibia yellowish-brown; petiole 1.3× as long as wide; gaster dark brown, anterior ½ white with dark brown lateral margins (Figs <xref ref-type="fig" rid="F28">175</xref>, <xref ref-type="fig" rid="F28">176</xref>); male antenna with scape expanded and widest in the middle, 2.3× as long as wide (Fig. <xref ref-type="fig" rid="F28">178</xref>).</p></tp:treatment-sec><tp:treatment-sec sec-type="Description"><title>Description.</title><p><italic>Female</italic>. Length of body 2.2 mm. Antenna with scape yellowish-white, pedicel yellowish-brown, flagellomeres 1–2 pale brown, 3–6 dark brown (Fig. <xref ref-type="fig" rid="F28">177</xref>). Mandibles and palpi yellowish-white. Head black and shiny, lower face with median part yellowish-brown reaching to level of outer margin of toruli and parts between pale area and eyes black (Fig. <xref ref-type="fig" rid="F28">173</xref>). Frons close to eyes with two rows of setae (Fig. <xref ref-type="fig" rid="F29">183</xref>). Vertex smooth (Fig. <xref ref-type="fig" rid="F29">184</xref>). Occipital margin with a weak carina (Fig. <xref ref-type="fig" rid="F29">184</xref>).</p><p>Mesosoma black and shiny (Fig. <xref ref-type="fig" rid="F28">172</xref>). Each sidelobe of mesoscutum with 11 setae. Scutellum 0.9× as long as wide; with weak engraved reticulation (Fig. <xref ref-type="fig" rid="F29">185</xref>). Dorsellum without groove or foveae along anterior margin (Fig. <xref ref-type="fig" rid="F95">743</xref>). Propodeum smooth (Fig. <xref ref-type="fig" rid="F95">743</xref>); anteromedially with a semicircular cup; propodeal callus with nine setae. Legs yellowish-brown with fore coxa yellowish-white (Fig. <xref ref-type="fig" rid="F28">172</xref>). Fore wing: costal cell with two rows of setae on ventral surface, and margin with seven setae close to marginal vein; with 17 admarginal setae, in one row.</p><p>Gaster dark brown, anterior ½ white with dark brown lateral margins (Fig. <xref ref-type="fig" rid="F28">175</xref>).</p><p>Ratios. HE/MS/WM = 2.3/1.0/1.2; POL/OOL/POO = 7.0/5.0/1.0; OOL/DO = 1.4; WE/WF/WH/HH = 1.0/2.5/4.6/3.2; WH/WT = 1.1; PM/ST = 1.8; TS1/TS2/LT/LT1/LT2/LT3/LT4 = 4.0/2.2/6.7/2.6/1.4/1.0/1.4; LP/WP = 1.3; MM/LG = 1.2.</p><p><italic>Male</italic>. Length of body 1.6 mm. Scape white, expanded and widest in the middle (Fig. <xref ref-type="fig" rid="F28">178</xref>), sensory pores confined to apicoventral ¾, sensory area pale as scape. Otherwise similar to female except pale area on lower face yellowish-white (Fig. <xref ref-type="fig" rid="F28">174</xref>); legs white with tarsi, apical ⅓ of hind femur and entire hind tibia yellowish-brown.</p><p>Ratios. LC/WS = 2.3; MM/LG = 1.2.</p></tp:treatment-sec><tp:treatment-sec sec-type="Hosts and biology"><title>Hosts and biology.</title><p>Feeding on intermediate instar larvae of <italic><tp:taxon-name><tp:taxon-name-part taxon-name-part-type="genus">Prochoerodes</tp:taxon-name-part> <tp:taxon-name-part taxon-name-part-type="species">marciana</tp:taxon-name-part></tp:taxon-name></italic> feeding on <italic><tp:taxon-name><tp:taxon-name-part taxon-name-part-type="genus">Prunus</tp:taxon-name-part> <tp:taxon-name-part taxon-name-part-type="species">annularis</tp:taxon-name-part></tp:taxon-name></italic> (<tp:taxon-name><tp:taxon-name-part taxon-name-part-type="family">Rosaceae</tp:taxon-name-part></tp:taxon-name>), and <italic><tp:taxon-name><tp:taxon-name-part taxon-name-part-type="genus">Sicya</tp:taxon-name-part> <tp:taxon-name-part taxon-name-part-type="species">medangula</tp:taxon-name-part></tp:taxon-name></italic> feeding on <italic><tp:taxon-name><tp:taxon-name-part taxon-name-part-type="genus">Crossopetalum</tp:taxon-name-part> <tp:taxon-name-part taxon-name-part-type="species">parviflorum</tp:taxon-name-part></tp:taxon-name></italic> (<tp:taxon-name><tp:taxon-name-part taxon-name-part-type="family">Celastraceae</tp:taxon-name-part></tp:taxon-name>) (both hosts are <tp:taxon-name><tp:taxon-name-part taxon-name-part-type="family">Geometridae</tp:taxon-name-part></tp:taxon-name>), parasitoid cocoons stuck to dead larva and substrate.</p></tp:treatment-sec><tp:treatment-sec sec-type="Distribution"><title>Distribution.</title><p>Costa Rica (Guanacaste Province).</p></tp:treatment-sec><tp:treatment-sec sec-type="Etymology"><title>Etymology.</title><p>This species is named after Charles D. Michener, in recognition of his contribution to the understanding of ACG <tp:taxon-name><tp:taxon-name-part taxon-name-part-type="order">Hymenoptera</tp:taxon-name-part></tp:taxon-name> taxonomy.</p></tp:treatment-sec><tp:treatment-sec><!--Section generated to contain objects referenced in tp:taxon-treatment.--><fig id="F5" position="float" orientation="portrait"><label>Figures 16–18.</label><caption><p><italic><tp:taxon-name><tp:taxon-name-part taxon-name-part-type="genus">Euplectrus</tp:taxon-name-part></tp:taxon-name></italic> spp.: <bold>16</bold> last instar <italic><tp:taxon-name><tp:taxon-name-part taxon-name-part-type="genus">Euplectrus</tp:taxon-name-part> <tp:taxon-name-part taxon-name-part-type="species">charlesmicheneri</tp:taxon-name-part></tp:taxon-name></italic> feeding on last instar <italic><tp:taxon-name><tp:taxon-name-part taxon-name-part-type="genus">Sicya</tp:taxon-name-part> <tp:taxon-name-part taxon-name-part-type="species">medangula</tp:taxon-name-part></tp:taxon-name></italic> (<tp:taxon-name><tp:taxon-name-part taxon-name-part-type="family">Geometridae</tp:taxon-name-part></tp:taxon-name>) (08-SRNP-35772) <bold>17</bold> last instar <italic><tp:taxon-name><tp:taxon-name-part taxon-name-part-type="genus">Euplectrus</tp:taxon-name-part> <tp:taxon-name-part taxon-name-part-type="species">johnnoyesi</tp:taxon-name-part></tp:taxon-name></italic> feeding on pen-penultimate instar <italic><tp:taxon-name><tp:taxon-name-part taxon-name-part-type="genus">Gonodonta</tp:taxon-name-part> <tp:taxon-name-part taxon-name-part-type="species">sinaldus</tp:taxon-name-part></tp:taxon-name></italic> (<tp:taxon-name><tp:taxon-name-part taxon-name-part-type="family">Erebidae</tp:taxon-name-part></tp:taxon-name>) (07-SRNP-33589) <bold>18</bold> last instar <italic><tp:taxon-name><tp:taxon-name-part taxon-name-part-type="genus">Euplectrus</tp:taxon-name-part> <tp:taxon-name-part taxon-name-part-type="species">magdae</tp:taxon-name-part></tp:taxon-name></italic> feeding on penultimate instar <italic><tp:taxon-name><tp:taxon-name-part taxon-name-part-type="genus">Pentobesa</tp:taxon-name-part></tp:taxon-name></italic> pinnaDHJ02 (<tp:taxon-name><tp:taxon-name-part taxon-name-part-type="family">Notodontidae</tp:taxon-name-part></tp:taxon-name>) (05-SRNP-19353).</p></caption><graphic xmlns:xlink="http://www.w3.org/1999/xlink" xlink:href="zookeys-485-001-g005.jpg" position="float" orientation="portrait" xlink:type="simple" id="oo_39240.jpg"/></fig><fig id="F28" position="float" orientation="portrait"><label>Figures 172–182.</label><caption><p><italic><tp:taxon-name><tp:taxon-name-part taxon-name-part-type="genus">Euplectrus</tp:taxon-name-part></tp:taxon-name></italic> spp. <bold>172–178</bold> <italic><tp:taxon-name><tp:taxon-name-part taxon-name-part-type="genus">Euplectrus</tp:taxon-name-part> <tp:taxon-name-part taxon-name-part-type="species">charlesmicheneri</tp:taxon-name-part></tp:taxon-name></italic> (DHJPAR0031152): <bold>172</bold> habitus in lateral view, female <bold>173</bold> head in frontal view, female <bold>174</bold> head in frontal view, male <bold>175</bold> gaster in dorsal view, female <bold>176</bold> gaster in dorsal view, male <bold>177</bold> antenna in lateral view, female <bold>178</bold> antenna in lateral view, male; <bold>179–182</bold> <italic><tp:taxon-name><tp:taxon-name-part taxon-name-part-type="genus">Euplectrus</tp:taxon-name-part> <tp:taxon-name-part taxon-name-part-type="species">gavinbroadi</tp:taxon-name-part></tp:taxon-name></italic> (DHJPAR0045450), female: <bold>179</bold> habitus in lateral view <bold>180</bold> head in frontal view <bold>181</bold> gaster in dorsal view <bold>182</bold> antenna in lateral view.</p></caption><graphic xmlns:xlink="http://www.w3.org/1999/xlink" xlink:href="zookeys-485-001-g028.jpg" position="float" orientation="portrait" xlink:type="simple" id="oo_39263.jpg"/></fig><fig id="F29" position="float" orientation="portrait"><label>Figures 183–188.</label><caption><p><italic><tp:taxon-name><tp:taxon-name-part taxon-name-part-type="genus">Euplectrus</tp:taxon-name-part></tp:taxon-name></italic> spp., females. <bold>183–185</bold> <italic><tp:taxon-name><tp:taxon-name-part taxon-name-part-type="genus">Euplectrus</tp:taxon-name-part> <tp:taxon-name-part taxon-name-part-type="species">charlesmicheneri</tp:taxon-name-part></tp:taxon-name></italic> (DHJPAR0031152): <bold>183</bold> head in frontal view <bold>184</bold> vertex <bold>185</bold> mesosoma in dorsal view; <bold>186–188</bold> <italic><tp:taxon-name><tp:taxon-name-part taxon-name-part-type="genus">Euplectrus</tp:taxon-name-part> <tp:taxon-name-part taxon-name-part-type="species">gavinbroadi</tp:taxon-name-part></tp:taxon-name></italic> (DHJPAR0045450): <bold>186</bold> head in frontal view <bold>187</bold> vertex <bold>188</bold> mesosoma in dorsal view.</p></caption><graphic xmlns:xlink="http://www.w3.org/1999/xlink" xlink:href="zookeys-485-001-g029.jpg" position="float" orientation="portrait" xlink:type="simple" id="oo_39264.jpg"/></fig><fig id="F95" position="float" orientation="portrait"><label>Figures 739–744.</label><caption><p><italic><tp:taxon-name><tp:taxon-name-part taxon-name-part-type="genus">Euplectrus</tp:taxon-name-part></tp:taxon-name></italic> spp., propodeum, females: <bold>739</bold> <italic><tp:taxon-name><tp:taxon-name-part taxon-name-part-type="genus">Euplectrus</tp:taxon-name-part> <tp:taxon-name-part taxon-name-part-type="species">billbrowni</tp:taxon-name-part></tp:taxon-name></italic> (DHJPAR0028838) <bold>740</bold> <italic><tp:taxon-name><tp:taxon-name-part taxon-name-part-type="genus">Euplectrus</tp:taxon-name-part> <tp:taxon-name-part taxon-name-part-type="species">bobwhartoni</tp:taxon-name-part></tp:taxon-name></italic> (DHJPAR0028861) <bold>741</bold> <italic><tp:taxon-name><tp:taxon-name-part taxon-name-part-type="genus">Euplectrus</tp:taxon-name-part> <tp:taxon-name-part taxon-name-part-type="species">carlosarmientoi</tp:taxon-name-part></tp:taxon-name></italic> (DHJPAR0023273) <bold>742</bold> <italic><tp:taxon-name><tp:taxon-name-part taxon-name-part-type="genus">Euplectrus</tp:taxon-name-part> <tp:taxon-name-part taxon-name-part-type="species">carlrettenmeyeri</tp:taxon-name-part></tp:taxon-name></italic> (DHJPAR0046912) <bold>743</bold> <italic><tp:taxon-name><tp:taxon-name-part taxon-name-part-type="genus">Euplectrus</tp:taxon-name-part> <tp:taxon-name-part taxon-name-part-type="species">charlesmicheneri</tp:taxon-name-part></tp:taxon-name></italic> (DHJPAR0031152) <bold>744</bold> <italic><tp:taxon-name><tp:taxon-name-part taxon-name-part-type="genus">Euplectrus</tp:taxon-name-part> <tp:taxon-name-part taxon-name-part-type="species">charlesporteri</tp:taxon-name-part></tp:taxon-name></italic> (97-SRNP-9717, no barcode).</p></caption><graphic xmlns:xlink="http://www.w3.org/1999/xlink" xlink:href="zookeys-485-001-g095.jpg" position="float" orientation="portrait" xlink:type="simple" id="oo_39330.jpg"/></fig></tp:treatment-sec></tp:taxon-treatment>
