# Supplementary material for: Integrative taxonomy of New World Euplectrus Westwood (Hymenoptera, Eulophidae), with focus on 55 new species from Area de Conservación Guanacaste, northwestern Costa Rica
Source: Zookeys. 2015 Mar 10;(485):1–236. doi: 10.3897/zookeys.485.9124 (PMC4361813; doi:10.3897/zookeys.485.9124)
Supplement: XML Treatment for Euplectrus charlesporteri [file zookeys.485.9124-treatment13.xml]

<!DOCTYPE tp:taxon-treatment
  PUBLIC "-//TaxonX//DTD Taxonomic Treatment Publishing DTD v0 20100105//EN" "tax-treatment-NSO.dtd">
<tp:taxon-treatment xmlns:tp="http://www.plazi.org/taxpub"><tp:treatment-meta><kwd-group><label>Taxon classification</label><kwd><named-content content-type="kingdom">Animalia</named-content></kwd><kwd><named-content content-type="order">Hymenoptera</named-content></kwd><kwd><named-content content-type="family">Eulophidae</named-content></kwd></kwd-group><mixed-citation publication-type="journal"><person-group><name><surname>Hansson</surname><given-names>Christer</given-names></name><name><surname>Smith</surname><given-names>M. Alex</given-names></name><name><surname>Janzen</surname><given-names>Daniel H.</given-names></name><name><surname>Hallwachs</surname><given-names>Winnie</given-names></name></person-group><article-title>Integrative taxonomy of New World <italic><tp:taxon-name><tp:taxon-name-part taxon-name-part-type="genus">Euplectrus</tp:taxon-name-part></tp:taxon-name></italic> Westwood (<tp:taxon-name><tp:taxon-name-part taxon-name-part-type="order">Hymenoptera</tp:taxon-name-part></tp:taxon-name>, <tp:taxon-name><tp:taxon-name-part taxon-name-part-type="family">Eulophidae</tp:taxon-name-part></tp:taxon-name>), with focus on 55 new species from Area de Conservación Guanacaste, northwestern Costa Rica</article-title><source>Zookeys</source><day>10</day><month>3</month><year>2015</year><volume>2015</volume><issue>485</issue><fpage>1</fpage><lpage>236</lpage><pub-id pub-id-type="doi">10.3897/zookeys.485.9124</pub-id></mixed-citation></tp:treatment-meta><tp:nomenclature><tp:taxon-name>
                            <tp:taxon-name-part taxon-name-part-type="genus">Euplectrus</tp:taxon-name-part>
                            <tp:taxon-name-part taxon-name-part-type="species">charlesporteri</tp:taxon-name-part>
                            <object-id xmlns:xlink="http://www.w3.org/1999/xlink" content-type="zoobank" xlink:type="simple">http://zoobank.org/D80823B2-02FC-4A0D-92B6-F3F7ECE279F9</object-id>
                        </tp:taxon-name><tp:taxon-authority>Hansson</tp:taxon-authority><tp:taxon-status xmlns:xlink="http://www.w3.org/1999/xlink" xlink:type="simple">sp. n.</tp:taxon-status><xref ref-type="fig" rid="F16">Figures 77–80</xref><xref ref-type="fig" rid="F17">, 84–86</xref><xref ref-type="fig" rid="F95">, 744</xref></tp:nomenclature><tp:treatment-sec sec-type="Material"><title>Material.</title><p>Holotype a female labeled “COSTA RICA: Guanacaste, ACG, Sector Horizones, 14.x.1997, gusaneros, ex <italic><tp:taxon-name><tp:taxon-name-part taxon-name-part-type="genus">Diastema</tp:taxon-name-part> <tp:taxon-name-part taxon-name-part-type="species">tigris</tp:taxon-name-part></tp:taxon-name></italic> eating <italic><tp:taxon-name><tp:taxon-name-part taxon-name-part-type="genus">Lantana</tp:taxon-name-part> <tp:taxon-name-part taxon-name-part-type="species">camara</tp:taxon-name-part></tp:taxon-name></italic>, no barcode, 97-SRNP-9717” (BMNH). PARATYPES: 3♀ with same label data as holotype (BMNH, INBio).</p></tp:treatment-sec><tp:treatment-sec sec-type="Diagnosis"><title>Diagnosis.</title><p>Lower face yellowish-white with median part yellowish-brown, leaving a black area close to eye as wide as shortest diameter of torulus (Fig. <xref ref-type="fig" rid="F16">78</xref>); vertex dark reddish-brown; legs yellowish-brown, fore and mid coxae yellowish-white (Fig. <xref ref-type="fig" rid="F16">77</xref>); petiole 1.0× as long as wide; gaster with anterior ½ yellowish-white and posterior ½ yellowish-brown, with dark brown lateral margins throughout (Fig. <xref ref-type="fig" rid="F16">79</xref>).</p></tp:treatment-sec><tp:treatment-sec sec-type="Description"><title>Description.</title><p><italic>Female</italic>. Length of body 2.5 mm. Antenna with scape white with apical ½ yellowish-brown, pedicel yellowish-brown, flagellomeres pale brown (Fig. <xref ref-type="fig" rid="F16">80</xref>). Mandibles and palpi white. Head black and shiny, lower face yellowish-white with median part yellowish-brown, leaving a black area close to eye as wide as shortest diameter of torulus (Fig. <xref ref-type="fig" rid="F16">78</xref>); vertex dark reddish-brown outside ocellar triangle, black inside ocellar triangle. Frons close to eyes with two rows of setae (Fig. <xref ref-type="fig" rid="F17">84</xref>). Vertex smooth outside ocellar triangle, with very weak reticulation inside ocellar triangle (Fig. <xref ref-type="fig" rid="F17">82</xref>). Occipital margin with a carina (Fig. <xref ref-type="fig" rid="F17">82</xref>).</p><p>Mesosoma black and shiny (Fig. <xref ref-type="fig" rid="F16">77</xref>). Each sidelobe of mesoscutum with 15 setae. Scutellum 1.0× as long as wide; with rather strong engraved reticulation with elongate meshes (Fig. <xref ref-type="fig" rid="F17">86</xref>). Dorsellum anteriorly with a wide groove that is divided by longitudinal carinae (Fig. <xref ref-type="fig" rid="F95">744</xref>), groove medially 0.5× as long as length of dorsellum. Propodeum smooth (Fig. <xref ref-type="fig" rid="F95">744</xref>); anteromedially with a semicircular cup; propodeal callus with 11 setae. Legs yellowish-brown, fore and mid coxae yellowish-white (Fig. <xref ref-type="fig" rid="F16">77</xref>). Fore wing: <!--PageBreak-->costal cell on ventral surface with two rows of setae in basal ½ and one row in distal ½, and margin with three setae close to marginal vein; with 15 admarginal setae, in one row.</p><p>Gaster with anterior ½ yellowish-white and posterior ½ yellowish-brown, with dark brown lateral margins throughout (Fig. <xref ref-type="fig" rid="F16">79</xref>).</p><p>Ratios. HE/MS/WM = 2.0/1.0/1.5; POL/OOL/POO = 4.8/2.8/1.0; OOL/DO = 1.6; WE/WF/WH/HH = 1.0/2.4/4.5/3.3; WH/WT = 1.1; PM/ST = 1.6; TS1/TS2/LT/LT1/LT2/LT3/LT4 = 3.4/2.0/6.4/2.3/1.4/1.0/1.1; LP/WP = 1.0; MM/LG = 1.1.</p><p><italic>Male</italic>. Unknown.</p></tp:treatment-sec><tp:treatment-sec sec-type="Hosts and biology"><title>Hosts and biology.</title><p>Feeding on last instar larva of <italic><tp:taxon-name><tp:taxon-name-part taxon-name-part-type="genus">Diastema</tp:taxon-name-part> <tp:taxon-name-part taxon-name-part-type="species">tigris</tp:taxon-name-part></tp:taxon-name></italic> (<tp:taxon-name><tp:taxon-name-part taxon-name-part-type="family">Noctuidae</tp:taxon-name-part></tp:taxon-name>) feeding on <italic><tp:taxon-name><tp:taxon-name-part taxon-name-part-type="genus">Lantana</tp:taxon-name-part> <tp:taxon-name-part taxon-name-part-type="species">camara</tp:taxon-name-part></tp:taxon-name></italic> (<tp:taxon-name><tp:taxon-name-part taxon-name-part-type="family">Verbenaceae</tp:taxon-name-part></tp:taxon-name>), parasitoid cocoons stuck to dead larva and substrate.</p></tp:treatment-sec><tp:treatment-sec sec-type="Distribution"><title>Distribution.</title><p>Costa Rica (Guanacaste Province).</p></tp:treatment-sec><tp:treatment-sec sec-type="Etymology"><title>Etymology.</title><p>This species is named after Charles C. Porter, in recognition of his contribution to the understanding of ACG <tp:taxon-name><tp:taxon-name-part taxon-name-part-type="order">Hymenoptera</tp:taxon-name-part></tp:taxon-name> taxonomy.</p></tp:treatment-sec><tp:treatment-sec><!--Section generated to contain objects referenced in tp:taxon-treatment.--><fig id="F16" position="float" orientation="portrait"><label>Figures 70–80.</label><caption><p><italic><tp:taxon-name><tp:taxon-name-part taxon-name-part-type="genus">Euplectrus</tp:taxon-name-part></tp:taxon-name></italic> spp. <bold>70–76</bold> <italic><tp:taxon-name><tp:taxon-name-part taxon-name-part-type="genus">Euplectrus</tp:taxon-name-part> <tp:taxon-name-part taxon-name-part-type="species">andybennetti</tp:taxon-name-part></tp:taxon-name></italic> (94-SRNP-5588, no barcode): <bold>70</bold> habitus in lateral view, female <bold>71</bold> head in frontal view, female <bold>72</bold> head in frontal view, male <bold>73</bold> gaster in dorsal view, female <bold>74</bold> gaster in dorsal view, male <bold>75</bold> antenna in lateral view, female <bold>76</bold> antenna in lateral view, male <bold>77–80</bold> <italic><tp:taxon-name><tp:taxon-name-part taxon-name-part-type="genus">Euplectrus</tp:taxon-name-part> <tp:taxon-name-part taxon-name-part-type="species">charlesporteri</tp:taxon-name-part></tp:taxon-name></italic> (97-SRNP-9717, no barcode), female: <bold>77</bold> habitus in lateral view <bold>78</bold> head in frontal view <bold>79</bold> gaster in dorsal view <bold>80</bold> antenna in lateral view.</p></caption><graphic xmlns:xlink="http://www.w3.org/1999/xlink" xlink:href="zookeys-485-001-g016.jpg" position="float" orientation="portrait" xlink:type="simple" id="oo_39251.jpg"/></fig><fig id="F17" position="float" orientation="portrait"><label>Figures 81–86.</label><caption><p><italic><tp:taxon-name><tp:taxon-name-part taxon-name-part-type="genus">Euplectrus</tp:taxon-name-part></tp:taxon-name></italic> spp., females. <bold>81–83</bold> <italic><tp:taxon-name><tp:taxon-name-part taxon-name-part-type="genus">Euplectrus</tp:taxon-name-part> <tp:taxon-name-part taxon-name-part-type="species">andybennetti</tp:taxon-name-part></tp:taxon-name></italic> (94-SRNP-5588, no barcode): <bold>81</bold> head in frontal view <bold>82</bold> vertex <bold>83</bold> mesosoma in dorsal view <bold>84–86</bold> <italic><tp:taxon-name><tp:taxon-name-part taxon-name-part-type="genus">Euplectrus</tp:taxon-name-part> <tp:taxon-name-part taxon-name-part-type="species">charlesporteri</tp:taxon-name-part></tp:taxon-name></italic> (97-SRNP-9717, no barcode): <bold>84</bold> head in frontal view <bold>85</bold> vertex <bold>86</bold> mesosoma in dorsal view.</p></caption><graphic xmlns:xlink="http://www.w3.org/1999/xlink" xlink:href="zookeys-485-001-g017.jpg" position="float" orientation="portrait" xlink:type="simple" id="oo_39252.jpg"/></fig><fig id="F95" position="float" orientation="portrait"><label>Figures 739–744.</label><caption><p><italic><tp:taxon-name><tp:taxon-name-part taxon-name-part-type="genus">Euplectrus</tp:taxon-name-part></tp:taxon-name></italic> spp., propodeum, females: <bold>739</bold> <italic><tp:taxon-name><tp:taxon-name-part taxon-name-part-type="genus">Euplectrus</tp:taxon-name-part> <tp:taxon-name-part taxon-name-part-type="species">billbrowni</tp:taxon-name-part></tp:taxon-name></italic> (DHJPAR0028838) <bold>740</bold> <italic><tp:taxon-name><tp:taxon-name-part taxon-name-part-type="genus">Euplectrus</tp:taxon-name-part> <tp:taxon-name-part taxon-name-part-type="species">bobwhartoni</tp:taxon-name-part></tp:taxon-name></italic> (DHJPAR0028861) <bold>741</bold> <italic><tp:taxon-name><tp:taxon-name-part taxon-name-part-type="genus">Euplectrus</tp:taxon-name-part> <tp:taxon-name-part taxon-name-part-type="species">carlosarmientoi</tp:taxon-name-part></tp:taxon-name></italic> (DHJPAR0023273) <bold>742</bold> <italic><tp:taxon-name><tp:taxon-name-part taxon-name-part-type="genus">Euplectrus</tp:taxon-name-part> <tp:taxon-name-part taxon-name-part-type="species">carlrettenmeyeri</tp:taxon-name-part></tp:taxon-name></italic> (DHJPAR0046912) <bold>743</bold> <italic><tp:taxon-name><tp:taxon-name-part taxon-name-part-type="genus">Euplectrus</tp:taxon-name-part> <tp:taxon-name-part taxon-name-part-type="species">charlesmicheneri</tp:taxon-name-part></tp:taxon-name></italic> (DHJPAR0031152) <bold>744</bold> <italic><tp:taxon-name><tp:taxon-name-part taxon-name-part-type="genus">Euplectrus</tp:taxon-name-part> <tp:taxon-name-part taxon-name-part-type="species">charlesporteri</tp:taxon-name-part></tp:taxon-name></italic> (97-SRNP-9717, no barcode).</p></caption><graphic xmlns:xlink="http://www.w3.org/1999/xlink" xlink:href="zookeys-485-001-g095.jpg" position="float" orientation="portrait" xlink:type="simple" id="oo_39330.jpg"/></fig></tp:treatment-sec></tp:taxon-treatment>
