# Supplementary material for: Integrative taxonomy of New World Euplectrus Westwood (Hymenoptera, Eulophidae), with focus on 55 new species from Area de Conservación Guanacaste, northwestern Costa Rica
Source: Zookeys. 2015 Mar 10;(485):1–236. doi: 10.3897/zookeys.485.9124 (PMC4361813; doi:10.3897/zookeys.485.9124)
Supplement: XML Treatment for Euplectrus chrisdarlingi [file zookeys.485.9124-treatment14.xml]

<!DOCTYPE tp:taxon-treatment
  PUBLIC "-//TaxonX//DTD Taxonomic Treatment Publishing DTD v0 20100105//EN" "tax-treatment-NSO.dtd">
<tp:taxon-treatment xmlns:tp="http://www.plazi.org/taxpub"><tp:treatment-meta><kwd-group><label>Taxon classification</label><kwd><named-content content-type="kingdom">Animalia</named-content></kwd><kwd><named-content content-type="order">Hymenoptera</named-content></kwd><kwd><named-content content-type="family">Eulophidae</named-content></kwd></kwd-group><mixed-citation publication-type="journal"><person-group><name><surname>Hansson</surname><given-names>Christer</given-names></name><name><surname>Smith</surname><given-names>M. Alex</given-names></name><name><surname>Janzen</surname><given-names>Daniel H.</given-names></name><name><surname>Hallwachs</surname><given-names>Winnie</given-names></name></person-group><article-title>Integrative taxonomy of New World <italic><tp:taxon-name><tp:taxon-name-part taxon-name-part-type="genus">Euplectrus</tp:taxon-name-part></tp:taxon-name></italic> Westwood (<tp:taxon-name><tp:taxon-name-part taxon-name-part-type="order">Hymenoptera</tp:taxon-name-part></tp:taxon-name>, <tp:taxon-name><tp:taxon-name-part taxon-name-part-type="family">Eulophidae</tp:taxon-name-part></tp:taxon-name>), with focus on 55 new species from Area de Conservación Guanacaste, northwestern Costa Rica</article-title><source>Zookeys</source><day>10</day><month>3</month><year>2015</year><volume>2015</volume><issue>485</issue><fpage>1</fpage><lpage>236</lpage><pub-id pub-id-type="doi">10.3897/zookeys.485.9124</pub-id></mixed-citation></tp:treatment-meta><tp:nomenclature><tp:taxon-name>
                            <tp:taxon-name-part taxon-name-part-type="genus">Euplectrus</tp:taxon-name-part>
                            <tp:taxon-name-part taxon-name-part-type="species">chrisdarlingi</tp:taxon-name-part>
                            <object-id xmlns:xlink="http://www.w3.org/1999/xlink" content-type="zoobank" xlink:type="simple">http://zoobank.org/337C0824-9AEA-4528-AC5C-6FF0917AAFC4</object-id>
                        </tp:taxon-name><tp:taxon-authority>Hansson</tp:taxon-authority><tp:taxon-status xmlns:xlink="http://www.w3.org/1999/xlink" xlink:type="simple">sp. n.</tp:taxon-status><xref ref-type="fig" rid="F30">Figures 189–195</xref><xref ref-type="fig" rid="F31">, 200–202</xref><xref ref-type="fig" rid="F96">, 745</xref><!--PageBreak--></tp:nomenclature><tp:treatment-sec sec-type="Material"><title>Material.</title><p>Holotype a female labeled “COSTA RICA: Guanacaste, ACG, Sector Pitilla, Pasmompa, 26.xii.2007, C. Moraga &amp; M. Rios, ex <italic><tp:taxon-name><tp:taxon-name-part taxon-name-part-type="genus">Letis</tp:taxon-name-part> <tp:taxon-name-part taxon-name-part-type="species">mycerina</tp:taxon-name-part></tp:taxon-name></italic> eating <italic><tp:taxon-name><tp:taxon-name-part taxon-name-part-type="genus">Inga</tp:taxon-name-part> <tp:taxon-name-part taxon-name-part-type="species">oerstediana</tp:taxon-name-part></tp:taxon-name></italic>, sibling of wasp DHJPAR0028698, 07-SRNP-34320” (BMNH). PARATYPES: 9♀ 1♂: <bold>Guanacaste:</bold> 6♀ 1♂ with same label data as holotype (BMNH, INBio, MZLU); 3♀ with same locality and host data but collected 8.xii.2007, sibling of wasp DHJPAR0028700, 07-SRNP-34119 (CNC, USNM).</p></tp:treatment-sec><tp:treatment-sec sec-type="Diagnosis"><title>Diagnosis.</title><p>Lower face with median part dark reddish-brown with two small yellowish-brown spots, pale area not reaching outside of outer lateral margins of toruli (Figs <xref ref-type="fig" rid="F30">190</xref>, <xref ref-type="fig" rid="F30">191</xref>); dorsellum anteriorly with a very narrow groove that is divided by longitudinal carinae (Fig. <xref ref-type="fig" rid="F96">745</xref>); legs yellowish-brown with fore and mid coxae yellowish-white (Fig. <xref ref-type="fig" rid="F30">189</xref>); gaster with anterior ½ white with dark brown lateral margins, posterior ½ dark brown (Figs <xref ref-type="fig" rid="F30">192</xref>, <xref ref-type="fig" rid="F30">193</xref>); petiole 0.8× as long as wide in female, 1.0× in male; male antenna with scape slightly expanded and widest in the middle, 2.9× as long as wide (Fig. <xref ref-type="fig" rid="F30">195</xref>).</p></tp:treatment-sec><tp:treatment-sec sec-type="Description"><title>Description.</title><p><italic>Female</italic>. Length of body 2.0 mm. Antenna with scape yellowish-brown with base yellowish-white, pedicel yellowish-brown, flagellomere 1 pale brown, 2–6 dark brown (Fig. <xref ref-type="fig" rid="F30">194</xref>). Mandibles and palpi yellowish-white. Head black and shiny, lower face with median part dark reddish-brown with two small yellowish-brown spots, pale area not reaching outside of outer lateral margins of toruli, and with parts between pale area and eyes black (Fig. <xref ref-type="fig" rid="F30">190</xref>). Frons close to eyes with one row of setae (Fig. <xref ref-type="fig" rid="F31">200</xref>). Vertex smooth (Fig. <xref ref-type="fig" rid="F31">201</xref>). Occipital margin with a carina (Fig. <xref ref-type="fig" rid="F31">201</xref>).</p><p>Mesosoma black and shiny (Fig. <xref ref-type="fig" rid="F30">189</xref>). Each sidelobe of mesoscutum with nine setae. Scutellum 0.9× as long as wide; with very weak engraved reticulation (Fig. <xref ref-type="fig" rid="F31">202</xref>). Dorsellum anteriorly with a narrow groove that is divided by longitudinal carinae (Fig. <xref ref-type="fig" rid="F96">745</xref>), groove medially 0.1× as long as length of dorsellum. Propodeum with very weak reticulation (Fig. <xref ref-type="fig" rid="F96">745</xref>); anteromedially with a transverse triangular cup; propodeal callus with 13 setae. Legs yellowish-brown with fore and mid coxae yellowish-white (Fig. <xref ref-type="fig" rid="F30">189</xref>). Fore wing: costal cell with one row of setae on ventral surface, and margin with two setae close to marginal vein; with 13 admarginal setae, in one row.</p><p>Gaster with anterior ½ white with dark brown lateral margins, posterior ½ dark brown (Fig. <xref ref-type="fig" rid="F30">192</xref>).</p><p>Ratios. HE/MS/WM = 2.4/1.0/1.1; POL/OOL/POO = 8.0/4.6/1.0; OOL/DO = 1.3; WE/WF/WH/HH = 1.0/2.4/4.4/3.3; WH/WT = 1.1; PM/ST = 1.6; TS1/TS2/LT/LT1/LT2/LT3/LT4 = 3.6/2.2/5.6/1.7/1.3/1.0/1.6; LP/WP = 0.8; MM/LG = 1.2.</p><p><italic>Male</italic>. Length of body 1.5 mm. Scape slightly expanded and widest in the middle (Fig. <xref ref-type="fig" rid="F30">195</xref>), sensory pores confined to apicoventral ¾, sensory area pale as scape. Otherwise similar to female except longer petiole.</p><p>Ratios. LC/WS = 2.9; LP/WP = 1.0: MM/LG = 1.2.</p></tp:treatment-sec><tp:treatment-sec sec-type="Hosts and biology"><title>Hosts and biology.</title><p>Feeding on penultimate instar larva of <italic><tp:taxon-name><tp:taxon-name-part taxon-name-part-type="genus">Letis</tp:taxon-name-part> <tp:taxon-name-part taxon-name-part-type="species">mycerina</tp:taxon-name-part></tp:taxon-name></italic> (<tp:taxon-name><tp:taxon-name-part taxon-name-part-type="family">Erebidae</tp:taxon-name-part></tp:taxon-name>) feeding on <italic><tp:taxon-name><tp:taxon-name-part taxon-name-part-type="genus">Inga</tp:taxon-name-part> <tp:taxon-name-part taxon-name-part-type="species">oerstediana</tp:taxon-name-part></tp:taxon-name></italic> (<tp:taxon-name><tp:taxon-name-part taxon-name-part-type="family">Fabaceae</tp:taxon-name-part></tp:taxon-name>), parasitoid cocoons stuck to dead larva and substrate.</p></tp:treatment-sec><tp:treatment-sec sec-type="Distribution"><title>Distribution.</title><p>Costa Rica (Guanacaste Province).</p></tp:treatment-sec><tp:treatment-sec sec-type="Etymology"><title>Etymology.</title><p>This species is named after D. Chris Darling, in recognition of his contribution to the understanding of ACG <tp:taxon-name><tp:taxon-name-part taxon-name-part-type="order">Hymenoptera</tp:taxon-name-part></tp:taxon-name> taxonomy.</p></tp:treatment-sec><tp:treatment-sec><!--Section generated to contain objects referenced in tp:taxon-treatment.--><fig id="F30" position="float" orientation="portrait"><label>Figures 189–199.</label><caption><p><italic><tp:taxon-name><tp:taxon-name-part taxon-name-part-type="genus">Euplectrus</tp:taxon-name-part></tp:taxon-name></italic> spp. <bold>189–195</bold> <italic><tp:taxon-name><tp:taxon-name-part taxon-name-part-type="genus">Euplectrus</tp:taxon-name-part> <tp:taxon-name-part taxon-name-part-type="species">chrisdarlingi</tp:taxon-name-part></tp:taxon-name></italic> (DHJPAR0028698): <bold>189</bold> habitus in lateral view, female <bold>190</bold> head in frontal view, female <bold>191</bold> head in frontal view, male <bold>192</bold> gaster in dorsal view, female <bold>193</bold> gaster in dorsal view, male <bold>194</bold> antenna in lateral view, female <bold>195</bold> antenna in lateral view, male; <bold>196–199</bold> <italic><tp:taxon-name><tp:taxon-name-part taxon-name-part-type="genus">Euplectrus</tp:taxon-name-part> <tp:taxon-name-part taxon-name-part-type="species">gerarddelvarei</tp:taxon-name-part></tp:taxon-name></italic> (DHJPAR0042126), female: <bold>196</bold> habitus in lateral view <bold>197</bold> head in frontal view <bold>198</bold> gaster in dorsal view <bold>199</bold> antenna in lateral view.</p></caption><graphic xmlns:xlink="http://www.w3.org/1999/xlink" xlink:href="zookeys-485-001-g030.jpg" position="float" orientation="portrait" xlink:type="simple" id="oo_39265.jpg"/></fig><fig id="F31" position="float" orientation="portrait"><label>Figures 200–205.</label><caption><p><italic><tp:taxon-name><tp:taxon-name-part taxon-name-part-type="genus">Euplectrus</tp:taxon-name-part></tp:taxon-name></italic> spp., females. <bold>200–202</bold> <italic><tp:taxon-name><tp:taxon-name-part taxon-name-part-type="genus">Euplectrus</tp:taxon-name-part> <tp:taxon-name-part taxon-name-part-type="species">chrisdarlingi</tp:taxon-name-part></tp:taxon-name></italic> (DHJPAR0028698): <bold>200</bold> head in frontal view <bold>201</bold> vertex <bold>202</bold> mesosoma in dorsal view; <bold>203–205</bold> <italic><tp:taxon-name><tp:taxon-name-part taxon-name-part-type="genus">Euplectrus</tp:taxon-name-part> <tp:taxon-name-part taxon-name-part-type="species">gerarddelvarei</tp:taxon-name-part></tp:taxon-name></italic> (DHJPAR0042126): <bold>203</bold> head in frontal view <bold>204</bold> vertex <bold>205</bold> mesosoma in dorsal view.</p></caption><graphic xmlns:xlink="http://www.w3.org/1999/xlink" xlink:href="zookeys-485-001-g031.jpg" position="float" orientation="portrait" xlink:type="simple" id="oo_39266.jpg"/></fig><fig id="F96" position="float" orientation="portrait"><label>Figures 745–750.</label><caption><p><italic><tp:taxon-name><tp:taxon-name-part taxon-name-part-type="genus">Euplectrus</tp:taxon-name-part></tp:taxon-name></italic> spp., propodeum, females: <bold>745</bold> <italic><tp:taxon-name><tp:taxon-name-part taxon-name-part-type="genus">Euplectrus</tp:taxon-name-part> <tp:taxon-name-part taxon-name-part-type="species">chrisdarlingi</tp:taxon-name-part></tp:taxon-name></italic> (DHJPAR0028698) <bold>746</bold> <italic><tp:taxon-name><tp:taxon-name-part taxon-name-part-type="genus">Euplectrus</tp:taxon-name-part> <tp:taxon-name-part taxon-name-part-type="species">chrisgrinteri</tp:taxon-name-part></tp:taxon-name></italic> (95-SRNP-3415, no barcode) <bold>747</bold> <italic><tp:taxon-name><tp:taxon-name-part taxon-name-part-type="genus">Euplectrus</tp:taxon-name-part> <tp:taxon-name-part taxon-name-part-type="species">corriemoreauae</tp:taxon-name-part></tp:taxon-name></italic> (DHJPAR0053131) <bold>748</bold> <italic><tp:taxon-name><tp:taxon-name-part taxon-name-part-type="genus">Euplectrus</tp:taxon-name-part> <tp:taxon-name-part taxon-name-part-type="species">daveroubiki</tp:taxon-name-part></tp:taxon-name></italic> (DHJPAR0023280) <bold>749</bold> <italic><tp:taxon-name><tp:taxon-name-part taxon-name-part-type="genus">Euplectrus</tp:taxon-name-part> <tp:taxon-name-part taxon-name-part-type="species">davesmithi</tp:taxon-name-part></tp:taxon-name></italic> (DHJPAR0028811) <bold>750</bold> <italic><tp:taxon-name><tp:taxon-name-part taxon-name-part-type="genus">Euplectrus</tp:taxon-name-part> <tp:taxon-name-part taxon-name-part-type="species">davidwahli</tp:taxon-name-part></tp:taxon-name></italic> (DHJPAR0042122).</p></caption><graphic xmlns:xlink="http://www.w3.org/1999/xlink" xlink:href="zookeys-485-001-g096.jpg" position="float" orientation="portrait" xlink:type="simple" id="oo_39331.jpg"/></fig></tp:treatment-sec></tp:taxon-treatment>
