# Supplementary material for: Integrative taxonomy of New World Euplectrus Westwood (Hymenoptera, Eulophidae), with focus on 55 new species from Area de Conservación Guanacaste, northwestern Costa Rica
Source: Zookeys. 2015 Mar 10;(485):1–236. doi: 10.3897/zookeys.485.9124 (PMC4361813; doi:10.3897/zookeys.485.9124)
Supplement: XML Treatment for Euplectrus chrisgrinteri [file zookeys.485.9124-treatment15.xml]

<!DOCTYPE tp:taxon-treatment
  PUBLIC "-//TaxonX//DTD Taxonomic Treatment Publishing DTD v0 20100105//EN" "tax-treatment-NSO.dtd">
<tp:taxon-treatment xmlns:tp="http://www.plazi.org/taxpub"><tp:treatment-meta><kwd-group><label>Taxon classification</label><kwd><named-content content-type="kingdom">Animalia</named-content></kwd><kwd><named-content content-type="order">Hymenoptera</named-content></kwd><kwd><named-content content-type="family">Eulophidae</named-content></kwd></kwd-group><mixed-citation publication-type="journal"><person-group><name><surname>Hansson</surname><given-names>Christer</given-names></name><name><surname>Smith</surname><given-names>M. Alex</given-names></name><name><surname>Janzen</surname><given-names>Daniel H.</given-names></name><name><surname>Hallwachs</surname><given-names>Winnie</given-names></name></person-group><article-title>Integrative taxonomy of New World <italic><tp:taxon-name><tp:taxon-name-part taxon-name-part-type="genus">Euplectrus</tp:taxon-name-part></tp:taxon-name></italic> Westwood (<tp:taxon-name><tp:taxon-name-part taxon-name-part-type="order">Hymenoptera</tp:taxon-name-part></tp:taxon-name>, <tp:taxon-name><tp:taxon-name-part taxon-name-part-type="family">Eulophidae</tp:taxon-name-part></tp:taxon-name>), with focus on 55 new species from Area de Conservación Guanacaste, northwestern Costa Rica</article-title><source>Zookeys</source><day>10</day><month>3</month><year>2015</year><volume>2015</volume><issue>485</issue><fpage>1</fpage><lpage>236</lpage><pub-id pub-id-type="doi">10.3897/zookeys.485.9124</pub-id></mixed-citation></tp:treatment-meta><tp:nomenclature><tp:taxon-name>
                            <tp:taxon-name-part taxon-name-part-type="genus">Euplectrus</tp:taxon-name-part>
                            <tp:taxon-name-part taxon-name-part-type="species">chrisgrinteri</tp:taxon-name-part>
                            <object-id xmlns:xlink="http://www.w3.org/1999/xlink" content-type="zoobank" xlink:type="simple">http://zoobank.org/B3572DF2-2FF3-405D-A39D-0FAD15AC8E48</object-id>
                        </tp:taxon-name><tp:taxon-authority>Hansson</tp:taxon-authority><tp:taxon-status xmlns:xlink="http://www.w3.org/1999/xlink" xlink:type="simple">sp. n.</tp:taxon-status><xref ref-type="fig" rid="F18">Figures 94–97</xref><xref ref-type="fig" rid="F19">, 101–103</xref><xref ref-type="fig" rid="F96">, 746</xref></tp:nomenclature><tp:treatment-sec sec-type="Material"><title>Material.</title><p>Holotype a female labeled “COSTA RICA: Guanacaste, ACG, Sector Santa Rosa, 7.v.1995, gusaneros, ex <italic><tp:taxon-name><tp:taxon-name-part taxon-name-part-type="genus">Eulepidotis</tp:taxon-name-part> <tp:taxon-name-part taxon-name-part-type="species">caeruleilinea</tp:taxon-name-part></tp:taxon-name></italic> eating <italic><tp:taxon-name><tp:taxon-name-part taxon-name-part-type="genus">Hymenaea</tp:taxon-name-part> <tp:taxon-name-part taxon-name-part-type="species">courbaril</tp:taxon-name-part></tp:taxon-name></italic>, no barcode, 95-SRNP-3415” (BMNH).</p></tp:treatment-sec><tp:treatment-sec sec-type="Diagnosis"><title>Diagnosis.</title><p>Lower face medially yellowish-white with median ⅓ pale yellowish-brown, pale area reaching outside level of outer lateral margin of toruli, leaving a wide black stripe between pale area and eye (Fig. <xref ref-type="fig" rid="F18">95</xref>); fore and mid legs yellowish-white, hind leg yellowish-brown (Fig. <xref ref-type="fig" rid="F18">94</xref>); petiole 0.9× as long as wide; gaster with anterior ½ yellowish-brown with dark brown anterolateral margins and with posterior part of margins yellowish-brown, posterior ½ dark brown (Fig. <xref ref-type="fig" rid="F18">96</xref>). <italic><tp:taxon-name><tp:taxon-name-part taxon-name-part-type="genus">Euplectrus</tp:taxon-name-part> <tp:taxon-name-part taxon-name-part-type="species">chrisgrinteri</tp:taxon-name-part></tp:taxon-name></italic> is very similar to <italic><tp:taxon-name><tp:taxon-name-part taxon-name-part-type="genus">Euplectrus</tp:taxon-name-part> <tp:taxon-name-part taxon-name-part-type="species">ronniei</tp:taxon-name-part></tp:taxon-name></italic>, the only differences are the longer petiole in <italic><tp:taxon-name><tp:taxon-name-part taxon-name-part-type="genus">Euplectrus</tp:taxon-name-part> <tp:taxon-name-part taxon-name-part-type="species">chrisgrinteri</tp:taxon-name-part></tp:taxon-name></italic> and different host preferences.</p></tp:treatment-sec><tp:treatment-sec sec-type="Description"><title>Description.</title><!--PageBreak--><p><italic>Female</italic>. Length of body 2.1 mm. Antenna with scape yellowish-white, pedicel and flagellomeres yellowish-brown (Fig. <xref ref-type="fig" rid="F18">97</xref>). Mandibles and palpi white. Head black and shiny, lower face medially yellowish-white with median ⅓ pale yellowish-brown, pale area reaching outside of level of outer lateral margins of toruli, leaving a wide black stripe between pale area and eyes (Fig. <xref ref-type="fig" rid="F18">95</xref>). Frons close to eyes with one row of setae (Fig. <xref ref-type="fig" rid="F19">101</xref>). Vertex smooth (Fig. <xref ref-type="fig" rid="F19">102</xref>). Occipital margin with a carina (Fig. <xref ref-type="fig" rid="F19">102</xref>).</p><p>Mesosoma black and shiny (Fig. <xref ref-type="fig" rid="F18">94</xref>). Each sidelobe of mesoscutum with 10 setae. Scutellum 1.0× as long as wide; with weak engraved reticulation (Fig. <xref ref-type="fig" rid="F19">103</xref>). Dorsellum anteriorly with a narrow groove that is divided by longitudinal carinae (Fig. <xref ref-type="fig" rid="F96">746</xref>), groove medially 0.3× as long as length of dorsellum. Propodeum with weak reticulation (Fig. <xref ref-type="fig" rid="F96">746</xref>); anteromedially with a semicircular cup; propodeal callus with eight setae. Fore and mid legs yellowish-white, hind leg yellowish-brown (Fig. <xref ref-type="fig" rid="F18">94</xref>). Fore wing: costal cell on ventral surface with one row of setae, partly with two rows close to base, and margin with three setae close to marginal vein; with 14 admarginal setae, in one row.</p><p>Gaster with anterior ½ yellowish-brown with dark brown anterolateral margins and with posterior part of margins yellowish-brown, posterior ½ dark brown (Fig. <xref ref-type="fig" rid="F18">96</xref>).</p><p>Ratios. HE/MS/WM = nm; POL/OOL/POO = 5.0/2.2/1.0; OOL/DO = 1.2; WE/WF/WH/HH = 1.0/2.8/4.9/3.9; WH/WT = 1.0; PM/ST = 1.2; TS1/TS2/LT/LT1/LT2/LT3/LT4 = 4.2/2.4/7.6/2.4/1.4/1.0/2.0; LP/WP = 0.9; MM/LG = 1.0.</p><p><italic>Male</italic>. Unknown.</p></tp:treatment-sec><tp:treatment-sec sec-type="Hosts and biology"><title>Hosts and biology.</title><p>Feeding on last instar larva of <italic><tp:taxon-name><tp:taxon-name-part taxon-name-part-type="genus">Eulepidotis</tp:taxon-name-part> <tp:taxon-name-part taxon-name-part-type="species">caeruleilinea</tp:taxon-name-part></tp:taxon-name></italic> (<tp:taxon-name><tp:taxon-name-part taxon-name-part-type="family">Erebidae</tp:taxon-name-part></tp:taxon-name>) feeding on <italic><tp:taxon-name><tp:taxon-name-part taxon-name-part-type="genus">Hymenaea</tp:taxon-name-part> <tp:taxon-name-part taxon-name-part-type="species">courbaril</tp:taxon-name-part></tp:taxon-name></italic> (<tp:taxon-name><tp:taxon-name-part taxon-name-part-type="family">Fabaceae</tp:taxon-name-part></tp:taxon-name>), parasitoid cocoons stuck to dead larva and substrate.</p></tp:treatment-sec><tp:treatment-sec sec-type="Distribution"><title>Distribution.</title><p>Costa Rica (Guanacaste Province).</p></tp:treatment-sec><tp:treatment-sec sec-type="Etymology"><title>Etymology.</title><p>This species is named after Chris C. Grinter, in recognition of his contribution to the understanding of ACG <tp:taxon-name><tp:taxon-name-part taxon-name-part-type="order">Hymenoptera</tp:taxon-name-part></tp:taxon-name> taxonomy.</p></tp:treatment-sec><tp:treatment-sec><!--Section generated to contain objects referenced in tp:taxon-treatment.--><fig id="F18" position="float" orientation="portrait"><label>Figures 87–97.</label><caption><p><italic><tp:taxon-name><tp:taxon-name-part taxon-name-part-type="genus">Euplectrus</tp:taxon-name-part></tp:taxon-name></italic> spp. <bold>87–93</bold> <italic><tp:taxon-name><tp:taxon-name-part taxon-name-part-type="genus">Euplectrus</tp:taxon-name-part> <tp:taxon-name-part taxon-name-part-type="species">andydeansi</tp:taxon-name-part></tp:taxon-name></italic> (DHJPAR0046907): <bold>87</bold> habitus in lateral view, female <bold>88</bold> head in frontal view, female <bold>89</bold> head in frontal view, male <bold>90</bold> gaster in dorsal view, female <bold>91</bold> gaster in dorsal view, male <bold>92</bold> antenna in lateral view, female <bold>93</bold> antenna in lateral view, male <bold>94–97</bold> <italic><tp:taxon-name><tp:taxon-name-part taxon-name-part-type="genus">Euplectrus</tp:taxon-name-part> <tp:taxon-name-part taxon-name-part-type="species">chrisgrinteri</tp:taxon-name-part></tp:taxon-name></italic> (95-SRNP-3415, no barcode), female: <bold>94</bold> habitus in lateral view <bold>95</bold> head in frontal view <bold>96</bold> gaster in dorsal view <bold>97</bold> antenna in lateral view.</p></caption><graphic xmlns:xlink="http://www.w3.org/1999/xlink" xlink:href="zookeys-485-001-g018.jpg" position="float" orientation="portrait" xlink:type="simple" id="oo_39253.jpg"/></fig><fig id="F19" position="float" orientation="portrait"><label>Figures 98–103.</label><caption><p><italic><tp:taxon-name><tp:taxon-name-part taxon-name-part-type="genus">Euplectrus</tp:taxon-name-part></tp:taxon-name></italic> spp., females. <bold>98–100</bold> <italic><tp:taxon-name><tp:taxon-name-part taxon-name-part-type="genus">Euplectrus</tp:taxon-name-part> <tp:taxon-name-part taxon-name-part-type="species">andydeansi</tp:taxon-name-part></tp:taxon-name></italic> (DHJPAR0046907): <bold>98</bold> head in frontal view <bold>99</bold> vertex <bold>100</bold> mesosoma in dorsal view <bold>101–103</bold> <italic><tp:taxon-name><tp:taxon-name-part taxon-name-part-type="genus">Euplectrus</tp:taxon-name-part> <tp:taxon-name-part taxon-name-part-type="species">chrisgrinteri</tp:taxon-name-part></tp:taxon-name></italic> (95-SRNP-3415, no barcode): <bold>101</bold> head in frontal view <bold>102</bold> vertex <bold>103</bold> mesosoma in dorsal view.</p></caption><graphic xmlns:xlink="http://www.w3.org/1999/xlink" xlink:href="zookeys-485-001-g019.jpg" position="float" orientation="portrait" xlink:type="simple" id="oo_39254.jpg"/></fig><fig id="F96" position="float" orientation="portrait"><label>Figures 745–750.</label><caption><p><italic><tp:taxon-name><tp:taxon-name-part taxon-name-part-type="genus">Euplectrus</tp:taxon-name-part></tp:taxon-name></italic> spp., propodeum, females: <bold>745</bold> <italic><tp:taxon-name><tp:taxon-name-part taxon-name-part-type="genus">Euplectrus</tp:taxon-name-part> <tp:taxon-name-part taxon-name-part-type="species">chrisdarlingi</tp:taxon-name-part></tp:taxon-name></italic> (DHJPAR0028698) <bold>746</bold> <italic><tp:taxon-name><tp:taxon-name-part taxon-name-part-type="genus">Euplectrus</tp:taxon-name-part> <tp:taxon-name-part taxon-name-part-type="species">chrisgrinteri</tp:taxon-name-part></tp:taxon-name></italic> (95-SRNP-3415, no barcode) <bold>747</bold> <italic><tp:taxon-name><tp:taxon-name-part taxon-name-part-type="genus">Euplectrus</tp:taxon-name-part> <tp:taxon-name-part taxon-name-part-type="species">corriemoreauae</tp:taxon-name-part></tp:taxon-name></italic> (DHJPAR0053131) <bold>748</bold> <italic><tp:taxon-name><tp:taxon-name-part taxon-name-part-type="genus">Euplectrus</tp:taxon-name-part> <tp:taxon-name-part taxon-name-part-type="species">daveroubiki</tp:taxon-name-part></tp:taxon-name></italic> (DHJPAR0023280) <bold>749</bold> <italic><tp:taxon-name><tp:taxon-name-part taxon-name-part-type="genus">Euplectrus</tp:taxon-name-part> <tp:taxon-name-part taxon-name-part-type="species">davesmithi</tp:taxon-name-part></tp:taxon-name></italic> (DHJPAR0028811) <bold>750</bold> <italic><tp:taxon-name><tp:taxon-name-part taxon-name-part-type="genus">Euplectrus</tp:taxon-name-part> <tp:taxon-name-part taxon-name-part-type="species">davidwahli</tp:taxon-name-part></tp:taxon-name></italic> (DHJPAR0042122).</p></caption><graphic xmlns:xlink="http://www.w3.org/1999/xlink" xlink:href="zookeys-485-001-g096.jpg" position="float" orientation="portrait" xlink:type="simple" id="oo_39331.jpg"/></fig></tp:treatment-sec></tp:taxon-treatment>
