# Supplementary material for: Integrative taxonomy of New World Euplectrus Westwood (Hymenoptera, Eulophidae), with focus on 55 new species from Area de Conservación Guanacaste, northwestern Costa Rica
Source: Zookeys. 2015 Mar 10;(485):1–236. doi: 10.3897/zookeys.485.9124 (PMC4361813; doi:10.3897/zookeys.485.9124)
Supplement: XML Treatment for Euplectrus corriemoreauae [file zookeys.485.9124-treatment16.xml]

<!DOCTYPE tp:taxon-treatment
  PUBLIC "-//TaxonX//DTD Taxonomic Treatment Publishing DTD v0 20100105//EN" "tax-treatment-NSO.dtd">
<tp:taxon-treatment xmlns:tp="http://www.plazi.org/taxpub"><tp:treatment-meta><kwd-group><label>Taxon classification</label><kwd><named-content content-type="kingdom">Animalia</named-content></kwd><kwd><named-content content-type="order">Hymenoptera</named-content></kwd><kwd><named-content content-type="family">Eulophidae</named-content></kwd></kwd-group><mixed-citation publication-type="journal"><person-group><name><surname>Hansson</surname><given-names>Christer</given-names></name><name><surname>Smith</surname><given-names>M. Alex</given-names></name><name><surname>Janzen</surname><given-names>Daniel H.</given-names></name><name><surname>Hallwachs</surname><given-names>Winnie</given-names></name></person-group><article-title>Integrative taxonomy of New World <italic><tp:taxon-name><tp:taxon-name-part taxon-name-part-type="genus">Euplectrus</tp:taxon-name-part></tp:taxon-name></italic> Westwood (<tp:taxon-name><tp:taxon-name-part taxon-name-part-type="order">Hymenoptera</tp:taxon-name-part></tp:taxon-name>, <tp:taxon-name><tp:taxon-name-part taxon-name-part-type="family">Eulophidae</tp:taxon-name-part></tp:taxon-name>), with focus on 55 new species from Area de Conservación Guanacaste, northwestern Costa Rica</article-title><source>Zookeys</source><day>10</day><month>3</month><year>2015</year><volume>2015</volume><issue>485</issue><fpage>1</fpage><lpage>236</lpage><pub-id pub-id-type="doi">10.3897/zookeys.485.9124</pub-id></mixed-citation></tp:treatment-meta><tp:nomenclature><tp:taxon-name>
                            <tp:taxon-name-part taxon-name-part-type="genus">Euplectrus</tp:taxon-name-part>
                            <tp:taxon-name-part taxon-name-part-type="species">corriemoreauae</tp:taxon-name-part>
                            <object-id xmlns:xlink="http://www.w3.org/1999/xlink" content-type="zoobank" xlink:type="simple">http://zoobank.org/0EDF7C69-E7FC-4E60-BF10-D375E33EFE1F</object-id>
                        </tp:taxon-name><tp:taxon-authority>Hansson</tp:taxon-authority><tp:taxon-status xmlns:xlink="http://www.w3.org/1999/xlink" xlink:type="simple">sp. n.</tp:taxon-status><xref ref-type="fig" rid="F32">Figures 206–212</xref><xref ref-type="fig" rid="F33">, 217–219</xref><xref ref-type="fig" rid="F96">, 747</xref><!--PageBreak--></tp:nomenclature><tp:treatment-sec sec-type="Material"><title>Material.</title><p>Holotype a female labeled “COSTA RICA: Alajuela, ACG, Sector Rincón Rain Forest, Palomo, 18.vii.2013, K. Aragón, ex same as <tp:taxon-name><tp:taxon-name-part taxon-name-part-type="family">Noctuidae</tp:taxon-name-part></tp:taxon-name> 11-SRNP-33495 eating <italic><tp:taxon-name><tp:taxon-name-part taxon-name-part-type="genus">Rhipidocladum</tp:taxon-name-part> <tp:taxon-name-part taxon-name-part-type="species">racemiflorum</tp:taxon-name-part></tp:taxon-name></italic>, sibling of wasp DHJPAR0053131, 13-SRNP-68860” (BMNH). Paratypes: 4♀ 1♂ with same label data as holotype (BMNH, CNC, INBio, USNM).</p></tp:treatment-sec><tp:treatment-sec sec-type="Diagnosis"><title>Diagnosis.</title><p>Lower face with median part dark yellowish-brown reaching to level of middle of toruli (Figs <xref ref-type="fig" rid="F32">207</xref>, <xref ref-type="fig" rid="F32">208</xref>); legs yellowish-brown (Fig. <xref ref-type="fig" rid="F32">206</xref>); petiole 0.9× as long as wide; female gaster yellowish-white in anterior ½, yellowish-brown in posterior ½, lateral margins dark brown (Fig. <xref ref-type="fig" rid="F32">209</xref>); male scape slightly enlarged (Fig. <xref ref-type="fig" rid="F32">212</xref>), widest medially, 3.0× as long as wide, sensory area brown and reaching along ventral margin.</p></tp:treatment-sec><tp:treatment-sec sec-type="Description"><title>Description.</title><p><italic>Female</italic>. Length of body 1.9 mm. Antenna with scape yellowish-white with apical ⅓yellowish-brown, pedicel yellowish-brown, flagellum dark brown with ventral part pale brown (Fig. <xref ref-type="fig" rid="F32">211</xref>). Mandibles and palpi yellowish-white. Head black and shiny, lower face with median part dark yellowish-brown reaching to level of middle of toruli (Fig. <xref ref-type="fig" rid="F32">207</xref>). Frons close to eyes with one row of setae (Fig. <xref ref-type="fig" rid="F33">217</xref>). Vertex smooth and shiny (Fig. <xref ref-type="fig" rid="F33">218</xref>). Occipital margin with a carina behind ocellar triangle (Fig. <xref ref-type="fig" rid="F33">218</xref>).</p><p>Mesosoma black and shiny (Fig. <xref ref-type="fig" rid="F32">206</xref>). Scutellum 1.0× as long as wide; with very weak reticulation (Fig. <xref ref-type="fig" rid="F33">219</xref>). Dorsellum along anterior margin with a deep groove (Fig. <xref ref-type="fig" rid="F96">747</xref>), groove medially 0.4× as long as length of dorsellum. Propodeum smooth and shiny (Fig. <xref ref-type="fig" rid="F96">747</xref>); anteromedially with a semicircular cup that is strongly raised in posterior part; propodeal callus with eight setae. Legs yellowish-brown (Fig. <xref ref-type="fig" rid="F32">206</xref>). Fore wing: costal cell with two rows of setae on ventral surface, and margin with two setae close to marginal vein; with 13 admarginal setae.</p><p>Gaster yellowish-white in anterior ½, yellowish-brown in posterior ½, lateral margins dark brown (Fig. <xref ref-type="fig" rid="F32">209</xref>).</p><p>Ratios. HE/MS/WM = 2.0/1.0/1.2; POL/OOL/POO = 4.5/2.3/1.0; OOL/DO = 1.4; WE/WF/WH/HH = 1.0/3.0/5.2/3.8; WH/WT = 1.1; PM/ST = 1.3; TS1/TS2/LT/LT1/LT2/LT3/LT4 = 3.7/2.0/6.3/2.2/1.3/1.0/1.8; LP/WP = 0.9–1.0; MM/LG = 1.0.</p><p><italic>Male</italic>. Length of body 1.7 mm. Scape slightly enlarged, widest medially, with sensory pores along entire ventral margin, sensory area brown (Fig. <xref ref-type="fig" rid="F32">212</xref>). Similar to female except gaster with anterior ½ white with dark brown lateral margins, posterior ½ dark brown (Fig. <xref ref-type="fig" rid="F32">210</xref>).</p><p>Ratios. LC/WS = 3.0, LP/WP = 1.0.</p></tp:treatment-sec><tp:treatment-sec sec-type="Hosts and biology"><title>Hosts and biology.</title><p>Feeding on penultimate instar larva of noctuid 11-SRNP-33495 (<tp:taxon-name><tp:taxon-name-part taxon-name-part-type="family">Noctuidae</tp:taxon-name-part></tp:taxon-name>) feeding on <italic><tp:taxon-name><tp:taxon-name-part taxon-name-part-type="genus">Rhipidocladum</tp:taxon-name-part> <tp:taxon-name-part taxon-name-part-type="species">racemiflorum</tp:taxon-name-part></tp:taxon-name></italic> (<tp:taxon-name><tp:taxon-name-part taxon-name-part-type="family">Poaceae</tp:taxon-name-part></tp:taxon-name>), parasitoid cocoons stuck to dead larva and substrate.</p></tp:treatment-sec><tp:treatment-sec sec-type="Distribution"><title>Distribution.</title><p>Costa Rica (Alajuela Province).</p></tp:treatment-sec><tp:treatment-sec sec-type="Etymology"><title>Etymology.</title><p>This species is named after Corrie S. Moreau, in recognition of her contribution to the understanding of ACG <tp:taxon-name><tp:taxon-name-part taxon-name-part-type="order">Hymenoptera</tp:taxon-name-part></tp:taxon-name> taxonomy.</p></tp:treatment-sec><tp:treatment-sec><!--Section generated to contain objects referenced in tp:taxon-treatment.--><fig id="F32" position="float" orientation="portrait"><label>Figures 206–216.</label><caption><p><italic><tp:taxon-name><tp:taxon-name-part taxon-name-part-type="genus">Euplectrus</tp:taxon-name-part></tp:taxon-name></italic> spp. <bold>206–212</bold> <italic><tp:taxon-name><tp:taxon-name-part taxon-name-part-type="genus">Euplectrus</tp:taxon-name-part> <tp:taxon-name-part taxon-name-part-type="species">corriemoreauae</tp:taxon-name-part></tp:taxon-name></italic> (DHJPAR0053131): <bold>206</bold> habitus in lateral view, female <bold>207</bold> head in frontal view, female <bold>208</bold> head in frontal view, male <bold>209</bold> gaster in dorsal view, female <bold>210</bold> gaster in dorsal view, male <bold>211</bold> antenna in lateral view, female <bold>212</bold> antenna in lateral view, male <bold>213–216</bold> <italic><tp:taxon-name><tp:taxon-name-part taxon-name-part-type="genus">Euplectrus</tp:taxon-name-part> <tp:taxon-name-part taxon-name-part-type="species">howelldalyi</tp:taxon-name-part></tp:taxon-name></italic> (DHJPAR0028882), male: <bold>213</bold> habitus in lateral view <bold>214</bold> head in frontal view <bold>215</bold> gaster in dorsal view <bold>216</bold> antenna in lateral view.</p></caption><graphic xmlns:xlink="http://www.w3.org/1999/xlink" xlink:href="zookeys-485-001-g032.jpg" position="float" orientation="portrait" xlink:type="simple" id="oo_39267.jpg"/></fig><fig id="F33" position="float" orientation="portrait"><label>Figures 217–222.</label><caption><p><italic><tp:taxon-name><tp:taxon-name-part taxon-name-part-type="genus">Euplectrus</tp:taxon-name-part></tp:taxon-name></italic> spp. <bold>217–219</bold> <italic><tp:taxon-name><tp:taxon-name-part taxon-name-part-type="genus">Euplectrus</tp:taxon-name-part> <tp:taxon-name-part taxon-name-part-type="species">corriemoreauae</tp:taxon-name-part></tp:taxon-name></italic>, female (DHJPAR0053131): <bold>217</bold> head in frontal view <bold>218</bold> vertex <bold>219</bold> mesosoma in dorsal view; <bold>220–222</bold> <italic><tp:taxon-name><tp:taxon-name-part taxon-name-part-type="genus">Euplectrus</tp:taxon-name-part> <tp:taxon-name-part taxon-name-part-type="species">howelldalyi</tp:taxon-name-part></tp:taxon-name></italic>, male (DHJPAR0028882): <bold>220</bold> head in frontal view <bold>221</bold> vertex <bold>222</bold> mesosoma in dorsal view.</p></caption><graphic xmlns:xlink="http://www.w3.org/1999/xlink" xlink:href="zookeys-485-001-g033.jpg" position="float" orientation="portrait" xlink:type="simple" id="oo_39268.jpg"/></fig><fig id="F96" position="float" orientation="portrait"><label>Figures 745–750.</label><caption><p><italic><tp:taxon-name><tp:taxon-name-part taxon-name-part-type="genus">Euplectrus</tp:taxon-name-part></tp:taxon-name></italic> spp., propodeum, females: <bold>745</bold> <italic><tp:taxon-name><tp:taxon-name-part taxon-name-part-type="genus">Euplectrus</tp:taxon-name-part> <tp:taxon-name-part taxon-name-part-type="species">chrisdarlingi</tp:taxon-name-part></tp:taxon-name></italic> (DHJPAR0028698) <bold>746</bold> <italic><tp:taxon-name><tp:taxon-name-part taxon-name-part-type="genus">Euplectrus</tp:taxon-name-part> <tp:taxon-name-part taxon-name-part-type="species">chrisgrinteri</tp:taxon-name-part></tp:taxon-name></italic> (95-SRNP-3415, no barcode) <bold>747</bold> <italic><tp:taxon-name><tp:taxon-name-part taxon-name-part-type="genus">Euplectrus</tp:taxon-name-part> <tp:taxon-name-part taxon-name-part-type="species">corriemoreauae</tp:taxon-name-part></tp:taxon-name></italic> (DHJPAR0053131) <bold>748</bold> <italic><tp:taxon-name><tp:taxon-name-part taxon-name-part-type="genus">Euplectrus</tp:taxon-name-part> <tp:taxon-name-part taxon-name-part-type="species">daveroubiki</tp:taxon-name-part></tp:taxon-name></italic> (DHJPAR0023280) <bold>749</bold> <italic><tp:taxon-name><tp:taxon-name-part taxon-name-part-type="genus">Euplectrus</tp:taxon-name-part> <tp:taxon-name-part taxon-name-part-type="species">davesmithi</tp:taxon-name-part></tp:taxon-name></italic> (DHJPAR0028811) <bold>750</bold> <italic><tp:taxon-name><tp:taxon-name-part taxon-name-part-type="genus">Euplectrus</tp:taxon-name-part> <tp:taxon-name-part taxon-name-part-type="species">davidwahli</tp:taxon-name-part></tp:taxon-name></italic> (DHJPAR0042122).</p></caption><graphic xmlns:xlink="http://www.w3.org/1999/xlink" xlink:href="zookeys-485-001-g096.jpg" position="float" orientation="portrait" xlink:type="simple" id="oo_39331.jpg"/></fig></tp:treatment-sec></tp:taxon-treatment>
