# Supplementary material for: Integrative taxonomy of New World Euplectrus Westwood (Hymenoptera, Eulophidae), with focus on 55 new species from Area de Conservación Guanacaste, northwestern Costa Rica
Source: Zookeys. 2015 Mar 10;(485):1–236. doi: 10.3897/zookeys.485.9124 (PMC4361813; doi:10.3897/zookeys.485.9124)
Supplement: XML Treatment for Euplectrus davesmithi [file zookeys.485.9124-treatment18.xml]

<!DOCTYPE tp:taxon-treatment
  PUBLIC "-//TaxonX//DTD Taxonomic Treatment Publishing DTD v0 20100105//EN" "tax-treatment-NSO.dtd">
<tp:taxon-treatment xmlns:tp="http://www.plazi.org/taxpub"><tp:treatment-meta><kwd-group><label>Taxon classification</label><kwd><named-content content-type="kingdom">Animalia</named-content></kwd><kwd><named-content content-type="order">Hymenoptera</named-content></kwd><kwd><named-content content-type="family">Eulophidae</named-content></kwd></kwd-group><mixed-citation publication-type="journal"><person-group><name><surname>Hansson</surname><given-names>Christer</given-names></name><name><surname>Smith</surname><given-names>M. Alex</given-names></name><name><surname>Janzen</surname><given-names>Daniel H.</given-names></name><name><surname>Hallwachs</surname><given-names>Winnie</given-names></name></person-group><article-title>Integrative taxonomy of New World <italic><tp:taxon-name><tp:taxon-name-part taxon-name-part-type="genus">Euplectrus</tp:taxon-name-part></tp:taxon-name></italic> Westwood (<tp:taxon-name><tp:taxon-name-part taxon-name-part-type="order">Hymenoptera</tp:taxon-name-part></tp:taxon-name>, <tp:taxon-name><tp:taxon-name-part taxon-name-part-type="family">Eulophidae</tp:taxon-name-part></tp:taxon-name>), with focus on 55 new species from Area de Conservación Guanacaste, northwestern Costa Rica</article-title><source>Zookeys</source><day>10</day><month>3</month><year>2015</year><volume>2015</volume><issue>485</issue><fpage>1</fpage><lpage>236</lpage><pub-id pub-id-type="doi">10.3897/zookeys.485.9124</pub-id></mixed-citation></tp:treatment-meta><tp:nomenclature><tp:taxon-name>
                            <tp:taxon-name-part taxon-name-part-type="genus">Euplectrus</tp:taxon-name-part>
                            <tp:taxon-name-part taxon-name-part-type="species">davesmithi</tp:taxon-name-part>
                            <object-id xmlns:xlink="http://www.w3.org/1999/xlink" content-type="zoobank" xlink:type="simple">http://zoobank.org/B14167FC-E550-4E6C-A034-854C96D2696D</object-id>
                        </tp:taxon-name><tp:taxon-authority>Hansson</tp:taxon-authority><tp:taxon-status xmlns:xlink="http://www.w3.org/1999/xlink" xlink:type="simple">sp. n.</tp:taxon-status><xref ref-type="fig" rid="F22">Figures 128–131</xref><xref ref-type="fig" rid="F23">, 135–137</xref><xref ref-type="fig" rid="F96">, 749</xref><!--PageBreak--></tp:nomenclature><tp:treatment-sec sec-type="Material"><title>Material.</title><p>Holotype a female labeled “COSTA RICA: Guanacaste, ACG, Sector Pitilla, Pasmompa, 24.ix.2005, gusaneros, ex <italic><tp:taxon-name><tp:taxon-name-part taxon-name-part-type="genus">Ceromacra</tp:taxon-name-part></tp:taxon-name></italic> Poole01 eating <italic><tp:taxon-name><tp:taxon-name-part taxon-name-part-type="genus">Guatteria</tp:taxon-name-part> <tp:taxon-name-part taxon-name-part-type="species">diospyroides</tp:taxon-name-part></tp:taxon-name></italic>, sibling of wasp DHJPAR0028811, 05-SRNP-34118” (BMNH). PARATYPE: 1♀ with same label data as holotype (INBio).</p></tp:treatment-sec><tp:treatment-sec sec-type="Diagnosis"><title>Diagnosis.</title><p>Lower face medially yellowish-brown, pale area reaching to outer lateral margins of toruli (Fig. <xref ref-type="fig" rid="F22">129</xref>); scutellum transverse, 0.8× as long as wide, with very weak engraved reticulation, partly smooth (Fig. <xref ref-type="fig" rid="F23">137</xref>); dorsellum without spines posteromedially (Fig. <xref ref-type="fig" rid="F96">749</xref>); legs yellowish-white (Fig. <xref ref-type="fig" rid="F22">128</xref>); propodeum anteromedially with triangular cup short and wide (Fig. <xref ref-type="fig" rid="F96">749</xref>); petiole 1.0× as long as wide; gaster dark brown, anterior ½ with a large yellowish-white spot (Fig. <xref ref-type="fig" rid="F22">130</xref>).</p></tp:treatment-sec><tp:treatment-sec sec-type="Description"><title>Description.</title><p><italic>Female</italic>. Length of body 2.0 mm. Antenna with scape and pedicel yellowish-brown, flagellomere 1 pale brown, 2–6 dark brown (Fig. <xref ref-type="fig" rid="F22">131</xref>). Mandibles and palpi yellowish-white. Head black and shiny, lower face medially yellowish-brown, pale area reaching to outer lateral margins of toruli, with parts between pale area and eyes black (Fig. <xref ref-type="fig" rid="F22">129</xref>), vertex dark brown. Frons close to eyes with one sparse row of setae (Fig. <xref ref-type="fig" rid="F23">135</xref>). Vertex smooth (Fig. <xref ref-type="fig" rid="F23">136</xref>). Occipital margin with a weak carina behind ocellar triangle (Fig. <xref ref-type="fig" rid="F23">136</xref>).</p><p>Mesosoma black and shiny (Fig. <xref ref-type="fig" rid="F22">128</xref>). Each sidelobe of mesoscutum with seven setae. Scutellum 0.8× as long as wide; with very weak engraved reticulation, partly smooth (Fig. <xref ref-type="fig" rid="F23">137</xref>). Dorsellum along anterior margin with a groove that is divided by longitudinal carinae (Fig. <xref ref-type="fig" rid="F96">749</xref>), groove medially 0.2× as long as length of dorsellum, median posterior margin of dorsellum without spines. Propodeum smooth (Fig. <xref ref-type="fig" rid="F96">749</xref>); anteromedially with a short and wide semicircular cup; propodeal callus with eight setae. Legs yellowish-white (Fig. <xref ref-type="fig" rid="F22">128</xref>). Fore wing: costal cell with two rows of setae on ventral surface, and margin with five setae close to marginal vein; with 25 admarginal setae, in two irregular rows.</p><p>Gaster dark brown, anterior ½ with a large yellowish-white spot (Fig. <xref ref-type="fig" rid="F22">130</xref>).</p><p>Ratios. HE/MS/WM = 1.8/1.0/1.1; POL/OOL/POO = 3.7/1.8/1.0; OOL/DO = 1.3; WE/WF/WH/HH = 1.0/2.6/4.4/3.3; WH/WT = 1.1; PM/ST = 2.0; TS1/TS2/LT/LT1/LT2/LT3/LT4 = 6.3/2.8/7.7/2.3/1.7/1.0/2.0; LP/WP = 1.0; MM/LG = 0.9.</p><p><italic>Male</italic>. Unknown.</p></tp:treatment-sec><tp:treatment-sec sec-type="Hosts and biology"><title>Hosts and biology.</title><p>Feeding on second instar larva of <italic><tp:taxon-name><tp:taxon-name-part taxon-name-part-type="genus">Ceromacra</tp:taxon-name-part></tp:taxon-name></italic> Poole02 (<tp:taxon-name><tp:taxon-name-part taxon-name-part-type="family">Erebidae</tp:taxon-name-part></tp:taxon-name>) feeding on <italic><tp:taxon-name><tp:taxon-name-part taxon-name-part-type="genus">Guatteria</tp:taxon-name-part> <tp:taxon-name-part taxon-name-part-type="species">diospyroides</tp:taxon-name-part></tp:taxon-name></italic> (<tp:taxon-name><tp:taxon-name-part taxon-name-part-type="family">Annonaceae</tp:taxon-name-part></tp:taxon-name>), parasitoid cocoons stuck to leaf substrate.</p></tp:treatment-sec><tp:treatment-sec sec-type="Distribution"><title>Distribution.</title><p>Costa Rica (Guanacaste Province).</p></tp:treatment-sec><tp:treatment-sec sec-type="Etymology"><title>Etymology.</title><p>This species is named after Dave R. Smith, in recognition of his contribution to the understanding of ACG <tp:taxon-name><tp:taxon-name-part taxon-name-part-type="order">Hymenoptera</tp:taxon-name-part></tp:taxon-name> taxonomy.</p></tp:treatment-sec><tp:treatment-sec sec-type="Remarks"><title>Remarks.</title><p><italic><tp:taxon-name><tp:taxon-name-part taxon-name-part-type="genus">Euplectrus</tp:taxon-name-part> <tp:taxon-name-part taxon-name-part-type="species">davesmithi</tp:taxon-name-part></tp:taxon-name></italic> and <italic><tp:taxon-name><tp:taxon-name-part taxon-name-part-type="genus">Euplectrus</tp:taxon-name-part> <tp:taxon-name-part taxon-name-part-type="species">victoriapookae</tp:taxon-name-part></tp:taxon-name></italic> have the same barcode (Fig. <xref ref-type="fig" rid="F11">35</xref>, Suppl. material <xref ref-type="supplementary-material" rid="S1">1</xref>), but as they are morphologically distinct and their hosts are very different we treat them as separate species.</p></tp:treatment-sec><tp:treatment-sec><!--Section generated to contain objects referenced in tp:taxon-treatment.--><fig id="F22" position="float" orientation="portrait"><label>Figures 121–131.</label><caption><p><italic><tp:taxon-name><tp:taxon-name-part taxon-name-part-type="genus">Euplectrus</tp:taxon-name-part></tp:taxon-name></italic> spp. <bold>121–127</bold> <italic><tp:taxon-name><tp:taxon-name-part taxon-name-part-type="genus">Euplectrus</tp:taxon-name-part> <tp:taxon-name-part taxon-name-part-type="species">billbrowni</tp:taxon-name-part></tp:taxon-name></italic> (DHJPAR0028838): <bold>121</bold> habitus in lateral view, female <bold>122</bold> head in frontal view, female <bold>123</bold> head in frontal view, male <bold>124</bold> gaster in dorsal view, female <bold>125</bold> gaster in dorsal view, male <bold>126</bold> antenna in lateral view, female <bold>127</bold> antenna in lateral view, male; <bold>128–131</bold> <italic><tp:taxon-name><tp:taxon-name-part taxon-name-part-type="genus">Euplectrus</tp:taxon-name-part> <tp:taxon-name-part taxon-name-part-type="species">davesmithi</tp:taxon-name-part></tp:taxon-name></italic> (DHJPAR0028811), female: <bold>128</bold> habitus in lateral view <bold>129</bold> head in frontal view <bold>130</bold> gaster in dorsal view <bold>131</bold> antenna in lateral view.</p></caption><graphic xmlns:xlink="http://www.w3.org/1999/xlink" xlink:href="zookeys-485-001-g022.jpg" position="float" orientation="portrait" xlink:type="simple" id="oo_39257.jpg"/></fig><fig id="F23" position="float" orientation="portrait"><label>Figures 132–137.</label><caption><p><italic><tp:taxon-name><tp:taxon-name-part taxon-name-part-type="genus">Euplectrus</tp:taxon-name-part></tp:taxon-name></italic> spp., females. <bold>132–134</bold> <italic><tp:taxon-name><tp:taxon-name-part taxon-name-part-type="genus">Euplectrus</tp:taxon-name-part> <tp:taxon-name-part taxon-name-part-type="species">billbrowni</tp:taxon-name-part></tp:taxon-name></italic> (DHJPAR0028838): <bold>132</bold> head in frontal view <bold>133</bold> vertex <bold>134</bold> mesosoma in dorsal view; <bold>135–137</bold> <italic><tp:taxon-name><tp:taxon-name-part taxon-name-part-type="genus">Euplectrus</tp:taxon-name-part> <tp:taxon-name-part taxon-name-part-type="species">davesmithi</tp:taxon-name-part></tp:taxon-name></italic> (DHJPAR0028811): <bold>135</bold> head in frontal view <bold>136</bold> vertex <bold>137</bold> mesosoma in dorsal view.</p></caption><graphic xmlns:xlink="http://www.w3.org/1999/xlink" xlink:href="zookeys-485-001-g023.jpg" position="float" orientation="portrait" xlink:type="simple" id="oo_39258.jpg"/></fig><fig id="F96" position="float" orientation="portrait"><label>Figures 745–750.</label><caption><p><italic><tp:taxon-name><tp:taxon-name-part taxon-name-part-type="genus">Euplectrus</tp:taxon-name-part></tp:taxon-name></italic> spp., propodeum, females: <bold>745</bold> <italic><tp:taxon-name><tp:taxon-name-part taxon-name-part-type="genus">Euplectrus</tp:taxon-name-part> <tp:taxon-name-part taxon-name-part-type="species">chrisdarlingi</tp:taxon-name-part></tp:taxon-name></italic> (DHJPAR0028698) <bold>746</bold> <italic><tp:taxon-name><tp:taxon-name-part taxon-name-part-type="genus">Euplectrus</tp:taxon-name-part> <tp:taxon-name-part taxon-name-part-type="species">chrisgrinteri</tp:taxon-name-part></tp:taxon-name></italic> (95-SRNP-3415, no barcode) <bold>747</bold> <italic><tp:taxon-name><tp:taxon-name-part taxon-name-part-type="genus">Euplectrus</tp:taxon-name-part> <tp:taxon-name-part taxon-name-part-type="species">corriemoreauae</tp:taxon-name-part></tp:taxon-name></italic> (DHJPAR0053131) <bold>748</bold> <italic><tp:taxon-name><tp:taxon-name-part taxon-name-part-type="genus">Euplectrus</tp:taxon-name-part> <tp:taxon-name-part taxon-name-part-type="species">daveroubiki</tp:taxon-name-part></tp:taxon-name></italic> (DHJPAR0023280) <bold>749</bold> <italic><tp:taxon-name><tp:taxon-name-part taxon-name-part-type="genus">Euplectrus</tp:taxon-name-part> <tp:taxon-name-part taxon-name-part-type="species">davesmithi</tp:taxon-name-part></tp:taxon-name></italic> (DHJPAR0028811) <bold>750</bold> <italic><tp:taxon-name><tp:taxon-name-part taxon-name-part-type="genus">Euplectrus</tp:taxon-name-part> <tp:taxon-name-part taxon-name-part-type="species">davidwahli</tp:taxon-name-part></tp:taxon-name></italic> (DHJPAR0042122).</p></caption><graphic xmlns:xlink="http://www.w3.org/1999/xlink" xlink:href="zookeys-485-001-g096.jpg" position="float" orientation="portrait" xlink:type="simple" id="oo_39331.jpg"/></fig><fig id="F11" position="float" orientation="portrait"><label>Figure 35.</label><caption><p>Interspecific variation of DNA barcodes among species of ACG <italic><tp:taxon-name><tp:taxon-name-part taxon-name-part-type="genus">Euplectrus</tp:taxon-name-part></tp:taxon-name></italic> displayed using the Neighbor-Joining method (<xref ref-type="bibr" rid="B49">Saitou and Nei 1987</xref>) with distances computed using the Kimura 2-parameter method (<xref ref-type="bibr" rid="B38">Kimura 1980</xref>) conducted in MEGA6 (<xref ref-type="bibr" rid="B57">Tamura et al 2013</xref>). When there was more than one sequence available for each species, the representative sequence was selected based on quality (longest read length with the fewest ambiguities). Line labels are the voucher code|species name|host family|number of barcoded specimens in the ACG database at the time of writing. In the two cases where two species have nearly identical barcodes, morphological differences suggest that each pair indeed contains two species, the veracity of which will be the subject of further research when more samples are available.</p></caption><graphic xmlns:xlink="http://www.w3.org/1999/xlink" xlink:href="zookeys-485-001-g011.jpg" position="float" orientation="portrait" xlink:type="simple" id="oo_39246.jpg"/></fig><supplementary-material xmlns:xlink="http://www.w3.org/1999/xlink" id="S1" position="float" orientation="portrait" xlink:type="simple"><label>Supplementary material 1</label><caption><p>Neighbour Joining (NJ) tree for all specimens of the DNA barcoded <italic><tp:taxon-name><tp:taxon-name-part taxon-name-part-type="genus">Euplectrus</tp:taxon-name-part></tp:taxon-name></italic></p></caption><p>Data type: Adobe PDF file</p><p>Explanation note: This NJ tree includes all <italic><tp:taxon-name><tp:taxon-name-part taxon-name-part-type="genus">Euplectrus</tp:taxon-name-part></tp:taxon-name></italic> specimens with a barcode and supplements the NJ tree (Fig. <xref ref-type="fig" rid="F11">35</xref>) that includes only one representative barcode per species.</p><media xlink:href="zookeys-485-001-s001.pdf" mimetype="pdf" mime-subtype="pdf file" position="float" orientation="portrait" xlink:type="simple" id="oo_39341.pdf"/><permissions><license xlink:type="simple"><license-p>This dataset is made available under the Open Database License (<ext-link ext-link-type="uri" xlink:href="http://opendatacommons.org/licenses/odbl/1.0/" xlink:type="simple">http://opendatacommons.org/licenses/odbl/1.0/</ext-link>). The Open Database License (ODbL) is a license agreement intended to allow users to freely share, modify, and use this Dataset while maintaining this same freedom for others, provided that the original source and author(s) are credited.</license-p></license></permissions><attrib specific-use="authors">Christer Hansson, M. Alex Smith, Daniel H. Janzen, Winnie Hallwachs</attrib></supplementary-material></tp:treatment-sec><ref-list><ref id="B49"><mixed-citation xmlns:xlink="http://www.w3.org/1999/xlink" xlink:type="simple"><person-group><name name-style="western"><surname>Saitou</surname><given-names>N</given-names></name><name name-style="western"><surname>Nei</surname><given-names>M</given-names></name></person-group> (<year>1987</year>) <article-title>The neighbor-joining method: A new method for reconstructing phylogenetic trees.</article-title><source>Molecular Biology and Evolution</source><volume>4</volume>: <fpage>406</fpage>–<lpage>425</lpage>.</mixed-citation></ref><ref id="B38"><mixed-citation xmlns:xlink="http://www.w3.org/1999/xlink" xlink:type="simple"><person-group><name name-style="western"><surname>Kimura</surname><given-names>M</given-names></name></person-group> (<year>1980</year>) <article-title>A simple method for estimating evolutionary rate of base substitutions through comparative studies of nucleotide sequences.</article-title><source>Journal of Molecular Evolution</source><volume>16</volume>: <fpage>111</fpage>–<lpage>120</lpage>. doi: <ext-link ext-link-type="doi" xlink:href="10.1007/BF01731581" xlink:type="simple">10.1007/BF01731581</ext-link></mixed-citation></ref><ref id="B57"><mixed-citation xmlns:xlink="http://www.w3.org/1999/xlink" xlink:type="simple"><person-group><name name-style="western"><surname>Tamura</surname><given-names>K</given-names></name><name name-style="western"><surname>Stecher</surname><given-names>G</given-names></name><name name-style="western"><surname>Peterson</surname><given-names>D</given-names></name><name name-style="western"><surname>Filipski</surname><given-names>A</given-names></name><name name-style="western"><surname>Kumar</surname><given-names>S</given-names></name></person-group> (<year>2013</year>) <article-title>MEGA6: Molecular Evolutionary Genetics Analysis version 6.0.</article-title><source>Molecular Biology and Evolution</source><volume>30</volume>: <fpage>2725</fpage>–<lpage>2729</lpage>. doi: <ext-link ext-link-type="doi" xlink:href="10.1093/molbev/mst197" xlink:type="simple">10.1093/molbev/mst197</ext-link></mixed-citation></ref></ref-list></tp:taxon-treatment>
