# Supplementary material for: Integrative taxonomy of New World Euplectrus Westwood (Hymenoptera, Eulophidae), with focus on 55 new species from Area de Conservación Guanacaste, northwestern Costa Rica
Source: Zookeys. 2015 Mar 10;(485):1–236. doi: 10.3897/zookeys.485.9124 (PMC4361813; doi:10.3897/zookeys.485.9124)
Supplement: XML Treatment for Euplectrus davidwahli [file zookeys.485.9124-treatment19.xml]

<!DOCTYPE tp:taxon-treatment
  PUBLIC "-//TaxonX//DTD Taxonomic Treatment Publishing DTD v0 20100105//EN" "tax-treatment-NSO.dtd">
<tp:taxon-treatment xmlns:tp="http://www.plazi.org/taxpub"><tp:treatment-meta><kwd-group><label>Taxon classification</label><kwd><named-content content-type="kingdom">Animalia</named-content></kwd><kwd><named-content content-type="order">Hymenoptera</named-content></kwd><kwd><named-content content-type="family">Eulophidae</named-content></kwd></kwd-group><mixed-citation publication-type="journal"><person-group><name><surname>Hansson</surname><given-names>Christer</given-names></name><name><surname>Smith</surname><given-names>M. Alex</given-names></name><name><surname>Janzen</surname><given-names>Daniel H.</given-names></name><name><surname>Hallwachs</surname><given-names>Winnie</given-names></name></person-group><article-title>Integrative taxonomy of New World <italic><tp:taxon-name><tp:taxon-name-part taxon-name-part-type="genus">Euplectrus</tp:taxon-name-part></tp:taxon-name></italic> Westwood (<tp:taxon-name><tp:taxon-name-part taxon-name-part-type="order">Hymenoptera</tp:taxon-name-part></tp:taxon-name>, <tp:taxon-name><tp:taxon-name-part taxon-name-part-type="family">Eulophidae</tp:taxon-name-part></tp:taxon-name>), with focus on 55 new species from Area de Conservación Guanacaste, northwestern Costa Rica</article-title><source>Zookeys</source><day>10</day><month>3</month><year>2015</year><volume>2015</volume><issue>485</issue><fpage>1</fpage><lpage>236</lpage><pub-id pub-id-type="doi">10.3897/zookeys.485.9124</pub-id></mixed-citation></tp:treatment-meta><tp:nomenclature><tp:taxon-name>
                            <tp:taxon-name-part taxon-name-part-type="genus">Euplectrus</tp:taxon-name-part>
                            <tp:taxon-name-part taxon-name-part-type="species">davidwahli</tp:taxon-name-part>
                            <object-id xmlns:xlink="http://www.w3.org/1999/xlink" content-type="zoobank" xlink:type="simple">http://zoobank.org/0F86C864-2769-4C95-8167-833B08A1A7AB</object-id>
                        </tp:taxon-name><tp:taxon-authority>Hansson</tp:taxon-authority><tp:taxon-status xmlns:xlink="http://www.w3.org/1999/xlink" xlink:type="simple">sp. n.</tp:taxon-status><xref ref-type="fig" rid="F4">Figures 14–15</xref><xref ref-type="fig" rid="F34">, 223–229</xref><xref ref-type="fig" rid="F35">, 234–236</xref><xref ref-type="fig" rid="F96">, 750</xref></tp:nomenclature><tp:treatment-sec sec-type="Material"><title>Material.</title><p>Holotype a female labeled “COSTA RICA: Guanacaste, ACG, Sector San Cristobal, Tajo Angeles, 25.x.2010, G. Sihezar, ex <italic><tp:taxon-name><tp:taxon-name-part taxon-name-part-type="genus">Hypena</tp:taxon-name-part></tp:taxon-name></italic> Poole36 eating <italic><tp:taxon-name><tp:taxon-name-part taxon-name-part-type="genus">Drymonia</tp:taxon-name-part> <tp:taxon-name-part taxon-name-part-type="species">macrophylla</tp:taxon-name-part></tp:taxon-name></italic>, sibling of wasp DHJPAR0042122, 10-SRNP-6218” (BMNH). PARATYPES: 10♀ 5♂, COSTA RICA (ACG): <bold>Guanacaste:</bold> 6♀ 1♂ with same label data as holotype (BMNH, INBio, MZLU, USNM); Sector Pitilla: Estación Pitilla, 1.iii.2011, M. Rios, ex <italic><tp:taxon-name><tp:taxon-name-part taxon-name-part-type="genus">Hypena</tp:taxon-name-part></tp:taxon-name></italic> Poole36 eating <italic><tp:taxon-name><tp:taxon-name-part taxon-name-part-type="genus">Drymonia</tp:taxon-name-part> <tp:taxon-name-part taxon-name-part-type="species">alloplectoides</tp:taxon-name-part></tp:taxon-name></italic>, sibling of wasp DHJPAR0042397, 11-SRNP-30665 (1♀ 1♂, in INBio); Estación Quica, 8.i.2013, R. Calero, ex <italic><tp:taxon-name><tp:taxon-name-part taxon-name-part-type="genus">Hypena</tp:taxon-name-part></tp:taxon-name></italic> Poole36 eating <italic><tp:taxon-name><tp:taxon-name-part taxon-name-part-type="genus">Drymonia</tp:taxon-name-part> <tp:taxon-name-part taxon-name-part-type="species">alloplectoides</tp:taxon-name-part></tp:taxon-name></italic>, sibling of wasp DHJPAR0051510, 13-SRNP-70030 (1♀ 2♂, in BMNH); Quebradona, 7.i.2012, R. Calero, ex <italic><tp:taxon-name><tp:taxon-name-part taxon-name-part-type="genus">Hypena</tp:taxon-name-part></tp:taxon-name></italic> Poole36 eating <italic><tp:taxon-name><tp:taxon-name-part taxon-name-part-type="genus">Columnea</tp:taxon-name-part> <tp:taxon-name-part taxon-name-part-type="species">hirta</tp:taxon-name-part></tp:taxon-name></italic>, 12-SRNP-70083 and 12-SRNP-70084, no barcode (2♀ 1♂, in CNC, INBio).</p></tp:treatment-sec><tp:treatment-sec sec-type="Diagnosis"><title>Diagnosis.</title><p>Lower face with median part reddish-brown (female, Fig. <xref ref-type="fig" rid="F34">224</xref>) or yellowish-brown (male, Fig. <xref ref-type="fig" rid="F34">225</xref>), pale area reaching to outer lateral margins of toruli; legs yellowish-brown, fore and mid coxae yellowish-white in female (Fig. <xref ref-type="fig" rid="F34">223</xref>), white in male; petiole 1.0–1.1× as long as wide; gaster dark brown with a yellowish-white ±T-shaped spot in anterior ½ in female (Fig. <xref ref-type="fig" rid="F34">226</xref>), with anterior ½ white with dark brown lateral margins and posterior ½ dark brown in male (Fig. <xref ref-type="fig" rid="F34">227</xref>); male antenna with scape slightly expanded and widest in the middle, 3.0× as long as wide (Fig. <xref ref-type="fig" rid="F34">229</xref>).</p></tp:treatment-sec><tp:treatment-sec sec-type="Description"><title>Description.</title><p><italic>Female</italic>. Length of body 2.5 mm. Antenna with scape yellowish-brown with base yellowish-white, pedicel yellowish-brown, flagellomeres dark brown (Fig. <xref ref-type="fig" rid="F34">228</xref>). Mandibles and palpi yellowish-white. Head black and shiny, lower face with median part reddish-brown, pale area reaching to outer lateral margins of toruli, with parts between pale area and eyes black (Fig. <xref ref-type="fig" rid="F34">224</xref>). Frons close to eyes with two rows of setae (Fig. <xref ref-type="fig" rid="F35">234</xref>). Vertex with very weak reticulation (Fig. <xref ref-type="fig" rid="F35">235</xref>). Occipital margin with a carina behind ocellar triangle (Fig. <xref ref-type="fig" rid="F35">235</xref>).</p><p>Mesosoma black and shiny (Fig. <xref ref-type="fig" rid="F34">223</xref>). Each sidelobe of mesoscutum with 14 setae. Scutellum 0.9× as long as wide; with weak engraved reticulation with slightly elongate meshes (Fig. <xref ref-type="fig" rid="F35">236</xref>). Dorsellum anteriorly with a groove that is divided by longitudinal carinae (Fig. <xref ref-type="fig" rid="F96">750</xref>), groove medially 0.3× as long as length of dorsellum. Propodeum with very weak reticulation (Fig. <xref ref-type="fig" rid="F96">750</xref>); anteromedially with a transverse semicircular cup; propodeal callus with eight setae. Legs yellowish-brown with fore and mid coxae yellowish-<!--PageBreak-->white (Fig. <xref ref-type="fig" rid="F34">223</xref>). Fore wing: costal cell with two rows of setae on ventral surface, and margin with five setae close to marginal vein; with 15 admarginal setae, in one row.</p><p>Gaster dark brown with a yellowish-white ±T-shaped spot in anterior ½ (Fig. <xref ref-type="fig" rid="F34">226</xref>).</p><p>Ratios. HE/MS/WM = 2.1/1.0/1.1; POL/OOL/POO = 7.4/4.2/1.0; OOL/DO = 1.2; WE/WF/WH/HH = 1.0/2.5/4.6/3.5; WH/WT = 1.1; PM/ST = 2.0; TS1/TS2/LT/LT1/LT2/LT3/LT4 = 3.7/2.0/6.0/2.0/1.4/1.0/1.4; LP/WP = 1.0–1.1; MM/LG = 0.9.</p><p><italic>Male</italic>. Length of body 2.1 mm. Scape yellowish-white, slightly expanded and widest in the middle (Fig. <xref ref-type="fig" rid="F34">229</xref>), sensory pores confined to apicoventral ¾, sensory area pale as scape. Otherwise similar to female except lower face with pale part yellowish-brown (Fig. <xref ref-type="fig" rid="F34">225</xref>), fore and mid coxae white; gaster with anterior ½ white with dark brown lateral margins (Fig. <xref ref-type="fig" rid="F34">227</xref>).</p><p>Ratios. LC/WS = 3.0; MM/LG = 0.9.</p></tp:treatment-sec><tp:treatment-sec sec-type="Hosts and biology"><title>Hosts and biology.</title><p>Feeding on last instar larva of <italic><tp:taxon-name><tp:taxon-name-part taxon-name-part-type="genus">Hypena</tp:taxon-name-part></tp:taxon-name></italic> Poole36 (<tp:taxon-name><tp:taxon-name-part taxon-name-part-type="family">Erebidae</tp:taxon-name-part></tp:taxon-name>) feeding on <italic><tp:taxon-name><tp:taxon-name-part taxon-name-part-type="genus">Drymonia</tp:taxon-name-part> <tp:taxon-name-part taxon-name-part-type="species">macrophylla</tp:taxon-name-part></tp:taxon-name></italic>, <italic><tp:taxon-name><tp:taxon-name-part taxon-name-part-type="genus">Drymonia</tp:taxon-name-part> <tp:taxon-name-part taxon-name-part-type="species">alloplectoides</tp:taxon-name-part></tp:taxon-name></italic> and <italic><tp:taxon-name><tp:taxon-name-part taxon-name-part-type="genus">Columnea</tp:taxon-name-part> <tp:taxon-name-part taxon-name-part-type="species">hirta</tp:taxon-name-part></tp:taxon-name></italic> (<tp:taxon-name><tp:taxon-name-part taxon-name-part-type="family">Gesneriaceae</tp:taxon-name-part></tp:taxon-name>), parasitoid cocoons stuck to cadaver and leaf substrate.</p></tp:treatment-sec><tp:treatment-sec sec-type="Distribution"><title>Distribution.</title><p>Costa Rica (Guanacaste Province).</p></tp:treatment-sec><tp:treatment-sec sec-type="Etymology"><title>Etymology.</title><p>This species is named after David B. Wahl, in recognition of his contribution to the understanding of ACG <tp:taxon-name><tp:taxon-name-part taxon-name-part-type="order">Hymenoptera</tp:taxon-name-part></tp:taxon-name> taxonomy.</p></tp:treatment-sec><tp:treatment-sec><!--Section generated to contain objects referenced in tp:taxon-treatment.--><fig id="F4" position="float" orientation="portrait"><label>Figures 12–15.</label><caption><p><italic><tp:taxon-name><tp:taxon-name-part taxon-name-part-type="genus">Euplectrus</tp:taxon-name-part></tp:taxon-name></italic> spp.: <bold>12</bold> close view of last instar <italic><tp:taxon-name><tp:taxon-name-part taxon-name-part-type="genus">Euplectrus</tp:taxon-name-part> <tp:taxon-name-part taxon-name-part-type="species">testaceipes</tp:taxon-name-part></tp:taxon-name></italic> feeding on the back of penultimate instar <italic><tp:taxon-name><tp:taxon-name-part taxon-name-part-type="genus">Manduca</tp:taxon-name-part> <tp:taxon-name-part taxon-name-part-type="species">rustica</tp:taxon-name-part></tp:taxon-name></italic> (<tp:taxon-name><tp:taxon-name-part taxon-name-part-type="family">Sphingidae</tp:taxon-name-part></tp:taxon-name>) (13-SRNP-71715) <bold>13</bold> cocoon ruff of <italic><tp:taxon-name><tp:taxon-name-part taxon-name-part-type="genus">Euplectrus</tp:taxon-name-part> <tp:taxon-name-part taxon-name-part-type="species">testaceipes</tp:taxon-name-part></tp:taxon-name></italic> on penultimate instar <italic><tp:taxon-name><tp:taxon-name-part taxon-name-part-type="genus">Manduca</tp:taxon-name-part> <tp:taxon-name-part taxon-name-part-type="species">florestan</tp:taxon-name-part></tp:taxon-name></italic> (<tp:taxon-name><tp:taxon-name-part taxon-name-part-type="family">Sphingidae</tp:taxon-name-part></tp:taxon-name>) (10-SRNP-72733) <bold>14</bold> dorsal view of mid-instar <italic><tp:taxon-name><tp:taxon-name-part taxon-name-part-type="genus">Euplectrus</tp:taxon-name-part> <tp:taxon-name-part taxon-name-part-type="species">davidwahli</tp:taxon-name-part></tp:taxon-name></italic> feeding on last instar <italic><tp:taxon-name><tp:taxon-name-part taxon-name-part-type="genus">Hypena</tp:taxon-name-part></tp:taxon-name></italic> Poole36 (<tp:taxon-name><tp:taxon-name-part taxon-name-part-type="family">Erebidae</tp:taxon-name-part></tp:taxon-name>) (11-SRNP-30665) <bold>15</bold> lateral view of mid-instar <italic><tp:taxon-name><tp:taxon-name-part taxon-name-part-type="genus">Euplectrus</tp:taxon-name-part> <tp:taxon-name-part taxon-name-part-type="species">davidwahli</tp:taxon-name-part></tp:taxon-name></italic> feeding on last instar <italic><tp:taxon-name><tp:taxon-name-part taxon-name-part-type="genus">Hypena</tp:taxon-name-part></tp:taxon-name></italic> Poole36 (<tp:taxon-name><tp:taxon-name-part taxon-name-part-type="family">Erebidae</tp:taxon-name-part></tp:taxon-name>) (11-SRNP-30665).</p></caption><graphic xmlns:xlink="http://www.w3.org/1999/xlink" xlink:href="zookeys-485-001-g004.jpg" position="float" orientation="portrait" xlink:type="simple" id="oo_39239.jpg"/></fig><fig id="F34" position="float" orientation="portrait"><label>Figures 223–233.</label><caption><p><italic><tp:taxon-name><tp:taxon-name-part taxon-name-part-type="genus">Euplectrus</tp:taxon-name-part></tp:taxon-name></italic> spp. <bold>223–229</bold> <italic><tp:taxon-name><tp:taxon-name-part taxon-name-part-type="genus">Euplectrus</tp:taxon-name-part> <tp:taxon-name-part taxon-name-part-type="species">davidwahli</tp:taxon-name-part></tp:taxon-name></italic> (DHJPAR0042122): <bold>223</bold> habitus in lateral view, female <bold>224</bold> head in frontal view, female <bold>225</bold> head in frontal view, male <bold>226</bold> gaster in dorsal view, female <bold>227</bold> gaster in dorsal view, male <bold>228</bold> antenna in lateral view, female <bold>229</bold> antenna in lateral view, male; <bold>230–233</bold> <italic><tp:taxon-name><tp:taxon-name-part taxon-name-part-type="genus">Euplectrus</tp:taxon-name-part> <tp:taxon-name-part taxon-name-part-type="species">jesusugaldei</tp:taxon-name-part></tp:taxon-name></italic> (97-SRNP-9370, no barcode), female: <bold>230</bold> habitus in lateral view <bold>231</bold> head in frontal view <bold>232</bold> gaster in dorsal view <bold>233</bold> antenna in lateral view.</p></caption><graphic xmlns:xlink="http://www.w3.org/1999/xlink" xlink:href="zookeys-485-001-g034.jpg" position="float" orientation="portrait" xlink:type="simple" id="oo_39269.jpg"/></fig><fig id="F35" position="float" orientation="portrait"><label>Figures 234–239.</label><caption><p><italic><tp:taxon-name><tp:taxon-name-part taxon-name-part-type="genus">Euplectrus</tp:taxon-name-part></tp:taxon-name></italic> spp., females. <bold>234–236</bold> <italic><tp:taxon-name><tp:taxon-name-part taxon-name-part-type="genus">Euplectrus</tp:taxon-name-part> <tp:taxon-name-part taxon-name-part-type="species">davidwahli</tp:taxon-name-part></tp:taxon-name></italic> (DHJPAR0042122): <bold>234</bold> head in frontal view <bold>235</bold> vertex <bold>236</bold> mesosoma in dorsal view; <bold>237–239</bold> <italic><tp:taxon-name><tp:taxon-name-part taxon-name-part-type="genus">Euplectrus</tp:taxon-name-part> <tp:taxon-name-part taxon-name-part-type="species">jesusugaldei</tp:taxon-name-part></tp:taxon-name></italic> (97-SRNP-9370, no barcode): <bold>237</bold> head in frontal view <bold>238</bold> vertex <bold>239</bold> mesosoma in dorsal view.</p></caption><graphic xmlns:xlink="http://www.w3.org/1999/xlink" xlink:href="zookeys-485-001-g035.jpg" position="float" orientation="portrait" xlink:type="simple" id="oo_39270.jpg"/></fig><fig id="F96" position="float" orientation="portrait"><label>Figures 745–750.</label><caption><p><italic><tp:taxon-name><tp:taxon-name-part taxon-name-part-type="genus">Euplectrus</tp:taxon-name-part></tp:taxon-name></italic> spp., propodeum, females: <bold>745</bold> <italic><tp:taxon-name><tp:taxon-name-part taxon-name-part-type="genus">Euplectrus</tp:taxon-name-part> <tp:taxon-name-part taxon-name-part-type="species">chrisdarlingi</tp:taxon-name-part></tp:taxon-name></italic> (DHJPAR0028698) <bold>746</bold> <italic><tp:taxon-name><tp:taxon-name-part taxon-name-part-type="genus">Euplectrus</tp:taxon-name-part> <tp:taxon-name-part taxon-name-part-type="species">chrisgrinteri</tp:taxon-name-part></tp:taxon-name></italic> (95-SRNP-3415, no barcode) <bold>747</bold> <italic><tp:taxon-name><tp:taxon-name-part taxon-name-part-type="genus">Euplectrus</tp:taxon-name-part> <tp:taxon-name-part taxon-name-part-type="species">corriemoreauae</tp:taxon-name-part></tp:taxon-name></italic> (DHJPAR0053131) <bold>748</bold> <italic><tp:taxon-name><tp:taxon-name-part taxon-name-part-type="genus">Euplectrus</tp:taxon-name-part> <tp:taxon-name-part taxon-name-part-type="species">daveroubiki</tp:taxon-name-part></tp:taxon-name></italic> (DHJPAR0023280) <bold>749</bold> <italic><tp:taxon-name><tp:taxon-name-part taxon-name-part-type="genus">Euplectrus</tp:taxon-name-part> <tp:taxon-name-part taxon-name-part-type="species">davesmithi</tp:taxon-name-part></tp:taxon-name></italic> (DHJPAR0028811) <bold>750</bold> <italic><tp:taxon-name><tp:taxon-name-part taxon-name-part-type="genus">Euplectrus</tp:taxon-name-part> <tp:taxon-name-part taxon-name-part-type="species">davidwahli</tp:taxon-name-part></tp:taxon-name></italic> (DHJPAR0042122).</p></caption><graphic xmlns:xlink="http://www.w3.org/1999/xlink" xlink:href="zookeys-485-001-g096.jpg" position="float" orientation="portrait" xlink:type="simple" id="oo_39331.jpg"/></fig></tp:treatment-sec></tp:taxon-treatment>
