# Supplementary material for: Integrative taxonomy of New World Euplectrus Westwood (Hymenoptera, Eulophidae), with focus on 55 new species from Area de Conservación Guanacaste, northwestern Costa Rica
Source: Zookeys. 2015 Mar 10;(485):1–236. doi: 10.3897/zookeys.485.9124 (PMC4361813; doi:10.3897/zookeys.485.9124)
Supplement: XML Treatment for Euplectrus dianariasae [file zookeys.485.9124-treatment20.xml]

<!DOCTYPE tp:taxon-treatment
  PUBLIC "-//TaxonX//DTD Taxonomic Treatment Publishing DTD v0 20100105//EN" "tax-treatment-NSO.dtd">
<tp:taxon-treatment xmlns:tp="http://www.plazi.org/taxpub"><tp:treatment-meta><kwd-group><label>Taxon classification</label><kwd><named-content content-type="kingdom">Animalia</named-content></kwd><kwd><named-content content-type="order">Hymenoptera</named-content></kwd><kwd><named-content content-type="family">Eulophidae</named-content></kwd></kwd-group><mixed-citation publication-type="journal"><person-group><name><surname>Hansson</surname><given-names>Christer</given-names></name><name><surname>Smith</surname><given-names>M. Alex</given-names></name><name><surname>Janzen</surname><given-names>Daniel H.</given-names></name><name><surname>Hallwachs</surname><given-names>Winnie</given-names></name></person-group><article-title>Integrative taxonomy of New World <italic><tp:taxon-name><tp:taxon-name-part taxon-name-part-type="genus">Euplectrus</tp:taxon-name-part></tp:taxon-name></italic> Westwood (<tp:taxon-name><tp:taxon-name-part taxon-name-part-type="order">Hymenoptera</tp:taxon-name-part></tp:taxon-name>, <tp:taxon-name><tp:taxon-name-part taxon-name-part-type="family">Eulophidae</tp:taxon-name-part></tp:taxon-name>), with focus on 55 new species from Area de Conservación Guanacaste, northwestern Costa Rica</article-title><source>Zookeys</source><day>10</day><month>3</month><year>2015</year><volume>2015</volume><issue>485</issue><fpage>1</fpage><lpage>236</lpage><pub-id pub-id-type="doi">10.3897/zookeys.485.9124</pub-id></mixed-citation></tp:treatment-meta><tp:nomenclature><tp:taxon-name>
                            <tp:taxon-name-part taxon-name-part-type="genus">Euplectrus</tp:taxon-name-part>
                            <tp:taxon-name-part taxon-name-part-type="species">dianariasae</tp:taxon-name-part>
                            <object-id xmlns:xlink="http://www.w3.org/1999/xlink" content-type="zoobank" xlink:type="simple">http://zoobank.org/E8C16AA7-82C2-43B6-A239-7DEA2D7CCDF1</object-id>
                        </tp:taxon-name><tp:taxon-authority>Hansson</tp:taxon-authority><tp:taxon-status xmlns:xlink="http://www.w3.org/1999/xlink" xlink:type="simple">sp. n.</tp:taxon-status><xref ref-type="fig" rid="F24">Figures 145–148</xref><xref ref-type="fig" rid="F25">, 152–154</xref><xref ref-type="fig" rid="F97">, 751</xref><!--PageBreak--></tp:nomenclature><tp:treatment-sec sec-type="Material"><title>Material.</title><p>Holotype a female labeled “COSTA RICA: Guanacaste, ACG, Sector Pitilla, Sendero Nacho, 27.ix.2011, M. Rios, ex <italic><tp:taxon-name><tp:taxon-name-part taxon-name-part-type="genus">Antiblemma</tp:taxon-name-part></tp:taxon-name></italic> Poole21DHJ02 eating <italic><tp:taxon-name><tp:taxon-name-part taxon-name-part-type="genus">Meriania</tp:taxon-name-part> <tp:taxon-name-part taxon-name-part-type="species">phlomoides</tp:taxon-name-part></tp:taxon-name></italic>, sibling of wasp DHJPAR0048227, 11-SRNP-32924” (BMNH). PARATYPE: 1♀ “COSTA RICA: Guanacaste, ACG, Sector Pitilla, Sendero Laguna, 29.ix.2011, F. Quesada, ex Antiblemma Poole21DHJ02 eating Meriania phlomoides, sibling of wasp DHJPAR0046906, 11-SRNP-32973” (INBio).</p></tp:treatment-sec><tp:treatment-sec sec-type="Diagnosis"><title>Diagnosis.</title><p>Lower face with median part dark reddish-brown, pale area reaching to level of median part of toruli (Fig. <xref ref-type="fig" rid="F24">146</xref>); dorsellum without a groove or foveae along anterior margin (Fig. <xref ref-type="fig" rid="F97">751</xref>); fore and mid coxae white, remaining parts of fore and mid legs predominantly yellowish-white; hind leg yellowish-white (Fig. <xref ref-type="fig" rid="F24">145</xref>); petiole 1.3× as long as wide; gaster with anterior ½ yellowish-white with dark brown lateral margins, posterior ½ dark brown (Fig. <xref ref-type="fig" rid="F24">147</xref>). Morphologically identical to <italic><tp:taxon-name><tp:taxon-name-part taxon-name-part-type="genus">Euplectrus</tp:taxon-name-part> <tp:taxon-name-part taxon-name-part-type="species">gavinbroadi</tp:taxon-name-part></tp:taxon-name></italic>.</p></tp:treatment-sec><tp:treatment-sec sec-type="Description"><title>Description.</title><p><italic>Female</italic>. Length of body 2.2 mm. Antenna with scape and pedicel yellowish-brown, flagellomeres 1–2 pale brown, 3–6 dark brown (Fig. <xref ref-type="fig" rid="F24">148</xref>). Mandibles and palpi yellowish-white. Head black and shiny, lower face with median part dark reddish-brown, pale area reaching to level of median part of toruli, with parts between pale area and eyes black (Fig. <xref ref-type="fig" rid="F24">146</xref>). Frons close to eyes with one sparse row of setae (Fig. <xref ref-type="fig" rid="F25">152</xref>). Vertex with very weak reticulation (Fig. <xref ref-type="fig" rid="F25">153</xref>). Occipital margin with a carina behind ocellar triangle (Fig. <xref ref-type="fig" rid="F25">153</xref>).</p><p>Mesosoma black and shiny (Fig. <xref ref-type="fig" rid="F24">145</xref>). Each sidelobe of mesoscutum with eight setae. Scutellum 1.0× as long as wide, with weak reticulation (Fig. <xref ref-type="fig" rid="F25">154</xref>). Dorsellum without a groove or foveae along anterior margin (Fig. <xref ref-type="fig" rid="F97">751</xref>). Propodeum with very weak reticulation (Fig. <xref ref-type="fig" rid="F97">751</xref>); anteromedially with a semicircular cup; propodeal callus with nine setae. Legs (Fig. <xref ref-type="fig" rid="F24">145</xref>): fore and mid coxae white, remaining parts of fore and mid legs predominantly yellowish-white; hind leg yellowish-white. Fore wing: costal cell on ventral surface with one complete row of setae and with a short row with three setae in front of complete row, and margin with five setae in apical ½; with 19 admarginal setae, mainly in one row but with three rows in apical ⅓.</p><p>Gaster with anterior ½ yellowish-white with dark brown lateral margins, posterior ½ dark brown (Fig. <xref ref-type="fig" rid="F24">147</xref>).</p><p>Ratios. HE/MS/WM = 2.4/1.0/1.3; POL/OOL/POO = 4.3/1.9/1.0; OOL/DO = 1.2; WE/WF/WH/HH = 1.0/2.1/4.3/3.4; WH/WT = 1.1; PM/ST = 1.5; TS1/TS2/LT/LT1/LT2/LT3/LT4 = 3.8/2.4/6.2/1.6/1.3/1.0/1.8; LP/WP = 1.3; MM/LG = 1.0.</p><p><italic>Male</italic>. Unknown.</p></tp:treatment-sec><tp:treatment-sec sec-type="Hosts and biology"><title>Hosts and biology.</title><p>Feeding on intermediate and third instar larvae of <italic><tp:taxon-name><tp:taxon-name-part taxon-name-part-type="genus">Antiblemma</tp:taxon-name-part></tp:taxon-name></italic> Poole21DHJ02 (<tp:taxon-name><tp:taxon-name-part taxon-name-part-type="family">Erebidae</tp:taxon-name-part></tp:taxon-name>) feeding on <italic><tp:taxon-name><tp:taxon-name-part taxon-name-part-type="genus">Meriania</tp:taxon-name-part> <tp:taxon-name-part taxon-name-part-type="species">phlomoides</tp:taxon-name-part></tp:taxon-name></italic> (<tp:taxon-name><tp:taxon-name-part taxon-name-part-type="family">Melastomataceae</tp:taxon-name-part></tp:taxon-name>), parasitoid cocoons stuck to dead larva and substrate.</p></tp:treatment-sec><tp:treatment-sec sec-type="Distribution"><title>Distribution.</title><p>Costa Rica (Guanacaste Province).</p></tp:treatment-sec><tp:treatment-sec sec-type="Etymology"><title>Etymology.</title><p>This species is named after Diana C. Arias-Penna, in recognition of her contribution to the understanding of ACG <tp:taxon-name><tp:taxon-name-part taxon-name-part-type="order">Hymenoptera</tp:taxon-name-part></tp:taxon-name> taxonomy.</p></tp:treatment-sec><tp:treatment-sec><!--Section generated to contain objects referenced in tp:taxon-treatment.--><fig id="F24" position="float" orientation="portrait"><label>Figures 138–148.</label><caption><p><italic><tp:taxon-name><tp:taxon-name-part taxon-name-part-type="genus">Euplectrus</tp:taxon-name-part></tp:taxon-name></italic> spp. <bold>138–144</bold> <italic><tp:taxon-name><tp:taxon-name-part taxon-name-part-type="genus">Euplectrus</tp:taxon-name-part> <tp:taxon-name-part taxon-name-part-type="species">carlosarmientoi</tp:taxon-name-part></tp:taxon-name></italic> (DHJPAR0023273): <bold>138</bold> habitus in lateral view, female <bold>139</bold> head in frontal view, female <bold>140</bold> head in frontal view, male <bold>141</bold> gaster in dorsal view, female <bold>142</bold> gaster in dorsal view, male <bold>143</bold> antenna in lateral view, female <bold>144</bold> antenna in lateral view, male; <bold>145–148</bold> <italic><tp:taxon-name><tp:taxon-name-part taxon-name-part-type="genus">Euplectrus</tp:taxon-name-part> <tp:taxon-name-part taxon-name-part-type="species">dianariasae</tp:taxon-name-part></tp:taxon-name></italic> (DHJPAR0046906), female: <bold>145</bold> habitus in lateral view <bold>146</bold> head in frontal view <bold>147</bold> gaster in dorsal view <bold>148</bold> antenna in lateral view.</p></caption><graphic xmlns:xlink="http://www.w3.org/1999/xlink" xlink:href="zookeys-485-001-g024.jpg" position="float" orientation="portrait" xlink:type="simple" id="oo_39259.jpg"/></fig><fig id="F25" position="float" orientation="portrait"><label>Figures 149–154.</label><caption><p><italic><tp:taxon-name><tp:taxon-name-part taxon-name-part-type="genus">Euplectrus</tp:taxon-name-part></tp:taxon-name></italic> spp., females. <bold>149–151</bold> <italic><tp:taxon-name><tp:taxon-name-part taxon-name-part-type="genus">Euplectrus</tp:taxon-name-part> <tp:taxon-name-part taxon-name-part-type="species">carlosarmientoi</tp:taxon-name-part></tp:taxon-name></italic> (DHJPAR0023273): <bold>149</bold> head in frontal view <bold>150</bold> vertex <bold>151</bold> mesosoma in dorsal view; <bold>152–154</bold> <italic><tp:taxon-name><tp:taxon-name-part taxon-name-part-type="genus">Euplectrus</tp:taxon-name-part> <tp:taxon-name-part taxon-name-part-type="species">dianariasae</tp:taxon-name-part></tp:taxon-name></italic> (DHJPAR0046906): <bold>152</bold> head in frontal view <bold>153</bold> vertex <bold>154</bold> mesosoma in dorsal view.</p></caption><graphic xmlns:xlink="http://www.w3.org/1999/xlink" xlink:href="zookeys-485-001-g025.jpg" position="float" orientation="portrait" xlink:type="simple" id="oo_39260.jpg"/></fig><fig id="F97" position="float" orientation="portrait"><label>Figures 751–756.</label><caption><p><italic><tp:taxon-name><tp:taxon-name-part taxon-name-part-type="genus">Euplectrus</tp:taxon-name-part></tp:taxon-name></italic> spp., propodeum, females: <bold>751</bold> <italic><tp:taxon-name><tp:taxon-name-part taxon-name-part-type="genus">Euplectrus</tp:taxon-name-part> <tp:taxon-name-part taxon-name-part-type="species">dianariasae</tp:taxon-name-part></tp:taxon-name></italic> (DHJPAR0046906) <bold>752</bold> <italic><tp:taxon-name><tp:taxon-name-part taxon-name-part-type="genus">Euplectrus</tp:taxon-name-part> <tp:taxon-name-part taxon-name-part-type="species">donquickei</tp:taxon-name-part></tp:taxon-name></italic> (DHJPAR0028814) <bold>753</bold> <italic><tp:taxon-name><tp:taxon-name-part taxon-name-part-type="genus">Euplectrus</tp:taxon-name-part> <tp:taxon-name-part taxon-name-part-type="species">eowilsoni</tp:taxon-name-part></tp:taxon-name></italic> (DHJPAR0028932) <bold>754</bold> <italic><tp:taxon-name><tp:taxon-name-part taxon-name-part-type="genus">Euplectrus</tp:taxon-name-part> <tp:taxon-name-part taxon-name-part-type="species">garygibsoni</tp:taxon-name-part></tp:taxon-name></italic> (DHJPAR0042124) <bold>755</bold> <italic><tp:taxon-name><tp:taxon-name-part taxon-name-part-type="genus">Euplectrus</tp:taxon-name-part> <tp:taxon-name-part taxon-name-part-type="species">gavinbroadi</tp:taxon-name-part></tp:taxon-name></italic> (DHJPAR0045450) <bold>756</bold> <italic><tp:taxon-name><tp:taxon-name-part taxon-name-part-type="genus">Euplectrus</tp:taxon-name-part> <tp:taxon-name-part taxon-name-part-type="species">gerarddelvarei</tp:taxon-name-part></tp:taxon-name></italic> (DHJPAR0042126).</p></caption><graphic xmlns:xlink="http://www.w3.org/1999/xlink" xlink:href="zookeys-485-001-g097.jpg" position="float" orientation="portrait" xlink:type="simple" id="oo_39332.jpg"/></fig></tp:treatment-sec></tp:taxon-treatment>
