# Supplementary material for: Integrative taxonomy of New World Euplectrus Westwood (Hymenoptera, Eulophidae), with focus on 55 new species from Area de Conservación Guanacaste, northwestern Costa Rica
Source: Zookeys. 2015 Mar 10;(485):1–236. doi: 10.3897/zookeys.485.9124 (PMC4361813; doi:10.3897/zookeys.485.9124)
Supplement: XML Treatment for Euplectrus donquickei [file zookeys.485.9124-treatment21.xml]

<!DOCTYPE tp:taxon-treatment
  PUBLIC "-//TaxonX//DTD Taxonomic Treatment Publishing DTD v0 20100105//EN" "tax-treatment-NSO.dtd">
<tp:taxon-treatment xmlns:tp="http://www.plazi.org/taxpub"><tp:treatment-meta><kwd-group><label>Taxon classification</label><kwd><named-content content-type="kingdom">Animalia</named-content></kwd><kwd><named-content content-type="order">Hymenoptera</named-content></kwd><kwd><named-content content-type="family">Eulophidae</named-content></kwd></kwd-group><mixed-citation publication-type="journal"><person-group><name><surname>Hansson</surname><given-names>Christer</given-names></name><name><surname>Smith</surname><given-names>M. Alex</given-names></name><name><surname>Janzen</surname><given-names>Daniel H.</given-names></name><name><surname>Hallwachs</surname><given-names>Winnie</given-names></name></person-group><article-title>Integrative taxonomy of New World <italic><tp:taxon-name><tp:taxon-name-part taxon-name-part-type="genus">Euplectrus</tp:taxon-name-part></tp:taxon-name></italic> Westwood (<tp:taxon-name><tp:taxon-name-part taxon-name-part-type="order">Hymenoptera</tp:taxon-name-part></tp:taxon-name>, <tp:taxon-name><tp:taxon-name-part taxon-name-part-type="family">Eulophidae</tp:taxon-name-part></tp:taxon-name>), with focus on 55 new species from Area de Conservación Guanacaste, northwestern Costa Rica</article-title><source>Zookeys</source><day>10</day><month>3</month><year>2015</year><volume>2015</volume><issue>485</issue><fpage>1</fpage><lpage>236</lpage><pub-id pub-id-type="doi">10.3897/zookeys.485.9124</pub-id></mixed-citation></tp:treatment-meta><tp:nomenclature><tp:taxon-name>
                            <tp:taxon-name-part taxon-name-part-type="genus">Euplectrus</tp:taxon-name-part>
                            <tp:taxon-name-part taxon-name-part-type="species">donquickei</tp:taxon-name-part>
                            <object-id xmlns:xlink="http://www.w3.org/1999/xlink" content-type="zoobank" xlink:type="simple">http://zoobank.org/FA6AA06E-D3F0-4506-87EA-BE34FE4B1B7F</object-id>
                        </tp:taxon-name><tp:taxon-authority>Hansson</tp:taxon-authority><tp:taxon-status xmlns:xlink="http://www.w3.org/1999/xlink" xlink:type="simple">sp. n.</tp:taxon-status><xref ref-type="fig" rid="F36">Figures 240–246</xref><xref ref-type="fig" rid="F37">, 251–253</xref><xref ref-type="fig" rid="F97">, 752</xref></tp:nomenclature><tp:treatment-sec sec-type="Material"><title>Material.</title><p>Holotype a female labeled “COSTA RICA: Guanacaste, ACG, Sector Cacao, Quebrada Otilio, 29.vii.2005, M. Pereira, ex <italic><tp:taxon-name><tp:taxon-name-part taxon-name-part-type="genus">Hemicephalis</tp:taxon-name-part></tp:taxon-name></italic> alesaDHJ01 eating <italic><tp:taxon-name><tp:taxon-name-part taxon-name-part-type="genus">Varronia</tp:taxon-name-part> <tp:taxon-name-part taxon-name-part-type="species">inermis</tp:taxon-name-part></tp:taxon-name></italic>, sibling of wasp DHJPAR0028814, 05-SRNP-46906” (BMNH). PARATYPES: 7♀ 1♂ with same label data as holotype (BMNH, INBio, MZLU, USNM).</p></tp:treatment-sec><tp:treatment-sec sec-type="Diagnosis"><title>Diagnosis.</title><p>Head dark reddish-brown with lower face medially white with median part yellowish-white (female, Fig. <xref ref-type="fig" rid="F36">241</xref>) or completely white (male, Fig. <xref ref-type="fig" rid="F36">242</xref>), pale area reaching outside level of outer margins of toruli; scutellum with a small hump posteromedially (Fig. <xref ref-type="fig" rid="F37">253</xref>); legs yellowish-white with hind coxa and hind femur yellowish-brown (Fig. <xref ref-type="fig" rid="F36">240</xref>); petiole 0.8× as long as wide; female gaster with anterior ½ yellowish-brown and posterior ½ pale brown with a dark brown spot anteromedially, entire gaster with dark brown lateral margins (Fig. <xref ref-type="fig" rid="F36">243</xref>), male gaster with anterior ½ yellowish-white with dark brown anterolateral margins and posterior ½ dark brown (Fig. <xref ref-type="fig" rid="F36">244</xref>); male antenna with scape slightly expanded and widest in the middle, 3.2× as long as wide (Fig. <xref ref-type="fig" rid="F36">246</xref>), and with sensory area pale brown.</p></tp:treatment-sec><tp:treatment-sec sec-type="Description"><title>Description.</title><!--PageBreak--><p><italic>Female</italic>. Length of body 2.4 mm. Antenna with scape, pedicel and flagellomeres 1–2 yellowish-white, flagellomeres 3–4 pale brown, 5–6 dark brown (Fig. <xref ref-type="fig" rid="F36">245</xref>). Mandibles and palpi yellowish-white. Head dark reddish-brown and shiny, lower face medially white with median part yellowish-white, pale area reaching outside level of outer margin of toruli, and parts between pale area and eyes dark reddish-brown (Fig. <xref ref-type="fig" rid="F36">241</xref>). Frons close to eyes with two rows of setae (Fig. <xref ref-type="fig" rid="F37">251</xref>). Vertex with very weak reticulation inside ocellar triangle, smooth outside (Fig. <xref ref-type="fig" rid="F37">252</xref>). Occipital margin with a carina (Fig. <xref ref-type="fig" rid="F37">252</xref>).</p><p>Mesosoma black and shiny (Fig. <xref ref-type="fig" rid="F36">240</xref>). Each sidelobe of mesoscutum with 11 setae. Scutellum convex, with a small hump posteromedially and with a weak groove anteromedially (Fig. <xref ref-type="fig" rid="F37">253</xref>); 0.9× as long as wide; with weak engraved reticulation. Dorsellum anteriorly with a groove that is divided into two by a median longitudinal carina (Fig. <xref ref-type="fig" rid="F97">752</xref>), groove medially 0.4× as long as length of dorsellum. Propodeum smooth (Fig. <xref ref-type="fig" rid="F97">752</xref>); anteromedially with a transverse triangular cup; propodeal callus with seven setae. Legs yellowish-white with hind coxa and hind femur yellowish-brown (Fig. <xref ref-type="fig" rid="F36">240</xref>). Fore wing: costal cell with two rows of setae on ventral surface, and margin with four setae close to marginal vein; with 20 admarginal setae, in basal ⅓ in two rows and in apical ⅔ in one row.</p><p>Gaster with anterior ½ yellowish-brown and posterior ½ pale brown with a dark brown spot anteromedially, entire gaster with dark brown lateral margins (Fig. <xref ref-type="fig" rid="F36">243</xref>).</p><p>Ratios. HE/MS/WM = 1.8/1.0/1.1; POL/OOL/POO = 5.1/3.1/1.0; OOL/DO = 1.3; WE/WF/WH/HH = 1.0/2.4/4.5/3.6; WH/WT = 1.1; PM/ST = 1.4; TS1/TS2/LT/LT1/LT2/LT3/LT4 = 3.1/2.2/7.1/2.7/1.7/1.0/1.7; LP/WP = 0.8; MM/LG = 1.1.</p><p><italic>Male</italic>. Length of body 2.2 mm. Scape slightly expanded and widest in the middle (Fig. <xref ref-type="fig" rid="F36">246</xref>), sensory pores confined to apicoventral ⅔. Otherwise similar to female except pale part of lower face completely white (Fig. <xref ref-type="fig" rid="F36">242</xref>), gaster with anterior ½ yellowish-white with dark brown anterolateral margins and posterior ½ dark brown (Fig. <xref ref-type="fig" rid="F36">244</xref>).</p><p>Ratios. LC/WS = 3.2.</p></tp:treatment-sec><tp:treatment-sec sec-type="Hosts and biology"><title>Hosts and biology.</title><p>Feeding on last instar larva of <italic><tp:taxon-name><tp:taxon-name-part taxon-name-part-type="genus">Hemicephalis</tp:taxon-name-part></tp:taxon-name></italic> alesaDHJ01 (<tp:taxon-name><tp:taxon-name-part taxon-name-part-type="family">Noctuidae</tp:taxon-name-part></tp:taxon-name>) feeding on <italic><tp:taxon-name><tp:taxon-name-part taxon-name-part-type="genus">Varronia</tp:taxon-name-part> <tp:taxon-name-part taxon-name-part-type="species">inermis</tp:taxon-name-part></tp:taxon-name></italic> (<tp:taxon-name><tp:taxon-name-part taxon-name-part-type="family">Boraginaceae</tp:taxon-name-part></tp:taxon-name>), parasitoid cocoons stuck to dead larva and substrate.</p></tp:treatment-sec><tp:treatment-sec sec-type="Distribution"><title>Distribution.</title><p>Costa Rica (Guanacaste Province).</p></tp:treatment-sec><tp:treatment-sec sec-type="Etymology"><title>Etymology.</title><p>This species is named after Don L. J. Quicke, in recognition of his contribution to the understanding of ACG <tp:taxon-name><tp:taxon-name-part taxon-name-part-type="order">Hymenoptera</tp:taxon-name-part></tp:taxon-name> taxonomy.</p></tp:treatment-sec><tp:treatment-sec><!--Section generated to contain objects referenced in tp:taxon-treatment.--><fig id="F36" position="float" orientation="portrait"><label>Figures 240–250.</label><caption><p><italic><tp:taxon-name><tp:taxon-name-part taxon-name-part-type="genus">Euplectrus</tp:taxon-name-part></tp:taxon-name></italic> spp. <bold>240–246</bold> <italic><tp:taxon-name><tp:taxon-name-part taxon-name-part-type="genus">Euplectrus</tp:taxon-name-part> <tp:taxon-name-part taxon-name-part-type="species">donquickei</tp:taxon-name-part></tp:taxon-name></italic> (DHJPAR0028814): <bold>240</bold> habitus in lateral view, female <bold>241</bold> head in frontal view, female <bold>242</bold> head in frontal view, male <bold>243</bold> gaster in dorsal view, female <bold>244</bold> gaster in dorsal view, male <bold>245</bold> antenna in lateral view, female <bold>246</bold> antenna in lateral view, male; <bold>247–250</bold> <italic><tp:taxon-name><tp:taxon-name-part taxon-name-part-type="genus">Euplectrus</tp:taxon-name-part> <tp:taxon-name-part taxon-name-part-type="species">jjrodriguezae</tp:taxon-name-part></tp:taxon-name></italic> (94-SRNP-7129, no barcode), female: <bold>247</bold> habitus in lateral view <bold>248</bold> head in frontal view <bold>249</bold> gaster in dorsal view <bold>250</bold> antenna in lateral view.</p></caption><graphic xmlns:xlink="http://www.w3.org/1999/xlink" xlink:href="zookeys-485-001-g036.jpg" position="float" orientation="portrait" xlink:type="simple" id="oo_39271.jpg"/></fig><fig id="F37" position="float" orientation="portrait"><label>Figures 251–256.</label><caption><p><italic><tp:taxon-name><tp:taxon-name-part taxon-name-part-type="genus">Euplectrus</tp:taxon-name-part></tp:taxon-name></italic> spp., females. <bold>251–253</bold> <italic><tp:taxon-name><tp:taxon-name-part taxon-name-part-type="genus">Euplectrus</tp:taxon-name-part> <tp:taxon-name-part taxon-name-part-type="species">donquickei</tp:taxon-name-part></tp:taxon-name></italic> (DHJPAR0028814: <bold>251</bold> head in frontal view <bold>252</bold> vertex <bold>253</bold> mesosoma in dorsal view; <bold>254–256</bold> <italic><tp:taxon-name><tp:taxon-name-part taxon-name-part-type="genus">Euplectrus</tp:taxon-name-part> <tp:taxon-name-part taxon-name-part-type="species">jjrodriguezae</tp:taxon-name-part></tp:taxon-name></italic> (94-SRNP-7129, no barcode): <bold>254</bold> head in frontal view <bold>255</bold> vertex <bold>256</bold> mesosoma in dorsal view.</p></caption><graphic xmlns:xlink="http://www.w3.org/1999/xlink" xlink:href="zookeys-485-001-g037.jpg" position="float" orientation="portrait" xlink:type="simple" id="oo_39272.jpg"/></fig><fig id="F97" position="float" orientation="portrait"><label>Figures 751–756.</label><caption><p><italic><tp:taxon-name><tp:taxon-name-part taxon-name-part-type="genus">Euplectrus</tp:taxon-name-part></tp:taxon-name></italic> spp., propodeum, females: <bold>751</bold> <italic><tp:taxon-name><tp:taxon-name-part taxon-name-part-type="genus">Euplectrus</tp:taxon-name-part> <tp:taxon-name-part taxon-name-part-type="species">dianariasae</tp:taxon-name-part></tp:taxon-name></italic> (DHJPAR0046906) <bold>752</bold> <italic><tp:taxon-name><tp:taxon-name-part taxon-name-part-type="genus">Euplectrus</tp:taxon-name-part> <tp:taxon-name-part taxon-name-part-type="species">donquickei</tp:taxon-name-part></tp:taxon-name></italic> (DHJPAR0028814) <bold>753</bold> <italic><tp:taxon-name><tp:taxon-name-part taxon-name-part-type="genus">Euplectrus</tp:taxon-name-part> <tp:taxon-name-part taxon-name-part-type="species">eowilsoni</tp:taxon-name-part></tp:taxon-name></italic> (DHJPAR0028932) <bold>754</bold> <italic><tp:taxon-name><tp:taxon-name-part taxon-name-part-type="genus">Euplectrus</tp:taxon-name-part> <tp:taxon-name-part taxon-name-part-type="species">garygibsoni</tp:taxon-name-part></tp:taxon-name></italic> (DHJPAR0042124) <bold>755</bold> <italic><tp:taxon-name><tp:taxon-name-part taxon-name-part-type="genus">Euplectrus</tp:taxon-name-part> <tp:taxon-name-part taxon-name-part-type="species">gavinbroadi</tp:taxon-name-part></tp:taxon-name></italic> (DHJPAR0045450) <bold>756</bold> <italic><tp:taxon-name><tp:taxon-name-part taxon-name-part-type="genus">Euplectrus</tp:taxon-name-part> <tp:taxon-name-part taxon-name-part-type="species">gerarddelvarei</tp:taxon-name-part></tp:taxon-name></italic> (DHJPAR0042126).</p></caption><graphic xmlns:xlink="http://www.w3.org/1999/xlink" xlink:href="zookeys-485-001-g097.jpg" position="float" orientation="portrait" xlink:type="simple" id="oo_39332.jpg"/></fig></tp:treatment-sec></tp:taxon-treatment>
