# Supplementary material for: Integrative taxonomy of New World Euplectrus Westwood (Hymenoptera, Eulophidae), with focus on 55 new species from Area de Conservación Guanacaste, northwestern Costa Rica
Source: Zookeys. 2015 Mar 10;(485):1–236. doi: 10.3897/zookeys.485.9124 (PMC4361813; doi:10.3897/zookeys.485.9124)
Supplement: XML Treatment for Euplectrus eowilsoni [file zookeys.485.9124-treatment22.xml]

<!DOCTYPE tp:taxon-treatment
  PUBLIC "-//TaxonX//DTD Taxonomic Treatment Publishing DTD v0 20100105//EN" "tax-treatment-NSO.dtd">
<tp:taxon-treatment xmlns:tp="http://www.plazi.org/taxpub"><tp:treatment-meta><kwd-group><label>Taxon classification</label><kwd><named-content content-type="kingdom">Animalia</named-content></kwd><kwd><named-content content-type="order">Hymenoptera</named-content></kwd><kwd><named-content content-type="family">Eulophidae</named-content></kwd></kwd-group><mixed-citation publication-type="journal"><person-group><name><surname>Hansson</surname><given-names>Christer</given-names></name><name><surname>Smith</surname><given-names>M. Alex</given-names></name><name><surname>Janzen</surname><given-names>Daniel H.</given-names></name><name><surname>Hallwachs</surname><given-names>Winnie</given-names></name></person-group><article-title>Integrative taxonomy of New World <italic><tp:taxon-name><tp:taxon-name-part taxon-name-part-type="genus">Euplectrus</tp:taxon-name-part></tp:taxon-name></italic> Westwood (<tp:taxon-name><tp:taxon-name-part taxon-name-part-type="order">Hymenoptera</tp:taxon-name-part></tp:taxon-name>, <tp:taxon-name><tp:taxon-name-part taxon-name-part-type="family">Eulophidae</tp:taxon-name-part></tp:taxon-name>), with focus on 55 new species from Area de Conservación Guanacaste, northwestern Costa Rica</article-title><source>Zookeys</source><day>10</day><month>3</month><year>2015</year><volume>2015</volume><issue>485</issue><fpage>1</fpage><lpage>236</lpage><pub-id pub-id-type="doi">10.3897/zookeys.485.9124</pub-id></mixed-citation></tp:treatment-meta><tp:nomenclature><tp:taxon-name>
                            <tp:taxon-name-part taxon-name-part-type="genus">Euplectrus</tp:taxon-name-part>
                            <tp:taxon-name-part taxon-name-part-type="species">eowilsoni</tp:taxon-name-part>
                            <object-id xmlns:xlink="http://www.w3.org/1999/xlink" content-type="zoobank" xlink:type="simple">http://zoobank.org/4D240C7B-A2C7-4EB1-B04A-CCDF9D2F2B70</object-id>
                        </tp:taxon-name><tp:taxon-authority>Hansson</tp:taxon-authority><tp:taxon-status xmlns:xlink="http://www.w3.org/1999/xlink" xlink:type="simple">sp. n.</tp:taxon-status><xref ref-type="fig" rid="F6">Figures 22</xref><xref ref-type="fig" rid="F38">, 257–263</xref><xref ref-type="fig" rid="F39">, 268–270</xref><xref ref-type="fig" rid="F57">, 425</xref><xref ref-type="fig" rid="F97">, 753</xref><!--PageBreak--></tp:nomenclature><tp:treatment-sec sec-type="Material"><title>Material.</title><p>Holotype a female labeled “COSTA RICA: Alajuela, ACG, Brisanta, 25.vii.2007, D.Briceno, ex <italic><tp:taxon-name><tp:taxon-name-part taxon-name-part-type="genus">Argyrosticta</tp:taxon-name-part> <tp:taxon-name-part taxon-name-part-type="species">vauaurea</tp:taxon-name-part></tp:taxon-name></italic> eating <italic><tp:taxon-name><tp:taxon-name-part taxon-name-part-type="genus">Phlebodium</tp:taxon-name-part> <tp:taxon-name-part taxon-name-part-type="species">pseudoaureum</tp:taxon-name-part></tp:taxon-name></italic>, 07-SRNP-65277, sibling of wasp DHJPAR0028932” (BMNH). Paratypes: 173♀ 26♂: COSTA RICA (ACG): <bold>Alajuela:</bold> 45♀ 3♂ with same label data as holotype (BMNH, CNC, INBio, MZLU, MIUCR, USNM); Sendero Juntas, ex <italic><tp:taxon-name><tp:taxon-name-part taxon-name-part-type="genus">Argyrosticta</tp:taxon-name-part> <tp:taxon-name-part taxon-name-part-type="species">bellinita</tp:taxon-name-part></tp:taxon-name></italic> eating <italic><tp:taxon-name><tp:taxon-name-part taxon-name-part-type="genus">Campyloneurum</tp:taxon-name-part> <tp:taxon-name-part taxon-name-part-type="species">brevifolium</tp:taxon-name-part></tp:taxon-name></italic>, 1.v.2008, J.Perez, 08-SRNP-40975, sibling of wasp DHJPAR0031158 (30♀ 3♂, in BMNH, CNC, INBio, MIUCR, USNM); <bold>Guanacaste:</bold> Sector Pitilla: <bold>Estación Quica:</bold> ex <italic><tp:taxon-name><tp:taxon-name-part taxon-name-part-type="genus">Argyrosticta</tp:taxon-name-part> <tp:taxon-name-part taxon-name-part-type="species">bellinita</tp:taxon-name-part></tp:taxon-name></italic> eating <italic><tp:taxon-name><tp:taxon-name-part taxon-name-part-type="genus">Microgramma</tp:taxon-name-part> <tp:taxon-name-part taxon-name-part-type="species">percussa</tp:taxon-name-part></tp:taxon-name></italic>, 13.ii.2010, R.Calero, sibling of wasp DHJPAR0039215, 10-SRNP-70776 (11♀ 1♂, in BMNH, INBio); ex <italic><tp:taxon-name><tp:taxon-name-part taxon-name-part-type="genus">Argyrosticta</tp:taxon-name-part> <tp:taxon-name-part taxon-name-part-type="species">bellinita</tp:taxon-name-part></tp:taxon-name></italic> eating <italic><tp:taxon-name><tp:taxon-name-part taxon-name-part-type="genus">Microgramma</tp:taxon-name-part></tp:taxon-name> 22028</italic>, 24.i.2012, R.Calero, sibling of wasp DHJPAR0048966, 12-SRNP-70198 (6♀, in BMNH, INBio), from same host as previous but collected 21.ii.2012, sibling of wasp DHJPAR0048965, 12-SRNP-70197 (9♀, in BMNH, CNC, INBio, USNM); ex <italic><tp:taxon-name><tp:taxon-name-part taxon-name-part-type="genus">Argyrosticta</tp:taxon-name-part> <tp:taxon-name-part taxon-name-part-type="species">bellinita</tp:taxon-name-part></tp:taxon-name></italic> eating <italic><tp:taxon-name><tp:taxon-name-part taxon-name-part-type="genus">Campyloneurum</tp:taxon-name-part> <tp:taxon-name-part taxon-name-part-type="species">angustifolium</tp:taxon-name-part></tp:taxon-name></italic>, 20.x.2010, R. Calero, sibling of wasp DHJPAR0042138, 10-SRNP-73132 (2♂, in INBio); 20.x.2010, R. Calero, sibling of wasp DHJPAR0042136, 10-SRNP-73145 (2♂, in BMNH); ex <italic><tp:taxon-name><tp:taxon-name-part taxon-name-part-type="genus">Argyrosticta</tp:taxon-name-part></tp:taxon-name> aurifundensDHJ02</italic> eating <italic><tp:taxon-name><tp:taxon-name-part taxon-name-part-type="genus">Polypodium</tp:taxon-name-part> <tp:taxon-name-part taxon-name-part-type="species">fraxinifolium</tp:taxon-name-part></tp:taxon-name></italic>, 21.vi.2010, R. Calero, 10-SRNP-71891, sibling of wasp DHJPAR0040316 (7♀, in CNC, USNM); ex <italic><tp:taxon-name><tp:taxon-name-part taxon-name-part-type="genus">Lophomyra</tp:taxon-name-part></tp:taxon-name> tacitaDHJ02</italic> eating <italic><tp:taxon-name><tp:taxon-name-part taxon-name-part-type="genus">Microgramma</tp:taxon-name-part> <tp:taxon-name-part taxon-name-part-type="species">percussa</tp:taxon-name-part></tp:taxon-name></italic>, 15.ii.2010, R. Calero, 10-SRNP-70813, sibling of wasp DHJPAR0039211 (1♀ 1♂, in INBio); ex <italic><tp:taxon-name><tp:taxon-name-part taxon-name-part-type="genus">Lophomyra</tp:taxon-name-part> <tp:taxon-name-part taxon-name-part-type="species">tacita</tp:taxon-name-part></tp:taxon-name></italic> eating <italic><tp:taxon-name><tp:taxon-name-part taxon-name-part-type="genus">Microgramma</tp:taxon-name-part> <tp:taxon-name-part taxon-name-part-type="species">percussa</tp:taxon-name-part></tp:taxon-name></italic>, 11.iii.2013, sibling of wasp DHJPAR0052362, 13-SRNP-70422, (1♂, in BMNH); ex <tp:taxon-name><tp:taxon-name-part taxon-name-part-type="family">Noctuidae</tp:taxon-name-part></tp:taxon-name> indet. eating <italic><tp:taxon-name><tp:taxon-name-part taxon-name-part-type="genus">Campyloneurum</tp:taxon-name-part> <tp:taxon-name-part taxon-name-part-type="species">angustifolium</tp:taxon-name-part></tp:taxon-name></italic>, 28.ii.2011, M. Rios, 11-SRNP-70529, sibling of wasp DHJPAR0042398 (21♀ 3 ♂, in BMNH, CNC, INBio, MIUCR, USNM); 28.ii.2011, M. Rios, 11-SRNP-70530, sibling of wasp DHJPAR0042522 (1♀ 1♂, in BMNH); 5.v.2011, R. Calero, 11-SRNP-71022, sibling of wasp DHJPAR0043271 (11♀ 1♂, in INBio, USNM); <bold>Quebradona:</bold> ex <italic><tp:taxon-name><tp:taxon-name-part taxon-name-part-type="genus">Argyrosticta</tp:taxon-name-part> <tp:taxon-name-part taxon-name-part-type="species">bellinita</tp:taxon-name-part></tp:taxon-name></italic> eating <italic><tp:taxon-name><tp:taxon-name-part taxon-name-part-type="genus">Niphidium</tp:taxon-name-part> <tp:taxon-name-part taxon-name-part-type="species">oblanceolatum</tp:taxon-name-part></tp:taxon-name></italic>, 13.ii.2010, R. Calero, 10-SRNP-70785, sibling of wasp DHJPAR0039207 (1♀ 1♂, in INBio); 13.ii.2010, R.Calero, 10-SRNP-70789, sibling of wasp DHJPAR0039206 (1♀, in INBio); 15.iv.2010, R. Calero, 10-SRNP-71431, sibling of wasp DHJPAR0039591 (11♀ 2♂, in BMNH, CNC, USNM); 15.iv.2010, R. Calero, 10-SRNP-71432, sibling of wasp DHJPAR0039593 (1♀, in INBio); 15.iv.2010, R. Calero, 10-SRNP-71433, sibling of wasp DHJPAR0039592 (1♀ 1♂, in BMNH); ex <tp:taxon-name><tp:taxon-name-part taxon-name-part-type="family">Noctuidae</tp:taxon-name-part></tp:taxon-name> indet. eating <italic><tp:taxon-name><tp:taxon-name-part taxon-name-part-type="genus">Microgramma</tp:taxon-name-part> <tp:taxon-name-part taxon-name-part-type="species">percussa</tp:taxon-name-part></tp:taxon-name></italic>, 11.i.2011, D.Martinez, 11-SRNP-70083, sibling of wasp DHJPAR0042127 (1♀, in INBio); <bold>Calma:</bold> ex <italic><tp:taxon-name><tp:taxon-name-part taxon-name-part-type="genus">Argyrosticta</tp:taxon-name-part> <tp:taxon-name-part taxon-name-part-type="species">bellinita</tp:taxon-name-part></tp:taxon-name></italic> eating <italic><tp:taxon-name><tp:taxon-name-part taxon-name-part-type="genus">Niphidium</tp:taxon-name-part> <tp:taxon-name-part taxon-name-part-type="species">oblanceolatum</tp:taxon-name-part></tp:taxon-name></italic>, 29.i.2010, M. Rios, 10-SRNP-70576, sibling of wasp DHJPAR0039218 (6♀, in CNC, USNM); ex <italic><tp:taxon-name><tp:taxon-name-part taxon-name-part-type="genus">Lophomyra</tp:taxon-name-part> <tp:taxon-name-part taxon-name-part-type="species">tacita</tp:taxon-name-part></tp:taxon-name></italic> eating <italic><tp:taxon-name><tp:taxon-name-part taxon-name-part-type="genus">Microgramma</tp:taxon-name-part> <tp:taxon-name-part taxon-name-part-type="species">percussa</tp:taxon-name-part></tp:taxon-name></italic>, 26.xi.2010, R.Calero, 10-SRNP-73315, sibling of wasp DHJPAR0041745 (1♀ 1♂, in BMNH); <bold>Medrano:</bold> ex <italic><tp:taxon-name><tp:taxon-name-part taxon-name-part-type="genus">Argyrosticta</tp:taxon-name-part></tp:taxon-name> bellinitaDHJ01</italic> eating <italic><tp:taxon-name><tp:taxon-name-part taxon-name-part-type="genus">Polypodium</tp:taxon-name-part> <tp:taxon-name-part taxon-name-part-type="species">fraxinifolium</tp:taxon-name-part></tp:taxon-name></italic>, 23.vi.2010, R. Calero, 10-SRNP-71904, sibling of wasp DHJPAR0040318 (8♀ 3♂, in CNC, INBio, USNM); <bold>Puntarenas:</bold> Monteverde, 1000–1350 m, 3–31.i.1993, Z. Fuentes, malaise trap, LN 250850/449250, #2584 (1♀, in INBio).</p></tp:treatment-sec><tp:treatment-sec sec-type="Diagnosis"><title>Diagnosis.</title><p>Female with lower face black with a small very dark reddish-brown spot medially, undelimited from surrounding parts of frons (Fig. <xref ref-type="fig" rid="F38">258</xref>), male with median part of lower face predominantly yellowish-brown, pale area reaching slightly outside of outer lateral margins of toruli (Fig. <xref ref-type="fig" rid="F38">259</xref>); legs yellowish-brown to yellowish-white (Fig. <xref ref-type="fig" rid="F38">257</xref>); petiole 0.5× as long as wide; female gaster with 1<sup>st</sup> tergite dark brown with a yellowish-brown and inverted “T” medially (Fig. <xref ref-type="fig" rid="F38">260</xref>), male gaster with 1st tergite white with wide dark brown lateral margins and remaining tergites dark brown <!--PageBreak-->(Fig. <xref ref-type="fig" rid="F38">261</xref>); male antenna with scape with outer lateral surface yellowish-white and inner lateral surface pale brown, strongly swollen (Fig. <xref ref-type="fig" rid="F38">263</xref>), 1.4× as long as wide, with numerous sensory pores scattered all over the inner lateral surface.</p></tp:treatment-sec><tp:treatment-sec sec-type="Description"><title>Description.</title><p><italic>Female</italic>. Length of body 2.1 mm. Antenna with scape and pedicel yellowish-brown, flagellum dark brown with ventral part of flagellomeres 1–3 yellowish-brown (Fig. <xref ref-type="fig" rid="F38">262</xref>). Mandibles and palpi yellowish-white. Head black and shiny, lower face black with a small very dark reddish-brown spot medially, that is undelimited from surrounding parts of frons (Fig. <xref ref-type="fig" rid="F38">258</xref>). Frons close to eyes with an irregular row of setae that is double in parts (Fig. <xref ref-type="fig" rid="F39">268</xref>). Vertex with very weak reticulation, areas lateral to posterior ocelli smooth (Fig. <xref ref-type="fig" rid="F39">269</xref>). Occipital margin with a carina behind ocellar triangle (Fig. <xref ref-type="fig" rid="F39">269</xref>).</p><p>Mesosoma black and shiny (Fig. <xref ref-type="fig" rid="F38">257</xref>). Mesoscutum with weak reticulation (Fig. <xref ref-type="fig" rid="F39">270</xref>). Scutellum 0.9× as long as wide; with very weak reticulation (Fig. <xref ref-type="fig" rid="F39">270</xref>). Dorsellum along anterior margin with a deep groove that is divided by longitudinal carinae (Fig. <xref ref-type="fig" rid="F97">753</xref>), groove medially 0.3× as long as length of dorsellum. Propodeum with very weak reticulation, smooth close to median carina (Fig. <xref ref-type="fig" rid="F97">753</xref>); anteromedially with a semicircular cup; propodeal callus with eight setae. Legs yellowish-brown with basal ⅓ of mid femur yellowish-white (Fig. <xref ref-type="fig" rid="F38">257</xref>). Fore wing: submarginal vein with four setae; costal cell with one complete row of setae on ventral surface, and margin with two setae close to marginal vein; with 14 admarginal setae in one row.</p><p>Gaster with 1<sup>st</sup> tergite dark brown with a yellowish-brown inverted “T” medially, remaining tergites dark brown (Fig. <xref ref-type="fig" rid="F38">260</xref>).</p><p>Ratios. HE/MS/WM = 1.9/1.0/1.3; POL/OOL/POO = 8.4/4.1/1.0; OOL/DO = 1.3; WE/WF/WH/HH = 1.0/2.0/4.3/3.0; WH/WT = 1.0; PM/ST = 1.7; TS1/TS2/LT/LT1/LT2/LT3/LT4 = 3.8/2.8/7.0/2.5/1.6/1.0/1.8; LP/WP = 0.5; MM/LG = 1.0.</p><p><italic>Male</italic>. Length of body 1.7 mm. Scape with outer lateral surface yellowish-white and inner lateral surface pale brown, strongly swollen (Fig. <xref ref-type="fig" rid="F38">263</xref>); with entire inner lateral surface with sensory pores. Similar to female except antenna with flagellomeres 1–2 yellowish-brown and 3–6 pale brown (Fig. <xref ref-type="fig" rid="F38">263</xref>), lower face with median part of lower face predominantly yellowish-brown, pale area reaching slightly outside of outer lateral margins of toruli, and with lower face drawn out and pointed (Fig. <xref ref-type="fig" rid="F38">259</xref>), fore and mid legs predominantly yellowish-white, gaster shorter, 1st tergite white with wide dark brown lateral margins and remaining tergites dark brown (Fig. <xref ref-type="fig" rid="F38">261</xref>).</p><p>Ratios. LC/WS = 1.4; MM/LG = 1.3.</p></tp:treatment-sec><tp:treatment-sec sec-type="Hosts and biology"><title>Hosts and biology.</title><p>Feeding on last instar larvae of <italic><tp:taxon-name><tp:taxon-name-part taxon-name-part-type="genus">Argyrosticta</tp:taxon-name-part> <tp:taxon-name-part taxon-name-part-type="species">bellinita</tp:taxon-name-part></tp:taxon-name></italic> feeding on <italic><tp:taxon-name><tp:taxon-name-part taxon-name-part-type="genus">Campyloneurum</tp:taxon-name-part> <tp:taxon-name-part taxon-name-part-type="species">brevifolium</tp:taxon-name-part></tp:taxon-name></italic>, <italic><tp:taxon-name><tp:taxon-name-part taxon-name-part-type="genus">Campyloneurum</tp:taxon-name-part> <tp:taxon-name-part taxon-name-part-type="species">angustifolium</tp:taxon-name-part></tp:taxon-name></italic>, <italic><tp:taxon-name><tp:taxon-name-part taxon-name-part-type="genus">Microgramma</tp:taxon-name-part> <tp:taxon-name-part taxon-name-part-type="species">percussa</tp:taxon-name-part></tp:taxon-name></italic>, <italic><tp:taxon-name><tp:taxon-name-part taxon-name-part-type="genus">Microgramma</tp:taxon-name-part></tp:taxon-name> 22028</italic> and <italic><tp:taxon-name><tp:taxon-name-part taxon-name-part-type="genus">Niphidium</tp:taxon-name-part> <tp:taxon-name-part taxon-name-part-type="species">oblanceolatum</tp:taxon-name-part></tp:taxon-name></italic>; <italic><tp:taxon-name><tp:taxon-name-part taxon-name-part-type="genus">Argyrosticta</tp:taxon-name-part></tp:taxon-name> bellinitaDHJ01</italic> feeding on <italic><tp:taxon-name><tp:taxon-name-part taxon-name-part-type="genus">Polypodium</tp:taxon-name-part> <tp:taxon-name-part taxon-name-part-type="species">fraxinifolium</tp:taxon-name-part></tp:taxon-name></italic>; <italic><tp:taxon-name><tp:taxon-name-part taxon-name-part-type="genus">Argyrosticta</tp:taxon-name-part> <tp:taxon-name-part taxon-name-part-type="species">vauaurea</tp:taxon-name-part></tp:taxon-name></italic> feeding on <italic><tp:taxon-name><tp:taxon-name-part taxon-name-part-type="genus">Phlebodium</tp:taxon-name-part> <tp:taxon-name-part taxon-name-part-type="species">pseudoaureum</tp:taxon-name-part></tp:taxon-name></italic>; <italic><tp:taxon-name><tp:taxon-name-part taxon-name-part-type="genus">Argyrosticta</tp:taxon-name-part></tp:taxon-name> aurifundensDHJ02</italic> feeding on <italic><tp:taxon-name><tp:taxon-name-part taxon-name-part-type="genus">Polypodium</tp:taxon-name-part> <tp:taxon-name-part taxon-name-part-type="species">fraxinifolium</tp:taxon-name-part></tp:taxon-name></italic>; <italic><tp:taxon-name><tp:taxon-name-part taxon-name-part-type="genus">Lophomyra</tp:taxon-name-part> <tp:taxon-name-part taxon-name-part-type="species">tacita</tp:taxon-name-part></tp:taxon-name></italic> feeding on <italic><tp:taxon-name><tp:taxon-name-part taxon-name-part-type="genus">Microgramma</tp:taxon-name-part> <tp:taxon-name-part taxon-name-part-type="species">percussa</tp:taxon-name-part></tp:taxon-name></italic>; <italic><tp:taxon-name><tp:taxon-name-part taxon-name-part-type="genus">Lophomyra</tp:taxon-name-part></tp:taxon-name> tacitaDHJ02</italic> feeding on <italic><tp:taxon-name><tp:taxon-name-part taxon-name-part-type="genus">Microgramma</tp:taxon-name-part> <tp:taxon-name-part taxon-name-part-type="species">percussa</tp:taxon-name-part></tp:taxon-name></italic>; <tp:taxon-name><tp:taxon-name-part taxon-name-part-type="family">Noctuidae</tp:taxon-name-part></tp:taxon-name> indet. feeding on <italic><tp:taxon-name><tp:taxon-name-part taxon-name-part-type="genus">Campyloneurum</tp:taxon-name-part> <tp:taxon-name-part taxon-name-part-type="species">angustifolium</tp:taxon-name-part></tp:taxon-name></italic>. All hosts are <tp:taxon-name><tp:taxon-name-part taxon-name-part-type="family">Noctuidae</tp:taxon-name-part></tp:taxon-name> feeding on different species of <tp:taxon-name><tp:taxon-name-part taxon-name-part-type="family">Polypodiaceae</tp:taxon-name-part></tp:taxon-name>. Parasitoid cocoons stuck to dead larva and substrate.</p></tp:treatment-sec><tp:treatment-sec sec-type="Distribution"><title>Distribution.</title><p>Costa Rica (Alajuela, Guanacaste and Puntarenas Provinces).</p><!--PageBreak--></tp:treatment-sec><tp:treatment-sec sec-type="Etymology"><title>Etymology.</title><p>This species is named after Ed O. Wilson, in recognition of his contribution to the understanding of ACG <tp:taxon-name><tp:taxon-name-part taxon-name-part-type="order">Hymenoptera</tp:taxon-name-part></tp:taxon-name> taxonomy.</p></tp:treatment-sec><tp:treatment-sec><!--Section generated to contain objects referenced in tp:taxon-treatment.--><fig id="F6" position="float" orientation="portrait"><label>Figures 19–22.</label><caption><p><italic><tp:taxon-name><tp:taxon-name-part taxon-name-part-type="genus">Euplectrus</tp:taxon-name-part></tp:taxon-name></italic> spp.: <bold>19</bold> two different sizes of <italic><tp:taxon-name><tp:taxon-name-part taxon-name-part-type="genus">Euplectrus</tp:taxon-name-part> <tp:taxon-name-part taxon-name-part-type="species">mikesharkeyi</tp:taxon-name-part></tp:taxon-name></italic> feeding on penultimate instar <italic><tp:taxon-name><tp:taxon-name-part taxon-name-part-type="genus">Perigea</tp:taxon-name-part> <tp:taxon-name-part taxon-name-part-type="species">micrippia</tp:taxon-name-part></tp:taxon-name></italic> (<tp:taxon-name><tp:taxon-name-part taxon-name-part-type="family">Noctuidae</tp:taxon-name-part></tp:taxon-name>) (10-SRNP-36122); this may represent two different oviposition events or differential growth capacity that depends on the location on the caterpillar and/or whether competing parasitoids are present <bold>20</bold> last instar <italic><tp:taxon-name><tp:taxon-name-part taxon-name-part-type="genus">Euplectrus</tp:taxon-name-part> <tp:taxon-name-part taxon-name-part-type="species">mariae</tp:taxon-name-part></tp:taxon-name></italic> feeding on last instar <italic><tp:taxon-name><tp:taxon-name-part taxon-name-part-type="genus">Concana</tp:taxon-name-part> <tp:taxon-name-part taxon-name-part-type="species">hoshea</tp:taxon-name-part></tp:taxon-name></italic> (<tp:taxon-name><tp:taxon-name-part taxon-name-part-type="family">Noctuidae</tp:taxon-name-part></tp:taxon-name>) (09-SRNP-72128) <bold>21</bold> last instar <italic><tp:taxon-name><tp:taxon-name-part taxon-name-part-type="genus">Euplectrus</tp:taxon-name-part> <tp:taxon-name-part taxon-name-part-type="species">floryae</tp:taxon-name-part></tp:taxon-name></italic> feeding on penultimate instar <italic><tp:taxon-name><tp:taxon-name-part taxon-name-part-type="genus">Enyo</tp:taxon-name-part> <tp:taxon-name-part taxon-name-part-type="species">ocypete</tp:taxon-name-part></tp:taxon-name></italic> (<tp:taxon-name><tp:taxon-name-part taxon-name-part-type="family">Sphingidae</tp:taxon-name-part></tp:taxon-name>) (97-SRNP-4188) <bold>22</bold> prepupal <italic><tp:taxon-name><tp:taxon-name-part taxon-name-part-type="genus">Euplectrus</tp:taxon-name-part> <tp:taxon-name-part taxon-name-part-type="species">eowilsoni</tp:taxon-name-part></tp:taxon-name></italic> beginning to spin their cocoon mass on last instar <italic><tp:taxon-name><tp:taxon-name-part taxon-name-part-type="genus">Argyrosticta</tp:taxon-name-part> <tp:taxon-name-part taxon-name-part-type="species">vauaurea</tp:taxon-name-part></tp:taxon-name></italic> (<tp:taxon-name><tp:taxon-name-part taxon-name-part-type="family">Noctuidae</tp:taxon-name-part></tp:taxon-name>) (07-SRNP-65277).</p></caption><graphic xmlns:xlink="http://www.w3.org/1999/xlink" xlink:href="zookeys-485-001-g006.jpg" position="float" orientation="portrait" xlink:type="simple" id="oo_39241.jpg"/></fig><fig id="F38" position="float" orientation="portrait"><label>Figures 257–267.</label><caption><p><italic><tp:taxon-name><tp:taxon-name-part taxon-name-part-type="genus">Euplectrus</tp:taxon-name-part></tp:taxon-name></italic> spp. <bold>257–263</bold> <italic><tp:taxon-name><tp:taxon-name-part taxon-name-part-type="genus">Euplectrus</tp:taxon-name-part> <tp:taxon-name-part taxon-name-part-type="species">eowilsoni</tp:taxon-name-part></tp:taxon-name></italic> (DHJPAR0028932): <bold>257</bold> habitus in lateral view, female <bold>258</bold> head in frontal view, female <bold>259</bold> head in frontal view, male <bold>260</bold> gaster in dorsal view, female <bold>261</bold> gaster in dorsal view, male <bold>262</bold> antenna in lateral view, female <bold>263</bold> antenna in lateral view, male <bold>264–267</bold> <italic><tp:taxon-name><tp:taxon-name-part taxon-name-part-type="genus">Euplectrus</tp:taxon-name-part> <tp:taxon-name-part taxon-name-part-type="species">markshawi</tp:taxon-name-part></tp:taxon-name></italic> (DHJPAR0028896), female: <bold>264</bold> habitus in lateral view <bold>265</bold> head in frontal view <bold>266</bold> gaster in dorsal view <bold>267</bold> antenna in lateral view.</p></caption><graphic xmlns:xlink="http://www.w3.org/1999/xlink" xlink:href="zookeys-485-001-g038.jpg" position="float" orientation="portrait" xlink:type="simple" id="oo_39273.jpg"/></fig><fig id="F39" position="float" orientation="portrait"><label>Figures 268–273.</label><caption><p><italic><tp:taxon-name><tp:taxon-name-part taxon-name-part-type="genus">Euplectrus</tp:taxon-name-part></tp:taxon-name></italic> spp., females. <bold>268–270</bold> <italic><tp:taxon-name><tp:taxon-name-part taxon-name-part-type="genus">Euplectrus</tp:taxon-name-part> <tp:taxon-name-part taxon-name-part-type="species">eowilsoni</tp:taxon-name-part></tp:taxon-name></italic> (DHJPAR0028932): <bold>268</bold> head in frontal view <bold>269</bold> vertex <bold>270</bold> mesosoma in dorsal view; <bold>271–273</bold> <italic><tp:taxon-name><tp:taxon-name-part taxon-name-part-type="genus">Euplectrus</tp:taxon-name-part> <tp:taxon-name-part taxon-name-part-type="species">markshawi</tp:taxon-name-part></tp:taxon-name></italic> (DHJPAR0028896): <bold>271</bold> head in frontal view <bold>272</bold> vertex <bold>273</bold> mesosoma in dorsal view.</p></caption><graphic xmlns:xlink="http://www.w3.org/1999/xlink" xlink:href="zookeys-485-001-g039.jpg" position="float" orientation="portrait" xlink:type="simple" id="oo_39274.jpg"/></fig><fig id="F57" position="float" orientation="portrait"><label>Figures 421–427.</label><caption><p><italic><tp:taxon-name><tp:taxon-name-part taxon-name-part-type="genus">Euplectrus</tp:taxon-name-part></tp:taxon-name></italic> spp. <bold>421–423</bold> <italic><tp:taxon-name><tp:taxon-name-part taxon-name-part-type="genus">Euplectrus</tp:taxon-name-part> <tp:taxon-name-part taxon-name-part-type="species">josefernandezi</tp:taxon-name-part></tp:taxon-name></italic> (DHJPAR0028908): <bold>421</bold> head in frontal view <bold>422</bold> vertex <bold>423</bold> mesosoma in dorsal view; <bold>424–425</bold> hind tarsus in lateral view, females <bold>424</bold> <italic><tp:taxon-name><tp:taxon-name-part taxon-name-part-type="genus">Euplectrus</tp:taxon-name-part> <tp:taxon-name-part taxon-name-part-type="species">garygibsoni</tp:taxon-name-part></tp:taxon-name></italic> (DHJPAR0042124) <bold>425</bold> <italic><tp:taxon-name><tp:taxon-name-part taxon-name-part-type="genus">Euplectrus</tp:taxon-name-part> <tp:taxon-name-part taxon-name-part-type="species">eowilsoni</tp:taxon-name-part></tp:taxon-name></italic> (DHJPAR0028932) <bold>426-427</bold> scape in ventral view, males <bold>426</bold> <italic><tp:taxon-name><tp:taxon-name-part taxon-name-part-type="genus">Euplectrus</tp:taxon-name-part> <tp:taxon-name-part taxon-name-part-type="species">ivonae</tp:taxon-name-part></tp:taxon-name></italic> <bold>427</bold> <italic><tp:taxon-name><tp:taxon-name-part taxon-name-part-type="genus">Euplectrus</tp:taxon-name-part> <tp:taxon-name-part taxon-name-part-type="species">andybennetti</tp:taxon-name-part></tp:taxon-name></italic>.</p></caption><graphic xmlns:xlink="http://www.w3.org/1999/xlink" xlink:href="zookeys-485-001-g057.jpg" position="float" orientation="portrait" xlink:type="simple" id="oo_39292.jpg"/></fig><fig id="F97" position="float" orientation="portrait"><label>Figures 751–756.</label><caption><p><italic><tp:taxon-name><tp:taxon-name-part taxon-name-part-type="genus">Euplectrus</tp:taxon-name-part></tp:taxon-name></italic> spp., propodeum, females: <bold>751</bold> <italic><tp:taxon-name><tp:taxon-name-part taxon-name-part-type="genus">Euplectrus</tp:taxon-name-part> <tp:taxon-name-part taxon-name-part-type="species">dianariasae</tp:taxon-name-part></tp:taxon-name></italic> (DHJPAR0046906) <bold>752</bold> <italic><tp:taxon-name><tp:taxon-name-part taxon-name-part-type="genus">Euplectrus</tp:taxon-name-part> <tp:taxon-name-part taxon-name-part-type="species">donquickei</tp:taxon-name-part></tp:taxon-name></italic> (DHJPAR0028814) <bold>753</bold> <italic><tp:taxon-name><tp:taxon-name-part taxon-name-part-type="genus">Euplectrus</tp:taxon-name-part> <tp:taxon-name-part taxon-name-part-type="species">eowilsoni</tp:taxon-name-part></tp:taxon-name></italic> (DHJPAR0028932) <bold>754</bold> <italic><tp:taxon-name><tp:taxon-name-part taxon-name-part-type="genus">Euplectrus</tp:taxon-name-part> <tp:taxon-name-part taxon-name-part-type="species">garygibsoni</tp:taxon-name-part></tp:taxon-name></italic> (DHJPAR0042124) <bold>755</bold> <italic><tp:taxon-name><tp:taxon-name-part taxon-name-part-type="genus">Euplectrus</tp:taxon-name-part> <tp:taxon-name-part taxon-name-part-type="species">gavinbroadi</tp:taxon-name-part></tp:taxon-name></italic> (DHJPAR0045450) <bold>756</bold> <italic><tp:taxon-name><tp:taxon-name-part taxon-name-part-type="genus">Euplectrus</tp:taxon-name-part> <tp:taxon-name-part taxon-name-part-type="species">gerarddelvarei</tp:taxon-name-part></tp:taxon-name></italic> (DHJPAR0042126).</p></caption><graphic xmlns:xlink="http://www.w3.org/1999/xlink" xlink:href="zookeys-485-001-g097.jpg" position="float" orientation="portrait" xlink:type="simple" id="oo_39332.jpg"/></fig></tp:treatment-sec></tp:taxon-treatment>
