# Supplementary material for: Integrative taxonomy of New World Euplectrus Westwood (Hymenoptera, Eulophidae), with focus on 55 new species from Area de Conservación Guanacaste, northwestern Costa Rica
Source: Zookeys. 2015 Mar 10;(485):1–236. doi: 10.3897/zookeys.485.9124 (PMC4361813; doi:10.3897/zookeys.485.9124)
Supplement: XML Treatment for Euplectrus garygibsoni [file zookeys.485.9124-treatment23.xml]

<!DOCTYPE tp:taxon-treatment
  PUBLIC "-//TaxonX//DTD Taxonomic Treatment Publishing DTD v0 20100105//EN" "tax-treatment-NSO.dtd">
<tp:taxon-treatment xmlns:tp="http://www.plazi.org/taxpub"><tp:treatment-meta><kwd-group><label>Taxon classification</label><kwd><named-content content-type="kingdom">Animalia</named-content></kwd><kwd><named-content content-type="order">Hymenoptera</named-content></kwd><kwd><named-content content-type="family">Eulophidae</named-content></kwd></kwd-group><mixed-citation publication-type="journal"><person-group><name><surname>Hansson</surname><given-names>Christer</given-names></name><name><surname>Smith</surname><given-names>M. Alex</given-names></name><name><surname>Janzen</surname><given-names>Daniel H.</given-names></name><name><surname>Hallwachs</surname><given-names>Winnie</given-names></name></person-group><article-title>Integrative taxonomy of New World <italic><tp:taxon-name><tp:taxon-name-part taxon-name-part-type="genus">Euplectrus</tp:taxon-name-part></tp:taxon-name></italic> Westwood (<tp:taxon-name><tp:taxon-name-part taxon-name-part-type="order">Hymenoptera</tp:taxon-name-part></tp:taxon-name>, <tp:taxon-name><tp:taxon-name-part taxon-name-part-type="family">Eulophidae</tp:taxon-name-part></tp:taxon-name>), with focus on 55 new species from Area de Conservación Guanacaste, northwestern Costa Rica</article-title><source>Zookeys</source><day>10</day><month>3</month><year>2015</year><volume>2015</volume><issue>485</issue><fpage>1</fpage><lpage>236</lpage><pub-id pub-id-type="doi">10.3897/zookeys.485.9124</pub-id></mixed-citation></tp:treatment-meta><tp:nomenclature><tp:taxon-name>
                            <tp:taxon-name-part taxon-name-part-type="genus">Euplectrus</tp:taxon-name-part>
                            <tp:taxon-name-part taxon-name-part-type="species">garygibsoni</tp:taxon-name-part>
                            <object-id xmlns:xlink="http://www.w3.org/1999/xlink" content-type="zoobank" xlink:type="simple">http://zoobank.org/5CEF5313-9A33-41F9-8787-453994D48DCF</object-id>
                        </tp:taxon-name><tp:taxon-authority>Hansson</tp:taxon-authority><tp:taxon-status xmlns:xlink="http://www.w3.org/1999/xlink" xlink:type="simple">sp. n.</tp:taxon-status><xref ref-type="fig" rid="F26">Figures 162–165</xref><xref ref-type="fig" rid="F27">, 169–171</xref><xref ref-type="fig" rid="F57">, 424</xref><xref ref-type="fig" rid="F97">, 754</xref></tp:nomenclature><tp:treatment-sec sec-type="Material"><title>Material.</title><p>Holotype a female labeled “COSTA RICA: Guanacaste, ACG, Sector Pitilla, Medrano, 1.ix.2010, R. Calero, ex <italic><tp:taxon-name><tp:taxon-name-part taxon-name-part-type="genus">Oxidercia</tp:taxon-name-part> <tp:taxon-name-part taxon-name-part-type="species">thaumantis</tp:taxon-name-part></tp:taxon-name></italic> eating <italic><tp:taxon-name><tp:taxon-name-part taxon-name-part-type="genus">Machaerium</tp:taxon-name-part> <tp:taxon-name-part taxon-name-part-type="species">salvadorense</tp:taxon-name-part></tp:taxon-name></italic>, sibling of wasp DHJPAR0042124, 10-SRNP-72753” (BMNH). PARATYPES: 5♀: 1♀ with same label data as holotype (INBio), 4♀ with same data as holotype, but sibling of wasp DHJPAR0041821, 10-SRNP-72754 (CNC, INBio, USNM).</p></tp:treatment-sec><tp:treatment-sec sec-type="Diagnosis"><title>Diagnosis.</title><p>Lower face with median part dark reddish-brown, pale part reaching to level of median toruli (Fig. <xref ref-type="fig" rid="F26">163</xref>); legs yellowish-brown (Fig. <xref ref-type="fig" rid="F26">162</xref>); fore femur enlarged, 2.6× as long as wide (Fig. <xref ref-type="fig" rid="F26">162</xref>); hind tarsus laterally flattened with tarsomere 1 being the shortest (Fig. <xref ref-type="fig" rid="F57">424</xref>); petiole 1.0× as long as wide; gaster with anterior ½ yellowish-brown with dark brown lateral margins, posterior ½ dark brown (Fig. <xref ref-type="fig" rid="F26">164</xref>).</p></tp:treatment-sec><tp:treatment-sec sec-type="Description"><title>Description.</title><p><italic>Female</italic>. Length of body 2.7 mm. Antenna with scape, pedicel and 1<sup>st</sup> flagellomere yellowish-brown, flagellomeres 2–3 with basal ½ yellowish-brown and apical ½ dark brown, flagellomeres 4–6 dark brown (Fig. <xref ref-type="fig" rid="F26">165</xref>). Mandibles and palpi yellowish-brown. Head black and shiny, lower face with median part dark reddish-brown, pale part reaching to level of median toruli, with parts between pale area and eyes black (Fig. <xref ref-type="fig" rid="F26">163</xref>). Frons close to eyes with two irregular rows of setae (Fig. <xref ref-type="fig" rid="F27">169</xref>). Vertex with very weak reticulation (Fig. <xref ref-type="fig" rid="F27">170</xref>). Occipital margin with a carina behind ocellar triangle (Fig. <xref ref-type="fig" rid="F27">170</xref>).</p><p>Mesosoma black and shiny (Fig. <xref ref-type="fig" rid="F26">162</xref>). Each sidelobe of mesoscutum with 12 setae. Scutellum 0.8× as long as wide; with very weak reticulation (Fig. <xref ref-type="fig" rid="F27">171</xref>). Dorsellum along anterior margin with a deep groove that is divided by longitudinal carinae (Fig. <xref ref-type="fig" rid="F97">754</xref>), groove medially 0.4× as long as length of dorsellum. Propodeum with very weak reticulation (Fig. <xref ref-type="fig" rid="F97">754</xref>); anteromedially with a semicircular cup; propodeal callus with eight setae. Legs yellowish-brown (Fig. <xref ref-type="fig" rid="F26">162</xref>). Fore wing: costal cell on ventral surface with two complete rows of setae, three rows in some places, and margin with six setae close to marginal vein; with 22 admarginal setae, mainly in one row but with two rows in apical ⅓.</p><p>Gaster with anterior ½ yellowish-brown with dark brown lateral margins, posterior ½ dark brown (Fig. <xref ref-type="fig" rid="F26">164</xref>).</p><p>Ratios. HE/MS/WM = 2.1/1.0/1.1; POL/OOL/POO = 8.0/3.0/1.0; OOL/DO = 0.8; WE/WF/WH/HH = 1.0/2.2/4.5/3.3; WH/WT = 0.9; PM/ST = 1.9; TS1/TS2/LT/LT1/LT2/LT3/LT4 = 4.8/2.8/7.8/1.0/1.5/1.5/3.5; LP/WP = 1.0; MM/LG = 1.0.</p><p><italic>Male</italic>. Unknown.</p></tp:treatment-sec><tp:treatment-sec sec-type="Hosts and biology"><title>Hosts and biology.</title><p>Feeding on last instar larva of <italic><tp:taxon-name><tp:taxon-name-part taxon-name-part-type="genus">Oxidercia</tp:taxon-name-part> <tp:taxon-name-part taxon-name-part-type="species">thaumantis</tp:taxon-name-part></tp:taxon-name></italic> (<tp:taxon-name><tp:taxon-name-part taxon-name-part-type="family">Erebidae</tp:taxon-name-part></tp:taxon-name>) feeding on <italic><tp:taxon-name><tp:taxon-name-part taxon-name-part-type="genus">Machaerium</tp:taxon-name-part> <tp:taxon-name-part taxon-name-part-type="species">salvadorense</tp:taxon-name-part></tp:taxon-name></italic> (<tp:taxon-name><tp:taxon-name-part taxon-name-part-type="family">Fabaceae</tp:taxon-name-part></tp:taxon-name>), parasitoid cocoons stuck to dead larva and substrate.</p><!--PageBreak--></tp:treatment-sec><tp:treatment-sec sec-type="Distribution"><title>Distribution.</title><p>Costa Rica (Guanacaste Province).</p></tp:treatment-sec><tp:treatment-sec sec-type="Etymology"><title>Etymology.</title><p>This species is after Gary A. P. Gibson, in recognition of his contribution to the understanding of ACG <tp:taxon-name><tp:taxon-name-part taxon-name-part-type="order">Hymenoptera</tp:taxon-name-part></tp:taxon-name> taxonomy.</p></tp:treatment-sec><tp:treatment-sec><!--Section generated to contain objects referenced in tp:taxon-treatment.--><fig id="F26" position="float" orientation="portrait"><label>Figures 155–165.</label><caption><p><italic><tp:taxon-name><tp:taxon-name-part taxon-name-part-type="genus">Euplectrus</tp:taxon-name-part></tp:taxon-name></italic> spp. <bold>155–161</bold> <italic><tp:taxon-name><tp:taxon-name-part taxon-name-part-type="genus">Euplectrus</tp:taxon-name-part> <tp:taxon-name-part taxon-name-part-type="species">carlrettenmeyeri</tp:taxon-name-part></tp:taxon-name></italic> (DHJPAR0046912): <bold>155</bold> habitus in lateral view, female <bold>156</bold> head in frontal view, female <bold>157</bold> head in frontal view, male <bold>158</bold> gaster in dorsal view, female <bold>159</bold> gaster in dorsal view, male <bold>160</bold> antenna in lateral view, female <bold>161</bold> antenna in lateral view, male <bold>162–165</bold> <italic><tp:taxon-name><tp:taxon-name-part taxon-name-part-type="genus">Euplectrus</tp:taxon-name-part> <tp:taxon-name-part taxon-name-part-type="species">garygibsoni</tp:taxon-name-part></tp:taxon-name></italic> (DHJPAR0042124), female: <bold>162</bold> habitus in lateral view <bold>163</bold> head in frontal view <bold>164</bold> gaster in dorsal view <bold>165</bold> antenna in lateral view.</p></caption><graphic xmlns:xlink="http://www.w3.org/1999/xlink" xlink:href="zookeys-485-001-g026.jpg" position="float" orientation="portrait" xlink:type="simple" id="oo_39261.jpg"/></fig><fig id="F27" position="float" orientation="portrait"><label>Figures 166–171.</label><caption><p><italic><tp:taxon-name><tp:taxon-name-part taxon-name-part-type="genus">Euplectrus</tp:taxon-name-part></tp:taxon-name></italic> spp., females. <bold>166–168</bold> <italic><tp:taxon-name><tp:taxon-name-part taxon-name-part-type="genus">Euplectrus</tp:taxon-name-part> <tp:taxon-name-part taxon-name-part-type="species">carlrettenmeyeri</tp:taxon-name-part></tp:taxon-name></italic> (DHJPAR0046912): <bold>166</bold> head in frontal view <bold>167</bold> vertex <bold>168</bold> mesosoma in dorsal view; <bold>169–171</bold> <italic><tp:taxon-name><tp:taxon-name-part taxon-name-part-type="genus">Euplectrus</tp:taxon-name-part> <tp:taxon-name-part taxon-name-part-type="species">garygibsoni</tp:taxon-name-part></tp:taxon-name></italic> (DHJPAR0042124): <bold>169</bold> head in frontal view <bold>170</bold> vertex <bold>171</bold> mesosoma in dorsal view.</p></caption><graphic xmlns:xlink="http://www.w3.org/1999/xlink" xlink:href="zookeys-485-001-g027.jpg" position="float" orientation="portrait" xlink:type="simple" id="oo_39262.jpg"/></fig><fig id="F57" position="float" orientation="portrait"><label>Figures 421–427.</label><caption><p><italic><tp:taxon-name><tp:taxon-name-part taxon-name-part-type="genus">Euplectrus</tp:taxon-name-part></tp:taxon-name></italic> spp. <bold>421–423</bold> <italic><tp:taxon-name><tp:taxon-name-part taxon-name-part-type="genus">Euplectrus</tp:taxon-name-part> <tp:taxon-name-part taxon-name-part-type="species">josefernandezi</tp:taxon-name-part></tp:taxon-name></italic> (DHJPAR0028908): <bold>421</bold> head in frontal view <bold>422</bold> vertex <bold>423</bold> mesosoma in dorsal view; <bold>424–425</bold> hind tarsus in lateral view, females <bold>424</bold> <italic><tp:taxon-name><tp:taxon-name-part taxon-name-part-type="genus">Euplectrus</tp:taxon-name-part> <tp:taxon-name-part taxon-name-part-type="species">garygibsoni</tp:taxon-name-part></tp:taxon-name></italic> (DHJPAR0042124) <bold>425</bold> <italic><tp:taxon-name><tp:taxon-name-part taxon-name-part-type="genus">Euplectrus</tp:taxon-name-part> <tp:taxon-name-part taxon-name-part-type="species">eowilsoni</tp:taxon-name-part></tp:taxon-name></italic> (DHJPAR0028932) <bold>426-427</bold> scape in ventral view, males <bold>426</bold> <italic><tp:taxon-name><tp:taxon-name-part taxon-name-part-type="genus">Euplectrus</tp:taxon-name-part> <tp:taxon-name-part taxon-name-part-type="species">ivonae</tp:taxon-name-part></tp:taxon-name></italic> <bold>427</bold> <italic><tp:taxon-name><tp:taxon-name-part taxon-name-part-type="genus">Euplectrus</tp:taxon-name-part> <tp:taxon-name-part taxon-name-part-type="species">andybennetti</tp:taxon-name-part></tp:taxon-name></italic>.</p></caption><graphic xmlns:xlink="http://www.w3.org/1999/xlink" xlink:href="zookeys-485-001-g057.jpg" position="float" orientation="portrait" xlink:type="simple" id="oo_39292.jpg"/></fig><fig id="F97" position="float" orientation="portrait"><label>Figures 751–756.</label><caption><p><italic><tp:taxon-name><tp:taxon-name-part taxon-name-part-type="genus">Euplectrus</tp:taxon-name-part></tp:taxon-name></italic> spp., propodeum, females: <bold>751</bold> <italic><tp:taxon-name><tp:taxon-name-part taxon-name-part-type="genus">Euplectrus</tp:taxon-name-part> <tp:taxon-name-part taxon-name-part-type="species">dianariasae</tp:taxon-name-part></tp:taxon-name></italic> (DHJPAR0046906) <bold>752</bold> <italic><tp:taxon-name><tp:taxon-name-part taxon-name-part-type="genus">Euplectrus</tp:taxon-name-part> <tp:taxon-name-part taxon-name-part-type="species">donquickei</tp:taxon-name-part></tp:taxon-name></italic> (DHJPAR0028814) <bold>753</bold> <italic><tp:taxon-name><tp:taxon-name-part taxon-name-part-type="genus">Euplectrus</tp:taxon-name-part> <tp:taxon-name-part taxon-name-part-type="species">eowilsoni</tp:taxon-name-part></tp:taxon-name></italic> (DHJPAR0028932) <bold>754</bold> <italic><tp:taxon-name><tp:taxon-name-part taxon-name-part-type="genus">Euplectrus</tp:taxon-name-part> <tp:taxon-name-part taxon-name-part-type="species">garygibsoni</tp:taxon-name-part></tp:taxon-name></italic> (DHJPAR0042124) <bold>755</bold> <italic><tp:taxon-name><tp:taxon-name-part taxon-name-part-type="genus">Euplectrus</tp:taxon-name-part> <tp:taxon-name-part taxon-name-part-type="species">gavinbroadi</tp:taxon-name-part></tp:taxon-name></italic> (DHJPAR0045450) <bold>756</bold> <italic><tp:taxon-name><tp:taxon-name-part taxon-name-part-type="genus">Euplectrus</tp:taxon-name-part> <tp:taxon-name-part taxon-name-part-type="species">gerarddelvarei</tp:taxon-name-part></tp:taxon-name></italic> (DHJPAR0042126).</p></caption><graphic xmlns:xlink="http://www.w3.org/1999/xlink" xlink:href="zookeys-485-001-g097.jpg" position="float" orientation="portrait" xlink:type="simple" id="oo_39332.jpg"/></fig></tp:treatment-sec></tp:taxon-treatment>
