# Supplementary material for: Integrative taxonomy of New World Euplectrus Westwood (Hymenoptera, Eulophidae), with focus on 55 new species from Area de Conservación Guanacaste, northwestern Costa Rica
Source: Zookeys. 2015 Mar 10;(485):1–236. doi: 10.3897/zookeys.485.9124 (PMC4361813; doi:10.3897/zookeys.485.9124)
Supplement: XML Treatment for Euplectrus gerarddelvarei [file zookeys.485.9124-treatment25.xml]

<!DOCTYPE tp:taxon-treatment
  PUBLIC "-//TaxonX//DTD Taxonomic Treatment Publishing DTD v0 20100105//EN" "tax-treatment-NSO.dtd">
<tp:taxon-treatment xmlns:tp="http://www.plazi.org/taxpub"><tp:treatment-meta><kwd-group><label>Taxon classification</label><kwd><named-content content-type="kingdom">Animalia</named-content></kwd><kwd><named-content content-type="order">Hymenoptera</named-content></kwd><kwd><named-content content-type="family">Eulophidae</named-content></kwd></kwd-group><mixed-citation publication-type="journal"><person-group><name><surname>Hansson</surname><given-names>Christer</given-names></name><name><surname>Smith</surname><given-names>M. Alex</given-names></name><name><surname>Janzen</surname><given-names>Daniel H.</given-names></name><name><surname>Hallwachs</surname><given-names>Winnie</given-names></name></person-group><article-title>Integrative taxonomy of New World <italic><tp:taxon-name><tp:taxon-name-part taxon-name-part-type="genus">Euplectrus</tp:taxon-name-part></tp:taxon-name></italic> Westwood (<tp:taxon-name><tp:taxon-name-part taxon-name-part-type="order">Hymenoptera</tp:taxon-name-part></tp:taxon-name>, <tp:taxon-name><tp:taxon-name-part taxon-name-part-type="family">Eulophidae</tp:taxon-name-part></tp:taxon-name>), with focus on 55 new species from Area de Conservación Guanacaste, northwestern Costa Rica</article-title><source>Zookeys</source><day>10</day><month>3</month><year>2015</year><volume>2015</volume><issue>485</issue><fpage>1</fpage><lpage>236</lpage><pub-id pub-id-type="doi">10.3897/zookeys.485.9124</pub-id></mixed-citation></tp:treatment-meta><tp:nomenclature><tp:taxon-name>
                            <tp:taxon-name-part taxon-name-part-type="genus">Euplectrus</tp:taxon-name-part>
                            <tp:taxon-name-part taxon-name-part-type="species">gerarddelvarei</tp:taxon-name-part>
                            <object-id xmlns:xlink="http://www.w3.org/1999/xlink" content-type="zoobank" xlink:type="simple">http://zoobank.org/21E33C17-0751-4A10-83F9-D1BE3FF4CBEB</object-id>
                        </tp:taxon-name><tp:taxon-authority>Hansson</tp:taxon-authority><tp:taxon-status xmlns:xlink="http://www.w3.org/1999/xlink" xlink:type="simple">sp. n.</tp:taxon-status><xref ref-type="fig" rid="F30">Figures 196–199</xref><xref ref-type="fig" rid="F31">, 203–205</xref><xref ref-type="fig" rid="F97">, 756</xref></tp:nomenclature><tp:treatment-sec sec-type="Material"><title>Material.</title><p>Holotype a female labeled “COSTA RICA: Guanacaste, ACG, Sector Pitilla, Quebradona, 11.i.2011, D. Martinez, ex <italic><tp:taxon-name><tp:taxon-name-part taxon-name-part-type="genus">Erinnyis</tp:taxon-name-part> <tp:taxon-name-part taxon-name-part-type="species">alope</tp:taxon-name-part></tp:taxon-name></italic> eating <italic><tp:taxon-name><tp:taxon-name-part taxon-name-part-type="genus">Carica</tp:taxon-name-part> <tp:taxon-name-part taxon-name-part-type="species">papaya</tp:taxon-name-part></tp:taxon-name></italic>, sibling of wasp DHJPAR0042126, 11-SRNP-70078” (BMNH).</p></tp:treatment-sec><tp:treatment-sec sec-type="Diagnosis"><title>Diagnosis.</title><p>Lower face pale, medially yellowish-brown and laterally yellowish-white, with a narrow black stripe along eye margin (Fig. <xref ref-type="fig" rid="F30">197</xref>); fore and mid legs yellowish-white, hind leg yellowish-brown (Fig. <xref ref-type="fig" rid="F30">196</xref>); petiole 0.7× as long as wide; gaster with anterior ½ yellowish-brown with dark brown lateral margins, posterior ½ dark brown (Fig. <xref ref-type="fig" rid="F30">198</xref>).</p></tp:treatment-sec><tp:treatment-sec sec-type="Description"><title>Description.</title><p><italic>Female</italic>. Length of body 2.5 mm. Antenna with scape white, pedicel yellowish-brown, flagellomeres 1–3 dark brown with ventral part yellowish-brown, 4–6 dark brown (Fig. <xref ref-type="fig" rid="F30">199</xref>). Mandibles and palpi yellowish-white. Head black and shiny, lower face pale, medially yellowish-brown and laterally yellowish-white, with a narrow black stripe along eye margin (Fig. <xref ref-type="fig" rid="F30">197</xref>). Frons close to eyes with two rows of setae (Fig. <xref ref-type="fig" rid="F31">203</xref>). Vertex smooth (Fig. <xref ref-type="fig" rid="F31">204</xref>). Occipital margin rounded (Fig. <xref ref-type="fig" rid="F31">204</xref>).</p><p>Mesosoma black and shiny (Fig. <xref ref-type="fig" rid="F30">196</xref>). Each sidelobe of mesoscutum with 18 setae. Scutellum 0.9× as long as wide; with very weak reticulation (Fig. <xref ref-type="fig" rid="F31">205</xref>). Dorsellum along anterior margin with a narrow groove that is divided by longitudinal carinae (Fig. <xref ref-type="fig" rid="F97">756</xref>), groove medially 0.2× as long as length of dorsellum. Propodeum smooth (Fig. <xref ref-type="fig" rid="F97">756</xref>); anteromedially with a semicircular cup; propodeal callus with ten setae. Fore and mid legs yellowish-white, hind leg yellowish-brown (Fig. <xref ref-type="fig" rid="F30">196</xref>). Fore wing: submarginal vein with six setae; costal cell with two rows of setae on ventral surface, and margin with three setae close to marginal vein; with 27 admarginal setae, in two irregular rows.</p><p>Gaster with anterior ½ yellowish-brown with dark brown lateral margins, posterior ½ dark brown (Fig. <xref ref-type="fig" rid="F30">198</xref>).</p><p>Ratios. HE/MS/WM = 2.0/1.0/1.2; POL/OOL/POO = 9.8/5.8/1.0; OOL/DO = 1.3; WE/WF/WH/HH = 1.0/2.4/4.5/3.3; WH/WT = 1.1; PM/ST = 1.9; TS1/TS2/LT/LT1/LT2/LT3/LT4 = nm; LP/WP = 0.7; MM/LG = 1.0.</p><p><italic>Male</italic>. Unknown.</p></tp:treatment-sec><tp:treatment-sec sec-type="Hosts and biology"><title>Hosts and biology.</title><p>Feeding on intermediate instar larva of <italic><tp:taxon-name><tp:taxon-name-part taxon-name-part-type="genus">Erinnyis</tp:taxon-name-part> <tp:taxon-name-part taxon-name-part-type="species">alope</tp:taxon-name-part></tp:taxon-name></italic> (<tp:taxon-name><tp:taxon-name-part taxon-name-part-type="family">Sphingidae</tp:taxon-name-part></tp:taxon-name>) feeding on <italic><tp:taxon-name><tp:taxon-name-part taxon-name-part-type="genus">Carica</tp:taxon-name-part> <tp:taxon-name-part taxon-name-part-type="species">papaya</tp:taxon-name-part></tp:taxon-name></italic> (<tp:taxon-name><tp:taxon-name-part taxon-name-part-type="family">Caricaceae</tp:taxon-name-part></tp:taxon-name>), parasitoid cocoons stuck to cuticle of host larva.</p></tp:treatment-sec><tp:treatment-sec sec-type="Distribution"><title>Distribution.</title><p>Costa Rica (Guanacaste Province).</p></tp:treatment-sec><tp:treatment-sec sec-type="Etymology"><title>Etymology.</title><p>This species is named after Gerard Delvare, in recognition of his contribution to the understanding of ACG <tp:taxon-name><tp:taxon-name-part taxon-name-part-type="order">Hymenoptera</tp:taxon-name-part></tp:taxon-name> taxonomy.</p><!--PageBreak--></tp:treatment-sec><tp:treatment-sec><!--Section generated to contain objects referenced in tp:taxon-treatment.--><fig id="F30" position="float" orientation="portrait"><label>Figures 189–199.</label><caption><p><italic><tp:taxon-name><tp:taxon-name-part taxon-name-part-type="genus">Euplectrus</tp:taxon-name-part></tp:taxon-name></italic> spp. <bold>189–195</bold> <italic><tp:taxon-name><tp:taxon-name-part taxon-name-part-type="genus">Euplectrus</tp:taxon-name-part> <tp:taxon-name-part taxon-name-part-type="species">chrisdarlingi</tp:taxon-name-part></tp:taxon-name></italic> (DHJPAR0028698): <bold>189</bold> habitus in lateral view, female <bold>190</bold> head in frontal view, female <bold>191</bold> head in frontal view, male <bold>192</bold> gaster in dorsal view, female <bold>193</bold> gaster in dorsal view, male <bold>194</bold> antenna in lateral view, female <bold>195</bold> antenna in lateral view, male; <bold>196–199</bold> <italic><tp:taxon-name><tp:taxon-name-part taxon-name-part-type="genus">Euplectrus</tp:taxon-name-part> <tp:taxon-name-part taxon-name-part-type="species">gerarddelvarei</tp:taxon-name-part></tp:taxon-name></italic> (DHJPAR0042126), female: <bold>196</bold> habitus in lateral view <bold>197</bold> head in frontal view <bold>198</bold> gaster in dorsal view <bold>199</bold> antenna in lateral view.</p></caption><graphic xmlns:xlink="http://www.w3.org/1999/xlink" xlink:href="zookeys-485-001-g030.jpg" position="float" orientation="portrait" xlink:type="simple" id="oo_39265.jpg"/></fig><fig id="F31" position="float" orientation="portrait"><label>Figures 200–205.</label><caption><p><italic><tp:taxon-name><tp:taxon-name-part taxon-name-part-type="genus">Euplectrus</tp:taxon-name-part></tp:taxon-name></italic> spp., females. <bold>200–202</bold> <italic><tp:taxon-name><tp:taxon-name-part taxon-name-part-type="genus">Euplectrus</tp:taxon-name-part> <tp:taxon-name-part taxon-name-part-type="species">chrisdarlingi</tp:taxon-name-part></tp:taxon-name></italic> (DHJPAR0028698): <bold>200</bold> head in frontal view <bold>201</bold> vertex <bold>202</bold> mesosoma in dorsal view; <bold>203–205</bold> <italic><tp:taxon-name><tp:taxon-name-part taxon-name-part-type="genus">Euplectrus</tp:taxon-name-part> <tp:taxon-name-part taxon-name-part-type="species">gerarddelvarei</tp:taxon-name-part></tp:taxon-name></italic> (DHJPAR0042126): <bold>203</bold> head in frontal view <bold>204</bold> vertex <bold>205</bold> mesosoma in dorsal view.</p></caption><graphic xmlns:xlink="http://www.w3.org/1999/xlink" xlink:href="zookeys-485-001-g031.jpg" position="float" orientation="portrait" xlink:type="simple" id="oo_39266.jpg"/></fig><fig id="F97" position="float" orientation="portrait"><label>Figures 751–756.</label><caption><p><italic><tp:taxon-name><tp:taxon-name-part taxon-name-part-type="genus">Euplectrus</tp:taxon-name-part></tp:taxon-name></italic> spp., propodeum, females: <bold>751</bold> <italic><tp:taxon-name><tp:taxon-name-part taxon-name-part-type="genus">Euplectrus</tp:taxon-name-part> <tp:taxon-name-part taxon-name-part-type="species">dianariasae</tp:taxon-name-part></tp:taxon-name></italic> (DHJPAR0046906) <bold>752</bold> <italic><tp:taxon-name><tp:taxon-name-part taxon-name-part-type="genus">Euplectrus</tp:taxon-name-part> <tp:taxon-name-part taxon-name-part-type="species">donquickei</tp:taxon-name-part></tp:taxon-name></italic> (DHJPAR0028814) <bold>753</bold> <italic><tp:taxon-name><tp:taxon-name-part taxon-name-part-type="genus">Euplectrus</tp:taxon-name-part> <tp:taxon-name-part taxon-name-part-type="species">eowilsoni</tp:taxon-name-part></tp:taxon-name></italic> (DHJPAR0028932) <bold>754</bold> <italic><tp:taxon-name><tp:taxon-name-part taxon-name-part-type="genus">Euplectrus</tp:taxon-name-part> <tp:taxon-name-part taxon-name-part-type="species">garygibsoni</tp:taxon-name-part></tp:taxon-name></italic> (DHJPAR0042124) <bold>755</bold> <italic><tp:taxon-name><tp:taxon-name-part taxon-name-part-type="genus">Euplectrus</tp:taxon-name-part> <tp:taxon-name-part taxon-name-part-type="species">gavinbroadi</tp:taxon-name-part></tp:taxon-name></italic> (DHJPAR0045450) <bold>756</bold> <italic><tp:taxon-name><tp:taxon-name-part taxon-name-part-type="genus">Euplectrus</tp:taxon-name-part> <tp:taxon-name-part taxon-name-part-type="species">gerarddelvarei</tp:taxon-name-part></tp:taxon-name></italic> (DHJPAR0042126).</p></caption><graphic xmlns:xlink="http://www.w3.org/1999/xlink" xlink:href="zookeys-485-001-g097.jpg" position="float" orientation="portrait" xlink:type="simple" id="oo_39332.jpg"/></fig></tp:treatment-sec></tp:taxon-treatment>
