# Supplementary material for: Integrative taxonomy of New World Euplectrus Westwood (Hymenoptera, Eulophidae), with focus on 55 new species from Area de Conservación Guanacaste, northwestern Costa Rica
Source: Zookeys. 2015 Mar 10;(485):1–236. doi: 10.3897/zookeys.485.9124 (PMC4361813; doi:10.3897/zookeys.485.9124)
Supplement: XML Treatment for Euplectrus henrytownesi [file zookeys.485.9124-treatment26.xml]

<!DOCTYPE tp:taxon-treatment
  PUBLIC "-//TaxonX//DTD Taxonomic Treatment Publishing DTD v0 20100105//EN" "tax-treatment-NSO.dtd">
<tp:taxon-treatment xmlns:tp="http://www.plazi.org/taxpub"><tp:treatment-meta><kwd-group><label>Taxon classification</label><kwd><named-content content-type="kingdom">Animalia</named-content></kwd><kwd><named-content content-type="order">Hymenoptera</named-content></kwd><kwd><named-content content-type="family">Eulophidae</named-content></kwd></kwd-group><mixed-citation publication-type="journal"><person-group><name><surname>Hansson</surname><given-names>Christer</given-names></name><name><surname>Smith</surname><given-names>M. Alex</given-names></name><name><surname>Janzen</surname><given-names>Daniel H.</given-names></name><name><surname>Hallwachs</surname><given-names>Winnie</given-names></name></person-group><article-title>Integrative taxonomy of New World <italic><tp:taxon-name><tp:taxon-name-part taxon-name-part-type="genus">Euplectrus</tp:taxon-name-part></tp:taxon-name></italic> Westwood (<tp:taxon-name><tp:taxon-name-part taxon-name-part-type="order">Hymenoptera</tp:taxon-name-part></tp:taxon-name>, <tp:taxon-name><tp:taxon-name-part taxon-name-part-type="family">Eulophidae</tp:taxon-name-part></tp:taxon-name>), with focus on 55 new species from Area de Conservación Guanacaste, northwestern Costa Rica</article-title><source>Zookeys</source><day>10</day><month>3</month><year>2015</year><volume>2015</volume><issue>485</issue><fpage>1</fpage><lpage>236</lpage><pub-id pub-id-type="doi">10.3897/zookeys.485.9124</pub-id></mixed-citation></tp:treatment-meta><tp:nomenclature><tp:taxon-name>
                            <tp:taxon-name-part taxon-name-part-type="genus">Euplectrus</tp:taxon-name-part>
                            <tp:taxon-name-part taxon-name-part-type="species">henrytownesi</tp:taxon-name-part>
                            <object-id xmlns:xlink="http://www.w3.org/1999/xlink" content-type="zoobank" xlink:type="simple">http://zoobank.org/5B2A396E-53A6-4FEF-9124-8D0BC0F79301</object-id>
                        </tp:taxon-name><tp:taxon-authority>Hansson</tp:taxon-authority><tp:taxon-status xmlns:xlink="http://www.w3.org/1999/xlink" xlink:type="simple">sp. n.</tp:taxon-status><xref ref-type="fig" rid="F40">Figures 274–280</xref><xref ref-type="fig" rid="F41">, 285–287</xref><xref ref-type="fig" rid="F98">, 757</xref><!--PageBreak--></tp:nomenclature><tp:treatment-sec sec-type="Material"><title>Material.</title><p>Holotype a female labeled “COSTA RICA: Guanacaste, ACG, Sector Pitilla, Pasmompa, 18.ix.2005, M. Rios, ex <italic><tp:taxon-name><tp:taxon-name-part taxon-name-part-type="genus">Thysanopyga</tp:taxon-name-part> <tp:taxon-name-part taxon-name-part-type="species">cermala</tp:taxon-name-part></tp:taxon-name></italic> eating <italic><tp:taxon-name><tp:taxon-name-part taxon-name-part-type="genus">Gouania</tp:taxon-name-part> <tp:taxon-name-part taxon-name-part-type="species">polygama</tp:taxon-name-part></tp:taxon-name></italic>, sibling of wasp DHJPAR0028805, 05-SRNP-33942” (BMNH). PARATYPES: 11♀ 3♂: 5♀ 1♂ with same label data as holotype (BMNH, INBio, MZLU); following from same locality and host as holotype but collected 18.ix.2005, sibling of wasp DHJPAR0028810, 05-SRNP-33946 (2♀ 1♂, in CNC), 12.ix.2006, sibling of wasp DHJPAR0028862, 06-SRNP-34122 (4♀ 1♂, in BMNH, INBio, USNM).</p></tp:treatment-sec><tp:treatment-sec sec-type="Diagnosis"><title>Diagnosis.</title><p>Lower face with median part dark reddish-brown, pale part reaching only to inner lateral margins of toruli (Figs <xref ref-type="fig" rid="F40">275</xref>, <xref ref-type="fig" rid="F40">276</xref>); legs yellowish-brown (Fig. <xref ref-type="fig" rid="F40">274</xref>); petiole 1.0× as long as wide; gaster dark brown, anterior ½ with a large yellowish-brown (female, Fig. <xref ref-type="fig" rid="F40">277</xref>) or white (male, Fig. <xref ref-type="fig" rid="F40">278</xref>) spot, female with apex of gaster pale brown, in male dark brown; male antenna with scape expanded and widest slightly above the middle, 3.5× as long as wide (Fig. <xref ref-type="fig" rid="F40">280</xref>), flagellomeres 2–5 with a basal whorl of erect setae.</p></tp:treatment-sec><tp:treatment-sec sec-type="Description"><title>Description.</title><p><italic>Female</italic>. Length of body 2.5 mm. Antenna with scape and pedicel yellowish-brown, flagellomere 1 pale brown, 2–6 dark brown (Fig. <xref ref-type="fig" rid="F40">279</xref>). Mandibles and palpi yellowish-white. Head black and shiny, lower face with median part dark reddish-brown, pale part reaching only to inner lateral margins of toruli, with parts between pale area and eyes black (Fig. <xref ref-type="fig" rid="F40">275</xref>). Frons close to eyes with three rows of setae (Fig. <xref ref-type="fig" rid="F41">285</xref>). Vertex smooth (Fig. <xref ref-type="fig" rid="F41">286</xref>). Occipital margin with a carina behind ocellar triangle (Fig. <xref ref-type="fig" rid="F41">286</xref>).</p><p>Mesosoma black and shiny (Fig. <xref ref-type="fig" rid="F40">274</xref>). Each sidelobe of mesoscutum with 13 setae. Scutellum 1.0× as long as wide; with weak engraved reticulation (Fig. <xref ref-type="fig" rid="F41">287</xref>). Dorsellum along anterior margin with a wide groove that is divided by longitudinal carinae (Fig. <xref ref-type="fig" rid="F98">757</xref>), groove medially 0.4× as long as length of dorsellum. Propodeum with very weak reticulation (Fig. <xref ref-type="fig" rid="F98">757</xref>); anteromedially with a semicircular cup that has posterior part strongly raised and distinctly higher than anterior part; propodeal callus with eight setae. Legs yellowish-brown (Fig. <xref ref-type="fig" rid="F40">274</xref>). Fore wing: costal cell with two irregular rows of setae on ventral surface, and margin with eight setae in apical ½; with 16 admarginal setae, in one row.</p><p>Gaster dark brown with apex pale brown, anterior ½ with a large yellowish-brown spot (Fig. <xref ref-type="fig" rid="F40">277</xref>).</p><p>Ratios. HE/MS/WM = 1.9/1.0/1.1; POL/OOL/POO = 4.0/2.4/1.0; OOL/DO = 1.5; WE/WF/WH/HH = 1.0/2.8/5.0/3.8; WH/WT = 1.1; PM/ST = 1.5; TS1/TS2/LT/LT1/LT2/LT3/LT4 = 4.0/2.4/5.8/2.0/1.2/1.0/1.8; LP/WP = 1.0; MM/LG = 1.0.</p><p><italic>Male</italic>. Length of body 2.1 mm. Scape slightly expanded and widest slightly above the middle (Fig. <xref ref-type="fig" rid="F40">280</xref>), sensory pores confined to apicoventral ⅔, sensory area pale as scape. Otherwise similar to female except flagellomeres 2–5 with a basal whorl of erect setae (Fig. <xref ref-type="fig" rid="F40">280</xref>); gaster shorter, and with apex dark brown (Fig. <xref ref-type="fig" rid="F40">278</xref>).</p><p>Ratios. LC/WS = 3.5; MM/LG = 1.2.</p></tp:treatment-sec><tp:treatment-sec sec-type="Hosts and biology"><title>Hosts and biology.</title><p>Feeding on last instar larva of <italic><tp:taxon-name><tp:taxon-name-part taxon-name-part-type="genus">Thysanopyga</tp:taxon-name-part> <tp:taxon-name-part taxon-name-part-type="species">cermala</tp:taxon-name-part></tp:taxon-name></italic> (<tp:taxon-name><tp:taxon-name-part taxon-name-part-type="family">Geometridae</tp:taxon-name-part></tp:taxon-name>) feeding on <italic><tp:taxon-name><tp:taxon-name-part taxon-name-part-type="genus">Gouania</tp:taxon-name-part> <tp:taxon-name-part taxon-name-part-type="species">polygama</tp:taxon-name-part></tp:taxon-name></italic> (<tp:taxon-name><tp:taxon-name-part taxon-name-part-type="family">Rhamnaceae</tp:taxon-name-part></tp:taxon-name>), parasitoid cocoons stuck to cuticle of host larva.</p></tp:treatment-sec><tp:treatment-sec sec-type="Distribution"><title>Distribution.</title><p>Costa Rica (Guanacaste Province).</p></tp:treatment-sec><tp:treatment-sec sec-type="Etymology"><title>Etymology.</title><p>This species is named after Henry K. Townes, in recognition of his contribution to the understanding of ACG <tp:taxon-name><tp:taxon-name-part taxon-name-part-type="order">Hymenoptera</tp:taxon-name-part></tp:taxon-name> taxonomy.</p></tp:treatment-sec><tp:treatment-sec><!--Section generated to contain objects referenced in tp:taxon-treatment.--><fig id="F40" position="float" orientation="portrait"><label>Figures 274–284.</label><caption><p><italic><tp:taxon-name><tp:taxon-name-part taxon-name-part-type="genus">Euplectrus</tp:taxon-name-part></tp:taxon-name></italic> spp. <bold>274–280</bold> <italic><tp:taxon-name><tp:taxon-name-part taxon-name-part-type="genus">Euplectrus</tp:taxon-name-part> <tp:taxon-name-part taxon-name-part-type="species">henrytownesi</tp:taxon-name-part></tp:taxon-name></italic> (DHJPAR0028805): <bold>274</bold> habitus in lateral view, female <bold>275</bold> head in frontal view, female <bold>276</bold> head in frontal view, male <bold>277</bold> gaster in dorsal view, female <bold>278</bold> gaster in dorsal view, male <bold>279</bold> antenna in lateral view, female <bold>280</bold> antenna in lateral view, male; <bold>281–284</bold> <italic><tp:taxon-name><tp:taxon-name-part taxon-name-part-type="genus">Euplectrus</tp:taxon-name-part> <tp:taxon-name-part taxon-name-part-type="species">ninazitaniae</tp:taxon-name-part></tp:taxon-name></italic> (DHJPAR0028735), female: <bold>281</bold> habitus in lateral view <bold>282</bold> head in frontal view <bold>283</bold> gaster in dorsal view <bold>284</bold> antenna in lateral view.</p></caption><graphic xmlns:xlink="http://www.w3.org/1999/xlink" xlink:href="zookeys-485-001-g040.jpg" position="float" orientation="portrait" xlink:type="simple" id="oo_39275.jpg"/></fig><fig id="F41" position="float" orientation="portrait"><label>Figures 285–290.</label><caption><p><italic><tp:taxon-name><tp:taxon-name-part taxon-name-part-type="genus">Euplectrus</tp:taxon-name-part></tp:taxon-name></italic> spp. <bold>285–287</bold> <italic><tp:taxon-name><tp:taxon-name-part taxon-name-part-type="genus">Euplectrus</tp:taxon-name-part> <tp:taxon-name-part taxon-name-part-type="species">henrytownesi</tp:taxon-name-part></tp:taxon-name></italic> (DHJPAR0028805), female: <bold>285</bold> head in frontal view <bold>286</bold> vertex <bold>287</bold> mesosoma in dorsal view; <bold>288–290</bold> <italic><tp:taxon-name><tp:taxon-name-part taxon-name-part-type="genus">Euplectrus</tp:taxon-name-part> <tp:taxon-name-part taxon-name-part-type="species">ninazitaniae</tp:taxon-name-part></tp:taxon-name></italic> (DHJPAR0028735), female: <bold>288</bold> head in frontal view <bold>289</bold> vertex <bold>290</bold> mesosoma in dorsal view.</p></caption><graphic xmlns:xlink="http://www.w3.org/1999/xlink" xlink:href="zookeys-485-001-g041.jpg" position="float" orientation="portrait" xlink:type="simple" id="oo_39276.jpg"/></fig><fig id="F98" position="float" orientation="portrait"><label>Figures 757–762.</label><caption><p><italic><tp:taxon-name><tp:taxon-name-part taxon-name-part-type="genus">Euplectrus</tp:taxon-name-part></tp:taxon-name></italic> spp., propodeum, females (except 758 = male): <bold>757</bold> <italic><tp:taxon-name><tp:taxon-name-part taxon-name-part-type="genus">Euplectrus</tp:taxon-name-part> <tp:taxon-name-part taxon-name-part-type="species">henrytownesi</tp:taxon-name-part></tp:taxon-name></italic> (DHJPAR0028805) <bold>758</bold> <italic><tp:taxon-name><tp:taxon-name-part taxon-name-part-type="genus">Euplectrus</tp:taxon-name-part> <tp:taxon-name-part taxon-name-part-type="species">howelldalyi</tp:taxon-name-part></tp:taxon-name></italic> (DHJPAR0028882) <bold>759</bold> <italic><tp:taxon-name><tp:taxon-name-part taxon-name-part-type="genus">Euplectrus</tp:taxon-name-part> <tp:taxon-name-part taxon-name-part-type="species">hugokonsi</tp:taxon-name-part></tp:taxon-name></italic> (90-SRNP-2035, no barcode) <bold>760</bold> <italic><tp:taxon-name><tp:taxon-name-part taxon-name-part-type="genus">Euplectrus</tp:taxon-name-part> <tp:taxon-name-part taxon-name-part-type="species">iangauldi</tp:taxon-name-part></tp:taxon-name></italic> (DHJPAR0028769) <bold>761</bold> <italic><tp:taxon-name><tp:taxon-name-part taxon-name-part-type="genus">Euplectrus</tp:taxon-name-part> <tp:taxon-name-part taxon-name-part-type="species">jacklonginoi</tp:taxon-name-part></tp:taxon-name></italic> (DHJPAR0038559) <bold>762</bold> <italic><tp:taxon-name><tp:taxon-name-part taxon-name-part-type="genus">Euplectrus</tp:taxon-name-part> <tp:taxon-name-part taxon-name-part-type="species">jesusugaldei</tp:taxon-name-part></tp:taxon-name></italic> (97-SRNP-9370, no barcode).</p></caption><graphic xmlns:xlink="http://www.w3.org/1999/xlink" xlink:href="zookeys-485-001-g098.jpg" position="float" orientation="portrait" xlink:type="simple" id="oo_39333.jpg"/></fig></tp:treatment-sec></tp:taxon-treatment>
