# Supplementary material for: Integrative taxonomy of New World Euplectrus Westwood (Hymenoptera, Eulophidae), with focus on 55 new species from Area de Conservación Guanacaste, northwestern Costa Rica
Source: Zookeys. 2015 Mar 10;(485):1–236. doi: 10.3897/zookeys.485.9124 (PMC4361813; doi:10.3897/zookeys.485.9124)
Supplement: XML Treatment for Euplectrus howelldalyi [file zookeys.485.9124-treatment27.xml]

<!DOCTYPE tp:taxon-treatment
  PUBLIC "-//TaxonX//DTD Taxonomic Treatment Publishing DTD v0 20100105//EN" "tax-treatment-NSO.dtd">
<tp:taxon-treatment xmlns:tp="http://www.plazi.org/taxpub"><tp:treatment-meta><kwd-group><label>Taxon classification</label><kwd><named-content content-type="kingdom">Animalia</named-content></kwd><kwd><named-content content-type="order">Hymenoptera</named-content></kwd><kwd><named-content content-type="family">Eulophidae</named-content></kwd></kwd-group><mixed-citation publication-type="journal"><person-group><name><surname>Hansson</surname><given-names>Christer</given-names></name><name><surname>Smith</surname><given-names>M. Alex</given-names></name><name><surname>Janzen</surname><given-names>Daniel H.</given-names></name><name><surname>Hallwachs</surname><given-names>Winnie</given-names></name></person-group><article-title>Integrative taxonomy of New World <italic><tp:taxon-name><tp:taxon-name-part taxon-name-part-type="genus">Euplectrus</tp:taxon-name-part></tp:taxon-name></italic> Westwood (<tp:taxon-name><tp:taxon-name-part taxon-name-part-type="order">Hymenoptera</tp:taxon-name-part></tp:taxon-name>, <tp:taxon-name><tp:taxon-name-part taxon-name-part-type="family">Eulophidae</tp:taxon-name-part></tp:taxon-name>), with focus on 55 new species from Area de Conservación Guanacaste, northwestern Costa Rica</article-title><source>Zookeys</source><day>10</day><month>3</month><year>2015</year><volume>2015</volume><issue>485</issue><fpage>1</fpage><lpage>236</lpage><pub-id pub-id-type="doi">10.3897/zookeys.485.9124</pub-id></mixed-citation></tp:treatment-meta><tp:nomenclature><tp:taxon-name>
                            <tp:taxon-name-part taxon-name-part-type="genus">Euplectrus</tp:taxon-name-part>
                            <tp:taxon-name-part taxon-name-part-type="species">howelldalyi</tp:taxon-name-part>
                            <object-id xmlns:xlink="http://www.w3.org/1999/xlink" content-type="zoobank" xlink:type="simple">http://zoobank.org/E1346EC9-E9F3-482B-AE20-D07800B876C6</object-id>
                        </tp:taxon-name><tp:taxon-authority>Hansson</tp:taxon-authority><tp:taxon-status xmlns:xlink="http://www.w3.org/1999/xlink" xlink:type="simple">sp. n.</tp:taxon-status><xref ref-type="fig" rid="F32">Figures 213–216</xref><xref ref-type="fig" rid="F33">, 220–222</xref><xref ref-type="fig" rid="F98">, 758</xref></tp:nomenclature><tp:treatment-sec sec-type="Material"><title>Material.</title><p>Holotype a male labeled “COSTA RICA: Guanacaste, ACG, Sector Cacao, Quebrada Otilio, D. Garcia, ex <italic><tp:taxon-name><tp:taxon-name-part taxon-name-part-type="genus">Hemicephalis</tp:taxon-name-part></tp:taxon-name></italic> alesaDHJ01 eating <italic><tp:taxon-name><tp:taxon-name-part taxon-name-part-type="genus">Varronia</tp:taxon-name-part> <tp:taxon-name-part taxon-name-part-type="species">inermis</tp:taxon-name-part></tp:taxon-name></italic>, sibling of wasp DHJPAR0028882, 06-SRNP-45315” (BMNH). PARATYPES: 14♂ with same label data as holotype (BMNH, CNC, INBio, MZLU, MIUCR, USNM).</p></tp:treatment-sec><tp:treatment-sec sec-type="Diagnosis"><title>Diagnosis.</title><p>Lower face predominantly white, pale area reaches almost to eyes (Fig. <xref ref-type="fig" rid="F32">214</xref>); scape slightly expanded and widest in apical part, 3.4× as long as wide (Fig. <xref ref-type="fig" rid="F32">216</xref>), sensory pores confined to apico-ventral part, this area is yellowish-brown; scutellum convex with very strong engraved reticulation (Fig. <xref ref-type="fig" rid="F33">222</xref>); legs yellowish-white (Fig. <xref ref-type="fig" rid="F32">213</xref>); petiole 0.8× as long as wide; gaster with anterior ⅔ white with anterolateral margins dark brown, margin broken medially by white stripe, posterior ⅓ dark brown (Fig. <xref ref-type="fig" rid="F32">215</xref>). With same host as <italic><tp:taxon-name><tp:taxon-name-part taxon-name-part-type="genus">Euplectrus</tp:taxon-name-part> <tp:taxon-name-part taxon-name-part-type="species">donquickei</tp:taxon-name-part></tp:taxon-name></italic>, but male with less pointy lower face in <italic><tp:taxon-name><tp:taxon-name-part taxon-name-part-type="genus">Euplectrus</tp:taxon-name-part> <tp:taxon-name-part taxon-name-part-type="species">howelldalyi</tp:taxon-name-part></tp:taxon-name></italic>.</p></tp:treatment-sec><tp:treatment-sec sec-type="Description"><title>Description.</title><p><italic>Male</italic>. Length of body 2.0 mm. Antenna with scape yellowish-white with apex yellowish-brown, pedicel and flagellomeres 1–4 yellowish-brown, clava pale brown; scape slightly expanded and widest in apical part (Fig. <xref ref-type="fig" rid="F32">216</xref>), sensory pores confined to apico-ventral part, this area is yellowish-brown. Mandibles and palpi white. Head black and shiny, lower face predominantly white, (Fig. <xref ref-type="fig" rid="F32">214</xref>), pale area reaches almost to eyes. Frons close to eyes with one row of setae (Fig. <xref ref-type="fig" rid="F33">220</xref>). Vertex smooth (Fig. <xref ref-type="fig" rid="F33">221</xref>). Occipital margin with a strong carina behind ocellar triangle (Fig. <xref ref-type="fig" rid="F33">221</xref>).</p><p>Mesosoma black and shiny (Fig. <xref ref-type="fig" rid="F32">213</xref>). Each sidelobe of mesoscutum with 13 setae. Scutellum 1.0× as long as wide; with strong engraved reticulation (Fig. <xref ref-type="fig" rid="F33">222</xref>). Dorsellum anteriorly with a narrow groove, medially 0.3× as long as length of dorsellum (Fig. <xref ref-type="fig" rid="F98">758</xref>). Propodeum smooth (Fig. <xref ref-type="fig" rid="F98">758</xref>); anteromedially with a semicircular cup; propodeal callus with seven setae. Legs yellowish-white (Fig. <xref ref-type="fig" rid="F32">213</xref>). Fore wing: costal cell with two rows of setae on ventral surface, and margin with four setae close to marginal vein; with 19 admarginal setae, in one row.</p><p>Gaster with anterior ⅔ white with anterolateral margins dark brown, margin broken medially by white stripe, posterior ⅓ dark brown (Fig. <xref ref-type="fig" rid="F32">215</xref>).</p><p>Ratios. HE/MS/WM = 2.1/1.0/1.3; POL/OOL/POO = 5.7/2.3/1.0; OOL/DO = 1.1; WE/WF/WH/HH = 1.0/1.9/3.8/2.7; LC/WS = 3.4; WH/WT = 1.2; PM/ST = 1.4; TS1/TS2/LT/LT1/LT2/LT3/LT4 = 3.6/2.5/6.7/2.5/1.3/1.0/1.5; LP/WP = 0.8; MM/LG = 1.1.</p><!--PageBreak--><p><italic>Female</italic>. Unknown.</p></tp:treatment-sec><tp:treatment-sec sec-type="Hosts and biology"><title>Hosts and biology.</title><p>Feeding on penultimate instar larva of <italic><tp:taxon-name><tp:taxon-name-part taxon-name-part-type="genus">Hemicephalis</tp:taxon-name-part></tp:taxon-name></italic> alesaDHJ01 (<tp:taxon-name><tp:taxon-name-part taxon-name-part-type="family">Noctuidae</tp:taxon-name-part></tp:taxon-name>) feeding on <italic><tp:taxon-name><tp:taxon-name-part taxon-name-part-type="genus">Varronia</tp:taxon-name-part> <tp:taxon-name-part taxon-name-part-type="species">inermis</tp:taxon-name-part></tp:taxon-name></italic> (<tp:taxon-name><tp:taxon-name-part taxon-name-part-type="family">Boraginaceae</tp:taxon-name-part></tp:taxon-name>), parasitoid cocoons stuck to dead larva and substrate.</p></tp:treatment-sec><tp:treatment-sec sec-type="Distribution"><title>Distribution.</title><p>Costa Rica (Guanacaste Province).</p></tp:treatment-sec><tp:treatment-sec sec-type="Etymology"><title>Etymology.</title><p>This species is named after Howell V. Daly, in recognition of his contribution to the understanding of ACG <tp:taxon-name><tp:taxon-name-part taxon-name-part-type="order">Hymenoptera</tp:taxon-name-part></tp:taxon-name> taxonomy.</p></tp:treatment-sec><tp:treatment-sec><!--Section generated to contain objects referenced in tp:taxon-treatment.--><fig id="F32" position="float" orientation="portrait"><label>Figures 206–216.</label><caption><p><italic><tp:taxon-name><tp:taxon-name-part taxon-name-part-type="genus">Euplectrus</tp:taxon-name-part></tp:taxon-name></italic> spp. <bold>206–212</bold> <italic><tp:taxon-name><tp:taxon-name-part taxon-name-part-type="genus">Euplectrus</tp:taxon-name-part> <tp:taxon-name-part taxon-name-part-type="species">corriemoreauae</tp:taxon-name-part></tp:taxon-name></italic> (DHJPAR0053131): <bold>206</bold> habitus in lateral view, female <bold>207</bold> head in frontal view, female <bold>208</bold> head in frontal view, male <bold>209</bold> gaster in dorsal view, female <bold>210</bold> gaster in dorsal view, male <bold>211</bold> antenna in lateral view, female <bold>212</bold> antenna in lateral view, male <bold>213–216</bold> <italic><tp:taxon-name><tp:taxon-name-part taxon-name-part-type="genus">Euplectrus</tp:taxon-name-part> <tp:taxon-name-part taxon-name-part-type="species">howelldalyi</tp:taxon-name-part></tp:taxon-name></italic> (DHJPAR0028882), male: <bold>213</bold> habitus in lateral view <bold>214</bold> head in frontal view <bold>215</bold> gaster in dorsal view <bold>216</bold> antenna in lateral view.</p></caption><graphic xmlns:xlink="http://www.w3.org/1999/xlink" xlink:href="zookeys-485-001-g032.jpg" position="float" orientation="portrait" xlink:type="simple" id="oo_39267.jpg"/></fig><fig id="F33" position="float" orientation="portrait"><label>Figures 217–222.</label><caption><p><italic><tp:taxon-name><tp:taxon-name-part taxon-name-part-type="genus">Euplectrus</tp:taxon-name-part></tp:taxon-name></italic> spp. <bold>217–219</bold> <italic><tp:taxon-name><tp:taxon-name-part taxon-name-part-type="genus">Euplectrus</tp:taxon-name-part> <tp:taxon-name-part taxon-name-part-type="species">corriemoreauae</tp:taxon-name-part></tp:taxon-name></italic>, female (DHJPAR0053131): <bold>217</bold> head in frontal view <bold>218</bold> vertex <bold>219</bold> mesosoma in dorsal view; <bold>220–222</bold> <italic><tp:taxon-name><tp:taxon-name-part taxon-name-part-type="genus">Euplectrus</tp:taxon-name-part> <tp:taxon-name-part taxon-name-part-type="species">howelldalyi</tp:taxon-name-part></tp:taxon-name></italic>, male (DHJPAR0028882): <bold>220</bold> head in frontal view <bold>221</bold> vertex <bold>222</bold> mesosoma in dorsal view.</p></caption><graphic xmlns:xlink="http://www.w3.org/1999/xlink" xlink:href="zookeys-485-001-g033.jpg" position="float" orientation="portrait" xlink:type="simple" id="oo_39268.jpg"/></fig><fig id="F98" position="float" orientation="portrait"><label>Figures 757–762.</label><caption><p><italic><tp:taxon-name><tp:taxon-name-part taxon-name-part-type="genus">Euplectrus</tp:taxon-name-part></tp:taxon-name></italic> spp., propodeum, females (except 758 = male): <bold>757</bold> <italic><tp:taxon-name><tp:taxon-name-part taxon-name-part-type="genus">Euplectrus</tp:taxon-name-part> <tp:taxon-name-part taxon-name-part-type="species">henrytownesi</tp:taxon-name-part></tp:taxon-name></italic> (DHJPAR0028805) <bold>758</bold> <italic><tp:taxon-name><tp:taxon-name-part taxon-name-part-type="genus">Euplectrus</tp:taxon-name-part> <tp:taxon-name-part taxon-name-part-type="species">howelldalyi</tp:taxon-name-part></tp:taxon-name></italic> (DHJPAR0028882) <bold>759</bold> <italic><tp:taxon-name><tp:taxon-name-part taxon-name-part-type="genus">Euplectrus</tp:taxon-name-part> <tp:taxon-name-part taxon-name-part-type="species">hugokonsi</tp:taxon-name-part></tp:taxon-name></italic> (90-SRNP-2035, no barcode) <bold>760</bold> <italic><tp:taxon-name><tp:taxon-name-part taxon-name-part-type="genus">Euplectrus</tp:taxon-name-part> <tp:taxon-name-part taxon-name-part-type="species">iangauldi</tp:taxon-name-part></tp:taxon-name></italic> (DHJPAR0028769) <bold>761</bold> <italic><tp:taxon-name><tp:taxon-name-part taxon-name-part-type="genus">Euplectrus</tp:taxon-name-part> <tp:taxon-name-part taxon-name-part-type="species">jacklonginoi</tp:taxon-name-part></tp:taxon-name></italic> (DHJPAR0038559) <bold>762</bold> <italic><tp:taxon-name><tp:taxon-name-part taxon-name-part-type="genus">Euplectrus</tp:taxon-name-part> <tp:taxon-name-part taxon-name-part-type="species">jesusugaldei</tp:taxon-name-part></tp:taxon-name></italic> (97-SRNP-9370, no barcode).</p></caption><graphic xmlns:xlink="http://www.w3.org/1999/xlink" xlink:href="zookeys-485-001-g098.jpg" position="float" orientation="portrait" xlink:type="simple" id="oo_39333.jpg"/></fig></tp:treatment-sec></tp:taxon-treatment>
