# Supplementary material for: Integrative taxonomy of New World Euplectrus Westwood (Hymenoptera, Eulophidae), with focus on 55 new species from Area de Conservación Guanacaste, northwestern Costa Rica
Source: Zookeys. 2015 Mar 10;(485):1–236. doi: 10.3897/zookeys.485.9124 (PMC4361813; doi:10.3897/zookeys.485.9124)
Supplement: XML Treatment for Euplectrus hugokonsi [file zookeys.485.9124-treatment28.xml]

<!DOCTYPE tp:taxon-treatment
  PUBLIC "-//TaxonX//DTD Taxonomic Treatment Publishing DTD v0 20100105//EN" "tax-treatment-NSO.dtd">
<tp:taxon-treatment xmlns:tp="http://www.plazi.org/taxpub"><tp:treatment-meta><kwd-group><label>Taxon classification</label><kwd><named-content content-type="kingdom">Animalia</named-content></kwd><kwd><named-content content-type="order">Hymenoptera</named-content></kwd><kwd><named-content content-type="family">Eulophidae</named-content></kwd></kwd-group><mixed-citation publication-type="journal"><person-group><name><surname>Hansson</surname><given-names>Christer</given-names></name><name><surname>Smith</surname><given-names>M. Alex</given-names></name><name><surname>Janzen</surname><given-names>Daniel H.</given-names></name><name><surname>Hallwachs</surname><given-names>Winnie</given-names></name></person-group><article-title>Integrative taxonomy of New World <italic><tp:taxon-name><tp:taxon-name-part taxon-name-part-type="genus">Euplectrus</tp:taxon-name-part></tp:taxon-name></italic> Westwood (<tp:taxon-name><tp:taxon-name-part taxon-name-part-type="order">Hymenoptera</tp:taxon-name-part></tp:taxon-name>, <tp:taxon-name><tp:taxon-name-part taxon-name-part-type="family">Eulophidae</tp:taxon-name-part></tp:taxon-name>), with focus on 55 new species from Area de Conservación Guanacaste, northwestern Costa Rica</article-title><source>Zookeys</source><day>10</day><month>3</month><year>2015</year><volume>2015</volume><issue>485</issue><fpage>1</fpage><lpage>236</lpage><pub-id pub-id-type="doi">10.3897/zookeys.485.9124</pub-id></mixed-citation></tp:treatment-meta><tp:nomenclature><tp:taxon-name>
                            <tp:taxon-name-part taxon-name-part-type="genus">Euplectrus</tp:taxon-name-part>
                            <tp:taxon-name-part taxon-name-part-type="species">hugokonsi</tp:taxon-name-part>
                            <object-id xmlns:xlink="http://www.w3.org/1999/xlink" content-type="zoobank" xlink:type="simple">http://zoobank.org/A790987D-B156-4C31-A8C7-070514AA63E8</object-id>
                        </tp:taxon-name><tp:taxon-authority>Hansson</tp:taxon-authority><tp:taxon-status xmlns:xlink="http://www.w3.org/1999/xlink" xlink:type="simple">sp. n.</tp:taxon-status><xref ref-type="fig" rid="F7">Figures 24</xref><xref ref-type="fig" rid="F42">, 291–297</xref><xref ref-type="fig" rid="F43">, 302–304</xref><xref ref-type="fig" rid="F98">, 759</xref><!--PageBreak--></tp:nomenclature><tp:treatment-sec sec-type="Material"><title>Material.</title><p>Holotype a female labeled “COSTA RICA: Guanacaste, ACG, Sector Santa Rosa, Sendero Natural, 13.xi.1990, gusaneros, ex <italic><tp:taxon-name><tp:taxon-name-part taxon-name-part-type="genus">Dasylophia</tp:taxon-name-part> <tp:taxon-name-part taxon-name-part-type="species">guarana</tp:taxon-name-part></tp:taxon-name></italic> eating <italic><tp:taxon-name><tp:taxon-name-part taxon-name-part-type="genus">Platymiscium</tp:taxon-name-part> <tp:taxon-name-part taxon-name-part-type="species">parviflorum</tp:taxon-name-part></tp:taxon-name></italic>, no barcode, 90-SRNP-2035” (BMNH). PARATYPES: 2♀ 1♂ with same label data as holotype (BMNH, INBio).</p></tp:treatment-sec><tp:treatment-sec sec-type="Diagnosis"><title>Diagnosis.</title><p>Lower face with median part white laterally and yellowish-brown medially, pale area reaching outside of level of outer lateral margins of toruli, with a black area the width of 1.5× the width of scape between pale area and eye margin (Figs <xref ref-type="fig" rid="F42">292</xref>, <xref ref-type="fig" rid="F42">293</xref>); vertex with parts lateral to ocellar triangle dark reddish-brown; fore and mid legs yellowish-white, hind leg yellowish-brown (Fig. <xref ref-type="fig" rid="F42">291</xref>); dorsellum along anterior margin with a wide groove, medially 0.5× as long as length of dorsellum (Fig. <xref ref-type="fig" rid="F98">759</xref>); petiole 0.8× as long as wide; gaster dark brown, anterior ½ with a large yellowish-white (female, Fig. <xref ref-type="fig" rid="F42">294</xref>) or white (male, Fig. <xref ref-type="fig" rid="F42">295</xref>).</p></tp:treatment-sec><tp:treatment-sec sec-type="Description"><title>Description.</title><p><italic>Female</italic>. Length of body 2.6–2.7 mm. Antenna with scape yellowish-white, pedicel yellowish-brown, flagellomeres 1–4 pale brown with ventral part yellowish-brown, 5–6 pale brown (Fig. <xref ref-type="fig" rid="F42">296</xref>). Mandibles and palpi white. Head black and shiny, vertex with parts lateral to ocellar triangle dark reddish-brown, lower face with median part white laterally and yellowish-brown medially, pale area reaching outside of outer lateral margins of toruli, with a black area the width of 1.5× the width of scape between pale area and eye margin (Fig. <xref ref-type="fig" rid="F42">292</xref>). Frons close to eyes with two rows of setae (Fig. <xref ref-type="fig" rid="F43">302</xref>). Vertex with very weak reticulation inside ocellar triangle, outside ocellar triangle smooth (Fig. <xref ref-type="fig" rid="F43">303</xref>). Occipital margin with a weak carina (Fig. <xref ref-type="fig" rid="F43">303</xref>).</p><p>Mesosoma black and shiny (Fig. <xref ref-type="fig" rid="F42">291</xref>). Each sidelobe of mesoscutum with nine setae. Scutellum 1.0× as long as wide; with engraved weak reticulation (Fig. <xref ref-type="fig" rid="F43">304</xref>). Dorsellum with a wide groove along anterior margin, medially 0.4× as long as length of dorsellum (Fig. <xref ref-type="fig" rid="F98">759</xref>). Propodeum with weak reticulation (Fig. <xref ref-type="fig" rid="F98">759</xref>); anteromedially with a semicircular cup; propodeal callus with six setae. Legs (Fig. <xref ref-type="fig" rid="F42">291</xref>): fore and mid legs yellowish-white, hind leg yellowish-brown. Fore wing: submarginal vein with four setae; costal cell with two irregular and sparse rows of setae on ventral surface, and margin with two setae close to marginal vein; with 22 admarginal setae, in one row.</p><p>Gaster dark brown, anterior ½ with a large yellowish-white ovate spot (Fig. <xref ref-type="fig" rid="F42">294</xref>).</p><p>Ratios. HE/MS/WM = 2.4/1.3/1.0; POL/OOL/POO = 6.3/3.3/1.0; OOL/DO = 1.3; WE/WF/WH/HH = 1.0/2.6/4.7/3.5; WH/WT = 1.0; PM/ST = 1.4; TS1/TS2/LT/LT1/LT2/LT3/LT4 = 4.4/2.6/6.8/2.5/1.6/1.0/2.0; LP/WP = 0.8; MM/LG = 1.1.</p><p><italic>Male</italic>. Length of body 1.9 mm. Scape slightly expanded and widest medially (Fig. <xref ref-type="fig" rid="F42">297</xref>), sensory pores confined to anteroventral ¾, sensory area pale brown. Otherwise similar to female except gaster with anterior ½ white with dark brown lateral margins (margins narrower than in female) (Fig. <xref ref-type="fig" rid="F42">295</xref>), and shorter.</p><p>Ratios. LC/WS = 3.3; MM/LG = 1.3.</p></tp:treatment-sec><tp:treatment-sec sec-type="Hosts and biology"><title>Hosts and biology.</title><p>Feeding on intermediate instar larva of <italic><tp:taxon-name><tp:taxon-name-part taxon-name-part-type="genus">Dasylophia</tp:taxon-name-part> <tp:taxon-name-part taxon-name-part-type="species">guarana</tp:taxon-name-part></tp:taxon-name></italic> (<tp:taxon-name><tp:taxon-name-part taxon-name-part-type="family">Notodontidae</tp:taxon-name-part></tp:taxon-name>) feeding on <italic><tp:taxon-name><tp:taxon-name-part taxon-name-part-type="genus">Platymiscium</tp:taxon-name-part> <tp:taxon-name-part taxon-name-part-type="species">parviflorum</tp:taxon-name-part></tp:taxon-name></italic> (<tp:taxon-name><tp:taxon-name-part taxon-name-part-type="family">Fabaceae</tp:taxon-name-part></tp:taxon-name>), parasitoid cocoons stuck to dead larva and substrate.</p></tp:treatment-sec><tp:treatment-sec sec-type="Distribution"><title>Distribution.</title><p>Costa Rica (Guanacaste Province).</p></tp:treatment-sec><tp:treatment-sec sec-type="Etymology"><title>Etymology.</title><p>This species is named after Hugo Kons, in recognition of his contribution to the understanding of ACG <tp:taxon-name><tp:taxon-name-part taxon-name-part-type="order">Hymenoptera</tp:taxon-name-part></tp:taxon-name> taxonomy.</p></tp:treatment-sec><tp:treatment-sec><!--Section generated to contain objects referenced in tp:taxon-treatment.--><fig id="F7" position="float" orientation="portrait"><label>Figures 23–26.</label><caption><p><italic><tp:taxon-name><tp:taxon-name-part taxon-name-part-type="genus">Euplectrus</tp:taxon-name-part></tp:taxon-name></italic> spp.: <bold>23</bold> prepupal <italic><tp:taxon-name><tp:taxon-name-part taxon-name-part-type="genus">Euplectrus</tp:taxon-name-part> <tp:taxon-name-part taxon-name-part-type="species">hugokonsi</tp:taxon-name-part></tp:taxon-name></italic> beginning to search for their cocooning site under the cadaver of last instar <italic><tp:taxon-name><tp:taxon-name-part taxon-name-part-type="genus">Dasylophia</tp:taxon-name-part> <tp:taxon-name-part taxon-name-part-type="species">guarana</tp:taxon-name-part></tp:taxon-name></italic> (<tp:taxon-name><tp:taxon-name-part taxon-name-part-type="family">Notodontidae</tp:taxon-name-part></tp:taxon-name>) (07-SRNP-58948) <bold>24</bold> newly spun cocoons of <italic><tp:taxon-name><tp:taxon-name-part taxon-name-part-type="genus">Euplectrus</tp:taxon-name-part> <tp:taxon-name-part taxon-name-part-type="species">hugokonsi</tp:taxon-name-part></tp:taxon-name></italic> enveloping the cadaver of the <italic><tp:taxon-name><tp:taxon-name-part taxon-name-part-type="genus">Dasylophia</tp:taxon-name-part> <tp:taxon-name-part taxon-name-part-type="species">guarana</tp:taxon-name-part></tp:taxon-name></italic> in Fig. 23 <bold>25</bold> prepupal <italic><tp:taxon-name><tp:taxon-name-part taxon-name-part-type="genus">Euplectrus</tp:taxon-name-part> <tp:taxon-name-part taxon-name-part-type="species">iangauldi</tp:taxon-name-part></tp:taxon-name></italic> spinning their communal ruff of cocoons around the cadaver of a penultimate instar <italic><tp:taxon-name><tp:taxon-name-part taxon-name-part-type="genus">Perigonia</tp:taxon-name-part> <tp:taxon-name-part taxon-name-part-type="species">lusca</tp:taxon-name-part></tp:taxon-name></italic> (<tp:taxon-name><tp:taxon-name-part taxon-name-part-type="family">Sphingidae</tp:taxon-name-part></tp:taxon-name>) (06-SRNP-22585) <bold>26</bold> prepupal <italic><tp:taxon-name><tp:taxon-name-part taxon-name-part-type="genus">Euplectrus</tp:taxon-name-part> <tp:taxon-name-part taxon-name-part-type="species">mikeschauffi</tp:taxon-name-part></tp:taxon-name></italic> within their communal ruff of cocoons around the cadaver of a penultimate instar <italic><tp:taxon-name><tp:taxon-name-part taxon-name-part-type="genus">Enyo</tp:taxon-name-part> <tp:taxon-name-part taxon-name-part-type="species">ocypete</tp:taxon-name-part></tp:taxon-name></italic> (<tp:taxon-name><tp:taxon-name-part taxon-name-part-type="family">Sphingidae</tp:taxon-name-part></tp:taxon-name>) (11-SRNP-31737).</p></caption><graphic xmlns:xlink="http://www.w3.org/1999/xlink" xlink:href="zookeys-485-001-g007.jpg" position="float" orientation="portrait" xlink:type="simple" id="oo_39242.jpg"/></fig><fig id="F42" position="float" orientation="portrait"><label>Figures 291–301.</label><caption><p><italic><tp:taxon-name><tp:taxon-name-part taxon-name-part-type="genus">Euplectrus</tp:taxon-name-part></tp:taxon-name></italic> spp. <bold>291–297</bold> <italic><tp:taxon-name><tp:taxon-name-part taxon-name-part-type="genus">Euplectrus</tp:taxon-name-part> <tp:taxon-name-part taxon-name-part-type="species">hugokonsi</tp:taxon-name-part></tp:taxon-name></italic> (90-SRNP-2035, no barcode): <bold>291</bold> habitus in lateral view, female <bold>292</bold> head in frontal view, female <bold>293</bold> head in frontal view, male <bold>294</bold> gaster in dorsal view, female <bold>295</bold> gaster in dorsal view, male <bold>296</bold> antenna in lateral view, female <bold>297</bold> antenna in lateral view, male; <bold>298–301</bold> <italic><tp:taxon-name><tp:taxon-name-part taxon-name-part-type="genus">Euplectrus</tp:taxon-name-part> <tp:taxon-name-part taxon-name-part-type="species">pammitchellae</tp:taxon-name-part></tp:taxon-name></italic> (DHJPAR0038580), female: <bold>298</bold> habitus in lateral view <bold>299</bold> head in frontal view <bold>300</bold> gaster in dorsal view <bold>301</bold> antenna in lateral view.</p></caption><graphic xmlns:xlink="http://www.w3.org/1999/xlink" xlink:href="zookeys-485-001-g042.jpg" position="float" orientation="portrait" xlink:type="simple" id="oo_39277.jpg"/></fig><fig id="F43" position="float" orientation="portrait"><label>Figures 302–307.</label><caption><p><italic><tp:taxon-name><tp:taxon-name-part taxon-name-part-type="genus">Euplectrus</tp:taxon-name-part></tp:taxon-name></italic> spp., females. <bold>302–304</bold> <italic><tp:taxon-name><tp:taxon-name-part taxon-name-part-type="genus">Euplectrus</tp:taxon-name-part> <tp:taxon-name-part taxon-name-part-type="species">hugokonsi</tp:taxon-name-part></tp:taxon-name></italic> (90-SRNP-2035, no barcode): <bold>302</bold> head in frontal view <bold>303</bold> vertex <bold>304</bold> mesosoma in dorsal view; <bold>305–307</bold> <italic><tp:taxon-name><tp:taxon-name-part taxon-name-part-type="genus">Euplectrus</tp:taxon-name-part> <tp:taxon-name-part taxon-name-part-type="species">pammitchellae</tp:taxon-name-part></tp:taxon-name></italic> (DHJPAR0038580): <bold>305</bold> head in frontal view <bold>306</bold> vertex <bold>307</bold> mesosoma in dorsal view.</p></caption><graphic xmlns:xlink="http://www.w3.org/1999/xlink" xlink:href="zookeys-485-001-g043.jpg" position="float" orientation="portrait" xlink:type="simple" id="oo_39278.jpg"/></fig><fig id="F98" position="float" orientation="portrait"><label>Figures 757–762.</label><caption><p><italic><tp:taxon-name><tp:taxon-name-part taxon-name-part-type="genus">Euplectrus</tp:taxon-name-part></tp:taxon-name></italic> spp., propodeum, females (except 758 = male): <bold>757</bold> <italic><tp:taxon-name><tp:taxon-name-part taxon-name-part-type="genus">Euplectrus</tp:taxon-name-part> <tp:taxon-name-part taxon-name-part-type="species">henrytownesi</tp:taxon-name-part></tp:taxon-name></italic> (DHJPAR0028805) <bold>758</bold> <italic><tp:taxon-name><tp:taxon-name-part taxon-name-part-type="genus">Euplectrus</tp:taxon-name-part> <tp:taxon-name-part taxon-name-part-type="species">howelldalyi</tp:taxon-name-part></tp:taxon-name></italic> (DHJPAR0028882) <bold>759</bold> <italic><tp:taxon-name><tp:taxon-name-part taxon-name-part-type="genus">Euplectrus</tp:taxon-name-part> <tp:taxon-name-part taxon-name-part-type="species">hugokonsi</tp:taxon-name-part></tp:taxon-name></italic> (90-SRNP-2035, no barcode) <bold>760</bold> <italic><tp:taxon-name><tp:taxon-name-part taxon-name-part-type="genus">Euplectrus</tp:taxon-name-part> <tp:taxon-name-part taxon-name-part-type="species">iangauldi</tp:taxon-name-part></tp:taxon-name></italic> (DHJPAR0028769) <bold>761</bold> <italic><tp:taxon-name><tp:taxon-name-part taxon-name-part-type="genus">Euplectrus</tp:taxon-name-part> <tp:taxon-name-part taxon-name-part-type="species">jacklonginoi</tp:taxon-name-part></tp:taxon-name></italic> (DHJPAR0038559) <bold>762</bold> <italic><tp:taxon-name><tp:taxon-name-part taxon-name-part-type="genus">Euplectrus</tp:taxon-name-part> <tp:taxon-name-part taxon-name-part-type="species">jesusugaldei</tp:taxon-name-part></tp:taxon-name></italic> (97-SRNP-9370, no barcode).</p></caption><graphic xmlns:xlink="http://www.w3.org/1999/xlink" xlink:href="zookeys-485-001-g098.jpg" position="float" orientation="portrait" xlink:type="simple" id="oo_39333.jpg"/></fig></tp:treatment-sec></tp:taxon-treatment>
