# Supplementary material for: Integrative taxonomy of New World Euplectrus Westwood (Hymenoptera, Eulophidae), with focus on 55 new species from Area de Conservación Guanacaste, northwestern Costa Rica
Source: Zookeys. 2015 Mar 10;(485):1–236. doi: 10.3897/zookeys.485.9124 (PMC4361813; doi:10.3897/zookeys.485.9124)
Supplement: XML Treatment for Euplectrus iangauldi [file zookeys.485.9124-treatment29.xml]

<!DOCTYPE tp:taxon-treatment
  PUBLIC "-//TaxonX//DTD Taxonomic Treatment Publishing DTD v0 20100105//EN" "tax-treatment-NSO.dtd">
<tp:taxon-treatment xmlns:tp="http://www.plazi.org/taxpub"><tp:treatment-meta><kwd-group><label>Taxon classification</label><kwd><named-content content-type="kingdom">Animalia</named-content></kwd><kwd><named-content content-type="order">Hymenoptera</named-content></kwd><kwd><named-content content-type="family">Eulophidae</named-content></kwd></kwd-group><mixed-citation publication-type="journal"><person-group><name><surname>Hansson</surname><given-names>Christer</given-names></name><name><surname>Smith</surname><given-names>M. Alex</given-names></name><name><surname>Janzen</surname><given-names>Daniel H.</given-names></name><name><surname>Hallwachs</surname><given-names>Winnie</given-names></name></person-group><article-title>Integrative taxonomy of New World <italic><tp:taxon-name><tp:taxon-name-part taxon-name-part-type="genus">Euplectrus</tp:taxon-name-part></tp:taxon-name></italic> Westwood (<tp:taxon-name><tp:taxon-name-part taxon-name-part-type="order">Hymenoptera</tp:taxon-name-part></tp:taxon-name>, <tp:taxon-name><tp:taxon-name-part taxon-name-part-type="family">Eulophidae</tp:taxon-name-part></tp:taxon-name>), with focus on 55 new species from Area de Conservación Guanacaste, northwestern Costa Rica</article-title><source>Zookeys</source><day>10</day><month>3</month><year>2015</year><volume>2015</volume><issue>485</issue><fpage>1</fpage><lpage>236</lpage><pub-id pub-id-type="doi">10.3897/zookeys.485.9124</pub-id></mixed-citation></tp:treatment-meta><tp:nomenclature><tp:taxon-name>
                            <tp:taxon-name-part taxon-name-part-type="genus">Euplectrus</tp:taxon-name-part>
                            <tp:taxon-name-part taxon-name-part-type="species">iangauldi</tp:taxon-name-part>
                            <object-id xmlns:xlink="http://www.w3.org/1999/xlink" content-type="zoobank" xlink:type="simple">http://zoobank.org/749EEE1A-D5B5-4891-8DED-BD75BF0504B6</object-id>
                        </tp:taxon-name><tp:taxon-authority>Hansson</tp:taxon-authority><tp:taxon-status xmlns:xlink="http://www.w3.org/1999/xlink" xlink:type="simple">sp. n.</tp:taxon-status><xref ref-type="fig" rid="F7">Figures 25</xref><xref ref-type="fig" rid="F44">, 308–314</xref><xref ref-type="fig" rid="F45">, 319–321</xref><xref ref-type="fig" rid="F98">, 760</xref></tp:nomenclature><tp:treatment-sec sec-type="Material"><title>Material.</title><p>Holotype a female labeled “COSTA RICA: Guanacaste, ACG, Quebrada Otilio, 10.ix.2004, H. Ramirez, ex <italic><tp:taxon-name><tp:taxon-name-part taxon-name-part-type="genus">Perigonia</tp:taxon-name-part> <tp:taxon-name-part taxon-name-part-type="species">lusca</tp:taxon-name-part></tp:taxon-name></italic> eating <italic><tp:taxon-name><tp:taxon-name-part taxon-name-part-type="genus">Guettarda</tp:taxon-name-part> <tp:taxon-name-part taxon-name-part-type="species">macrosperma</tp:taxon-name-part></tp:taxon-name></italic>, sibling of wasp DHJPAR0028769, 04-SRNP-48716” (BMNH). Paratypes: 32♀ 15♂: COSTA RICA (ACG): <bold>Guanacaste:</bold> 10♀ 11♂ with same label data as holotype (BMNH, CNC, INBio, MZLU, USNM); <bold>Sector del Oro, Uncaria:</bold> ex <italic><tp:taxon-name><tp:taxon-name-part taxon-name-part-type="genus">Perigonia</tp:taxon-name-part> <tp:taxon-name-part taxon-name-part-type="species">lusca</tp:taxon-name-part></tp:taxon-name></italic> eating <italic><tp:taxon-name><tp:taxon-name-part taxon-name-part-type="genus">Uncaria</tp:taxon-name-part> <tp:taxon-name-part taxon-name-part-type="species">tomentosa</tp:taxon-name-part></tp:taxon-name></italic>, 16.vi.2004, C. Moraga, sibling of wasp DHJPAR0028740, 04-SRNP-22738 (11♀ 3♂, in BMNH, INBio, MIUCR); 24.viii.2006, R. Moraga, sibling of wasp DHJPAR0028888, 06-SRNP-22585 (11♀ 1♂, in CNC, INBio, USNM).</p></tp:treatment-sec><tp:treatment-sec sec-type="Diagnosis"><title>Diagnosis.</title><p>Head dark brown, lower face with median part yellowish-brown (female, Fig. <xref ref-type="fig" rid="F44">309</xref>), or white (male, Fig. <xref ref-type="fig" rid="F44">310</xref>), pale area reaching slightly outside lateral margin of toruli; dorsellum with two large foveae anteriorly (Fig. <xref ref-type="fig" rid="F98">760</xref>); fore coxa white, hind femur with apical ½ pale brown, remaining parts of legs yellowish-white (Fig. <xref ref-type="fig" rid="F44">308</xref>); petiole 1.0× as long as wide; gaster with anterior ½ white with dark brown lateral margins, posterior ½ dark brown (Figs <xref ref-type="fig" rid="F44">311</xref>, <xref ref-type="fig" rid="F44">312</xref>); male antenna with scape expanded, widest in the middle, and 2.7× as long as wide (Fig. <xref ref-type="fig" rid="F44">314</xref>), 1<sup>st</sup> flagellomere 3.1× as long as wide, narrow at base and expanded in apical ⅓.</p></tp:treatment-sec><tp:treatment-sec sec-type="Description"><title>Description.</title><p><italic>Female</italic>. Length of body 2.7 mm. Antenna with scape white, pedicel yellowish-white, flagellomere 1 yellowish-brown, 2–6 pale brown (Fig. <xref ref-type="fig" rid="F44">313</xref>). Mandibles and palpi white. Head dark brown and shiny, lower face with median part yellowish-brown, pale area reaching slightly outside lateral margin of toruli, parts between pale area and eyes dark brown (Fig. <xref ref-type="fig" rid="F44">309</xref>). Frons close to eyes with two irregular rows of setae (Fig. <xref ref-type="fig" rid="F45">319</xref>). Vertex smooth (Fig. <xref ref-type="fig" rid="F45">320</xref>). Occipital margin with a carina behind ocellar triangle (Fig. <xref ref-type="fig" rid="F45">320</xref>).</p><!--PageBreak--><p>Mesosoma black and shiny (Fig. <xref ref-type="fig" rid="F44">308</xref>). Each sidelobe of mesoscutum with 12 setae. Scutellum 1.0× as long as wide; with rather strong reticulation (Fig. <xref ref-type="fig" rid="F45">321</xref>). Dorsellum anteriorly with two large foveae (Fig. <xref ref-type="fig" rid="F98">760</xref>). Propodeum smooth (Fig. <xref ref-type="fig" rid="F98">760</xref>); anteromedially with a triangular cup; propodeal callus with nine setae. Legs (Fig. <xref ref-type="fig" rid="F44">308</xref>): fore coxa white, hind femur with apical ½ pale brown, remaining parts of legs yellowish-white. Fore wing: costal cell with two irregular rows of setae on ventral surface, and margin with three setae close to marginal vein; with 24 admarginal setae in irregular two rows.</p><p>Gaster with anterior ½ white with dark brown lateral margins, posterior ½ dark brown (Fig. <xref ref-type="fig" rid="F44">311</xref>).</p><p>Ratios. HE/MS/WM = 1.6/1.0/1.1; POL/OOL/POO = 7.4/4.4/1.0; OOL/DO = 1.2; WE/WF/WH/HH = 1.0/2.9/5.0/3.3; WH/WT = 1.2; PM/ST = 2.1; TS1/TS2/LT/LT1/LT2/LT3/LT4 = 4.7/2.9/7.6/2.4/1.9/1.0/1.9; LP/WP = 1.0; MM/LG = 1.1.</p><p><italic>Male</italic>. Length of body 2.4 mm. Scape white, slightly expanded and widest in the middle (Fig. <xref ref-type="fig" rid="F44">314</xref>), sensory pores confined to apicoventral ⅔, sensory area white. Similar to female except antenna with 1<sup>st</sup> flagellomere longer, 3.1× as long as wide, narrow at base and expanded in apical ⅓ (Fig. <xref ref-type="fig" rid="F44">314</xref>), lower face with pale area white (Fig. <xref ref-type="fig" rid="F44">310</xref>), gaster shorter.</p><p>Ratios. LC/WS = 2.7; MM/LG = 1.2.</p></tp:treatment-sec><tp:treatment-sec sec-type="Hosts and biology"><title>Hosts and biology.</title><p>Feeding on last instar larva of <italic><tp:taxon-name><tp:taxon-name-part taxon-name-part-type="genus">Perigonia</tp:taxon-name-part> <tp:taxon-name-part taxon-name-part-type="species">lusca</tp:taxon-name-part></tp:taxon-name></italic> (<tp:taxon-name><tp:taxon-name-part taxon-name-part-type="family">Sphingidae</tp:taxon-name-part></tp:taxon-name>) feeding on <italic><tp:taxon-name><tp:taxon-name-part taxon-name-part-type="genus">Guettarda</tp:taxon-name-part> <tp:taxon-name-part taxon-name-part-type="species">macrosperma</tp:taxon-name-part></tp:taxon-name></italic> and <italic><tp:taxon-name><tp:taxon-name-part taxon-name-part-type="genus">Uncaria</tp:taxon-name-part> <tp:taxon-name-part taxon-name-part-type="species">tomentosa</tp:taxon-name-part></tp:taxon-name></italic> (<tp:taxon-name><tp:taxon-name-part taxon-name-part-type="family">Rubiaceae</tp:taxon-name-part></tp:taxon-name>), parasitoid cocoons stuck to larva and leaf substrate.</p></tp:treatment-sec><tp:treatment-sec sec-type="Distribution"><title>Distribution.</title><p>Costa Rica (Guanacaste Province).</p></tp:treatment-sec><tp:treatment-sec sec-type="Etymology"><title>Etymology.</title><p>This species is named after Ian D. Gauld, in recognition of his contribution to the understanding of ACG <tp:taxon-name><tp:taxon-name-part taxon-name-part-type="order">Hymenoptera</tp:taxon-name-part></tp:taxon-name> taxonomy.</p></tp:treatment-sec><tp:treatment-sec><!--Section generated to contain objects referenced in tp:taxon-treatment.--><fig id="F7" position="float" orientation="portrait"><label>Figures 23–26.</label><caption><p><italic><tp:taxon-name><tp:taxon-name-part taxon-name-part-type="genus">Euplectrus</tp:taxon-name-part></tp:taxon-name></italic> spp.: <bold>23</bold> prepupal <italic><tp:taxon-name><tp:taxon-name-part taxon-name-part-type="genus">Euplectrus</tp:taxon-name-part> <tp:taxon-name-part taxon-name-part-type="species">hugokonsi</tp:taxon-name-part></tp:taxon-name></italic> beginning to search for their cocooning site under the cadaver of last instar <italic><tp:taxon-name><tp:taxon-name-part taxon-name-part-type="genus">Dasylophia</tp:taxon-name-part> <tp:taxon-name-part taxon-name-part-type="species">guarana</tp:taxon-name-part></tp:taxon-name></italic> (<tp:taxon-name><tp:taxon-name-part taxon-name-part-type="family">Notodontidae</tp:taxon-name-part></tp:taxon-name>) (07-SRNP-58948) <bold>24</bold> newly spun cocoons of <italic><tp:taxon-name><tp:taxon-name-part taxon-name-part-type="genus">Euplectrus</tp:taxon-name-part> <tp:taxon-name-part taxon-name-part-type="species">hugokonsi</tp:taxon-name-part></tp:taxon-name></italic> enveloping the cadaver of the <italic><tp:taxon-name><tp:taxon-name-part taxon-name-part-type="genus">Dasylophia</tp:taxon-name-part> <tp:taxon-name-part taxon-name-part-type="species">guarana</tp:taxon-name-part></tp:taxon-name></italic> in Fig. 23 <bold>25</bold> prepupal <italic><tp:taxon-name><tp:taxon-name-part taxon-name-part-type="genus">Euplectrus</tp:taxon-name-part> <tp:taxon-name-part taxon-name-part-type="species">iangauldi</tp:taxon-name-part></tp:taxon-name></italic> spinning their communal ruff of cocoons around the cadaver of a penultimate instar <italic><tp:taxon-name><tp:taxon-name-part taxon-name-part-type="genus">Perigonia</tp:taxon-name-part> <tp:taxon-name-part taxon-name-part-type="species">lusca</tp:taxon-name-part></tp:taxon-name></italic> (<tp:taxon-name><tp:taxon-name-part taxon-name-part-type="family">Sphingidae</tp:taxon-name-part></tp:taxon-name>) (06-SRNP-22585) <bold>26</bold> prepupal <italic><tp:taxon-name><tp:taxon-name-part taxon-name-part-type="genus">Euplectrus</tp:taxon-name-part> <tp:taxon-name-part taxon-name-part-type="species">mikeschauffi</tp:taxon-name-part></tp:taxon-name></italic> within their communal ruff of cocoons around the cadaver of a penultimate instar <italic><tp:taxon-name><tp:taxon-name-part taxon-name-part-type="genus">Enyo</tp:taxon-name-part> <tp:taxon-name-part taxon-name-part-type="species">ocypete</tp:taxon-name-part></tp:taxon-name></italic> (<tp:taxon-name><tp:taxon-name-part taxon-name-part-type="family">Sphingidae</tp:taxon-name-part></tp:taxon-name>) (11-SRNP-31737).</p></caption><graphic xmlns:xlink="http://www.w3.org/1999/xlink" xlink:href="zookeys-485-001-g007.jpg" position="float" orientation="portrait" xlink:type="simple" id="oo_39242.jpg"/></fig><fig id="F44" position="float" orientation="portrait"><label>Figures 308–318.</label><caption><p><italic><tp:taxon-name><tp:taxon-name-part taxon-name-part-type="genus">Euplectrus</tp:taxon-name-part></tp:taxon-name></italic> spp. <bold>308–314</bold> <italic><tp:taxon-name><tp:taxon-name-part taxon-name-part-type="genus">Euplectrus</tp:taxon-name-part> <tp:taxon-name-part taxon-name-part-type="species">iangauldi</tp:taxon-name-part></tp:taxon-name></italic> (DHJPAR0028769): <bold>308</bold> habitus in lateral view, female <bold>309</bold> head in frontal view, female <bold>310</bold> head in frontal view, male <bold>311</bold> gaster in dorsal view, female <bold>312</bold> gaster in dorsal view, male <bold>313</bold> antenna in lateral view, female <bold>314</bold> antenna in lateral view, male <bold>315–318</bold> <italic><tp:taxon-name><tp:taxon-name-part taxon-name-part-type="genus">Euplectrus</tp:taxon-name-part> <tp:taxon-name-part taxon-name-part-type="species">ronaldzunigai</tp:taxon-name-part></tp:taxon-name></italic> (DHJPAR0028824), female: <bold>315</bold> habitus in lateral view <bold>316</bold> head in frontal view <bold>317</bold> gaster in dorsal view <bold>318</bold> antenna in lateral view.</p></caption><graphic xmlns:xlink="http://www.w3.org/1999/xlink" xlink:href="zookeys-485-001-g044.jpg" position="float" orientation="portrait" xlink:type="simple" id="oo_39279.jpg"/></fig><fig id="F45" position="float" orientation="portrait"><label>Figures 319–324.</label><caption><p><italic><tp:taxon-name><tp:taxon-name-part taxon-name-part-type="genus">Euplectrus</tp:taxon-name-part></tp:taxon-name></italic> spp., females. <bold>319–321</bold> <italic><tp:taxon-name><tp:taxon-name-part taxon-name-part-type="genus">Euplectrus</tp:taxon-name-part> <tp:taxon-name-part taxon-name-part-type="species">iangauldi</tp:taxon-name-part></tp:taxon-name></italic> (DHJPAR0028769): <bold>319</bold> head in frontal view <bold>320</bold> vertex <bold>321</bold> mesosoma in dorsal view; <bold>322–324</bold> <italic><tp:taxon-name><tp:taxon-name-part taxon-name-part-type="genus">Euplectrus</tp:taxon-name-part> <tp:taxon-name-part taxon-name-part-type="species">ronaldzunigai</tp:taxon-name-part></tp:taxon-name></italic> (DHJPAR0028824): <bold>322</bold> head in frontal view <bold>323</bold> vertex <bold>324</bold> mesosoma in dorsal view.</p></caption><graphic xmlns:xlink="http://www.w3.org/1999/xlink" xlink:href="zookeys-485-001-g045.jpg" position="float" orientation="portrait" xlink:type="simple" id="oo_39280.jpg"/></fig><fig id="F98" position="float" orientation="portrait"><label>Figures 757–762.</label><caption><p><italic><tp:taxon-name><tp:taxon-name-part taxon-name-part-type="genus">Euplectrus</tp:taxon-name-part></tp:taxon-name></italic> spp., propodeum, females (except 758 = male): <bold>757</bold> <italic><tp:taxon-name><tp:taxon-name-part taxon-name-part-type="genus">Euplectrus</tp:taxon-name-part> <tp:taxon-name-part taxon-name-part-type="species">henrytownesi</tp:taxon-name-part></tp:taxon-name></italic> (DHJPAR0028805) <bold>758</bold> <italic><tp:taxon-name><tp:taxon-name-part taxon-name-part-type="genus">Euplectrus</tp:taxon-name-part> <tp:taxon-name-part taxon-name-part-type="species">howelldalyi</tp:taxon-name-part></tp:taxon-name></italic> (DHJPAR0028882) <bold>759</bold> <italic><tp:taxon-name><tp:taxon-name-part taxon-name-part-type="genus">Euplectrus</tp:taxon-name-part> <tp:taxon-name-part taxon-name-part-type="species">hugokonsi</tp:taxon-name-part></tp:taxon-name></italic> (90-SRNP-2035, no barcode) <bold>760</bold> <italic><tp:taxon-name><tp:taxon-name-part taxon-name-part-type="genus">Euplectrus</tp:taxon-name-part> <tp:taxon-name-part taxon-name-part-type="species">iangauldi</tp:taxon-name-part></tp:taxon-name></italic> (DHJPAR0028769) <bold>761</bold> <italic><tp:taxon-name><tp:taxon-name-part taxon-name-part-type="genus">Euplectrus</tp:taxon-name-part> <tp:taxon-name-part taxon-name-part-type="species">jacklonginoi</tp:taxon-name-part></tp:taxon-name></italic> (DHJPAR0038559) <bold>762</bold> <italic><tp:taxon-name><tp:taxon-name-part taxon-name-part-type="genus">Euplectrus</tp:taxon-name-part> <tp:taxon-name-part taxon-name-part-type="species">jesusugaldei</tp:taxon-name-part></tp:taxon-name></italic> (97-SRNP-9370, no barcode).</p></caption><graphic xmlns:xlink="http://www.w3.org/1999/xlink" xlink:href="zookeys-485-001-g098.jpg" position="float" orientation="portrait" xlink:type="simple" id="oo_39333.jpg"/></fig></tp:treatment-sec></tp:taxon-treatment>
