# Supplementary material for: Integrative taxonomy of New World Euplectrus Westwood (Hymenoptera, Eulophidae), with focus on 55 new species from Area de Conservación Guanacaste, northwestern Costa Rica
Source: Zookeys. 2015 Mar 10;(485):1–236. doi: 10.3897/zookeys.485.9124 (PMC4361813; doi:10.3897/zookeys.485.9124)
Supplement: XML Treatment for Euplectrus jacklonginoi [file zookeys.485.9124-treatment30.xml]

<!DOCTYPE tp:taxon-treatment
  PUBLIC "-//TaxonX//DTD Taxonomic Treatment Publishing DTD v0 20100105//EN" "tax-treatment-NSO.dtd">
<tp:taxon-treatment xmlns:tp="http://www.plazi.org/taxpub"><tp:treatment-meta><kwd-group><label>Taxon classification</label><kwd><named-content content-type="kingdom">Animalia</named-content></kwd><kwd><named-content content-type="order">Hymenoptera</named-content></kwd><kwd><named-content content-type="family">Eulophidae</named-content></kwd></kwd-group><mixed-citation publication-type="journal"><person-group><name><surname>Hansson</surname><given-names>Christer</given-names></name><name><surname>Smith</surname><given-names>M. Alex</given-names></name><name><surname>Janzen</surname><given-names>Daniel H.</given-names></name><name><surname>Hallwachs</surname><given-names>Winnie</given-names></name></person-group><article-title>Integrative taxonomy of New World <italic><tp:taxon-name><tp:taxon-name-part taxon-name-part-type="genus">Euplectrus</tp:taxon-name-part></tp:taxon-name></italic> Westwood (<tp:taxon-name><tp:taxon-name-part taxon-name-part-type="order">Hymenoptera</tp:taxon-name-part></tp:taxon-name>, <tp:taxon-name><tp:taxon-name-part taxon-name-part-type="family">Eulophidae</tp:taxon-name-part></tp:taxon-name>), with focus on 55 new species from Area de Conservación Guanacaste, northwestern Costa Rica</article-title><source>Zookeys</source><day>10</day><month>3</month><year>2015</year><volume>2015</volume><issue>485</issue><fpage>1</fpage><lpage>236</lpage><pub-id pub-id-type="doi">10.3897/zookeys.485.9124</pub-id></mixed-citation></tp:treatment-meta><tp:nomenclature><tp:taxon-name>
                            <tp:taxon-name-part taxon-name-part-type="genus">Euplectrus</tp:taxon-name-part>
                            <tp:taxon-name-part taxon-name-part-type="species">jacklonginoi</tp:taxon-name-part>
                            <object-id xmlns:xlink="http://www.w3.org/1999/xlink" content-type="zoobank" xlink:type="simple">http://zoobank.org/0228F764-55AF-455F-9638-D2968B5CF33C</object-id>
                        </tp:taxon-name><tp:taxon-authority>Hansson</tp:taxon-authority><tp:taxon-status xmlns:xlink="http://www.w3.org/1999/xlink" xlink:type="simple">sp. n.</tp:taxon-status><xref ref-type="fig" rid="F46">Figures 325–331</xref><xref ref-type="fig" rid="F47">, 336–338</xref><xref ref-type="fig" rid="F98">, 761</xref><!--PageBreak--></tp:nomenclature><tp:treatment-sec sec-type="Material"><title>Material.</title><p>Holotype a female labeled “COSTA RICA: Guanacaste, ACG, Sector Pitilla, Estación Quica, 17.x.2009, C. Moraga et al., ex <italic><tp:taxon-name><tp:taxon-name-part taxon-name-part-type="genus">Mursa</tp:taxon-name-part></tp:taxon-name></italic> maricaDHJ01 eating <italic><tp:taxon-name><tp:taxon-name-part taxon-name-part-type="genus">Panicum</tp:taxon-name-part> <tp:taxon-name-part taxon-name-part-type="species">pilosum</tp:taxon-name-part></tp:taxon-name></italic>, sibling of wasp DHJPAR0038559, 09-SRNP-73275” (BMNH). PARATYPES: 51♀ 11♂: COSTA RICA (ACG): <bold>Guanacaste:</bold> Sector Pitilla: 37♀ 7♂ from same locality, host and date as holotype (BMNH, CNC, INBio, MZLU, MIUCR, USNM); Medrano, 15.x.2012, R. Calero, ex <italic><tp:taxon-name><tp:taxon-name-part taxon-name-part-type="genus">Mursa</tp:taxon-name-part></tp:taxon-name></italic> maricaDHJ01 eating <italic><tp:taxon-name><tp:taxon-name-part taxon-name-part-type="genus">Panicum</tp:taxon-name-part> <tp:taxon-name-part taxon-name-part-type="species">pilosum</tp:taxon-name-part></tp:taxon-name></italic>, sibling of wasp DHJPAR0051503, 12-SRNP-72275 (1♂, INBio), and sibling of wasp DHJPAR0051509, 12-SRNP-72279 (4♀, INBio), DHJPAR0051506, 12-SRNP-72280 (4♀ 1♂, INBio), DHJPAR0051508, 12-SRNP-72287 (6♀ 2♂, BMNH), DHJPAR0051507, 12-SRNP-72276 (1♀, INBio).</p></tp:treatment-sec><tp:treatment-sec sec-type="Diagnosis"><title>Diagnosis.</title><p>Lower face medially dark reddish-brown and undelimited from surrounding parts of frons (female, Fig. <xref ref-type="fig" rid="F46">326</xref>) or yellowish-brown (male, Fig. <xref ref-type="fig" rid="F46">327</xref>), pale area reaching to level of outer lateral margins of toruli; scutellum smooth and shiny, laterally with very weak engraved reticulation (Fig. <xref ref-type="fig" rid="F47">338</xref>); legs yellowish-brown, female with tarsomere 4 on hind leg dark (Fig. <xref ref-type="fig" rid="F46">325</xref>); fore wing with short postmarginal vein, 1.2× as long as stigmal vein; petiole 0.7× as long as wide; female gaster dark brown, anterior ½ with a narrow pale brown spot (Fig. <xref ref-type="fig" rid="F46">328</xref>), male with pale spot white and wider (Fig. <xref ref-type="fig" rid="F46">329</xref>); male antenna with scape slightly expanded and widest in the middle, 3.1× as long as wide, with sensory area dark brown (Fig. <xref ref-type="fig" rid="F46">331</xref>).</p></tp:treatment-sec><tp:treatment-sec sec-type="Description"><title>Description.</title><p><italic>Female</italic>. Length of body 2.0 mm. Antenna with scape and pedicel yellowish-brown, flagellomeres 1–2 dark brown dorsally and yellowish-brown ventrally, 3–6 dark brown (Fig. <xref ref-type="fig" rid="F46">330</xref>). Mandibles and palpi yellowish-white. Head black and shiny, lower face medially dark reddish-brown, pale area extending slightly outside level of lateral margins of toruli, with parts between pale area and eyes black (Fig. <xref ref-type="fig" rid="F46">326</xref>). Frons close to eyes with one row of setae (Fig. <xref ref-type="fig" rid="F47">336</xref>). Vertex smooth (Fig. <xref ref-type="fig" rid="F47">337</xref>). Occipital margin rounded (Fig. <xref ref-type="fig" rid="F47">337</xref>).</p><p>Mesosoma black and shiny (Fig. <xref ref-type="fig" rid="F46">325</xref>). Each sidelobe of mesoscutum with eight setae. Scutellum 1.0× as long as wide; smooth and shiny, laterally with very weak engraved reticulation (Fig. <xref ref-type="fig" rid="F47">338</xref>). Dorsellum along anterior margin with a narrow groove that is divided by longitudinal carinae (Fig. <xref ref-type="fig" rid="F98">761</xref>), groove medially 0.3× as long as length of dorsellum. Propodeum smooth (Fig. <xref ref-type="fig" rid="F98">761</xref>); anteromedially with a triangular cup; propodeal callus with ten setae. Legs yellowish-brown with tarsomeres 1–2 on all legs dark brown (Fig. <xref ref-type="fig" rid="F46">325</xref>). Fore wing: costal cell with one complete row of setae on ventral surface, and margin with three setae close to marginal vein; with 10 admarginal setae, in one row.</p><p>Gaster dark brown, anterior ½ with a narrow pale brown spot (Fig. <xref ref-type="fig" rid="F46">328</xref>).</p><p>Ratios. HE/MS/WM = 1.8/1.0/1.0; POL/OOL/POO = 5.7/3.1/1.0; OOL/DO = 1.4; WE/WF/WH/HH = 1.0/2.6/4.6/3.5; WH/WT = 1.1; PM/ST = 1.2; TS1/TS2/LT/LT1/LT2/LT3/LT4 = 4.3/2.9/7.4/3.0/1.6/1.0/1.9; LP/WP = 0.7; MM/LG = 1.0.</p><p><italic>Male</italic>. Length of body 1.8 mm. Scape slightly expanded and widest above the middle, sensory pores confined to apicoventral ½, sensory area dark brown (Fig. <xref ref-type="fig" rid="F46">331</xref>). Otherwise similar to female except lower face with median part yellowish-brown (Fig. <xref ref-type="fig" rid="F46">327</xref>), gaster with pale spot white and wider (Fig. <xref ref-type="fig" rid="F46">329</xref>), and gaster shorter.</p><p>Ratios. LC/WS = 3.1; MM/LG = 1.1.</p></tp:treatment-sec><tp:treatment-sec sec-type="Hosts and biology"><title>Hosts and biology.</title><p>Feeding on penultimate instar larva of <italic><tp:taxon-name><tp:taxon-name-part taxon-name-part-type="genus">Mursa</tp:taxon-name-part></tp:taxon-name></italic> maricaDHJ01 (<tp:taxon-name><tp:taxon-name-part taxon-name-part-type="family">Noctuidae</tp:taxon-name-part></tp:taxon-name>) feeding on <italic><tp:taxon-name><tp:taxon-name-part taxon-name-part-type="genus">Panicum</tp:taxon-name-part> <tp:taxon-name-part taxon-name-part-type="species">pilosum</tp:taxon-name-part></tp:taxon-name></italic> (<tp:taxon-name><tp:taxon-name-part taxon-name-part-type="family">Poaceae</tp:taxon-name-part></tp:taxon-name>), parasitoid cocoons stuck to cuticle of host larva and leaf substrate.</p></tp:treatment-sec><tp:treatment-sec sec-type="Distribution"><title>Distribution.</title><p>Costa Rica (Guanacaste Province).</p></tp:treatment-sec><tp:treatment-sec sec-type="Etymology"><title>Etymology.</title><p>This species is named after Jack T. Longino, in recognition of his contribution to the understanding of ACG <tp:taxon-name><tp:taxon-name-part taxon-name-part-type="order">Hymenoptera</tp:taxon-name-part></tp:taxon-name> taxonomy.</p></tp:treatment-sec><tp:treatment-sec><!--Section generated to contain objects referenced in tp:taxon-treatment.--><fig id="F46" position="float" orientation="portrait"><label>Figures 325–335.</label><caption><p><italic><tp:taxon-name><tp:taxon-name-part taxon-name-part-type="genus">Euplectrus</tp:taxon-name-part></tp:taxon-name></italic> spp. <bold>325–331</bold> <italic><tp:taxon-name><tp:taxon-name-part taxon-name-part-type="genus">Euplectrus</tp:taxon-name-part> <tp:taxon-name-part taxon-name-part-type="species">jacklonginoi</tp:taxon-name-part></tp:taxon-name></italic> (DHJPAR0038559): <bold>325</bold> habitus in lateral view, female <bold>326</bold> head in frontal view, female <bold>327</bold> head in frontal view, male <bold>328</bold> gaster in dorsal view, female <bold>329</bold> gaster in dorsal view, male <bold>330</bold> antenna in lateral view, female <bold>331</bold> antenna in lateral view, male; <bold>332–335</bold> <italic><tp:taxon-name><tp:taxon-name-part taxon-name-part-type="genus">Euplectrus</tp:taxon-name-part> <tp:taxon-name-part taxon-name-part-type="species">roysnellingi</tp:taxon-name-part></tp:taxon-name></italic> (DHJPAR0028972), female: <bold>332</bold> habitus in lateral view <bold>333</bold> head in frontal view <bold>334</bold> gaster in dorsal view <bold>335</bold> antenna in lateral view.</p></caption><graphic xmlns:xlink="http://www.w3.org/1999/xlink" xlink:href="zookeys-485-001-g046.jpg" position="float" orientation="portrait" xlink:type="simple" id="oo_39281.jpg"/></fig><fig id="F47" position="float" orientation="portrait"><label>Figures 336–341.</label><caption><p><italic><tp:taxon-name><tp:taxon-name-part taxon-name-part-type="genus">Euplectrus</tp:taxon-name-part></tp:taxon-name></italic> spp., females. <bold>336–338</bold> <italic><tp:taxon-name><tp:taxon-name-part taxon-name-part-type="genus">Euplectrus</tp:taxon-name-part> <tp:taxon-name-part taxon-name-part-type="species">jacklonginoi</tp:taxon-name-part></tp:taxon-name></italic> (DHJPAR0038559): <bold>336</bold> head in frontal view <bold>337</bold> vertex <bold>338</bold> mesosoma in dorsal view; <bold>339–341</bold> <italic><tp:taxon-name><tp:taxon-name-part taxon-name-part-type="genus">Euplectrus</tp:taxon-name-part> <tp:taxon-name-part taxon-name-part-type="species">roysnellingi</tp:taxon-name-part></tp:taxon-name></italic> (DHJPAR0028972): <bold>339</bold> head in frontal view <bold>340</bold> vertex <bold>341</bold> mesosoma in dorsal view.</p></caption><graphic xmlns:xlink="http://www.w3.org/1999/xlink" xlink:href="zookeys-485-001-g047.jpg" position="float" orientation="portrait" xlink:type="simple" id="oo_39282.jpg"/></fig><fig id="F98" position="float" orientation="portrait"><label>Figures 757–762.</label><caption><p><italic><tp:taxon-name><tp:taxon-name-part taxon-name-part-type="genus">Euplectrus</tp:taxon-name-part></tp:taxon-name></italic> spp., propodeum, females (except 758 = male): <bold>757</bold> <italic><tp:taxon-name><tp:taxon-name-part taxon-name-part-type="genus">Euplectrus</tp:taxon-name-part> <tp:taxon-name-part taxon-name-part-type="species">henrytownesi</tp:taxon-name-part></tp:taxon-name></italic> (DHJPAR0028805) <bold>758</bold> <italic><tp:taxon-name><tp:taxon-name-part taxon-name-part-type="genus">Euplectrus</tp:taxon-name-part> <tp:taxon-name-part taxon-name-part-type="species">howelldalyi</tp:taxon-name-part></tp:taxon-name></italic> (DHJPAR0028882) <bold>759</bold> <italic><tp:taxon-name><tp:taxon-name-part taxon-name-part-type="genus">Euplectrus</tp:taxon-name-part> <tp:taxon-name-part taxon-name-part-type="species">hugokonsi</tp:taxon-name-part></tp:taxon-name></italic> (90-SRNP-2035, no barcode) <bold>760</bold> <italic><tp:taxon-name><tp:taxon-name-part taxon-name-part-type="genus">Euplectrus</tp:taxon-name-part> <tp:taxon-name-part taxon-name-part-type="species">iangauldi</tp:taxon-name-part></tp:taxon-name></italic> (DHJPAR0028769) <bold>761</bold> <italic><tp:taxon-name><tp:taxon-name-part taxon-name-part-type="genus">Euplectrus</tp:taxon-name-part> <tp:taxon-name-part taxon-name-part-type="species">jacklonginoi</tp:taxon-name-part></tp:taxon-name></italic> (DHJPAR0038559) <bold>762</bold> <italic><tp:taxon-name><tp:taxon-name-part taxon-name-part-type="genus">Euplectrus</tp:taxon-name-part> <tp:taxon-name-part taxon-name-part-type="species">jesusugaldei</tp:taxon-name-part></tp:taxon-name></italic> (97-SRNP-9370, no barcode).</p></caption><graphic xmlns:xlink="http://www.w3.org/1999/xlink" xlink:href="zookeys-485-001-g098.jpg" position="float" orientation="portrait" xlink:type="simple" id="oo_39333.jpg"/></fig></tp:treatment-sec></tp:taxon-treatment>
