# Supplementary material for: Integrative taxonomy of New World Euplectrus Westwood (Hymenoptera, Eulophidae), with focus on 55 new species from Area de Conservación Guanacaste, northwestern Costa Rica
Source: Zookeys. 2015 Mar 10;(485):1–236. doi: 10.3897/zookeys.485.9124 (PMC4361813; doi:10.3897/zookeys.485.9124)
Supplement: XML Treatment for Euplectrus jesusugaldei [file zookeys.485.9124-treatment31.xml]

<!DOCTYPE tp:taxon-treatment
  PUBLIC "-//TaxonX//DTD Taxonomic Treatment Publishing DTD v0 20100105//EN" "tax-treatment-NSO.dtd">
<tp:taxon-treatment xmlns:tp="http://www.plazi.org/taxpub"><tp:treatment-meta><kwd-group><label>Taxon classification</label><kwd><named-content content-type="kingdom">Animalia</named-content></kwd><kwd><named-content content-type="order">Hymenoptera</named-content></kwd><kwd><named-content content-type="family">Eulophidae</named-content></kwd></kwd-group><mixed-citation publication-type="journal"><person-group><name><surname>Hansson</surname><given-names>Christer</given-names></name><name><surname>Smith</surname><given-names>M. Alex</given-names></name><name><surname>Janzen</surname><given-names>Daniel H.</given-names></name><name><surname>Hallwachs</surname><given-names>Winnie</given-names></name></person-group><article-title>Integrative taxonomy of New World <italic><tp:taxon-name><tp:taxon-name-part taxon-name-part-type="genus">Euplectrus</tp:taxon-name-part></tp:taxon-name></italic> Westwood (<tp:taxon-name><tp:taxon-name-part taxon-name-part-type="order">Hymenoptera</tp:taxon-name-part></tp:taxon-name>, <tp:taxon-name><tp:taxon-name-part taxon-name-part-type="family">Eulophidae</tp:taxon-name-part></tp:taxon-name>), with focus on 55 new species from Area de Conservación Guanacaste, northwestern Costa Rica</article-title><source>Zookeys</source><day>10</day><month>3</month><year>2015</year><volume>2015</volume><issue>485</issue><fpage>1</fpage><lpage>236</lpage><pub-id pub-id-type="doi">10.3897/zookeys.485.9124</pub-id></mixed-citation></tp:treatment-meta><tp:nomenclature><tp:taxon-name>
                            <tp:taxon-name-part taxon-name-part-type="genus">Euplectrus</tp:taxon-name-part>
                            <tp:taxon-name-part taxon-name-part-type="species">jesusugaldei</tp:taxon-name-part>
                            <object-id xmlns:xlink="http://www.w3.org/1999/xlink" content-type="zoobank" xlink:type="simple">http://zoobank.org/F425CCE0-118A-46F7-A148-52BF535203D2</object-id>
                        </tp:taxon-name><tp:taxon-authority>Hansson</tp:taxon-authority><tp:taxon-status xmlns:xlink="http://www.w3.org/1999/xlink" xlink:type="simple">sp. n.</tp:taxon-status><xref ref-type="fig" rid="F34">Figures 230–233</xref><xref ref-type="fig" rid="F35">, 237–239</xref><xref ref-type="fig" rid="F98">, 762</xref></tp:nomenclature><tp:treatment-sec sec-type="Material"><title>Material.</title><p>Holotype a female labeled “COSTA RICA: Guanacaste, ACG, Sector Horizones, 28.ix.1997, gusaneros, ex <!--PageBreak--><italic><tp:taxon-name><tp:taxon-name-part taxon-name-part-type="genus">Tarachidia</tp:taxon-name-part> <tp:taxon-name-part taxon-name-part-type="species">bicolorata</tp:taxon-name-part></tp:taxon-name></italic> eating <italic><tp:taxon-name><tp:taxon-name-part taxon-name-part-type="genus">Heliotropium</tp:taxon-name-part> <tp:taxon-name-part taxon-name-part-type="species">indicum</tp:taxon-name-part></tp:taxon-name></italic>, no barcode, 97-SRNP-9370” (BMNH). PARATYPES: 3♀ with same label data as holotype (BMNH, INBio). Note: all paratypes are broken.</p></tp:treatment-sec><tp:treatment-sec sec-type="Diagnosis"><title>Diagnosis.</title><p>Lower face with median part reddish-brown, pale area reaching slightly outside of outer lateral margins of toruli (Fig. <xref ref-type="fig" rid="F34">231</xref>); scutellum with very weak and engraved reticulation, hence shiny (Fig. <xref ref-type="fig" rid="F35">239</xref>); legs yellowish-brown (Fig. <xref ref-type="fig" rid="F34">230</xref>); petiole 0.7× as long as wide; gaster reddish-brown with dark brown lateral margins (Fig. <xref ref-type="fig" rid="F34">232</xref>).</p></tp:treatment-sec><tp:treatment-sec sec-type="Description"><title>Description.</title><p><italic>Female</italic>. Length of body 2.0 mm. Antenna with scape and pedicel yellowish-brown, flagellomeres pale brown (Fig. <xref ref-type="fig" rid="F34">233</xref>). Mandibles and palpi white. Head black and shiny, lower face with median part reddish-brown, pale area reaching slightly outside of outer lateral margins of toruli, with parts between pale area and eyes black (Fig. <xref ref-type="fig" rid="F34">231</xref>). Frons close to eyes with one row of setae (Fig. <xref ref-type="fig" rid="F35">237</xref>). Vertex smooth outside ocellar triangle, with very weak reticulation inside ocellar triangle (Fig. <xref ref-type="fig" rid="F35">238</xref>). Occipital margin rounded (Fig. <xref ref-type="fig" rid="F35">238</xref>).</p><p>Mesosoma black and shiny (Fig. <xref ref-type="fig" rid="F34">230</xref>). Each sidelobe of mesoscutum with ten setae. Scutellum 1.0× as long as wide; with very weak engraved reticulation and hence shiny (Fig. <xref ref-type="fig" rid="F35">239</xref>). Dorsellum anteriorly with a narrow groove, medially 0.3× as long as length of dorsellum (Fig. <xref ref-type="fig" rid="F98">762</xref>). Propodeum smooth (Fig. <xref ref-type="fig" rid="F98">762</xref>); anteromedially with a semicircular cup; propodeal callus with 11 setae. Legs yellowish-brown (Fig. <xref ref-type="fig" rid="F34">230</xref>). Fore wing: submarginal vein with four setae; costal cell with one row of setae on ventral surface, and margin with three setae close to marginal vein; with 16 admarginal setae, in one row.</p><p>Gaster reddish-brown with dark brown lateral margins (Fig. <xref ref-type="fig" rid="F34">232</xref>).</p><p>Ratios. HE/MS/WM = 1.7/1.0/1.0; POL/OOL/POO = 5.8/3.3/1.0; OOL/DO = 1.6; WE/WF/WH/HH = 1.0/2.3/4.0/3.2; WH/WT = 1.0; PM/ST = 1.4; TS1/TS2/LT/LT1/LT2/LT3/LT4 = 4.0/2.5/6.9/2.4/1.5/1.0/1.8; LP/WP = 0.7; MM/LG = 1.3.</p><p><italic>Male</italic>. Unknown.</p></tp:treatment-sec><tp:treatment-sec sec-type="Hosts and biology"><title>Hosts and biology.</title><p>Feeding on penultimate instar larva of <italic><tp:taxon-name><tp:taxon-name-part taxon-name-part-type="genus">Tarachidia</tp:taxon-name-part> <tp:taxon-name-part taxon-name-part-type="species">bicolorata</tp:taxon-name-part></tp:taxon-name></italic> (<tp:taxon-name><tp:taxon-name-part taxon-name-part-type="family">Noctuidae</tp:taxon-name-part></tp:taxon-name>) feeding on <italic><tp:taxon-name><tp:taxon-name-part taxon-name-part-type="genus">Heliotropium</tp:taxon-name-part> <tp:taxon-name-part taxon-name-part-type="species">indicum</tp:taxon-name-part></tp:taxon-name></italic> (<tp:taxon-name><tp:taxon-name-part taxon-name-part-type="family">Boraginaceae</tp:taxon-name-part></tp:taxon-name>), parasitoid cocoons stuck to dead larva and substrate.</p></tp:treatment-sec><tp:treatment-sec sec-type="Distribution"><title>Distribution.</title><p>Costa Rica (Guanacaste Province).</p></tp:treatment-sec><tp:treatment-sec sec-type="Etymology"><title>Etymology.</title><p>This species is named after Jesus A. Ugalde-Gomez, in recognition of his contribution to the understanding of ACG <tp:taxon-name><tp:taxon-name-part taxon-name-part-type="order">Hymenoptera</tp:taxon-name-part></tp:taxon-name> taxonomy.</p></tp:treatment-sec><tp:treatment-sec><!--Section generated to contain objects referenced in tp:taxon-treatment.--><fig id="F34" position="float" orientation="portrait"><label>Figures 223–233.</label><caption><p><italic><tp:taxon-name><tp:taxon-name-part taxon-name-part-type="genus">Euplectrus</tp:taxon-name-part></tp:taxon-name></italic> spp. <bold>223–229</bold> <italic><tp:taxon-name><tp:taxon-name-part taxon-name-part-type="genus">Euplectrus</tp:taxon-name-part> <tp:taxon-name-part taxon-name-part-type="species">davidwahli</tp:taxon-name-part></tp:taxon-name></italic> (DHJPAR0042122): <bold>223</bold> habitus in lateral view, female <bold>224</bold> head in frontal view, female <bold>225</bold> head in frontal view, male <bold>226</bold> gaster in dorsal view, female <bold>227</bold> gaster in dorsal view, male <bold>228</bold> antenna in lateral view, female <bold>229</bold> antenna in lateral view, male; <bold>230–233</bold> <italic><tp:taxon-name><tp:taxon-name-part taxon-name-part-type="genus">Euplectrus</tp:taxon-name-part> <tp:taxon-name-part taxon-name-part-type="species">jesusugaldei</tp:taxon-name-part></tp:taxon-name></italic> (97-SRNP-9370, no barcode), female: <bold>230</bold> habitus in lateral view <bold>231</bold> head in frontal view <bold>232</bold> gaster in dorsal view <bold>233</bold> antenna in lateral view.</p></caption><graphic xmlns:xlink="http://www.w3.org/1999/xlink" xlink:href="zookeys-485-001-g034.jpg" position="float" orientation="portrait" xlink:type="simple" id="oo_39269.jpg"/></fig><fig id="F35" position="float" orientation="portrait"><label>Figures 234–239.</label><caption><p><italic><tp:taxon-name><tp:taxon-name-part taxon-name-part-type="genus">Euplectrus</tp:taxon-name-part></tp:taxon-name></italic> spp., females. <bold>234–236</bold> <italic><tp:taxon-name><tp:taxon-name-part taxon-name-part-type="genus">Euplectrus</tp:taxon-name-part> <tp:taxon-name-part taxon-name-part-type="species">davidwahli</tp:taxon-name-part></tp:taxon-name></italic> (DHJPAR0042122): <bold>234</bold> head in frontal view <bold>235</bold> vertex <bold>236</bold> mesosoma in dorsal view; <bold>237–239</bold> <italic><tp:taxon-name><tp:taxon-name-part taxon-name-part-type="genus">Euplectrus</tp:taxon-name-part> <tp:taxon-name-part taxon-name-part-type="species">jesusugaldei</tp:taxon-name-part></tp:taxon-name></italic> (97-SRNP-9370, no barcode): <bold>237</bold> head in frontal view <bold>238</bold> vertex <bold>239</bold> mesosoma in dorsal view.</p></caption><graphic xmlns:xlink="http://www.w3.org/1999/xlink" xlink:href="zookeys-485-001-g035.jpg" position="float" orientation="portrait" xlink:type="simple" id="oo_39270.jpg"/></fig><fig id="F98" position="float" orientation="portrait"><label>Figures 757–762.</label><caption><p><italic><tp:taxon-name><tp:taxon-name-part taxon-name-part-type="genus">Euplectrus</tp:taxon-name-part></tp:taxon-name></italic> spp., propodeum, females (except 758 = male): <bold>757</bold> <italic><tp:taxon-name><tp:taxon-name-part taxon-name-part-type="genus">Euplectrus</tp:taxon-name-part> <tp:taxon-name-part taxon-name-part-type="species">henrytownesi</tp:taxon-name-part></tp:taxon-name></italic> (DHJPAR0028805) <bold>758</bold> <italic><tp:taxon-name><tp:taxon-name-part taxon-name-part-type="genus">Euplectrus</tp:taxon-name-part> <tp:taxon-name-part taxon-name-part-type="species">howelldalyi</tp:taxon-name-part></tp:taxon-name></italic> (DHJPAR0028882) <bold>759</bold> <italic><tp:taxon-name><tp:taxon-name-part taxon-name-part-type="genus">Euplectrus</tp:taxon-name-part> <tp:taxon-name-part taxon-name-part-type="species">hugokonsi</tp:taxon-name-part></tp:taxon-name></italic> (90-SRNP-2035, no barcode) <bold>760</bold> <italic><tp:taxon-name><tp:taxon-name-part taxon-name-part-type="genus">Euplectrus</tp:taxon-name-part> <tp:taxon-name-part taxon-name-part-type="species">iangauldi</tp:taxon-name-part></tp:taxon-name></italic> (DHJPAR0028769) <bold>761</bold> <italic><tp:taxon-name><tp:taxon-name-part taxon-name-part-type="genus">Euplectrus</tp:taxon-name-part> <tp:taxon-name-part taxon-name-part-type="species">jacklonginoi</tp:taxon-name-part></tp:taxon-name></italic> (DHJPAR0038559) <bold>762</bold> <italic><tp:taxon-name><tp:taxon-name-part taxon-name-part-type="genus">Euplectrus</tp:taxon-name-part> <tp:taxon-name-part taxon-name-part-type="species">jesusugaldei</tp:taxon-name-part></tp:taxon-name></italic> (97-SRNP-9370, no barcode).</p></caption><graphic xmlns:xlink="http://www.w3.org/1999/xlink" xlink:href="zookeys-485-001-g098.jpg" position="float" orientation="portrait" xlink:type="simple" id="oo_39333.jpg"/></fig></tp:treatment-sec></tp:taxon-treatment>
