# Supplementary material for: Integrative taxonomy of New World Euplectrus Westwood (Hymenoptera, Eulophidae), with focus on 55 new species from Area de Conservación Guanacaste, northwestern Costa Rica
Source: Zookeys. 2015 Mar 10;(485):1–236. doi: 10.3897/zookeys.485.9124 (PMC4361813; doi:10.3897/zookeys.485.9124)
Supplement: XML Treatment for Euplectrus jimwhitfieldi [file zookeys.485.9124-treatment32.xml]

<!DOCTYPE tp:taxon-treatment
  PUBLIC "-//TaxonX//DTD Taxonomic Treatment Publishing DTD v0 20100105//EN" "tax-treatment-NSO.dtd">
<tp:taxon-treatment xmlns:tp="http://www.plazi.org/taxpub"><tp:treatment-meta><kwd-group><label>Taxon classification</label><kwd><named-content content-type="kingdom">Animalia</named-content></kwd><kwd><named-content content-type="order">Hymenoptera</named-content></kwd><kwd><named-content content-type="family">Eulophidae</named-content></kwd></kwd-group><mixed-citation publication-type="journal"><person-group><name><surname>Hansson</surname><given-names>Christer</given-names></name><name><surname>Smith</surname><given-names>M. Alex</given-names></name><name><surname>Janzen</surname><given-names>Daniel H.</given-names></name><name><surname>Hallwachs</surname><given-names>Winnie</given-names></name></person-group><article-title>Integrative taxonomy of New World <italic><tp:taxon-name><tp:taxon-name-part taxon-name-part-type="genus">Euplectrus</tp:taxon-name-part></tp:taxon-name></italic> Westwood (<tp:taxon-name><tp:taxon-name-part taxon-name-part-type="order">Hymenoptera</tp:taxon-name-part></tp:taxon-name>, <tp:taxon-name><tp:taxon-name-part taxon-name-part-type="family">Eulophidae</tp:taxon-name-part></tp:taxon-name>), with focus on 55 new species from Area de Conservación Guanacaste, northwestern Costa Rica</article-title><source>Zookeys</source><day>10</day><month>3</month><year>2015</year><volume>2015</volume><issue>485</issue><fpage>1</fpage><lpage>236</lpage><pub-id pub-id-type="doi">10.3897/zookeys.485.9124</pub-id></mixed-citation></tp:treatment-meta><tp:nomenclature><tp:taxon-name>
                            <tp:taxon-name-part taxon-name-part-type="genus">Euplectrus</tp:taxon-name-part>
                            <tp:taxon-name-part taxon-name-part-type="species">jimwhitfieldi</tp:taxon-name-part>
                            <object-id xmlns:xlink="http://www.w3.org/1999/xlink" content-type="zoobank" xlink:type="simple">http://zoobank.org/0999A884-4333-4237-B291-BEFF9BE3E91A</object-id>
                        </tp:taxon-name><tp:taxon-authority>Hansson</tp:taxon-authority><tp:taxon-status xmlns:xlink="http://www.w3.org/1999/xlink" xlink:type="simple">sp. n.</tp:taxon-status><xref ref-type="fig" rid="F48">Figures 342–348</xref><xref ref-type="fig" rid="F49">, 353–355</xref><xref ref-type="fig" rid="F99">, 763</xref><!--PageBreak--></tp:nomenclature><tp:treatment-sec sec-type="Material"><title>Material.</title><p>Holotype a female labeled “COSTA RICA: Guanacaste, ACG, Sector Cacao, Sendero a Maritza, 19.viii.2010, M. Pereira, ex <italic><tp:taxon-name><tp:taxon-name-part taxon-name-part-type="genus">Ctenoplusia</tp:taxon-name-part> <tp:taxon-name-part taxon-name-part-type="species">oxygramma</tp:taxon-name-part></tp:taxon-name></italic> eating <italic><tp:taxon-name><tp:taxon-name-part taxon-name-part-type="genus">Baccharis</tp:taxon-name-part> <tp:taxon-name-part taxon-name-part-type="species">trinervis</tp:taxon-name-part></tp:taxon-name></italic>, sibling of wasp DHJPAR0042135, 10-SRNP-35841” (BMNH). PARATYPES: 7♀ 5♂: 6♀ 5♂ with same label data as holotype (BMNH, CNC, INBio, MZLU, USNM); 1♀ from Guanacaste, Estación Cacao, LN 323100/375800, 1000-1400 m, 1-9.ii.1996, malaise trap, A. Masis (INBio).</p></tp:treatment-sec><tp:treatment-sec sec-type="Diagnosis"><title>Diagnosis.</title><p>Lower face medially yellowish-white with median part yellowish-brown, pale area reaching half-way between level of lateral margin of toruli and eyes (Figs <xref ref-type="fig" rid="F48">343</xref>, <xref ref-type="fig" rid="F48">344</xref>); scutellum with very weak engraved reticulation and with distinctly elongate meshes (Fig. <xref ref-type="fig" rid="F49">355</xref>); dorsellum along anterior margin with a very wide groove reaching ½ the length of dorsellum, groove is divided by longitudinal carinae, and with posterior margin of groove strongly protruding upwards (Fig. <xref ref-type="fig" rid="F99">763</xref>); legs yellowish-brown (Fig. <xref ref-type="fig" rid="F48">342</xref>); petiole 1.0× as long as wide; female gaster with anterior ½ yellowish-white with dark brown lateral margins, posterior ½ yellowish-brown with dark brown lateral margins, and with a dark brown median spot or band (Fig. <xref ref-type="fig" rid="F48">345</xref>), male gaster with anterior ½ white with dark brown lateral margins, posterior ½ dark brown (Fig. <xref ref-type="fig" rid="F48">346</xref>); male antenna with scape slightly expanded and widest above the middle, 3.5× as long as wide (Fig. <xref ref-type="fig" rid="F48">348</xref>).</p></tp:treatment-sec><tp:treatment-sec sec-type="Description"><title>Description.</title><p><italic>Female</italic>. Length of body 2.3 mm. Antenna with scape and pedicel yellowish-brown, flagellomeres 1–2 yellowish-brown ventrally and dark brown dorsally, 3–6 dark brown (Fig. <xref ref-type="fig" rid="F48">347</xref>). Mandibles and palpi yellowish-white. Head black and shiny, lower face medially yellowish-white with median part yellowish-brown, pale area reaching half-way between level of lateral margin of toruli and eyes, part between pale area and eyes black (Fig. <xref ref-type="fig" rid="F48">343</xref>). Frons close to eyes with one row of setae, upper part of row moved away from eye margin (Fig. <xref ref-type="fig" rid="F49">353</xref>). Vertex smooth (Fig. <xref ref-type="fig" rid="F49">354</xref>). Occipital margin rounded (Fig. <xref ref-type="fig" rid="F49">354</xref>).</p><p>Mesosoma black and shiny (Fig. <xref ref-type="fig" rid="F48">342</xref>). Each sidelobe of mesoscutum with 10 setae. Scutellum 0.9× as long as wide; with very weak engraved reticulation and with distinctly elongate meshes (Fig. <xref ref-type="fig" rid="F49">355</xref>). Dorsellum along anterior margin with a very wide groove that is divided by longitudinal carinae, groove medially 0.5× as long as length of dorsellum, and with posterior margin of groove strongly protruding upwards (Fig. <xref ref-type="fig" rid="F99">763</xref>). Propodeum with very weak reticulation and partly smooth (Fig. <xref ref-type="fig" rid="F99">763</xref>); anteromedially with a transverse circular cup; propodeal callus with 12 setae. Legs yellowish-brown (Fig. <xref ref-type="fig" rid="F48">342</xref>). Fore wing: costal cell with one row of setae on ventral surface, and margin with four setae close to marginal vein; with 12 admarginal setae, in one row.</p><p>Gaster with anterior ½ yellowish-white with dark brown lateral margins, posterior ½ yellowish-brown with dark brown lateral margins, and with a dark brown median spot or band (Fig. <xref ref-type="fig" rid="F48">345</xref>).</p><p>Ratios. HE/MS/WM = 1.6/1.1/1.0; POL/OOL/POO = 5.0/3.3/1.0; OOL/DO = 1.5; WE/WF/WH/HH = 1.0/2.5/4.5/3.3; WH/WT = 1.1; PM/ST = 1.6; TS1/TS2/LT/LT1/LT2/LT3/LT4 = 3.7/2.5/6.7/2.7/1.4/1.0/1.5; LP/WP = 1.0; MM/LG = 1.1.</p><p><italic>Male</italic>. Length of body 2.0 mm. Scape slightly expanded and widest above the middle (Fig. <xref ref-type="fig" rid="F48">348</xref>), sensory pores confined to apicoventral ½, sensory area pale as scape. Otherwise similar to female except gaster shorter and anterior ½ white with dark brown lateral margins, posterior ½ dark brown (Fig. <xref ref-type="fig" rid="F48">346</xref>).</p><p>Ratios. LC/WS = 3.5; MM/LG = 1.3.</p></tp:treatment-sec><tp:treatment-sec sec-type="Hosts and biology"><title>Hosts and biology.</title><p>Feeding on penultimate instar larva of <italic><tp:taxon-name><tp:taxon-name-part taxon-name-part-type="genus">Ctenoplusia</tp:taxon-name-part> <tp:taxon-name-part taxon-name-part-type="species">oxygramma</tp:taxon-name-part></tp:taxon-name></italic> (<tp:taxon-name><tp:taxon-name-part taxon-name-part-type="family">Noctuidae</tp:taxon-name-part></tp:taxon-name>) feeding on <italic><tp:taxon-name><tp:taxon-name-part taxon-name-part-type="genus">Baccharis</tp:taxon-name-part> <tp:taxon-name-part taxon-name-part-type="species">trinervis</tp:taxon-name-part></tp:taxon-name></italic> (<tp:taxon-name><tp:taxon-name-part taxon-name-part-type="family">Asteraceae</tp:taxon-name-part></tp:taxon-name>), parasitoid cocoons stuck to dead larva and substrate.</p><!--PageBreak--></tp:treatment-sec><tp:treatment-sec sec-type="Distribution"><title>Distribution.</title><p>Costa Rica (Guanacaste Province).</p></tp:treatment-sec><tp:treatment-sec sec-type="Etymology"><title>Etymology.</title><p>This species is named after Jim B. Whitfield, in recognition of his contribution to the understanding of ACG <tp:taxon-name><tp:taxon-name-part taxon-name-part-type="order">Hymenoptera</tp:taxon-name-part></tp:taxon-name> taxonomy.</p></tp:treatment-sec><tp:treatment-sec><!--Section generated to contain objects referenced in tp:taxon-treatment.--><fig id="F48" position="float" orientation="portrait"><label>Figures 342–352.</label><caption><p><italic><tp:taxon-name><tp:taxon-name-part taxon-name-part-type="genus">Euplectrus</tp:taxon-name-part></tp:taxon-name></italic> spp. <bold>342–348</bold> <italic><tp:taxon-name><tp:taxon-name-part taxon-name-part-type="genus">Euplectrus</tp:taxon-name-part> <tp:taxon-name-part taxon-name-part-type="species">jimwhitfieldi</tp:taxon-name-part></tp:taxon-name></italic> (DHJPAR0042135): <bold>342</bold> habitus in lateral view, female <bold>343</bold> head in frontal view, female <bold>344</bold> head in frontal view, male <bold>345</bold> gaster in dorsal view, female <bold>346</bold> gaster in dorsal view, male <bold>347</bold> antenna in lateral view, female <bold>348</bold> antenna in lateral view, male; <bold>349–352</bold> <italic><tp:taxon-name><tp:taxon-name-part taxon-name-part-type="genus">Euplectrus</tp:taxon-name-part> <tp:taxon-name-part taxon-name-part-type="species">wonyoungchoi</tp:taxon-name-part></tp:taxon-name></italic> (DHJPAR0048229), female: <bold>349</bold> habitus in lateral view <bold>350</bold> head in frontal view <bold>351</bold> gaster in dorsal view <bold>352</bold> antenna in lateral view.</p></caption><graphic xmlns:xlink="http://www.w3.org/1999/xlink" xlink:href="zookeys-485-001-g048.jpg" position="float" orientation="portrait" xlink:type="simple" id="oo_39283.jpg"/></fig><fig id="F49" position="float" orientation="portrait"><label>Figures 353–358.</label><caption><p><italic><tp:taxon-name><tp:taxon-name-part taxon-name-part-type="genus">Euplectrus</tp:taxon-name-part></tp:taxon-name></italic> spp., females. <bold>353–355</bold> <italic><tp:taxon-name><tp:taxon-name-part taxon-name-part-type="genus">Euplectrus</tp:taxon-name-part> <tp:taxon-name-part taxon-name-part-type="species">jimwhitfieldi</tp:taxon-name-part></tp:taxon-name></italic> (DHJPAR0042135): <bold>353</bold> head in frontal view <bold>354</bold> vertex <bold>355</bold> mesosoma in dorsal view; <bold>356–358</bold> <italic><tp:taxon-name><tp:taxon-name-part taxon-name-part-type="genus">Euplectrus</tp:taxon-name-part> <tp:taxon-name-part taxon-name-part-type="species">wonyoungchoi</tp:taxon-name-part></tp:taxon-name></italic> (DHJPAR0048229): <bold>356</bold> head in frontal view <bold>357</bold> vertex <bold>358</bold> mesosoma in dorsal view.</p></caption><graphic xmlns:xlink="http://www.w3.org/1999/xlink" xlink:href="zookeys-485-001-g049.jpg" position="float" orientation="portrait" xlink:type="simple" id="oo_39284.jpg"/></fig><fig id="F99" position="float" orientation="portrait"><label>Figures 763–768.</label><caption><p><italic><tp:taxon-name><tp:taxon-name-part taxon-name-part-type="genus">Euplectrus</tp:taxon-name-part></tp:taxon-name></italic> spp., propodeum, females: <bold>763</bold> <italic><tp:taxon-name><tp:taxon-name-part taxon-name-part-type="genus">Euplectrus</tp:taxon-name-part> <tp:taxon-name-part taxon-name-part-type="species">jimwhitfieldi</tp:taxon-name-part></tp:taxon-name></italic> (DHJPAR0042135) <bold>764</bold> <italic><tp:taxon-name><tp:taxon-name-part taxon-name-part-type="genus">Euplectrus</tp:taxon-name-part> <tp:taxon-name-part taxon-name-part-type="species">jjrodriguezae</tp:taxon-name-part></tp:taxon-name></italic> (94-SRNP-7129, no barcode) <bold>765</bold> <italic><tp:taxon-name><tp:taxon-name-part taxon-name-part-type="genus">Euplectrus</tp:taxon-name-part> <tp:taxon-name-part taxon-name-part-type="species">johnheratyi</tp:taxon-name-part></tp:taxon-name></italic> (DHJPAR0028817) <bold>766</bold> <italic><tp:taxon-name><tp:taxon-name-part taxon-name-part-type="genus">Euplectrus</tp:taxon-name-part> <tp:taxon-name-part taxon-name-part-type="species">johnlasallei</tp:taxon-name-part></tp:taxon-name></italic> (DHJPAR0028927) <bold>767</bold> <italic><tp:taxon-name><tp:taxon-name-part taxon-name-part-type="genus">Euplectrus</tp:taxon-name-part> <tp:taxon-name-part taxon-name-part-type="species">johnnoyesi</tp:taxon-name-part></tp:taxon-name></italic> (DHJPAR0028699) <bold>768</bold> <italic><tp:taxon-name><tp:taxon-name-part taxon-name-part-type="genus">Euplectrus</tp:taxon-name-part> <tp:taxon-name-part taxon-name-part-type="species">josefernandezi</tp:taxon-name-part></tp:taxon-name></italic> (DHJPAR0028908).</p></caption><graphic xmlns:xlink="http://www.w3.org/1999/xlink" xlink:href="zookeys-485-001-g099.jpg" position="float" orientation="portrait" xlink:type="simple" id="oo_39334.jpg"/></fig></tp:treatment-sec></tp:taxon-treatment>
