# Supplementary material for: Integrative taxonomy of New World Euplectrus Westwood (Hymenoptera, Eulophidae), with focus on 55 new species from Area de Conservación Guanacaste, northwestern Costa Rica
Source: Zookeys. 2015 Mar 10;(485):1–236. doi: 10.3897/zookeys.485.9124 (PMC4361813; doi:10.3897/zookeys.485.9124)
Supplement: XML Treatment for Euplectrus jjrodriguezae [file zookeys.485.9124-treatment33.xml]

<!DOCTYPE tp:taxon-treatment
  PUBLIC "-//TaxonX//DTD Taxonomic Treatment Publishing DTD v0 20100105//EN" "tax-treatment-NSO.dtd">
<tp:taxon-treatment xmlns:tp="http://www.plazi.org/taxpub"><tp:treatment-meta><kwd-group><label>Taxon classification</label><kwd><named-content content-type="kingdom">Animalia</named-content></kwd><kwd><named-content content-type="order">Hymenoptera</named-content></kwd><kwd><named-content content-type="family">Eulophidae</named-content></kwd></kwd-group><mixed-citation publication-type="journal"><person-group><name><surname>Hansson</surname><given-names>Christer</given-names></name><name><surname>Smith</surname><given-names>M. Alex</given-names></name><name><surname>Janzen</surname><given-names>Daniel H.</given-names></name><name><surname>Hallwachs</surname><given-names>Winnie</given-names></name></person-group><article-title>Integrative taxonomy of New World <italic><tp:taxon-name><tp:taxon-name-part taxon-name-part-type="genus">Euplectrus</tp:taxon-name-part></tp:taxon-name></italic> Westwood (<tp:taxon-name><tp:taxon-name-part taxon-name-part-type="order">Hymenoptera</tp:taxon-name-part></tp:taxon-name>, <tp:taxon-name><tp:taxon-name-part taxon-name-part-type="family">Eulophidae</tp:taxon-name-part></tp:taxon-name>), with focus on 55 new species from Area de Conservación Guanacaste, northwestern Costa Rica</article-title><source>Zookeys</source><day>10</day><month>3</month><year>2015</year><volume>2015</volume><issue>485</issue><fpage>1</fpage><lpage>236</lpage><pub-id pub-id-type="doi">10.3897/zookeys.485.9124</pub-id></mixed-citation></tp:treatment-meta><tp:nomenclature><tp:taxon-name>
                            <tp:taxon-name-part taxon-name-part-type="genus">Euplectrus</tp:taxon-name-part>
                            <tp:taxon-name-part taxon-name-part-type="species">jjrodriguezae</tp:taxon-name-part>
                            <object-id xmlns:xlink="http://www.w3.org/1999/xlink" content-type="zoobank" xlink:type="simple">http://zoobank.org/773BABCF-CFA9-4C17-82A1-7578553A868F</object-id>
                        </tp:taxon-name><tp:taxon-authority>Hansson</tp:taxon-authority><tp:taxon-status xmlns:xlink="http://www.w3.org/1999/xlink" xlink:type="simple">sp. n.</tp:taxon-status><xref ref-type="fig" rid="F36">Figures 247–250</xref><xref ref-type="fig" rid="F37">, 254–256</xref><xref ref-type="fig" rid="F99">, 764</xref></tp:nomenclature><tp:treatment-sec sec-type="Material"><title>Material.</title><p>Holotype a female labeled “COSTA RICA: Guanacaste, ACG, Sector Horizontes, La Dama, 2.ix.1994, gusaneros, ex <italic><tp:taxon-name><tp:taxon-name-part taxon-name-part-type="genus">Ozarba</tp:taxon-name-part> <tp:taxon-name-part taxon-name-part-type="species">geta</tp:taxon-name-part></tp:taxon-name></italic> eating <italic><tp:taxon-name><tp:taxon-name-part taxon-name-part-type="genus">Dyschoriste</tp:taxon-name-part> <tp:taxon-name-part taxon-name-part-type="species">quadrangularis</tp:taxon-name-part></tp:taxon-name></italic>, no barcode, 94-SRNP-7129” (BMNH). PARATYPES: 2♀ with same label data as holotype (INBio).</p></tp:treatment-sec><tp:treatment-sec sec-type="Diagnosis"><title>Diagnosis.</title><p>Lower face medially yellowish-brown, pale area extending slightly outside of outer lateral margin of toruli (Fig. <xref ref-type="fig" rid="F36">248</xref>); scutellum with very weak and engraved reticulation and smooth medially, hence shiny (Fig. <xref ref-type="fig" rid="F37">256</xref>); legs yellowish-brown (Fig. <xref ref-type="fig" rid="F36">247</xref>); petiole 0.9× as long as wide; gaster with anterior ½ yellowish-brown with dark brown lateral margins, posterior ½ brown with a dark brown round spot medially (Fig. <xref ref-type="fig" rid="F36">249</xref>).</p></tp:treatment-sec><tp:treatment-sec sec-type="Description"><title>Description.</title><p><italic>Female</italic>. Length of body 2.1 mm. Antenna with scape yellowish-white, pedicel yellowish-brown, flagellomeres pale brown (Fig. <xref ref-type="fig" rid="F36">250</xref>). Mandibles and palpi white. Head black and shiny, lower face medially yellowish-brown, pale area extending slightly outside of outer lateral margin of toruli, parts between pale area and eyes black (Fig. <xref ref-type="fig" rid="F36">248</xref>). Frons close to eyes with one row of setae (Fig. <xref ref-type="fig" rid="F37">254</xref>). Vertex smooth outside ocellar triangle, with very weak reticulation inside ocellar triangle (Fig. <xref ref-type="fig" rid="F37">255</xref>). Occipital margin with a weak carina (Fig. <xref ref-type="fig" rid="F37">255</xref>).</p><p>Mesosoma black and shiny (Fig. <xref ref-type="fig" rid="F36">247</xref>). Each sidelobe of mesoscutum with seven setae. Scutellum 1.0× as long as wide; with very weak engraved reticulation, smooth medially, hence shiny (Fig. <xref ref-type="fig" rid="F37">256</xref>). Dorsellum with a groove in anterior part that is divided by longitudinal carinae (Fig. <xref ref-type="fig" rid="F99">764</xref>), groove medially 0.2× as long as length of dorsellum. Propodeum with very weak reticulation (Fig. <xref ref-type="fig" rid="F99">764</xref>); anteromedially with a semicircular cup; propodeal callus with 12 setae. Legs yellowish-brown (Fig. <xref ref-type="fig" rid="F36">247</xref>). Fore wing: costal cell with two rows of setae on ventral surface, and margin with two setae close to marginal vein; with 13 admarginal setae, in one row.</p><p>Gaster with anterior ½ yellowish-brown with dark brown lateral margins, posterior ½ brown with a dark brown round spot medially (Fig. <xref ref-type="fig" rid="F36">249</xref>).</p><p>Ratios. HE/MS/WM = 1.8/1.0/1.2; POL/OOL/POO = 5.3/2.8/1.0; OOL/DO = 1.4; WE/WF/WH/HH = 1.0/2.7/4.6/3.5; WH/WT = 1.0; PM/ST = 1.6; TS1/TS2/LT/LT1/LT2/LT3/LT4 = 3.3/1.8/6.0/1.7/1.3/1.0/1.8; LP/WP = 0.9; MM/LG = 1.1.</p><p><italic>Male</italic>. Unknown.</p></tp:treatment-sec><tp:treatment-sec sec-type="Hosts and biology"><title>Hosts and biology.</title><p>Feeding on last instar larva of <italic><tp:taxon-name><tp:taxon-name-part taxon-name-part-type="genus">Ozarba</tp:taxon-name-part> <tp:taxon-name-part taxon-name-part-type="species">geta</tp:taxon-name-part></tp:taxon-name></italic> (<tp:taxon-name><tp:taxon-name-part taxon-name-part-type="family">Noctuidae</tp:taxon-name-part></tp:taxon-name>) feeding on <italic><tp:taxon-name><tp:taxon-name-part taxon-name-part-type="genus">Dyschoriste</tp:taxon-name-part> <tp:taxon-name-part taxon-name-part-type="species">quadrangularis</tp:taxon-name-part></tp:taxon-name></italic> (<tp:taxon-name><tp:taxon-name-part taxon-name-part-type="family">Acanthaceae</tp:taxon-name-part></tp:taxon-name>), parasitoid cocoons stuck to dead larva and substrate.</p></tp:treatment-sec><tp:treatment-sec sec-type="Distribution"><title>Distribution.</title><p>Costa Rica (Guanacaste Province).</p><!--PageBreak--></tp:treatment-sec><tp:treatment-sec sec-type="Etymology"><title>Etymology.</title><p>This species is named after Josephine J. Rodriguez, in recognition of her contribution to the understanding of ACG <tp:taxon-name><tp:taxon-name-part taxon-name-part-type="order">Hymenoptera</tp:taxon-name-part></tp:taxon-name> taxonomy.</p></tp:treatment-sec><tp:treatment-sec><!--Section generated to contain objects referenced in tp:taxon-treatment.--><fig id="F36" position="float" orientation="portrait"><label>Figures 240–250.</label><caption><p><italic><tp:taxon-name><tp:taxon-name-part taxon-name-part-type="genus">Euplectrus</tp:taxon-name-part></tp:taxon-name></italic> spp. <bold>240–246</bold> <italic><tp:taxon-name><tp:taxon-name-part taxon-name-part-type="genus">Euplectrus</tp:taxon-name-part> <tp:taxon-name-part taxon-name-part-type="species">donquickei</tp:taxon-name-part></tp:taxon-name></italic> (DHJPAR0028814): <bold>240</bold> habitus in lateral view, female <bold>241</bold> head in frontal view, female <bold>242</bold> head in frontal view, male <bold>243</bold> gaster in dorsal view, female <bold>244</bold> gaster in dorsal view, male <bold>245</bold> antenna in lateral view, female <bold>246</bold> antenna in lateral view, male; <bold>247–250</bold> <italic><tp:taxon-name><tp:taxon-name-part taxon-name-part-type="genus">Euplectrus</tp:taxon-name-part> <tp:taxon-name-part taxon-name-part-type="species">jjrodriguezae</tp:taxon-name-part></tp:taxon-name></italic> (94-SRNP-7129, no barcode), female: <bold>247</bold> habitus in lateral view <bold>248</bold> head in frontal view <bold>249</bold> gaster in dorsal view <bold>250</bold> antenna in lateral view.</p></caption><graphic xmlns:xlink="http://www.w3.org/1999/xlink" xlink:href="zookeys-485-001-g036.jpg" position="float" orientation="portrait" xlink:type="simple" id="oo_39271.jpg"/></fig><fig id="F37" position="float" orientation="portrait"><label>Figures 251–256.</label><caption><p><italic><tp:taxon-name><tp:taxon-name-part taxon-name-part-type="genus">Euplectrus</tp:taxon-name-part></tp:taxon-name></italic> spp., females. <bold>251–253</bold> <italic><tp:taxon-name><tp:taxon-name-part taxon-name-part-type="genus">Euplectrus</tp:taxon-name-part> <tp:taxon-name-part taxon-name-part-type="species">donquickei</tp:taxon-name-part></tp:taxon-name></italic> (DHJPAR0028814: <bold>251</bold> head in frontal view <bold>252</bold> vertex <bold>253</bold> mesosoma in dorsal view; <bold>254–256</bold> <italic><tp:taxon-name><tp:taxon-name-part taxon-name-part-type="genus">Euplectrus</tp:taxon-name-part> <tp:taxon-name-part taxon-name-part-type="species">jjrodriguezae</tp:taxon-name-part></tp:taxon-name></italic> (94-SRNP-7129, no barcode): <bold>254</bold> head in frontal view <bold>255</bold> vertex <bold>256</bold> mesosoma in dorsal view.</p></caption><graphic xmlns:xlink="http://www.w3.org/1999/xlink" xlink:href="zookeys-485-001-g037.jpg" position="float" orientation="portrait" xlink:type="simple" id="oo_39272.jpg"/></fig><fig id="F99" position="float" orientation="portrait"><label>Figures 763–768.</label><caption><p><italic><tp:taxon-name><tp:taxon-name-part taxon-name-part-type="genus">Euplectrus</tp:taxon-name-part></tp:taxon-name></italic> spp., propodeum, females: <bold>763</bold> <italic><tp:taxon-name><tp:taxon-name-part taxon-name-part-type="genus">Euplectrus</tp:taxon-name-part> <tp:taxon-name-part taxon-name-part-type="species">jimwhitfieldi</tp:taxon-name-part></tp:taxon-name></italic> (DHJPAR0042135) <bold>764</bold> <italic><tp:taxon-name><tp:taxon-name-part taxon-name-part-type="genus">Euplectrus</tp:taxon-name-part> <tp:taxon-name-part taxon-name-part-type="species">jjrodriguezae</tp:taxon-name-part></tp:taxon-name></italic> (94-SRNP-7129, no barcode) <bold>765</bold> <italic><tp:taxon-name><tp:taxon-name-part taxon-name-part-type="genus">Euplectrus</tp:taxon-name-part> <tp:taxon-name-part taxon-name-part-type="species">johnheratyi</tp:taxon-name-part></tp:taxon-name></italic> (DHJPAR0028817) <bold>766</bold> <italic><tp:taxon-name><tp:taxon-name-part taxon-name-part-type="genus">Euplectrus</tp:taxon-name-part> <tp:taxon-name-part taxon-name-part-type="species">johnlasallei</tp:taxon-name-part></tp:taxon-name></italic> (DHJPAR0028927) <bold>767</bold> <italic><tp:taxon-name><tp:taxon-name-part taxon-name-part-type="genus">Euplectrus</tp:taxon-name-part> <tp:taxon-name-part taxon-name-part-type="species">johnnoyesi</tp:taxon-name-part></tp:taxon-name></italic> (DHJPAR0028699) <bold>768</bold> <italic><tp:taxon-name><tp:taxon-name-part taxon-name-part-type="genus">Euplectrus</tp:taxon-name-part> <tp:taxon-name-part taxon-name-part-type="species">josefernandezi</tp:taxon-name-part></tp:taxon-name></italic> (DHJPAR0028908).</p></caption><graphic xmlns:xlink="http://www.w3.org/1999/xlink" xlink:href="zookeys-485-001-g099.jpg" position="float" orientation="portrait" xlink:type="simple" id="oo_39334.jpg"/></fig></tp:treatment-sec></tp:taxon-treatment>
