# Supplementary material for: Integrative taxonomy of New World Euplectrus Westwood (Hymenoptera, Eulophidae), with focus on 55 new species from Area de Conservación Guanacaste, northwestern Costa Rica
Source: Zookeys. 2015 Mar 10;(485):1–236. doi: 10.3897/zookeys.485.9124 (PMC4361813; doi:10.3897/zookeys.485.9124)
Supplement: XML Treatment for Euplectrus johnheratyi [file zookeys.485.9124-treatment34.xml]

<!DOCTYPE tp:taxon-treatment
  PUBLIC "-//TaxonX//DTD Taxonomic Treatment Publishing DTD v0 20100105//EN" "tax-treatment-NSO.dtd">
<tp:taxon-treatment xmlns:tp="http://www.plazi.org/taxpub"><tp:treatment-meta><kwd-group><label>Taxon classification</label><kwd><named-content content-type="kingdom">Animalia</named-content></kwd><kwd><named-content content-type="order">Hymenoptera</named-content></kwd><kwd><named-content content-type="family">Eulophidae</named-content></kwd></kwd-group><mixed-citation publication-type="journal"><person-group><name><surname>Hansson</surname><given-names>Christer</given-names></name><name><surname>Smith</surname><given-names>M. Alex</given-names></name><name><surname>Janzen</surname><given-names>Daniel H.</given-names></name><name><surname>Hallwachs</surname><given-names>Winnie</given-names></name></person-group><article-title>Integrative taxonomy of New World <italic><tp:taxon-name><tp:taxon-name-part taxon-name-part-type="genus">Euplectrus</tp:taxon-name-part></tp:taxon-name></italic> Westwood (<tp:taxon-name><tp:taxon-name-part taxon-name-part-type="order">Hymenoptera</tp:taxon-name-part></tp:taxon-name>, <tp:taxon-name><tp:taxon-name-part taxon-name-part-type="family">Eulophidae</tp:taxon-name-part></tp:taxon-name>), with focus on 55 new species from Area de Conservación Guanacaste, northwestern Costa Rica</article-title><source>Zookeys</source><day>10</day><month>3</month><year>2015</year><volume>2015</volume><issue>485</issue><fpage>1</fpage><lpage>236</lpage><pub-id pub-id-type="doi">10.3897/zookeys.485.9124</pub-id></mixed-citation></tp:treatment-meta><tp:nomenclature><tp:taxon-name>
                            <tp:taxon-name-part taxon-name-part-type="genus">Euplectrus</tp:taxon-name-part>
                            <tp:taxon-name-part taxon-name-part-type="species">johnheratyi</tp:taxon-name-part>
                            <object-id xmlns:xlink="http://www.w3.org/1999/xlink" content-type="zoobank" xlink:type="simple">http://zoobank.org/515DFD26-3FF8-48C9-85F6-1A433CEA6263</object-id>
                        </tp:taxon-name><tp:taxon-authority>Hansson</tp:taxon-authority><tp:taxon-status xmlns:xlink="http://www.w3.org/1999/xlink" xlink:type="simple">sp. n.</tp:taxon-status><xref ref-type="fig" rid="F50">Figures 359–365</xref><xref ref-type="fig" rid="F51">, 370–372</xref><xref ref-type="fig" rid="F99">, 765</xref><!--PageBreak--></tp:nomenclature><tp:treatment-sec sec-type="Material"><title>Material.</title><p>Holotype a female labeled “COSTA RICA: Alajuela, ACG, Sector Pitilla, Pasmompa, 10.vi.2005, C. Moraga, ex <italic><tp:taxon-name><tp:taxon-name-part taxon-name-part-type="genus">Cropia</tp:taxon-name-part> <tp:taxon-name-part taxon-name-part-type="species">rivulosa</tp:taxon-name-part></tp:taxon-name></italic> eating <italic><tp:taxon-name><tp:taxon-name-part taxon-name-part-type="genus">Cordia</tp:taxon-name-part> <tp:taxon-name-part taxon-name-part-type="species">bicolor</tp:taxon-name-part></tp:taxon-name></italic>, sibling of wasp DHJPAR0028817, 05-SRNP-32014” (BMNH). PARATYPES: 5♀ 3♂ with same label data as holotype (BMNH, CNC, INBio, USNM).</p></tp:treatment-sec><tp:treatment-sec sec-type="Diagnosis"><title>Diagnosis.</title><p>Lower face medially yellowish-brown (female, Fig. <xref ref-type="fig" rid="F50">360</xref>) or white (male, Fig. <xref ref-type="fig" rid="F50">361</xref>) with median part pale brown, pale area reaching slightly outside level of lateral margins of toruli; scutellum with distinctly elongate meshes (Fig. <xref ref-type="fig" rid="F51">372</xref>); dorsellum along anterior margin with a very wide groove, 0.5× as long as length of dorsellum, surface behind groove with a median carina (Fig. <xref ref-type="fig" rid="F99">765</xref>); legs yellowish-brown in female (Fig. <xref ref-type="fig" rid="F50">359</xref>), paler in male; propodeum anteromedially with a triangular cup that has posterior part strongly raised and distinctly higher than anterior part (Fig. <xref ref-type="fig" rid="F99">765</xref>); petiole 0.7× as long as wide; gaster in anterior ½ yellowish-brown (female, Fig. <xref ref-type="fig" rid="F50">362</xref>) or white (male, Fig. <xref ref-type="fig" rid="F50">363</xref>) with dark brown lateral margins, posterior ½ dark brown; male antenna with scape slightly expanded and widest in the middle, 3.5× as long as wide, sensory area yellowish-brown and slightly darker than scape (Fig. <xref ref-type="fig" rid="F50">365</xref>).</p></tp:treatment-sec><tp:treatment-sec sec-type="Description"><title>Description.</title><p><italic>Female</italic>. Length of body 2.8 mm. Antenna with scape yellowish-white in basal ½ and yellowish-brown in apical ½, pedicel yellowish-brown, flagellomeres 1–3 yellowish-brown ventrally and dark brown dorsally, 4–6 dark brown (Fig. <xref ref-type="fig" rid="F50">364</xref>). Mandibles and palpi yellowish-white. Head black and shiny, lower face medially yellowish-brown with median part pale brown, reaching slightly outside level of lateral margin of toruli, parts between pale area and eyes black (Fig. <xref ref-type="fig" rid="F50">360</xref>). Frons close to eyes with two rows of setae (Fig. <xref ref-type="fig" rid="F51">370</xref>). Vertex smooth (Fig. <xref ref-type="fig" rid="F51">371</xref>). Occipital margin with a weak carina (Fig. <xref ref-type="fig" rid="F51">371</xref>).</p><p>Mesosoma black and shiny (Fig. <xref ref-type="fig" rid="F50">359</xref>). Each sidelobe of mesoscutum with 12 setae. Scutellum 1.0× as long as wide; with weak engraved reticulation and with distinctly elongate meshes (Fig. <xref ref-type="fig" rid="F51">372</xref>). Dorsellum along anterior margin with a very wide groove that is divided by longitudinal carinae, groove 0.5× as long as length of dorsellum, surface behind groove with a median carina (Fig. <xref ref-type="fig" rid="F99">765</xref>). Propodeum with very weak reticulation (Fig. <xref ref-type="fig" rid="F99">765</xref>); anteromedially with a transverse circular cup that has posterior part strongly raised and is distinctly higher than anterior part; propodeal callus with ten setae. Legs yellowish-brown (Fig. <xref ref-type="fig" rid="F50">359</xref>). Fore wing: costal cell on ventral surface with two rows of setae in basal ⅔ and one row in apical ⅓, and margin with two setae close to marginal vein; with 15 admarginal setae, in one row.</p><p>Gaster in anterior ½ yellowish-brown with dark brown lateral margins, posterior ½ dark brown (Fig. <xref ref-type="fig" rid="F50">362</xref>).</p><p>Ratios. HE/MS/WM = 2.0/1.0/1.2; POL/OOL/POO = 7.2/4.0/1.0; OOL/DO = 1.2; WE/WF/WH/HH = 1.0/2.6/4.6/3.4; WH/WT = 1.0; PM/ST = 1.5; TS1/TS2/LT/LT1/LT2/LT3/LT4 = 4.2/2.5/6.7/2.7/1.5/1.0/1.5; LP/WP = 0.7; MM/LG = 1.1.</p><p><italic>Male</italic>. Length of body 1.9 mm. Scape slightly expanded and widest in the middle (Fig. <xref ref-type="fig" rid="F50">365</xref>), sensory pores confined to apicoventral ¾, sensory area yellowish-brown and slightly darker than scape. Otherwise similar to female except lower face with pale part white (Fig. <xref ref-type="fig" rid="F50">361</xref>), legs paler, petiole longer, gaster shorter and with lateral parts of pale area white (Fig. <xref ref-type="fig" rid="F50">363</xref>).</p><p>Ratios. LC/WS = 3.5; LP/WP = 1.0; MM/LG = 1.5.</p></tp:treatment-sec><tp:treatment-sec sec-type="Hosts and biology"><title>Hosts and biology.</title><p>Feeding on last instar larva of <italic><tp:taxon-name><tp:taxon-name-part taxon-name-part-type="genus">Cropia</tp:taxon-name-part> <tp:taxon-name-part taxon-name-part-type="species">rivulosa</tp:taxon-name-part></tp:taxon-name></italic> (<tp:taxon-name><tp:taxon-name-part taxon-name-part-type="family">Noctuidae</tp:taxon-name-part></tp:taxon-name>) feeding on <italic><tp:taxon-name><tp:taxon-name-part taxon-name-part-type="genus">Cordia</tp:taxon-name-part> <tp:taxon-name-part taxon-name-part-type="species">bicolor</tp:taxon-name-part></tp:taxon-name></italic> (<tp:taxon-name><tp:taxon-name-part taxon-name-part-type="family">Boraginaceae</tp:taxon-name-part></tp:taxon-name>), parasitoid cocoons stuck to dead larva and substrate.</p></tp:treatment-sec><tp:treatment-sec sec-type="Distribution"><title>Distribution.</title><p>Costa Rica (Alajuela Province).</p></tp:treatment-sec><tp:treatment-sec sec-type="Etymology"><title>Etymology.</title><p>This species is named after John M. Heraty, in recognition of his contribution to the understanding of ACG <tp:taxon-name><tp:taxon-name-part taxon-name-part-type="order">Hymenoptera</tp:taxon-name-part></tp:taxon-name> taxonomy.</p></tp:treatment-sec><tp:treatment-sec><!--Section generated to contain objects referenced in tp:taxon-treatment.--><fig id="F50" position="float" orientation="portrait"><label>Figures 359–369.</label><caption><p><italic><tp:taxon-name><tp:taxon-name-part taxon-name-part-type="genus">Euplectrus</tp:taxon-name-part></tp:taxon-name></italic> spp. <bold>359–365</bold> <italic><tp:taxon-name><tp:taxon-name-part taxon-name-part-type="genus">Euplectrus</tp:taxon-name-part> <tp:taxon-name-part taxon-name-part-type="species">johnheratyi</tp:taxon-name-part></tp:taxon-name></italic> (DHJPAR0028817): <bold>359</bold> habitus in lateral view, female <bold>360</bold> head in frontal view, female <bold>361</bold> head in frontal view, male <bold>362</bold> gaster in dorsal view, female <bold>363</bold> gaster in dorsal view, male <bold>354</bold> antenna in lateral view, female <bold>365</bold> antenna in lateral view, male; <bold>366–369</bold> <italic><tp:taxon-name><tp:taxon-name-part taxon-name-part-type="genus">Euplectrus</tp:taxon-name-part> <tp:taxon-name-part taxon-name-part-type="species">carlowae</tp:taxon-name-part></tp:taxon-name></italic> (paratype), female: <bold>366</bold> habitus in lateral view <bold>367</bold> head in frontal view <bold>368</bold> gaster in dorsal view <bold>369</bold> antenna in lateral view.</p></caption><graphic xmlns:xlink="http://www.w3.org/1999/xlink" xlink:href="zookeys-485-001-g050.jpg" position="float" orientation="portrait" xlink:type="simple" id="oo_39285.jpg"/></fig><fig id="F51" position="float" orientation="portrait"><label>Figures 370–375.</label><caption><p><italic><tp:taxon-name><tp:taxon-name-part taxon-name-part-type="genus">Euplectrus</tp:taxon-name-part></tp:taxon-name></italic> spp., females. <bold>370–372</bold> <italic><tp:taxon-name><tp:taxon-name-part taxon-name-part-type="genus">Euplectrus</tp:taxon-name-part> <tp:taxon-name-part taxon-name-part-type="species">johnheratyi</tp:taxon-name-part></tp:taxon-name></italic> (DHJPAR0028817): <bold>370</bold> head in frontal view <bold>371</bold> vertex <bold>372</bold> mesosoma in dorsal view; <bold>373–375</bold> <italic><tp:taxon-name><tp:taxon-name-part taxon-name-part-type="genus">Euplectrus</tp:taxon-name-part> <tp:taxon-name-part taxon-name-part-type="species">carlowae</tp:taxon-name-part></tp:taxon-name></italic> (paratype): <bold>373</bold> head in frontal view <bold>374</bold> vertex <bold>375</bold> mesosoma in dorsal view.</p></caption><graphic xmlns:xlink="http://www.w3.org/1999/xlink" xlink:href="zookeys-485-001-g051.jpg" position="float" orientation="portrait" xlink:type="simple" id="oo_39286.jpg"/></fig><fig id="F99" position="float" orientation="portrait"><label>Figures 763–768.</label><caption><p><italic><tp:taxon-name><tp:taxon-name-part taxon-name-part-type="genus">Euplectrus</tp:taxon-name-part></tp:taxon-name></italic> spp., propodeum, females: <bold>763</bold> <italic><tp:taxon-name><tp:taxon-name-part taxon-name-part-type="genus">Euplectrus</tp:taxon-name-part> <tp:taxon-name-part taxon-name-part-type="species">jimwhitfieldi</tp:taxon-name-part></tp:taxon-name></italic> (DHJPAR0042135) <bold>764</bold> <italic><tp:taxon-name><tp:taxon-name-part taxon-name-part-type="genus">Euplectrus</tp:taxon-name-part> <tp:taxon-name-part taxon-name-part-type="species">jjrodriguezae</tp:taxon-name-part></tp:taxon-name></italic> (94-SRNP-7129, no barcode) <bold>765</bold> <italic><tp:taxon-name><tp:taxon-name-part taxon-name-part-type="genus">Euplectrus</tp:taxon-name-part> <tp:taxon-name-part taxon-name-part-type="species">johnheratyi</tp:taxon-name-part></tp:taxon-name></italic> (DHJPAR0028817) <bold>766</bold> <italic><tp:taxon-name><tp:taxon-name-part taxon-name-part-type="genus">Euplectrus</tp:taxon-name-part> <tp:taxon-name-part taxon-name-part-type="species">johnlasallei</tp:taxon-name-part></tp:taxon-name></italic> (DHJPAR0028927) <bold>767</bold> <italic><tp:taxon-name><tp:taxon-name-part taxon-name-part-type="genus">Euplectrus</tp:taxon-name-part> <tp:taxon-name-part taxon-name-part-type="species">johnnoyesi</tp:taxon-name-part></tp:taxon-name></italic> (DHJPAR0028699) <bold>768</bold> <italic><tp:taxon-name><tp:taxon-name-part taxon-name-part-type="genus">Euplectrus</tp:taxon-name-part> <tp:taxon-name-part taxon-name-part-type="species">josefernandezi</tp:taxon-name-part></tp:taxon-name></italic> (DHJPAR0028908).</p></caption><graphic xmlns:xlink="http://www.w3.org/1999/xlink" xlink:href="zookeys-485-001-g099.jpg" position="float" orientation="portrait" xlink:type="simple" id="oo_39334.jpg"/></fig></tp:treatment-sec></tp:taxon-treatment>
