# Supplementary material for: Integrative taxonomy of New World Euplectrus Westwood (Hymenoptera, Eulophidae), with focus on 55 new species from Area de Conservación Guanacaste, northwestern Costa Rica
Source: Zookeys. 2015 Mar 10;(485):1–236. doi: 10.3897/zookeys.485.9124 (PMC4361813; doi:10.3897/zookeys.485.9124)
Supplement: XML Treatment for Euplectrus johnlasallei [file zookeys.485.9124-treatment35.xml]

<!DOCTYPE tp:taxon-treatment
  PUBLIC "-//TaxonX//DTD Taxonomic Treatment Publishing DTD v0 20100105//EN" "tax-treatment-NSO.dtd">
<tp:taxon-treatment xmlns:tp="http://www.plazi.org/taxpub"><tp:treatment-meta><kwd-group><label>Taxon classification</label><kwd><named-content content-type="kingdom">Animalia</named-content></kwd><kwd><named-content content-type="order">Hymenoptera</named-content></kwd><kwd><named-content content-type="family">Eulophidae</named-content></kwd></kwd-group><mixed-citation publication-type="journal"><person-group><name><surname>Hansson</surname><given-names>Christer</given-names></name><name><surname>Smith</surname><given-names>M. Alex</given-names></name><name><surname>Janzen</surname><given-names>Daniel H.</given-names></name><name><surname>Hallwachs</surname><given-names>Winnie</given-names></name></person-group><article-title>Integrative taxonomy of New World <italic><tp:taxon-name><tp:taxon-name-part taxon-name-part-type="genus">Euplectrus</tp:taxon-name-part></tp:taxon-name></italic> Westwood (<tp:taxon-name><tp:taxon-name-part taxon-name-part-type="order">Hymenoptera</tp:taxon-name-part></tp:taxon-name>, <tp:taxon-name><tp:taxon-name-part taxon-name-part-type="family">Eulophidae</tp:taxon-name-part></tp:taxon-name>), with focus on 55 new species from Area de Conservación Guanacaste, northwestern Costa Rica</article-title><source>Zookeys</source><day>10</day><month>3</month><year>2015</year><volume>2015</volume><issue>485</issue><fpage>1</fpage><lpage>236</lpage><pub-id pub-id-type="doi">10.3897/zookeys.485.9124</pub-id></mixed-citation></tp:treatment-meta><tp:nomenclature><tp:taxon-name>
                            <tp:taxon-name-part taxon-name-part-type="genus">Euplectrus</tp:taxon-name-part>
                            <tp:taxon-name-part taxon-name-part-type="species">johnlasallei</tp:taxon-name-part>
                            <object-id xmlns:xlink="http://www.w3.org/1999/xlink" content-type="zoobank" xlink:type="simple">http://zoobank.org/F2311B5C-3C46-4941-A249-0BCE2E909538</object-id>
                        </tp:taxon-name><tp:taxon-authority>Hansson</tp:taxon-authority><tp:taxon-status xmlns:xlink="http://www.w3.org/1999/xlink" xlink:type="simple">sp. n.</tp:taxon-status><xref ref-type="fig" rid="F9">Figures 31</xref><xref ref-type="fig" rid="F52">, 376–382</xref><xref ref-type="fig" rid="F53">, 387–389</xref><xref ref-type="fig" rid="F99">, 766</xref></tp:nomenclature><tp:treatment-sec sec-type="Material"><title>Material.</title><p>Holotype a female labeled “COSTA RICA: Guanacaste, ACG, Sector Pitilla, Colocho, 21.ii.2007, C. Moraga, ex <italic><tp:taxon-name><tp:taxon-name-part taxon-name-part-type="genus">Sericochroa</tp:taxon-name-part></tp:taxon-name></italic> Janzen01 eating <italic><tp:taxon-name><tp:taxon-name-part taxon-name-part-type="genus">Vochysia</tp:taxon-name-part> <tp:taxon-name-part taxon-name-part-type="species">guatemalensis</tp:taxon-name-part></tp:taxon-name></italic>, sibling of wasp DHJPAR0028927, 07-SRNP-31411” (BMNH). PARATYPES: 15♀ 2♂ with same label data as holotype (BMNH, CNC, INBio, MZLU, USNM).</p></tp:treatment-sec><tp:treatment-sec sec-type="Diagnosis"><title>Diagnosis.</title><p>Lower face medially yellowish-brown, pale area reaching to level of middle of toruli (Figs <xref ref-type="fig" rid="F52">377</xref>, <xref ref-type="fig" rid="F52">378</xref>); legs yellowish-brown (Fig. <xref ref-type="fig" rid="F52">376</xref>); propodeum with a wide median carina (Fig. <xref ref-type="fig" rid="F99">766</xref>); petiole 1.0× as long as wide; gaster dark brown, anterior ½ with a large yellowish-brown (female, Fig. <xref ref-type="fig" rid="F52">379</xref>) or white (male, Fig. <xref ref-type="fig" rid="F52">380</xref>) spot; male antenna with scape expanded and widest slightly above the middle, 2.2× as long as wide, narrow at base and apex (Fig. <xref ref-type="fig" rid="F52">382</xref>), sensory pores scattered all over outer lateral surface.</p></tp:treatment-sec><tp:treatment-sec sec-type="Description"><title>Description.</title><p><italic>Female</italic>. Length of body 2.2 mm. Antenna with scape and pedicel yellowish-brown, flagellomere 1 yellowish-brown, 2 dark brown dorsally and yellowish-brown ventrally, 3–6 dark brown (Fig. <xref ref-type="fig" rid="F52">381</xref>). Mandibles and palpi yellowish-white. Head black and shiny, lower face medially yellowish-brown, pale area reaching to level of middle of toruli, parts outside level of lateral margin of toruli and eyes black (Fig. <xref ref-type="fig" rid="F52">377</xref>). Frons close to eyes with one sparse row of setae (Fig. <xref ref-type="fig" rid="F53">387</xref>). Vertex smooth (Fig. <xref ref-type="fig" rid="F53">388</xref>). Occipital margin rounded (Fig. <xref ref-type="fig" rid="F53">388</xref>).</p><p>Mesosoma black and shiny (Fig. <xref ref-type="fig" rid="F52">376</xref>). Each sidelobe of mesoscutum with eight setae. Scutellum 0.9× as long as wide; with weak engraved reticulation (Fig. <xref ref-type="fig" rid="F53">389</xref>). Dorsellum along anterior margin with a groove, medially 0.3× as long as length of dorsellum (Fig. <xref ref-type="fig" rid="F99">766</xref>). Propodeum smooth (Fig. <xref ref-type="fig" rid="F99">766</xref>); anteromedially with a semicircular cup; propodeal callus with seven setae. Legs yellowish-brown (Fig. <xref ref-type="fig" rid="F52">376</xref>). Fore wing: <!--PageBreak-->costal cell with two irregular rows of setae on ventral surface, and margin with three setae close to marginal vein; with 17 admarginal setae, in one row.</p><p>Gaster in anterior ½ with a yellowish-brown spot and with lateral margins dark brown, posterior ½ dark brown (Fig. <xref ref-type="fig" rid="F52">379</xref>).</p><p>Ratios. HE/MS/WM = 1.9/1.0/1.2; POL/OOL/POO = 4.9/3.6/1.0; OOL/DO = 1.7; WE/WF/WH/HH = 1.0/3.0/5.2/4.0; WH/WT = 1.1; PM/ST = 1.5; TS1/TS2/LT/LT1/LT2/LT3/LT4 = 4.9/3.1/6.9/2.6/1.6/1.0/1.4; LP/WP = 1.0; MM/LG = 1.1.</p><p><italic>Male</italic>. Length of body 2.0 mm. Scape white, expanded and widest slightly above the middle (Figs <xref ref-type="fig" rid="F52">382</xref>), narrow at base and apex, sensory pores scattered all over outer lateral surface. Otherwise similar to female.</p><p>Ratio. LC/WS = 2.2.</p></tp:treatment-sec><tp:treatment-sec sec-type="Hosts and biology"><title>Hosts and biology.</title><p>Feeding on third instar larva of <italic><tp:taxon-name><tp:taxon-name-part taxon-name-part-type="genus">Sericochroa</tp:taxon-name-part></tp:taxon-name></italic> Janzen01 (<tp:taxon-name><tp:taxon-name-part taxon-name-part-type="family">Notodontidae</tp:taxon-name-part></tp:taxon-name>) feeding on <italic><tp:taxon-name><tp:taxon-name-part taxon-name-part-type="genus">Vochysia</tp:taxon-name-part> <tp:taxon-name-part taxon-name-part-type="species">guatemalensis</tp:taxon-name-part></tp:taxon-name></italic> (<tp:taxon-name><tp:taxon-name-part taxon-name-part-type="family">Vochysiaceae</tp:taxon-name-part></tp:taxon-name>), parasitoid cocoons stuck to dead larva and substrate.</p></tp:treatment-sec><tp:treatment-sec sec-type="Distribution"><title>Distribution.</title><p>Costa Rica (Guanacaste Province).</p></tp:treatment-sec><tp:treatment-sec sec-type="Etymology"><title>Etymology.</title><p>This species is named after John La Salle, in recognition of his contribution to the understanding of ACG <tp:taxon-name><tp:taxon-name-part taxon-name-part-type="order">Hymenoptera</tp:taxon-name-part></tp:taxon-name> taxonomy.</p></tp:treatment-sec><tp:treatment-sec><!--Section generated to contain objects referenced in tp:taxon-treatment.--><fig id="F9" position="float" orientation="portrait"><label>Figures 31–33.</label><caption><p><italic><tp:taxon-name><tp:taxon-name-part taxon-name-part-type="genus">Euplectrus</tp:taxon-name-part></tp:taxon-name></italic> spp.: <bold>31</bold> newly eclosed pupal remains of <italic><tp:taxon-name><tp:taxon-name-part taxon-name-part-type="genus">Euplectrus</tp:taxon-name-part> <tp:taxon-name-part taxon-name-part-type="species">johnlasallei</tp:taxon-name-part></tp:taxon-name></italic> that were below the cadaver of the caterpillar of <italic><tp:taxon-name><tp:taxon-name-part taxon-name-part-type="genus">Sericochroa</tp:taxon-name-part></tp:taxon-name></italic> Janzen01 (<tp:taxon-name><tp:taxon-name-part taxon-name-part-type="family">Notodontidae</tp:taxon-name-part></tp:taxon-name>) (07-SRNP-31411), which has been lifted off of them as they were stuck to the surface of the glass rearing bottle to which they were glued by the drying pupal liquids, with the cocoon silk at the sides and the cadaver as the roof of the pupal chamber <bold>32</bold> recently eclosed pupal remains of <italic><tp:taxon-name><tp:taxon-name-part taxon-name-part-type="genus">Euplectrus</tp:taxon-name-part> <tp:taxon-name-part taxon-name-part-type="species">fernandezi</tp:taxon-name-part></tp:taxon-name></italic> glued to the leaf below the cadaver of a last instar <italic><tp:taxon-name><tp:taxon-name-part taxon-name-part-type="genus">Euglyphis</tp:taxon-name-part> <tp:taxon-name-part taxon-name-part-type="species">jessiehillae</tp:taxon-name-part></tp:taxon-name></italic> (<tp:taxon-name><tp:taxon-name-part taxon-name-part-type="family">Lasiocampidae</tp:taxon-name-part></tp:taxon-name>) (06-SRNP-4798); the hairy caterpillar has been lifted off the pupae and this species of <italic><tp:taxon-name><tp:taxon-name-part taxon-name-part-type="genus">Euplectrus</tp:taxon-name-part></tp:taxon-name></italic> appears to not spin a silken cocoon as do all the other reared ACG <italic><tp:taxon-name><tp:taxon-name-part taxon-name-part-type="genus">Euplectrus</tp:taxon-name-part></tp:taxon-name></italic> <bold>33</bold> recently eclosed pupal remains of <italic><tp:taxon-name><tp:taxon-name-part taxon-name-part-type="genus">Euplectrus</tp:taxon-name-part> <tp:taxon-name-part taxon-name-part-type="species">fernandezi</tp:taxon-name-part></tp:taxon-name></italic> glued to the leaf, with no visible silk, beneath the hairy cadaver of a last instar <italic><tp:taxon-name><tp:taxon-name-part taxon-name-part-type="genus">Euglyphis</tp:taxon-name-part> <tp:taxon-name-part taxon-name-part-type="species">jessiehillae</tp:taxon-name-part></tp:taxon-name></italic> (<tp:taxon-name><tp:taxon-name-part taxon-name-part-type="family">Lasiocampidae</tp:taxon-name-part></tp:taxon-name>) (07-SRNP-2713).</p></caption><graphic xmlns:xlink="http://www.w3.org/1999/xlink" xlink:href="zookeys-485-001-g009.jpg" position="float" orientation="portrait" xlink:type="simple" id="oo_39244.jpg"/></fig><fig id="F52" position="float" orientation="portrait"><label>Figures 376–386.</label><caption><p><italic><tp:taxon-name><tp:taxon-name-part taxon-name-part-type="genus">Euplectrus</tp:taxon-name-part></tp:taxon-name></italic> spp. <bold>376–382</bold> <italic><tp:taxon-name><tp:taxon-name-part taxon-name-part-type="genus">Euplectrus</tp:taxon-name-part> <tp:taxon-name-part taxon-name-part-type="species">johnlasallei</tp:taxon-name-part></tp:taxon-name></italic> (DHJPAR0028927): <bold>376</bold> habitus in lateral view, female <bold>377</bold> head in frontal view, female <bold>378</bold> head in frontal view, male <bold>379</bold> gaster in dorsal view, female <bold>380</bold> gaster in dorsal view, male <bold>381</bold> antenna in lateral view, female <bold>382</bold> antenna in lateral view, male; <bold>383–386</bold> <italic><tp:taxon-name><tp:taxon-name-part taxon-name-part-type="genus">Euplectrus</tp:taxon-name-part> <tp:taxon-name-part taxon-name-part-type="species">hansoni</tp:taxon-name-part></tp:taxon-name></italic> (non-type), female: <bold>383</bold> habitus in lateral view <bold>384</bold> head in frontal view <bold>385</bold> gaster in dorsal view <bold>386</bold> antenna in lateral view.</p></caption><graphic xmlns:xlink="http://www.w3.org/1999/xlink" xlink:href="zookeys-485-001-g052.jpg" position="float" orientation="portrait" xlink:type="simple" id="oo_39287.jpg"/></fig><fig id="F53" position="float" orientation="portrait"><label>Figures 387–392.</label><caption><p><italic><tp:taxon-name><tp:taxon-name-part taxon-name-part-type="genus">Euplectrus</tp:taxon-name-part></tp:taxon-name></italic> spp., females. <bold>387–389</bold> <italic><tp:taxon-name><tp:taxon-name-part taxon-name-part-type="genus">Euplectrus</tp:taxon-name-part> <tp:taxon-name-part taxon-name-part-type="species">johnlasallei</tp:taxon-name-part></tp:taxon-name></italic> (DHJPAR0028927): <bold>387</bold> head in frontal view <bold>388</bold> vertex <bold>389</bold> mesosoma in dorsal view; <bold>390–392</bold> <italic><tp:taxon-name><tp:taxon-name-part taxon-name-part-type="genus">Euplectrus</tp:taxon-name-part> <tp:taxon-name-part taxon-name-part-type="species">hansoni</tp:taxon-name-part></tp:taxon-name></italic> (non-type, no codes): <bold>390</bold> head in frontal view <bold>391</bold> vertex <bold>392</bold> mesosoma in dorsal view.</p></caption><graphic xmlns:xlink="http://www.w3.org/1999/xlink" xlink:href="zookeys-485-001-g053.jpg" position="float" orientation="portrait" xlink:type="simple" id="oo_39288.jpg"/></fig><fig id="F99" position="float" orientation="portrait"><label>Figures 763–768.</label><caption><p><italic><tp:taxon-name><tp:taxon-name-part taxon-name-part-type="genus">Euplectrus</tp:taxon-name-part></tp:taxon-name></italic> spp., propodeum, females: <bold>763</bold> <italic><tp:taxon-name><tp:taxon-name-part taxon-name-part-type="genus">Euplectrus</tp:taxon-name-part> <tp:taxon-name-part taxon-name-part-type="species">jimwhitfieldi</tp:taxon-name-part></tp:taxon-name></italic> (DHJPAR0042135) <bold>764</bold> <italic><tp:taxon-name><tp:taxon-name-part taxon-name-part-type="genus">Euplectrus</tp:taxon-name-part> <tp:taxon-name-part taxon-name-part-type="species">jjrodriguezae</tp:taxon-name-part></tp:taxon-name></italic> (94-SRNP-7129, no barcode) <bold>765</bold> <italic><tp:taxon-name><tp:taxon-name-part taxon-name-part-type="genus">Euplectrus</tp:taxon-name-part> <tp:taxon-name-part taxon-name-part-type="species">johnheratyi</tp:taxon-name-part></tp:taxon-name></italic> (DHJPAR0028817) <bold>766</bold> <italic><tp:taxon-name><tp:taxon-name-part taxon-name-part-type="genus">Euplectrus</tp:taxon-name-part> <tp:taxon-name-part taxon-name-part-type="species">johnlasallei</tp:taxon-name-part></tp:taxon-name></italic> (DHJPAR0028927) <bold>767</bold> <italic><tp:taxon-name><tp:taxon-name-part taxon-name-part-type="genus">Euplectrus</tp:taxon-name-part> <tp:taxon-name-part taxon-name-part-type="species">johnnoyesi</tp:taxon-name-part></tp:taxon-name></italic> (DHJPAR0028699) <bold>768</bold> <italic><tp:taxon-name><tp:taxon-name-part taxon-name-part-type="genus">Euplectrus</tp:taxon-name-part> <tp:taxon-name-part taxon-name-part-type="species">josefernandezi</tp:taxon-name-part></tp:taxon-name></italic> (DHJPAR0028908).</p></caption><graphic xmlns:xlink="http://www.w3.org/1999/xlink" xlink:href="zookeys-485-001-g099.jpg" position="float" orientation="portrait" xlink:type="simple" id="oo_39334.jpg"/></fig></tp:treatment-sec></tp:taxon-treatment>
