# Supplementary material for: Integrative taxonomy of New World Euplectrus Westwood (Hymenoptera, Eulophidae), with focus on 55 new species from Area de Conservación Guanacaste, northwestern Costa Rica
Source: Zookeys. 2015 Mar 10;(485):1–236. doi: 10.3897/zookeys.485.9124 (PMC4361813; doi:10.3897/zookeys.485.9124)
Supplement: XML Treatment for Euplectrus johnnoyesi [file zookeys.485.9124-treatment36.xml]

<!DOCTYPE tp:taxon-treatment
  PUBLIC "-//TaxonX//DTD Taxonomic Treatment Publishing DTD v0 20100105//EN" "tax-treatment-NSO.dtd">
<tp:taxon-treatment xmlns:tp="http://www.plazi.org/taxpub"><tp:treatment-meta><kwd-group><label>Taxon classification</label><kwd><named-content content-type="kingdom">Animalia</named-content></kwd><kwd><named-content content-type="order">Hymenoptera</named-content></kwd><kwd><named-content content-type="family">Eulophidae</named-content></kwd></kwd-group><mixed-citation publication-type="journal"><person-group><name><surname>Hansson</surname><given-names>Christer</given-names></name><name><surname>Smith</surname><given-names>M. Alex</given-names></name><name><surname>Janzen</surname><given-names>Daniel H.</given-names></name><name><surname>Hallwachs</surname><given-names>Winnie</given-names></name></person-group><article-title>Integrative taxonomy of New World <italic><tp:taxon-name><tp:taxon-name-part taxon-name-part-type="genus">Euplectrus</tp:taxon-name-part></tp:taxon-name></italic> Westwood (<tp:taxon-name><tp:taxon-name-part taxon-name-part-type="order">Hymenoptera</tp:taxon-name-part></tp:taxon-name>, <tp:taxon-name><tp:taxon-name-part taxon-name-part-type="family">Eulophidae</tp:taxon-name-part></tp:taxon-name>), with focus on 55 new species from Area de Conservación Guanacaste, northwestern Costa Rica</article-title><source>Zookeys</source><day>10</day><month>3</month><year>2015</year><volume>2015</volume><issue>485</issue><fpage>1</fpage><lpage>236</lpage><pub-id pub-id-type="doi">10.3897/zookeys.485.9124</pub-id></mixed-citation></tp:treatment-meta><tp:nomenclature><tp:taxon-name>
                            <tp:taxon-name-part taxon-name-part-type="genus">Euplectrus</tp:taxon-name-part>
                            <tp:taxon-name-part taxon-name-part-type="species">johnnoyesi</tp:taxon-name-part>
                            <object-id xmlns:xlink="http://www.w3.org/1999/xlink" content-type="zoobank" xlink:type="simple">http://zoobank.org/F394049C-BBBE-48BD-8CF9-E94174A5FE4C</object-id>
                        </tp:taxon-name><tp:taxon-authority>Hansson</tp:taxon-authority><tp:taxon-status xmlns:xlink="http://www.w3.org/1999/xlink" xlink:type="simple">sp. n.</tp:taxon-status><xref ref-type="fig" rid="F5">Figures 17</xref><xref ref-type="fig" rid="F54">, 393–399</xref><xref ref-type="fig" rid="F55">, 404–406</xref><xref ref-type="fig" rid="F74">, 581</xref><xref ref-type="fig" rid="F99">, 767</xref><!--PageBreak--></tp:nomenclature><tp:treatment-sec sec-type="Material"><title>Material.</title><p>Holotype a female labeled “COSTA RICA: Alajuela, ACG, Sector Pitilla, Pasmompa, 1.xi.2007, P. Rios, ex <italic><tp:taxon-name><tp:taxon-name-part taxon-name-part-type="genus">Gonodonta</tp:taxon-name-part> <tp:taxon-name-part taxon-name-part-type="species">sinaldus</tp:taxon-name-part></tp:taxon-name></italic> eating <italic><tp:taxon-name><tp:taxon-name-part taxon-name-part-type="genus">Cissampelos</tp:taxon-name-part> <tp:taxon-name-part taxon-name-part-type="species">pareira</tp:taxon-name-part></tp:taxon-name></italic>, sibling of wasp DHJPAR0028699, 07-SRNP-33766” (BMNH). PARATYPES: 16♀ 10♂: COSTA RICA (ACG): <bold>Alajuela:</bold> Sector Pitilla, Pasmompa: 3♀ 1♂ with same label data as holotype (BMNH, INBio); 17.x.2006, P. Rios, ex <italic><tp:taxon-name><tp:taxon-name-part taxon-name-part-type="genus">Oraesia</tp:taxon-name-part> <tp:taxon-name-part taxon-name-part-type="species">serpens</tp:taxon-name-part></tp:taxon-name></italic> eating <italic><tp:taxon-name><tp:taxon-name-part taxon-name-part-type="genus">Cissampelos</tp:taxon-name-part> <tp:taxon-name-part taxon-name-part-type="species">pareira</tp:taxon-name-part></tp:taxon-name></italic>, sibling of wasp DHJPAR0028863, 06-SRNP-34907 (2♀ 1♂, in INBio); 18.x.2007, M. Rios, ex <italic><tp:taxon-name><tp:taxon-name-part taxon-name-part-type="genus">Gonodonta</tp:taxon-name-part> <tp:taxon-name-part taxon-name-part-type="species">sinaldus</tp:taxon-name-part></tp:taxon-name></italic> eating <italic><tp:taxon-name><tp:taxon-name-part taxon-name-part-type="genus">Cissampelos</tp:taxon-name-part> <tp:taxon-name-part taxon-name-part-type="species">pareira</tp:taxon-name-part></tp:taxon-name></italic>, sibling of wasp DHJPAR0028952, 07-SRNP-33589 (1♀ 1♂, in CNC); 11.vii.2008, M. Rios, ex <italic><tp:taxon-name><tp:taxon-name-part taxon-name-part-type="genus">Gonodonta</tp:taxon-name-part> <tp:taxon-name-part taxon-name-part-type="species">holosericea</tp:taxon-name-part></tp:taxon-name></italic> eating <italic><tp:taxon-name><tp:taxon-name-part taxon-name-part-type="genus">Cissampelos</tp:taxon-name-part> <tp:taxon-name-part taxon-name-part-type="species">pareira</tp:taxon-name-part></tp:taxon-name></italic>, sibling of wasp DHJPAR0031154, 08-SRNP-31542 (1♀, in INBio); Sector Pitilla, Coneja: 17.vii.2005, C. Moraga, ex <italic><tp:taxon-name><tp:taxon-name-part taxon-name-part-type="genus">Gonodonta</tp:taxon-name-part> <tp:taxon-name-part taxon-name-part-type="species">sicheas</tp:taxon-name-part></tp:taxon-name></italic> eating <italic><tp:taxon-name><tp:taxon-name-part taxon-name-part-type="genus">Cissampelos</tp:taxon-name-part> <tp:taxon-name-part taxon-name-part-type="species">pareira</tp:taxon-name-part></tp:taxon-name></italic>, sibling of wasp DHJPAR0028807, 05-SRNP-32687 (3♀ 1♂, in BMNH); 6.xi.2005, P. Rios, ex <italic><tp:taxon-name><tp:taxon-name-part taxon-name-part-type="genus">Gonodonta</tp:taxon-name-part> <tp:taxon-name-part taxon-name-part-type="species">holosericea</tp:taxon-name-part></tp:taxon-name></italic> eating <italic><tp:taxon-name><tp:taxon-name-part taxon-name-part-type="genus">Cissampelos</tp:taxon-name-part> <tp:taxon-name-part taxon-name-part-type="species">pareira</tp:taxon-name-part></tp:taxon-name></italic>, sibling of wasp DHJPAR0028834, 05-SRNP-34610 (1♀ 1♂, in MIUCR); 6.xi.2005, P. Rios, ex <italic><tp:taxon-name><tp:taxon-name-part taxon-name-part-type="genus">Gonodonta</tp:taxon-name-part> <tp:taxon-name-part taxon-name-part-type="species">holosericea</tp:taxon-name-part></tp:taxon-name></italic> on <italic><tp:taxon-name><tp:taxon-name-part taxon-name-part-type="genus">Cissampelos</tp:taxon-name-part> <tp:taxon-name-part taxon-name-part-type="species">pareira</tp:taxon-name-part></tp:taxon-name></italic>, sibling of wasp DHJPAR0028823, 05-SRNP-34616 (3♂, in BMNH, INBio); 11.x.2007, M. Rios, ex <italic><tp:taxon-name><tp:taxon-name-part taxon-name-part-type="genus">Gonodonta</tp:taxon-name-part> <tp:taxon-name-part taxon-name-part-type="species">sinaldus</tp:taxon-name-part></tp:taxon-name></italic> eating <italic><tp:taxon-name><tp:taxon-name-part taxon-name-part-type="genus">Cissampelos</tp:taxon-name-part> <tp:taxon-name-part taxon-name-part-type="species">pareira</tp:taxon-name-part></tp:taxon-name></italic>, sibling of wasp DHJPAR0028954, 07-SRNP-33516 (1♀ 1♂, in USNM); 1.xi.2006, M. Rios, ex <italic><tp:taxon-name><tp:taxon-name-part taxon-name-part-type="genus">Oraesia</tp:taxon-name-part> <tp:taxon-name-part taxon-name-part-type="species">serpens</tp:taxon-name-part></tp:taxon-name></italic> on <italic><tp:taxon-name><tp:taxon-name-part taxon-name-part-type="genus">Cissampelos</tp:taxon-name-part> <tp:taxon-name-part taxon-name-part-type="species">tropaeolifolia</tp:taxon-name-part></tp:taxon-name></italic>, sibling of wasp DHJPAR0028858, 06-SRNP-65085 (4♀ 1♂, in BMNH, INBio).</p></tp:treatment-sec><tp:treatment-sec sec-type="Diagnosis"><title>Diagnosis.</title><p>Lower face entirely yellowish-brown (female, Fig. <xref ref-type="fig" rid="F54">394</xref>) or white (male, Fig. <xref ref-type="fig" rid="F54">395</xref>), pale part not reaching hypostomal carina and with area close to mouth cavity dark (Fig. <xref ref-type="fig" rid="F74">581</xref>); fore coxa yellowish-white, remaining fore leg and mid and hind legs yellowish-brown (Fig. <xref ref-type="fig" rid="F54">393</xref>); petiole 1.0× as long as wide; gaster dark brown, anterior ½ yellowish-white (female, Fig. <xref ref-type="fig" rid="F54">396</xref>) or white (male, Fig. <xref ref-type="fig" rid="F54">397</xref>) with dark brown lateral margins; male antenna with scape slightly expanded and widest in the middle, 2.6× as long as wide (Fig. <xref ref-type="fig" rid="F54">399</xref>), flagellomeres 2–5 with a basal whorl of erect setae.</p></tp:treatment-sec><tp:treatment-sec sec-type="Description"><title>Description.</title><p><italic>Female</italic>. Length of body 2.3 mm. Antenna with scape yellowish-white, pedicel yellowish-brown, flagellomere 1 yellowish-brown, 2 pale brown, 3–6 dark brown (Fig. <xref ref-type="fig" rid="F54">398</xref>). Mandibles and palpi yellowish-white. Head black and shiny, entire lower face yellowish-brown with median part darker (Fig. <xref ref-type="fig" rid="F54">394</xref>). Frons close to eyes with two rows of setae (Fig. <xref ref-type="fig" rid="F55">404</xref>). Vertex smooth (Fig. <xref ref-type="fig" rid="F55">405</xref>). Occipital margin rounded (Fig. <xref ref-type="fig" rid="F55">405</xref>).</p><p>Mesosoma black and shiny (Fig. <xref ref-type="fig" rid="F54">393</xref>). Each sidelobe of mesoscutum with 20 setae. Scutellum 0.9× as long as wide; with very weak engraved reticulation (Fig. <xref ref-type="fig" rid="F55">406</xref>). Dorsellum along anterior margin with a very narrow groove (Fig. <xref ref-type="fig" rid="F99">767</xref>), medially 0.1× as long as length of dorsellum. Propodeum with very weak reticulation (Fig. <xref ref-type="fig" rid="F99">767</xref>); anteromedially with a semicircular cup that has posterior part strongly raised and is distinctly higher than anterior part; propodeal callus with eight setae. Legs (Fig. <xref ref-type="fig" rid="F54">393</xref>): fore coxa yellowish-white, remaining fore leg and mid and hind legs yellowish-brown. Fore wing: costal cell on ventral surface with two rows of setae in basal ⅔ and one row in apical ⅓, and margin with six setae close to marginal vein; with 16 admarginal setae, in one row.</p><p>Gaster dark brown, anterior ½ yellowish-white with dark brown lateral margins (Fig. <xref ref-type="fig" rid="F54">396</xref>).</p><p>Ratios. HE/MS/WM = 2.1/1.0/1.4; POL/OOL/POO = 4.9/2.9/1.0; OOL/DO = 1.4; WE/WF/WH/HH = 1.0/2.5/4.5/3.2; WH/WT = 1.1; PM/ST = 1.6; TS1/TS2/LT/LT1/LT2/LT3/LT4 = 4.0/2.4/6.4/2.0/1.4/1.0/1.8; LP/WP = 1.0; MM/LG = 0.9.</p><p><italic>Male</italic>. Length of body 1.8 mm. Scape slightly expanded and widest in the middle (Fig. <xref ref-type="fig" rid="F54">399</xref>), sensory pores confined to apicoventral ¾, sensory area pale as scape. Otherwise similar to female except flagellomeres 2–5 with a basal whorl of erect setae (Fig. <xref ref-type="fig" rid="F54">399</xref>); entire lower face white (Fig. <xref ref-type="fig" rid="F54">395</xref>); scutellum with posterior ¼ smooth; gaster shorter and with pale part white.</p><p>Ratios. LC/WS = 2.6; MM/LG = 1.2.</p></tp:treatment-sec><tp:treatment-sec sec-type="Hosts and biology"><title>Hosts and biology.</title><p>Feeding on various instars of <italic><tp:taxon-name><tp:taxon-name-part taxon-name-part-type="genus">Gonodonta</tp:taxon-name-part> <tp:taxon-name-part taxon-name-part-type="species">holosericea</tp:taxon-name-part></tp:taxon-name></italic>, <italic><tp:taxon-name><tp:taxon-name-part taxon-name-part-type="genus">Gonodonta</tp:taxon-name-part> <tp:taxon-name-part taxon-name-part-type="species">sicheas</tp:taxon-name-part></tp:taxon-name></italic>, <italic><tp:taxon-name><tp:taxon-name-part taxon-name-part-type="genus">Gonodonta</tp:taxon-name-part> <tp:taxon-name-part taxon-name-part-type="species">sinaldus</tp:taxon-name-part></tp:taxon-name></italic>, <italic><tp:taxon-name><tp:taxon-name-part taxon-name-part-type="genus">Oraesia</tp:taxon-name-part> <tp:taxon-name-part taxon-name-part-type="species">serpens</tp:taxon-name-part></tp:taxon-name></italic> (all are <tp:taxon-name><tp:taxon-name-part taxon-name-part-type="family">Erebidae</tp:taxon-name-part></tp:taxon-name>), feeding on <italic><tp:taxon-name><tp:taxon-name-part taxon-name-part-type="genus">Cissampelos</tp:taxon-name-part> <tp:taxon-name-part taxon-name-part-type="species">pareira</tp:taxon-name-part></tp:taxon-name></italic> and <italic><tp:taxon-name><tp:taxon-name-part taxon-name-part-type="genus">Cissampelos</tp:taxon-name-part> <tp:taxon-name-part taxon-name-part-type="species">tropaeolifolia</tp:taxon-name-part></tp:taxon-name></italic> (<tp:taxon-name><tp:taxon-name-part taxon-name-part-type="family">Menispermaceae</tp:taxon-name-part></tp:taxon-name>), parasitoid cocoons stuck to dead larva and substrate.</p></tp:treatment-sec><tp:treatment-sec sec-type="Distribution"><title>Distribution.</title><p>Costa Rica (Alajuela Province).</p></tp:treatment-sec><tp:treatment-sec sec-type="Etymology"><title>Etymology.</title><p>This species is named after John S. Noyes, in recognition of his contribution to the understanding of ACG <tp:taxon-name><tp:taxon-name-part taxon-name-part-type="order">Hymenoptera</tp:taxon-name-part></tp:taxon-name> taxonomy.</p></tp:treatment-sec><tp:treatment-sec sec-type="Remarks"><title>Remarks.</title><p><italic><tp:taxon-name><tp:taxon-name-part taxon-name-part-type="genus">Euplectrus</tp:taxon-name-part> <tp:taxon-name-part taxon-name-part-type="species">johnnoyesi</tp:taxon-name-part></tp:taxon-name></italic> is morphologically identical to <italic><tp:taxon-name><tp:taxon-name-part taxon-name-part-type="genus">Euplectrus</tp:taxon-name-part> <tp:taxon-name-part taxon-name-part-type="species">sydneycameronae</tp:taxon-name-part></tp:taxon-name></italic>, but differs in the barcode and biology. See remarks under <italic><tp:taxon-name><tp:taxon-name-part taxon-name-part-type="genus">Euplectrus</tp:taxon-name-part> <tp:taxon-name-part taxon-name-part-type="species">sydneycameronae</tp:taxon-name-part></tp:taxon-name></italic>.</p><!--PageBreak--></tp:treatment-sec><tp:treatment-sec><!--Section generated to contain objects referenced in tp:taxon-treatment.--><fig id="F5" position="float" orientation="portrait"><label>Figures 16–18.</label><caption><p><italic><tp:taxon-name><tp:taxon-name-part taxon-name-part-type="genus">Euplectrus</tp:taxon-name-part></tp:taxon-name></italic> spp.: <bold>16</bold> last instar <italic><tp:taxon-name><tp:taxon-name-part taxon-name-part-type="genus">Euplectrus</tp:taxon-name-part> <tp:taxon-name-part taxon-name-part-type="species">charlesmicheneri</tp:taxon-name-part></tp:taxon-name></italic> feeding on last instar <italic><tp:taxon-name><tp:taxon-name-part taxon-name-part-type="genus">Sicya</tp:taxon-name-part> <tp:taxon-name-part taxon-name-part-type="species">medangula</tp:taxon-name-part></tp:taxon-name></italic> (<tp:taxon-name><tp:taxon-name-part taxon-name-part-type="family">Geometridae</tp:taxon-name-part></tp:taxon-name>) (08-SRNP-35772) <bold>17</bold> last instar <italic><tp:taxon-name><tp:taxon-name-part taxon-name-part-type="genus">Euplectrus</tp:taxon-name-part> <tp:taxon-name-part taxon-name-part-type="species">johnnoyesi</tp:taxon-name-part></tp:taxon-name></italic> feeding on pen-penultimate instar <italic><tp:taxon-name><tp:taxon-name-part taxon-name-part-type="genus">Gonodonta</tp:taxon-name-part> <tp:taxon-name-part taxon-name-part-type="species">sinaldus</tp:taxon-name-part></tp:taxon-name></italic> (<tp:taxon-name><tp:taxon-name-part taxon-name-part-type="family">Erebidae</tp:taxon-name-part></tp:taxon-name>) (07-SRNP-33589) <bold>18</bold> last instar <italic><tp:taxon-name><tp:taxon-name-part taxon-name-part-type="genus">Euplectrus</tp:taxon-name-part> <tp:taxon-name-part taxon-name-part-type="species">magdae</tp:taxon-name-part></tp:taxon-name></italic> feeding on penultimate instar <italic><tp:taxon-name><tp:taxon-name-part taxon-name-part-type="genus">Pentobesa</tp:taxon-name-part></tp:taxon-name></italic> pinnaDHJ02 (<tp:taxon-name><tp:taxon-name-part taxon-name-part-type="family">Notodontidae</tp:taxon-name-part></tp:taxon-name>) (05-SRNP-19353).</p></caption><graphic xmlns:xlink="http://www.w3.org/1999/xlink" xlink:href="zookeys-485-001-g005.jpg" position="float" orientation="portrait" xlink:type="simple" id="oo_39240.jpg"/></fig><fig id="F54" position="float" orientation="portrait"><label>Figures 393–403.</label><caption><p><italic><tp:taxon-name><tp:taxon-name-part taxon-name-part-type="genus">Euplectrus</tp:taxon-name-part></tp:taxon-name></italic> spp. <bold>393–399</bold> <italic><tp:taxon-name><tp:taxon-name-part taxon-name-part-type="genus">Euplectrus</tp:taxon-name-part> <tp:taxon-name-part taxon-name-part-type="species">johnnoyesi</tp:taxon-name-part></tp:taxon-name></italic> (DHJPAR0028699): <bold>393</bold> habitus in lateral view, female <bold>394</bold> head in frontal view, female <bold>395</bold> head in frontal view, male <bold>396</bold> gaster in dorsal view, female <bold>397</bold> gaster in dorsal view, male <bold>398</bold> antenna in lateral view, female <bold>399</bold> antenna in lateral view, male; <bold>400–403</bold> <italic><tp:taxon-name><tp:taxon-name-part taxon-name-part-type="genus">Euplectrus</tp:taxon-name-part> <tp:taxon-name-part taxon-name-part-type="species">ireneae</tp:taxon-name-part></tp:taxon-name></italic> (paratype), female: <bold>400</bold> habitus in lateral view <bold>401</bold> head in frontal view <bold>402</bold> gaster in dorsal view <bold>403</bold> antenna in lateral view.</p></caption><graphic xmlns:xlink="http://www.w3.org/1999/xlink" xlink:href="zookeys-485-001-g054.jpg" position="float" orientation="portrait" xlink:type="simple" id="oo_39289.jpg"/></fig><fig id="F55" position="float" orientation="portrait"><label>Figures 404–409.</label><caption><p><italic><tp:taxon-name><tp:taxon-name-part taxon-name-part-type="genus">Euplectrus</tp:taxon-name-part></tp:taxon-name></italic> spp., females. <bold>404–406</bold> <italic><tp:taxon-name><tp:taxon-name-part taxon-name-part-type="genus">Euplectrus</tp:taxon-name-part> <tp:taxon-name-part taxon-name-part-type="species">johnnoyesi</tp:taxon-name-part></tp:taxon-name></italic> (DHJPAR0028699): <bold>404</bold> head in frontal view <bold>405</bold> vertex <bold>406</bold> mesosoma in dorsal view; <bold>407–409</bold> <italic><tp:taxon-name><tp:taxon-name-part taxon-name-part-type="genus">Euplectrus</tp:taxon-name-part> <tp:taxon-name-part taxon-name-part-type="species">ireneae</tp:taxon-name-part></tp:taxon-name></italic> (95-SRNP-6049, no barcode): <bold>407</bold> head in frontal view <bold>408</bold> vertex <bold>409</bold> mesosoma in dorsal view.</p></caption><graphic xmlns:xlink="http://www.w3.org/1999/xlink" xlink:href="zookeys-485-001-g055.jpg" position="float" orientation="portrait" xlink:type="simple" id="oo_39290.jpg"/></fig><fig id="F74" position="float" orientation="portrait"><label>Figures 572–582.</label><caption><p><italic><tp:taxon-name><tp:taxon-name-part taxon-name-part-type="genus">Euplectrus</tp:taxon-name-part></tp:taxon-name></italic> spp. <bold>572–578</bold> <italic><tp:taxon-name><tp:taxon-name-part taxon-name-part-type="genus">Euplectrus</tp:taxon-name-part> <tp:taxon-name-part taxon-name-part-type="species">victoriapookae</tp:taxon-name-part></tp:taxon-name></italic> (DHJPAR0028836): <bold>572</bold> habitus in lateral view, female <bold>573</bold> head in frontal view, female <bold>574</bold> head in frontal view, male <bold>575</bold> gaster in dorsal view, female <bold>576</bold> gaster in dorsal view, male <bold>577</bold> antenna in lateral view, female <bold>578</bold> antenna in lateral view, male <bold>579–580</bold> <italic><tp:taxon-name><tp:taxon-name-part taxon-name-part-type="genus">Euplectrus</tp:taxon-name-part> <tp:taxon-name-part taxon-name-part-type="species">ronnai</tp:taxon-name-part></tp:taxon-name></italic>, antennae <bold>579</bold> female paralectotype <bold>580</bold> male lectotype; <bold>581–582</bold> head in lateral view, females <bold>581</bold> <italic><tp:taxon-name><tp:taxon-name-part taxon-name-part-type="genus">Euplectrus</tp:taxon-name-part> <tp:taxon-name-part taxon-name-part-type="species">johnnoyesi</tp:taxon-name-part></tp:taxon-name></italic> <bold>582</bold> <italic><tp:taxon-name><tp:taxon-name-part taxon-name-part-type="genus">Euplectrus</tp:taxon-name-part> <tp:taxon-name-part taxon-name-part-type="species">paulheberti</tp:taxon-name-part></tp:taxon-name></italic>.</p></caption><graphic xmlns:xlink="http://www.w3.org/1999/xlink" xlink:href="zookeys-485-001-g074.jpg" position="float" orientation="portrait" xlink:type="simple" id="oo_39309.jpg"/></fig><fig id="F99" position="float" orientation="portrait"><label>Figures 763–768.</label><caption><p><italic><tp:taxon-name><tp:taxon-name-part taxon-name-part-type="genus">Euplectrus</tp:taxon-name-part></tp:taxon-name></italic> spp., propodeum, females: <bold>763</bold> <italic><tp:taxon-name><tp:taxon-name-part taxon-name-part-type="genus">Euplectrus</tp:taxon-name-part> <tp:taxon-name-part taxon-name-part-type="species">jimwhitfieldi</tp:taxon-name-part></tp:taxon-name></italic> (DHJPAR0042135) <bold>764</bold> <italic><tp:taxon-name><tp:taxon-name-part taxon-name-part-type="genus">Euplectrus</tp:taxon-name-part> <tp:taxon-name-part taxon-name-part-type="species">jjrodriguezae</tp:taxon-name-part></tp:taxon-name></italic> (94-SRNP-7129, no barcode) <bold>765</bold> <italic><tp:taxon-name><tp:taxon-name-part taxon-name-part-type="genus">Euplectrus</tp:taxon-name-part> <tp:taxon-name-part taxon-name-part-type="species">johnheratyi</tp:taxon-name-part></tp:taxon-name></italic> (DHJPAR0028817) <bold>766</bold> <italic><tp:taxon-name><tp:taxon-name-part taxon-name-part-type="genus">Euplectrus</tp:taxon-name-part> <tp:taxon-name-part taxon-name-part-type="species">johnlasallei</tp:taxon-name-part></tp:taxon-name></italic> (DHJPAR0028927) <bold>767</bold> <italic><tp:taxon-name><tp:taxon-name-part taxon-name-part-type="genus">Euplectrus</tp:taxon-name-part> <tp:taxon-name-part taxon-name-part-type="species">johnnoyesi</tp:taxon-name-part></tp:taxon-name></italic> (DHJPAR0028699) <bold>768</bold> <italic><tp:taxon-name><tp:taxon-name-part taxon-name-part-type="genus">Euplectrus</tp:taxon-name-part> <tp:taxon-name-part taxon-name-part-type="species">josefernandezi</tp:taxon-name-part></tp:taxon-name></italic> (DHJPAR0028908).</p></caption><graphic xmlns:xlink="http://www.w3.org/1999/xlink" xlink:href="zookeys-485-001-g099.jpg" position="float" orientation="portrait" xlink:type="simple" id="oo_39334.jpg"/></fig></tp:treatment-sec></tp:taxon-treatment>
