# Supplementary material for: Integrative taxonomy of New World Euplectrus Westwood (Hymenoptera, Eulophidae), with focus on 55 new species from Area de Conservación Guanacaste, northwestern Costa Rica
Source: Zookeys. 2015 Mar 10;(485):1–236. doi: 10.3897/zookeys.485.9124 (PMC4361813; doi:10.3897/zookeys.485.9124)
Supplement: XML Treatment for Euplectrus josefernandezi [file zookeys.485.9124-treatment37.xml]

<!DOCTYPE tp:taxon-treatment
  PUBLIC "-//TaxonX//DTD Taxonomic Treatment Publishing DTD v0 20100105//EN" "tax-treatment-NSO.dtd">
<tp:taxon-treatment xmlns:tp="http://www.plazi.org/taxpub"><tp:treatment-meta><kwd-group><label>Taxon classification</label><kwd><named-content content-type="kingdom">Animalia</named-content></kwd><kwd><named-content content-type="order">Hymenoptera</named-content></kwd><kwd><named-content content-type="family">Eulophidae</named-content></kwd></kwd-group><mixed-citation publication-type="journal"><person-group><name><surname>Hansson</surname><given-names>Christer</given-names></name><name><surname>Smith</surname><given-names>M. Alex</given-names></name><name><surname>Janzen</surname><given-names>Daniel H.</given-names></name><name><surname>Hallwachs</surname><given-names>Winnie</given-names></name></person-group><article-title>Integrative taxonomy of New World <italic><tp:taxon-name><tp:taxon-name-part taxon-name-part-type="genus">Euplectrus</tp:taxon-name-part></tp:taxon-name></italic> Westwood (<tp:taxon-name><tp:taxon-name-part taxon-name-part-type="order">Hymenoptera</tp:taxon-name-part></tp:taxon-name>, <tp:taxon-name><tp:taxon-name-part taxon-name-part-type="family">Eulophidae</tp:taxon-name-part></tp:taxon-name>), with focus on 55 new species from Area de Conservación Guanacaste, northwestern Costa Rica</article-title><source>Zookeys</source><day>10</day><month>3</month><year>2015</year><volume>2015</volume><issue>485</issue><fpage>1</fpage><lpage>236</lpage><pub-id pub-id-type="doi">10.3897/zookeys.485.9124</pub-id></mixed-citation></tp:treatment-meta><tp:nomenclature><tp:taxon-name>
                            <tp:taxon-name-part taxon-name-part-type="genus">Euplectrus</tp:taxon-name-part>
                            <tp:taxon-name-part taxon-name-part-type="species">josefernandezi</tp:taxon-name-part>
                            <object-id xmlns:xlink="http://www.w3.org/1999/xlink" content-type="zoobank" xlink:type="simple">http://zoobank.org/6FC88B1B-97C2-4179-968A-AB9F66B2CAC0</object-id>
                        </tp:taxon-name><tp:taxon-authority>Hansson</tp:taxon-authority><tp:taxon-status xmlns:xlink="http://www.w3.org/1999/xlink" xlink:type="simple">sp. n.</tp:taxon-status><xref ref-type="fig" rid="F9">Figures 32–33</xref><xref ref-type="fig" rid="F56">, 410–416</xref><xref ref-type="fig" rid="F57">, 421–423</xref><xref ref-type="fig" rid="F99">, 768</xref></tp:nomenclature><tp:treatment-sec sec-type="Material"><title>Material.</title><p>Holotype a female labeled “COSTA RICA: Guanacaste, ACG, Sector San Cristobal, Quebrada Cementerio, 18.vi.2007, G. Sihezar, ex <italic><tp:taxon-name><tp:taxon-name-part taxon-name-part-type="genus">Euglyphis</tp:taxon-name-part> <tp:taxon-name-part taxon-name-part-type="species">jessiehillae</tp:taxon-name-part></tp:taxon-name></italic> eating <italic><tp:taxon-name><tp:taxon-name-part taxon-name-part-type="genus">Nectandra</tp:taxon-name-part> <tp:taxon-name-part taxon-name-part-type="species">hihua</tp:taxon-name-part></tp:taxon-name></italic>, sibling of wasp DHJPAR0028908, 07-SRNP-2713” (BMNH). PARATYPES: 83♀ 7♂: COSTA RICA (ACG): <bold>Guanacaste:</bold> Sector San Cristobal: 42♀ 5♂ with same label data as holotype (BMNH, CNC, INBio, MZLU, MIUCR, USNM); Sendero Pinyal, 17.vi.2006, O. Espinoza, ex <italic><tp:taxon-name><tp:taxon-name-part taxon-name-part-type="genus">Euglyphis</tp:taxon-name-part> <tp:taxon-name-part taxon-name-part-type="species">jessiehillae</tp:taxon-name-part></tp:taxon-name></italic> eating <italic><tp:taxon-name><tp:taxon-name-part taxon-name-part-type="genus">Nectandra</tp:taxon-name-part> <tp:taxon-name-part taxon-name-part-type="species">hihua</tp:taxon-name-part></tp:taxon-name></italic>, sibling of wasp DHJPAR0028874, 06-SRNP-4798 (41♀ 2♂, in BMNH, CNC, INBio, MIUCR, USNM).</p></tp:treatment-sec><tp:treatment-sec sec-type="Diagnosis"><title>Diagnosis.</title><p>Lower face medially very dark reddish-brown - almost black (female, Fig. <xref ref-type="fig" rid="F56">411</xref>), or yellowish-brown (male, Fig. <xref ref-type="fig" rid="F56">412</xref>), pale area reaching to level of middle of toruli; legs yellowish-brown to yellowish-white (Fig. <xref ref-type="fig" rid="F56">410</xref>); petiole 1.0× as long as wide; female gaster dark brown, anterior ½ with a narrow pale brown spot (Fig. <xref ref-type="fig" rid="F56">413</xref>), in male with pale spot wider, with dark brown lateral margins (Fig. <xref ref-type="fig" rid="F56">414</xref>); male antenna with scape slightly expanded and widest in the middle, 3.5× as long as wide (Fig. <xref ref-type="fig" rid="F56">416</xref>).</p></tp:treatment-sec><tp:treatment-sec sec-type="Description"><title>Description.</title><p><italic>Female</italic>. Length of body 2.1 mm. Antenna with scape and pedicel yellowish-brown, flagellomere 1 pale brown, 2–6 dark brown (Fig. <xref ref-type="fig" rid="F56">415</xref>). Mandibles and palpi yellowish-white. Head black and shiny, lower face medially very dark reddish-brown - almost black, parts between pale area and eyes black (Fig. <xref ref-type="fig" rid="F56">411</xref>). Frons close to eyes with one row of setae (Fig. <xref ref-type="fig" rid="F57">421</xref>). Vertex smooth (Fig. <xref ref-type="fig" rid="F57">422</xref>). Occipital margin with a carina (Fig. <xref ref-type="fig" rid="F57">422</xref>).</p><p>Mesosoma black and shiny (Fig. <xref ref-type="fig" rid="F56">410</xref>). Each sidelobe of mesoscutum with eight setae. Scutellum 1.0× as long as wide; with weak engraved reticulation (Fig. <xref ref-type="fig" rid="F57">423</xref>). Dorsellum along anterior margin with a narrow groove that is divided by longitudinal carinae (Fig. <xref ref-type="fig" rid="F99">768</xref>), groove medially 0.3× as long as length of dorsellum. Propodeum with very weak reticulation (Fig. <xref ref-type="fig" rid="F99">768</xref>); anteromedially with a triangular cup that has posterior part strongly raised and distinctly higher than anterior part; propodeal callus with nine setae. Legs yellowish-brown (Fig. <xref ref-type="fig" rid="F56">410</xref>). Fore wing: costal cell with one complete row of setae on ventral surface, and margin with three setae close to marginal vein; with 15 admarginal setae, in one row.</p><p>Gaster dark brown, anterior ½ with a narrow yellowish-brown spot (Fig. <xref ref-type="fig" rid="F56">413</xref>).</p><p>Ratios. HE/MS/WM = 1.8/1.0/1.2; POL/OOL/POO = 3.6/2.4/1.0; OOL/DO = 1.3; WE/WF/WH/HH = 1.0/3.0/5.1/3.6; WH/WT = 1.2; PM/ST = 1.4; TS1/TS2/LT/LT1/LT2/LT3/LT4 = 4.5/2.8/6.8/2.8/1.5/1.0/1.5; LP/WP = 1.0; MM/LG = 1.1.</p><p><italic>Male</italic>. Length of body 1.8 mm. Scape slightly expanded and widest in the middle (Fig. <xref ref-type="fig" rid="F56">416</xref>), sensory pores confined to apicoventral ¾, sensory area pale as scape. Otherwise similar to female except lower face with median part yellowish-brown (Fig. <xref ref-type="fig" rid="F56">412</xref>); fore and mid legs yellowish-white; gaster with pale spot wider, reaching to dark brown lateral margins (Fig. <xref ref-type="fig" rid="F56">414</xref>), and shorter.</p><p>Ratios. LC/WS = 3.5; MM/LG = 1.2.</p><!--PageBreak--></tp:treatment-sec><tp:treatment-sec sec-type="Hosts and biology"><title>Hosts and biology.</title><p>Feeding on penultimate instar larva of <italic><tp:taxon-name><tp:taxon-name-part taxon-name-part-type="genus">Euglyphis</tp:taxon-name-part> <tp:taxon-name-part taxon-name-part-type="species">jessiehillae</tp:taxon-name-part></tp:taxon-name></italic> (<tp:taxon-name><tp:taxon-name-part taxon-name-part-type="family">Lasiocampidae</tp:taxon-name-part></tp:taxon-name>) feeding on <italic><tp:taxon-name><tp:taxon-name-part taxon-name-part-type="genus">Nectandra</tp:taxon-name-part> <tp:taxon-name-part taxon-name-part-type="species">hihua</tp:taxon-name-part></tp:taxon-name></italic> (<tp:taxon-name><tp:taxon-name-part taxon-name-part-type="family">Lauraceae</tp:taxon-name-part></tp:taxon-name>), parasitoid cocoons stuck to leaf substrate.</p></tp:treatment-sec><tp:treatment-sec sec-type="Distribution"><title>Distribution.</title><p>Costa Rica (Guanacaste Province).</p></tp:treatment-sec><tp:treatment-sec sec-type="Etymology"><title>Etymology.</title><p>This species is named after Jose Fernandez-Triana, in recognition of his contribution to the understanding of ACG <tp:taxon-name><tp:taxon-name-part taxon-name-part-type="order">Hymenoptera</tp:taxon-name-part></tp:taxon-name> taxonomy.</p></tp:treatment-sec><tp:treatment-sec><!--Section generated to contain objects referenced in tp:taxon-treatment.--><fig id="F9" position="float" orientation="portrait"><label>Figures 31–33.</label><caption><p><italic><tp:taxon-name><tp:taxon-name-part taxon-name-part-type="genus">Euplectrus</tp:taxon-name-part></tp:taxon-name></italic> spp.: <bold>31</bold> newly eclosed pupal remains of <italic><tp:taxon-name><tp:taxon-name-part taxon-name-part-type="genus">Euplectrus</tp:taxon-name-part> <tp:taxon-name-part taxon-name-part-type="species">johnlasallei</tp:taxon-name-part></tp:taxon-name></italic> that were below the cadaver of the caterpillar of <italic><tp:taxon-name><tp:taxon-name-part taxon-name-part-type="genus">Sericochroa</tp:taxon-name-part></tp:taxon-name></italic> Janzen01 (<tp:taxon-name><tp:taxon-name-part taxon-name-part-type="family">Notodontidae</tp:taxon-name-part></tp:taxon-name>) (07-SRNP-31411), which has been lifted off of them as they were stuck to the surface of the glass rearing bottle to which they were glued by the drying pupal liquids, with the cocoon silk at the sides and the cadaver as the roof of the pupal chamber <bold>32</bold> recently eclosed pupal remains of <italic><tp:taxon-name><tp:taxon-name-part taxon-name-part-type="genus">Euplectrus</tp:taxon-name-part> <tp:taxon-name-part taxon-name-part-type="species">fernandezi</tp:taxon-name-part></tp:taxon-name></italic> glued to the leaf below the cadaver of a last instar <italic><tp:taxon-name><tp:taxon-name-part taxon-name-part-type="genus">Euglyphis</tp:taxon-name-part> <tp:taxon-name-part taxon-name-part-type="species">jessiehillae</tp:taxon-name-part></tp:taxon-name></italic> (<tp:taxon-name><tp:taxon-name-part taxon-name-part-type="family">Lasiocampidae</tp:taxon-name-part></tp:taxon-name>) (06-SRNP-4798); the hairy caterpillar has been lifted off the pupae and this species of <italic><tp:taxon-name><tp:taxon-name-part taxon-name-part-type="genus">Euplectrus</tp:taxon-name-part></tp:taxon-name></italic> appears to not spin a silken cocoon as do all the other reared ACG <italic><tp:taxon-name><tp:taxon-name-part taxon-name-part-type="genus">Euplectrus</tp:taxon-name-part></tp:taxon-name></italic> <bold>33</bold> recently eclosed pupal remains of <italic><tp:taxon-name><tp:taxon-name-part taxon-name-part-type="genus">Euplectrus</tp:taxon-name-part> <tp:taxon-name-part taxon-name-part-type="species">fernandezi</tp:taxon-name-part></tp:taxon-name></italic> glued to the leaf, with no visible silk, beneath the hairy cadaver of a last instar <italic><tp:taxon-name><tp:taxon-name-part taxon-name-part-type="genus">Euglyphis</tp:taxon-name-part> <tp:taxon-name-part taxon-name-part-type="species">jessiehillae</tp:taxon-name-part></tp:taxon-name></italic> (<tp:taxon-name><tp:taxon-name-part taxon-name-part-type="family">Lasiocampidae</tp:taxon-name-part></tp:taxon-name>) (07-SRNP-2713).</p></caption><graphic xmlns:xlink="http://www.w3.org/1999/xlink" xlink:href="zookeys-485-001-g009.jpg" position="float" orientation="portrait" xlink:type="simple" id="oo_39244.jpg"/></fig><fig id="F56" position="float" orientation="portrait"><label>Figures 410–420.</label><caption><p><italic><tp:taxon-name><tp:taxon-name-part taxon-name-part-type="genus">Euplectrus</tp:taxon-name-part></tp:taxon-name></italic> spp. <bold>410–416</bold> <italic><tp:taxon-name><tp:taxon-name-part taxon-name-part-type="genus">Euplectrus</tp:taxon-name-part> <tp:taxon-name-part taxon-name-part-type="species">josefernandezi</tp:taxon-name-part></tp:taxon-name></italic> (DHJPAR0028908): <bold>410</bold> habitus in lateral view, female <bold>411</bold> head in frontal view, female <bold>412</bold> head in frontal view, male <bold>413</bold> gaster in dorsal view, female <bold>414</bold> gaster in dorsal view, male <bold>415</bold> antenna in lateral view, female <bold>416</bold> antenna in lateral view, male <bold>417–420</bold> <italic><tp:taxon-name><tp:taxon-name-part taxon-name-part-type="genus">Euplectrus</tp:taxon-name-part> <tp:taxon-name-part taxon-name-part-type="species">orias</tp:taxon-name-part></tp:taxon-name></italic> (paratype), female: <bold>417</bold> habitus in lateral view <bold>418</bold> head in frontal view <bold>419</bold> gaster in dorsal view <bold>420</bold> antenna in lateral view.</p></caption><graphic xmlns:xlink="http://www.w3.org/1999/xlink" xlink:href="zookeys-485-001-g056.jpg" position="float" orientation="portrait" xlink:type="simple" id="oo_39291.jpg"/></fig><fig id="F57" position="float" orientation="portrait"><label>Figures 421–427.</label><caption><p><italic><tp:taxon-name><tp:taxon-name-part taxon-name-part-type="genus">Euplectrus</tp:taxon-name-part></tp:taxon-name></italic> spp. <bold>421–423</bold> <italic><tp:taxon-name><tp:taxon-name-part taxon-name-part-type="genus">Euplectrus</tp:taxon-name-part> <tp:taxon-name-part taxon-name-part-type="species">josefernandezi</tp:taxon-name-part></tp:taxon-name></italic> (DHJPAR0028908): <bold>421</bold> head in frontal view <bold>422</bold> vertex <bold>423</bold> mesosoma in dorsal view; <bold>424–425</bold> hind tarsus in lateral view, females <bold>424</bold> <italic><tp:taxon-name><tp:taxon-name-part taxon-name-part-type="genus">Euplectrus</tp:taxon-name-part> <tp:taxon-name-part taxon-name-part-type="species">garygibsoni</tp:taxon-name-part></tp:taxon-name></italic> (DHJPAR0042124) <bold>425</bold> <italic><tp:taxon-name><tp:taxon-name-part taxon-name-part-type="genus">Euplectrus</tp:taxon-name-part> <tp:taxon-name-part taxon-name-part-type="species">eowilsoni</tp:taxon-name-part></tp:taxon-name></italic> (DHJPAR0028932) <bold>426-427</bold> scape in ventral view, males <bold>426</bold> <italic><tp:taxon-name><tp:taxon-name-part taxon-name-part-type="genus">Euplectrus</tp:taxon-name-part> <tp:taxon-name-part taxon-name-part-type="species">ivonae</tp:taxon-name-part></tp:taxon-name></italic> <bold>427</bold> <italic><tp:taxon-name><tp:taxon-name-part taxon-name-part-type="genus">Euplectrus</tp:taxon-name-part> <tp:taxon-name-part taxon-name-part-type="species">andybennetti</tp:taxon-name-part></tp:taxon-name></italic>.</p></caption><graphic xmlns:xlink="http://www.w3.org/1999/xlink" xlink:href="zookeys-485-001-g057.jpg" position="float" orientation="portrait" xlink:type="simple" id="oo_39292.jpg"/></fig><fig id="F99" position="float" orientation="portrait"><label>Figures 763–768.</label><caption><p><italic><tp:taxon-name><tp:taxon-name-part taxon-name-part-type="genus">Euplectrus</tp:taxon-name-part></tp:taxon-name></italic> spp., propodeum, females: <bold>763</bold> <italic><tp:taxon-name><tp:taxon-name-part taxon-name-part-type="genus">Euplectrus</tp:taxon-name-part> <tp:taxon-name-part taxon-name-part-type="species">jimwhitfieldi</tp:taxon-name-part></tp:taxon-name></italic> (DHJPAR0042135) <bold>764</bold> <italic><tp:taxon-name><tp:taxon-name-part taxon-name-part-type="genus">Euplectrus</tp:taxon-name-part> <tp:taxon-name-part taxon-name-part-type="species">jjrodriguezae</tp:taxon-name-part></tp:taxon-name></italic> (94-SRNP-7129, no barcode) <bold>765</bold> <italic><tp:taxon-name><tp:taxon-name-part taxon-name-part-type="genus">Euplectrus</tp:taxon-name-part> <tp:taxon-name-part taxon-name-part-type="species">johnheratyi</tp:taxon-name-part></tp:taxon-name></italic> (DHJPAR0028817) <bold>766</bold> <italic><tp:taxon-name><tp:taxon-name-part taxon-name-part-type="genus">Euplectrus</tp:taxon-name-part> <tp:taxon-name-part taxon-name-part-type="species">johnlasallei</tp:taxon-name-part></tp:taxon-name></italic> (DHJPAR0028927) <bold>767</bold> <italic><tp:taxon-name><tp:taxon-name-part taxon-name-part-type="genus">Euplectrus</tp:taxon-name-part> <tp:taxon-name-part taxon-name-part-type="species">johnnoyesi</tp:taxon-name-part></tp:taxon-name></italic> (DHJPAR0028699) <bold>768</bold> <italic><tp:taxon-name><tp:taxon-name-part taxon-name-part-type="genus">Euplectrus</tp:taxon-name-part> <tp:taxon-name-part taxon-name-part-type="species">josefernandezi</tp:taxon-name-part></tp:taxon-name></italic> (DHJPAR0028908).</p></caption><graphic xmlns:xlink="http://www.w3.org/1999/xlink" xlink:href="zookeys-485-001-g099.jpg" position="float" orientation="portrait" xlink:type="simple" id="oo_39334.jpg"/></fig></tp:treatment-sec></tp:taxon-treatment>
