# Supplementary material for: Integrative taxonomy of New World Euplectrus Westwood (Hymenoptera, Eulophidae), with focus on 55 new species from Area de Conservación Guanacaste, northwestern Costa Rica
Source: Zookeys. 2015 Mar 10;(485):1–236. doi: 10.3897/zookeys.485.9124 (PMC4361813; doi:10.3897/zookeys.485.9124)
Supplement: XML Treatment for Euplectrus lubomirmasneri [file zookeys.485.9124-treatment38.xml]

<!DOCTYPE tp:taxon-treatment
  PUBLIC "-//TaxonX//DTD Taxonomic Treatment Publishing DTD v0 20100105//EN" "tax-treatment-NSO.dtd">
<tp:taxon-treatment xmlns:tp="http://www.plazi.org/taxpub"><tp:treatment-meta><kwd-group><label>Taxon classification</label><kwd><named-content content-type="kingdom">Animalia</named-content></kwd><kwd><named-content content-type="order">Hymenoptera</named-content></kwd><kwd><named-content content-type="family">Eulophidae</named-content></kwd></kwd-group><mixed-citation publication-type="journal"><person-group><name><surname>Hansson</surname><given-names>Christer</given-names></name><name><surname>Smith</surname><given-names>M. Alex</given-names></name><name><surname>Janzen</surname><given-names>Daniel H.</given-names></name><name><surname>Hallwachs</surname><given-names>Winnie</given-names></name></person-group><article-title>Integrative taxonomy of New World <italic><tp:taxon-name><tp:taxon-name-part taxon-name-part-type="genus">Euplectrus</tp:taxon-name-part></tp:taxon-name></italic> Westwood (<tp:taxon-name><tp:taxon-name-part taxon-name-part-type="order">Hymenoptera</tp:taxon-name-part></tp:taxon-name>, <tp:taxon-name><tp:taxon-name-part taxon-name-part-type="family">Eulophidae</tp:taxon-name-part></tp:taxon-name>), with focus on 55 new species from Area de Conservación Guanacaste, northwestern Costa Rica</article-title><source>Zookeys</source><day>10</day><month>3</month><year>2015</year><volume>2015</volume><issue>485</issue><fpage>1</fpage><lpage>236</lpage><pub-id pub-id-type="doi">10.3897/zookeys.485.9124</pub-id></mixed-citation></tp:treatment-meta><tp:nomenclature><tp:taxon-name>
                            <tp:taxon-name-part taxon-name-part-type="genus">Euplectrus</tp:taxon-name-part>
                            <tp:taxon-name-part taxon-name-part-type="species">lubomirmasneri</tp:taxon-name-part>
                            <object-id xmlns:xlink="http://www.w3.org/1999/xlink" content-type="zoobank" xlink:type="simple">http://zoobank.org/E271D0F5-AFF8-4E01-ADDC-1EA00F1B0A85</object-id>
                        </tp:taxon-name><tp:taxon-authority>Hansson</tp:taxon-authority><tp:taxon-status xmlns:xlink="http://www.w3.org/1999/xlink" xlink:type="simple">sp. n.</tp:taxon-status><xref ref-type="fig" rid="F8">Figures 29–30</xref><xref ref-type="fig" rid="F58">, 428–434</xref><xref ref-type="fig" rid="F59">, 435–437</xref><xref ref-type="fig" rid="F100">, 769</xref><!--PageBreak--></tp:nomenclature><tp:treatment-sec sec-type="Material"><title>Material.</title><p>Holotype a female labeled “COSTA RICA: Guanacaste, ACG, Sector Pitilla, Pasmompa, 3.xi.2004, M. Rios, ex <italic><tp:taxon-name><tp:taxon-name-part taxon-name-part-type="genus">Pseudoplusia</tp:taxon-name-part> <tp:taxon-name-part taxon-name-part-type="species">includens</tp:taxon-name-part></tp:taxon-name></italic> eating <italic><tp:taxon-name><tp:taxon-name-part taxon-name-part-type="genus">Acalypha</tp:taxon-name-part> <tp:taxon-name-part taxon-name-part-type="species">macrostachya</tp:taxon-name-part></tp:taxon-name></italic>, sibling of wasp DHJPAR0028760, 04-SRNP-56044” (BMNH). PARATYPES: 36♀ 7♂: COSTA RICA (ACG): <bold>Guanacaste:</bold> Sector Pitilla, Pasmompa: 19♀ 4♂ with same label data as holotype (BMNH, CNC, INBio, MZLU, MIUCR, USNM); 29.vii.2005, P. Rios, ex <italic><tp:taxon-name><tp:taxon-name-part taxon-name-part-type="genus">Pseudoplusia</tp:taxon-name-part> <tp:taxon-name-part taxon-name-part-type="species">includens</tp:taxon-name-part></tp:taxon-name></italic> eating <italic><tp:taxon-name><tp:taxon-name-part taxon-name-part-type="genus">Acalypha</tp:taxon-name-part> <tp:taxon-name-part taxon-name-part-type="species">macrostachya</tp:taxon-name-part></tp:taxon-name></italic>, sibling of wasp DHJPAR0028822, 05-SRNP-32941 (17♀ 2♂, in BMNH, CNC, INBio, MIUCR, USNM); 1.xii.2008, P. Rios, ex <italic><tp:taxon-name><tp:taxon-name-part taxon-name-part-type="genus">Cecharismena</tp:taxon-name-part> <tp:taxon-name-part taxon-name-part-type="species">zoum</tp:taxon-name-part></tp:taxon-name></italic> eating <italic><tp:taxon-name><tp:taxon-name-part taxon-name-part-type="genus">Acalypha</tp:taxon-name-part> <tp:taxon-name-part taxon-name-part-type="species">macrostachya</tp:taxon-name-part></tp:taxon-name></italic>, sibling of wasp DHJPAR0030530, 08-SRNP-32998 (1♂, in INBio).</p></tp:treatment-sec><tp:treatment-sec sec-type="Diagnosis"><title>Diagnosis.</title><p>Lower face black, median part very dark reddish-brown, almost black (Fig. <xref ref-type="fig" rid="F58">429</xref>); mandibles dark brown; fore and mid coxae white, remaining parts of fore and mid legs and entire hind leg yellowish-brown (Fig. <xref ref-type="fig" rid="F58">428</xref>); petiole 1.0× as long as wide; gaster in anterior ½ with a yellowish-brown (female, Fig. <xref ref-type="fig" rid="F58">431</xref>) or white (male, Fig. <xref ref-type="fig" rid="F58">432</xref>) spot and with lateral margins dark brown, posterior ½ dark brown; male antenna with scape narrow and widest above the middle, 3.6× as long as wide (Fig. <xref ref-type="fig" rid="F58">434</xref>).</p></tp:treatment-sec><tp:treatment-sec sec-type="Description"><title>Description.</title><p><italic>Female</italic>. Length of body 1.9 mm. Antenna with scape yellowish-white and pedicel yellowish-brown, flagellomere 1 yellowish-brown, 2–6 dark brown (Fig. <xref ref-type="fig" rid="F58">433</xref>). Mandibles dark brown and palpi yellowish-white. Head black and shiny, lower face black with median part very dark reddish-brown, almost black, not delimited from surrounding parts of frons (Fig. <xref ref-type="fig" rid="F58">429</xref>). Frons close to eyes with one sparse row of setae, row moving away from eye in upper part (Fig. <xref ref-type="fig" rid="F59">435</xref>). Vertex smooth (Fig. <xref ref-type="fig" rid="F59">436</xref>). Occipital margin with a weak carina behind ocellar triangle (Fig. <xref ref-type="fig" rid="F59">436</xref>).</p><p>Mesosoma black and shiny (Fig. <xref ref-type="fig" rid="F58">428</xref>). Each sidelobe of mesoscutum with eight setae. Scutellum 0.9× as long as wide; with weak engraved reticulation (Fig. <xref ref-type="fig" rid="F59">437</xref>). Dorsellum along anterior margin with a very narrow groove (Fig. <xref ref-type="fig" rid="F100">769</xref>), medially 0.1× as long as length of dorsellum. Propodeum with very weak reticulation (Fig. <xref ref-type="fig" rid="F100">769</xref>); anteromedially with a triangular cup with posterior part strongly raised and distinctly higher than anterior part; propodeal callus with seven setae. Legs (Fig. <xref ref-type="fig" rid="F58">428</xref>): fore and mid coxae white, remaining parts of fore and mid legs and entire hind leg yellowish-brown. Fore wing: costal cell with one complete row of setae on ventral surface, and margin with seven setae close to marginal vein; with 18 admarginal setae, in one row in the middle, in two rows at base and apically.</p><p>Gaster in anterior ½ yellowish-brown with wide dark brown lateral margins, posterior ½ dark brown (Fig. <xref ref-type="fig" rid="F58">431</xref>).</p><p>Ratios. HE/MS/WM = 2.1/1.0/1.3; POL/OOL/POO = 7.0/3.7/1.0; OOL/DO = 1.4; WE/WF/WH/HH = 1.0/2.5/4.6/3.2; WH/WT = 1.2; PM/ST = 2.0; TS1/TS2/LT/LT1/LT2/LT3/LT4 = 4.0/2.4/6.0/1.9/1.3/1.0/1.6; LP/WP = 1.0; MM/LG = 1.1.</p><p><italic>Male</italic>. Length of body 1.8 mm. Scape narrow and widest above the middle (Figs <xref ref-type="fig" rid="F58">434</xref>), sensory pores confined to apicoventral ⅔, sensory area pale as scape. Similar to female except pale spot on gaster is white (Fig. <xref ref-type="fig" rid="F58">432</xref>).</p><p>Ratios. LC/WS = 3.6.</p></tp:treatment-sec><tp:treatment-sec sec-type="Hosts and biology"><title>Hosts and biology.</title><p>Feeding on last instar larvae of <italic><tp:taxon-name><tp:taxon-name-part taxon-name-part-type="genus">Pseudoplusia</tp:taxon-name-part> <tp:taxon-name-part taxon-name-part-type="species">includens</tp:taxon-name-part></tp:taxon-name></italic> feeding on <italic><tp:taxon-name><tp:taxon-name-part taxon-name-part-type="genus">Acalypha</tp:taxon-name-part> <tp:taxon-name-part taxon-name-part-type="species">macrostachya</tp:taxon-name-part></tp:taxon-name></italic>, <italic><tp:taxon-name><tp:taxon-name-part taxon-name-part-type="genus">Cecharismena</tp:taxon-name-part> <tp:taxon-name-part taxon-name-part-type="species">zoum</tp:taxon-name-part></tp:taxon-name></italic> feeding on <italic><tp:taxon-name><tp:taxon-name-part taxon-name-part-type="genus">Acalypha</tp:taxon-name-part> <tp:taxon-name-part taxon-name-part-type="species">macrostachya</tp:taxon-name-part></tp:taxon-name></italic> (<tp:taxon-name><tp:taxon-name-part taxon-name-part-type="family">Euphorbiaceae</tp:taxon-name-part></tp:taxon-name>), (both hosts are <tp:taxon-name><tp:taxon-name-part taxon-name-part-type="family">Noctuidae</tp:taxon-name-part></tp:taxon-name>). Parasitoid cocoons stuck to dead larva and substrate.</p></tp:treatment-sec><tp:treatment-sec sec-type="Distribution"><title>Distribution.</title><p>Costa Rica (Guanacaste Province).</p></tp:treatment-sec><tp:treatment-sec sec-type="Etymology"><title>Etymology.</title><p>This species is named after Lubo Masner, in recognition of his contribution to the understanding of ACG <tp:taxon-name><tp:taxon-name-part taxon-name-part-type="order">Hymenoptera</tp:taxon-name-part></tp:taxon-name> taxonomy.</p></tp:treatment-sec><tp:treatment-sec><!--Section generated to contain objects referenced in tp:taxon-treatment.--><fig id="F8" position="float" orientation="portrait"><label>Figures 27–30.</label><caption><p><italic><tp:taxon-name><tp:taxon-name-part taxon-name-part-type="genus">Euplectrus</tp:taxon-name-part></tp:taxon-name></italic> spp.: <bold>27</bold> pupae and cocoons of <italic><tp:taxon-name><tp:taxon-name-part taxon-name-part-type="genus">Euplectrus</tp:taxon-name-part> <tp:taxon-name-part taxon-name-part-type="species">xiomarae</tp:taxon-name-part></tp:taxon-name></italic> beneath the cadaver of a penultimate instar <italic><tp:taxon-name><tp:taxon-name-part taxon-name-part-type="genus">Hemiceras</tp:taxon-name-part> <tp:taxon-name-part taxon-name-part-type="species">clarki</tp:taxon-name-part></tp:taxon-name></italic> (<tp:taxon-name><tp:taxon-name-part taxon-name-part-type="family">Notodontidae</tp:taxon-name-part></tp:taxon-name>) (92-SRNP-4609); the yellow balls between the pupae are meconial pellets, one defecated by each larva immediately before pupation <bold>28</bold> prepupae of <italic><tp:taxon-name><tp:taxon-name-part taxon-name-part-type="genus">Euplectrus</tp:taxon-name-part> <tp:taxon-name-part taxon-name-part-type="species">wonyoungchoi</tp:taxon-name-part></tp:taxon-name></italic> in their partly spun cocoons beneath the cadaver of <italic><tp:taxon-name><tp:taxon-name-part taxon-name-part-type="genus">Elaphria</tp:taxon-name-part></tp:taxon-name></italic> Poole08 (<tp:taxon-name><tp:taxon-name-part taxon-name-part-type="family">Noctuidae</tp:taxon-name-part></tp:taxon-name>) (11-SRNP-32964); they have not yet defecated their meconial pellets <bold>29</bold> pupae of <italic><tp:taxon-name><tp:taxon-name-part taxon-name-part-type="genus">Euplectrus</tp:taxon-name-part> <tp:taxon-name-part taxon-name-part-type="species">lubomirmasneri</tp:taxon-name-part></tp:taxon-name></italic> beneath the cadaver of <italic><tp:taxon-name><tp:taxon-name-part taxon-name-part-type="genus">Cecharismena</tp:taxon-name-part> <tp:taxon-name-part taxon-name-part-type="species">zoum</tp:taxon-name-part></tp:taxon-name></italic> (<tp:taxon-name><tp:taxon-name-part taxon-name-part-type="family">Erebidae</tp:taxon-name-part></tp:taxon-name>) (14-SRNP-30332); the black balls are recently defecated meconial pellets <bold>30</bold> lateral view of the same <italic><tp:taxon-name><tp:taxon-name-part taxon-name-part-type="genus">Euplectrus</tp:taxon-name-part></tp:taxon-name></italic> and caterpillar as in Fig. 29.</p></caption><graphic xmlns:xlink="http://www.w3.org/1999/xlink" xlink:href="zookeys-485-001-g008.jpg" position="float" orientation="portrait" xlink:type="simple" id="oo_39243.jpg"/></fig><fig id="F58" position="float" orientation="portrait"><label>Figures 428–434.</label><caption><p><italic><tp:taxon-name><tp:taxon-name-part taxon-name-part-type="genus">Euplectrus</tp:taxon-name-part> <tp:taxon-name-part taxon-name-part-type="species">lubomirmasneri</tp:taxon-name-part></tp:taxon-name></italic> (DHJPAR0028760): <bold>428</bold> habitus in lateral view, female <bold>429</bold> head in frontal view, female <bold>430</bold> head in frontal view, male <bold>431</bold> gaster in dorsal view, female <bold>432</bold> gaster in dorsal view, male <bold>433</bold> antenna in lateral view, female <bold>434</bold> antenna in lateral view, male.</p></caption><graphic xmlns:xlink="http://www.w3.org/1999/xlink" xlink:href="zookeys-485-001-g058.jpg" position="float" orientation="portrait" xlink:type="simple" id="oo_39293.jpg"/></fig><fig id="F59" position="float" orientation="portrait"><label>Figures 435–440.</label><caption><p><italic><tp:taxon-name><tp:taxon-name-part taxon-name-part-type="genus">Euplectrus</tp:taxon-name-part></tp:taxon-name></italic> spp., females <bold>435–437.</bold> <italic><tp:taxon-name><tp:taxon-name-part taxon-name-part-type="genus">Euplectrus</tp:taxon-name-part> <tp:taxon-name-part taxon-name-part-type="species">lubomirmasneri</tp:taxon-name-part></tp:taxon-name></italic> (DHJPAR0028760): <bold>435</bold> head in frontal view <bold>436</bold> vertex <bold>437</bold> mesosoma in dorsal view <bold>438–440</bold> <italic><tp:taxon-name><tp:taxon-name-part taxon-name-part-type="genus">Euplectrus</tp:taxon-name-part> <tp:taxon-name-part taxon-name-part-type="species">mikegatesi</tp:taxon-name-part></tp:taxon-name></italic> (DHJPAR0031184): <bold>438</bold> head in frontal view <bold>439</bold> vertex <bold>440</bold> mesosoma in dorsal view.</p></caption><graphic xmlns:xlink="http://www.w3.org/1999/xlink" xlink:href="zookeys-485-001-g059.jpg" position="float" orientation="portrait" xlink:type="simple" id="oo_39294.jpg"/></fig><fig id="F100" position="float" orientation="portrait"><label>Figures 769–774.</label><caption><p><italic><tp:taxon-name><tp:taxon-name-part taxon-name-part-type="genus">Euplectrus</tp:taxon-name-part></tp:taxon-name></italic> spp., propodeum, females: <bold>769</bold> <italic><tp:taxon-name><tp:taxon-name-part taxon-name-part-type="genus">Euplectrus</tp:taxon-name-part> <tp:taxon-name-part taxon-name-part-type="species">lubomirmasneri</tp:taxon-name-part></tp:taxon-name></italic> (DHJPAR0028760) <bold>770</bold> <italic><tp:taxon-name><tp:taxon-name-part taxon-name-part-type="genus">Euplectrus</tp:taxon-name-part> <tp:taxon-name-part taxon-name-part-type="species">markshawi</tp:taxon-name-part></tp:taxon-name></italic> (DHJPAR0028896) <bold>771</bold> <italic><tp:taxon-name><tp:taxon-name-part taxon-name-part-type="genus">Euplectrus</tp:taxon-name-part> <tp:taxon-name-part taxon-name-part-type="species">mikegatesi</tp:taxon-name-part></tp:taxon-name></italic> (DHJPAR0031184) <bold>772</bold> <italic><tp:taxon-name><tp:taxon-name-part taxon-name-part-type="genus">Euplectrus</tp:taxon-name-part> <tp:taxon-name-part taxon-name-part-type="species">mikeschauffi</tp:taxon-name-part></tp:taxon-name></italic> (DHJPAR0045452) <bold>773</bold> <italic><tp:taxon-name><tp:taxon-name-part taxon-name-part-type="genus">Euplectrus</tp:taxon-name-part> <tp:taxon-name-part taxon-name-part-type="species">mikesharkeyi</tp:taxon-name-part></tp:taxon-name></italic> (DHJPAR0030516) <bold>774</bold> <italic><tp:taxon-name><tp:taxon-name-part taxon-name-part-type="genus">Euplectrus</tp:taxon-name-part> <tp:taxon-name-part taxon-name-part-type="species">ninazitaniae</tp:taxon-name-part></tp:taxon-name></italic> (DHJPAR0028735).</p></caption><graphic xmlns:xlink="http://www.w3.org/1999/xlink" xlink:href="zookeys-485-001-g100.jpg" position="float" orientation="portrait" xlink:type="simple" id="oo_39335.jpg"/></fig></tp:treatment-sec></tp:taxon-treatment>
