# Supplementary material for: Integrative taxonomy of New World Euplectrus Westwood (Hymenoptera, Eulophidae), with focus on 55 new species from Area de Conservación Guanacaste, northwestern Costa Rica
Source: Zookeys. 2015 Mar 10;(485):1–236. doi: 10.3897/zookeys.485.9124 (PMC4361813; doi:10.3897/zookeys.485.9124)
Supplement: XML Treatment for Euplectrus markshawi [file zookeys.485.9124-treatment39.xml]

<!DOCTYPE tp:taxon-treatment
  PUBLIC "-//TaxonX//DTD Taxonomic Treatment Publishing DTD v0 20100105//EN" "tax-treatment-NSO.dtd">
<tp:taxon-treatment xmlns:tp="http://www.plazi.org/taxpub"><tp:treatment-meta><kwd-group><label>Taxon classification</label><kwd><named-content content-type="kingdom">Animalia</named-content></kwd><kwd><named-content content-type="order">Hymenoptera</named-content></kwd><kwd><named-content content-type="family">Eulophidae</named-content></kwd></kwd-group><mixed-citation publication-type="journal"><person-group><name><surname>Hansson</surname><given-names>Christer</given-names></name><name><surname>Smith</surname><given-names>M. Alex</given-names></name><name><surname>Janzen</surname><given-names>Daniel H.</given-names></name><name><surname>Hallwachs</surname><given-names>Winnie</given-names></name></person-group><article-title>Integrative taxonomy of New World <italic><tp:taxon-name><tp:taxon-name-part taxon-name-part-type="genus">Euplectrus</tp:taxon-name-part></tp:taxon-name></italic> Westwood (<tp:taxon-name><tp:taxon-name-part taxon-name-part-type="order">Hymenoptera</tp:taxon-name-part></tp:taxon-name>, <tp:taxon-name><tp:taxon-name-part taxon-name-part-type="family">Eulophidae</tp:taxon-name-part></tp:taxon-name>), with focus on 55 new species from Area de Conservación Guanacaste, northwestern Costa Rica</article-title><source>Zookeys</source><day>10</day><month>3</month><year>2015</year><volume>2015</volume><issue>485</issue><fpage>1</fpage><lpage>236</lpage><pub-id pub-id-type="doi">10.3897/zookeys.485.9124</pub-id></mixed-citation></tp:treatment-meta><tp:nomenclature><tp:taxon-name>
                            <tp:taxon-name-part taxon-name-part-type="genus">Euplectrus</tp:taxon-name-part>
                            <tp:taxon-name-part taxon-name-part-type="species">markshawi</tp:taxon-name-part>
                            <object-id xmlns:xlink="http://www.w3.org/1999/xlink" content-type="zoobank" xlink:type="simple">http://zoobank.org/B3589668-0992-436C-BA87-81D71E0C9D01</object-id>
                        </tp:taxon-name><tp:taxon-authority>Hansson</tp:taxon-authority><tp:taxon-status xmlns:xlink="http://www.w3.org/1999/xlink" xlink:type="simple">sp. n.</tp:taxon-status><xref ref-type="fig" rid="F38">Figures 264–267</xref><xref ref-type="fig" rid="F39">, 271–273</xref><xref ref-type="fig" rid="F100">, 770</xref></tp:nomenclature><tp:treatment-sec sec-type="Material"><title>Material.</title><p>Holotype a female labeled “COSTA RICA: Guanacaste, ACG, Sector Santa Rosa, Quebrada Costa Rica, 12.vi.2006, D. Rivera, ex <italic><tp:taxon-name><tp:taxon-name-part taxon-name-part-type="genus">Cargida</tp:taxon-name-part> <tp:taxon-name-part taxon-name-part-type="species">pyrrha</tp:taxon-name-part></tp:taxon-name></italic> eating <italic><tp:taxon-name><tp:taxon-name-part taxon-name-part-type="genus">Colubrina</tp:taxon-name-part> <tp:taxon-name-part taxon-name-part-type="species">elliptica</tp:taxon-name-part></tp:taxon-name></italic>, sibling of wasp DHJPAR0028896, 06-SRNP-16286” (BMNH). PARATYPES: 2♀ with same label data as holotype (BMNH, INBio).</p></tp:treatment-sec><tp:treatment-sec sec-type="Diagnosis"><title>Diagnosis.</title><p>Lower face with median part yellowish-brown, slightly darker medially, pale area reaching outside of outer lateral margins of toruli, with a black area the width of width of scape between pale area and eye margin (Fig. <xref ref-type="fig" rid="F38">265</xref>); scutellum with a small hump posteromedially and reticulate with elongate meshes, scutellum hence appearing striate (Fig. <xref ref-type="fig" rid="F39">273</xref>); dorsellum anteriorly with a wide groove, 0.5× as long as length of dorsellum (Fig. <xref ref-type="fig" rid="F100">770</xref>); legs yellowish-brown with hind coxa pale brown (Fig. <xref ref-type="fig" rid="F38">257</xref>); petiole 0.6× as long as wide; gaster with anterior ½ yellowish-brown with dark brown lateral margins, posterior ½ difficult to see on specimens because apical segments are retracted (Fig. <xref ref-type="fig" rid="F38">266</xref>). Very similar to <italic><tp:taxon-name><tp:taxon-name-part taxon-name-part-type="genus">Euplectrus</tp:taxon-name-part> <tp:taxon-name-part taxon-name-part-type="species">ivonae</tp:taxon-name-part></tp:taxon-name></italic>, differs in having first tarsomere longer (LT/LT1 = 2.5; = 3.0 in <italic><tp:taxon-name><tp:taxon-name-part taxon-name-part-type="genus">Euplectrus</tp:taxon-name-part> <tp:taxon-name-part taxon-name-part-type="species">ivonae</tp:taxon-name-part></tp:taxon-name></italic>), petiole shorter (LP/WP = 0.6; = 0.8 in <italic><tp:taxon-name><tp:taxon-name-part taxon-name-part-type="genus">Euplectrus</tp:taxon-name-part> <tp:taxon-name-part taxon-name-part-type="species">ivonae</tp:taxon-name-part></tp:taxon-name></italic>), and with hind coxae darker.</p></tp:treatment-sec><tp:treatment-sec sec-type="Description"><title>Description.</title><!--PageBreak--><p><italic>Female</italic>. Length of body 2.1 mm. Antenna with scape yellowish-white in basal ½, yellowish-brown in apical ½, pedicel yellowish-brown, flagellomeres 1–3 dark brown dorsally and yellowish-brown ventrally, 4–6 dark brown (Fig. <xref ref-type="fig" rid="F38">267</xref>). Mandibles and palpi yellowish-white. Head black and shiny, lower face with median part yellowish-brown, slightly darker medially, pale area reaching outside of outer lateral margins of toruli, with a black area the width of width of scape between pale area and eye margin (Fig. <xref ref-type="fig" rid="F38">265</xref>). Frons close to eyes with two rows of setae (Fig. <xref ref-type="fig" rid="F39">271</xref>). Vertex with very weak reticulation inside ocellar triangle, outside triangle smooth (Fig. <xref ref-type="fig" rid="F39">272</xref>). Occipital margin with a weak carina behind ocellar triangle (Fig. <xref ref-type="fig" rid="F39">272</xref>).</p><p>Mesosoma black and shiny (Fig. <xref ref-type="fig" rid="F38">264</xref>). Each sidelobe of mesoscutum with 14 setae. Scutellum 1.0× as long as wide; with rather strong engraved reticulation, meshes elongate and scutellum appearing striate, in posteromedian ½ with a small hump (Fig. <xref ref-type="fig" rid="F39">273</xref>). Dorsellum anteriorly with a wide groove that is divided by longitudinal carinae (Fig. <xref ref-type="fig" rid="F100">770</xref>), groove medially 0.5× as long as length of dorsellum. Propodeum smooth (Fig. <xref ref-type="fig" rid="F100">770</xref>); anteromedially with a transverse semicircular cup; propodeal callus with seven setae. Legs yellowish-brown with hind coxa pale brown (Fig. <xref ref-type="fig" rid="F38">264</xref>). Fore wing: costal cell with one row of setae on ventral surface, and margin with two setae close to marginal vein; with 16 admarginal setae, in one row.</p><p>Gaster with anterior ½ yellowish-brown with dark brown lateral margins, posterior ½ difficult to see on specimens (Fig. <xref ref-type="fig" rid="F38">266</xref>).</p><p>Ratios. HE/MS/WM = 1.8/1.0/1.1; POL/OOL/POO = 4.8/2.8/1.0; OOL/DO = 1.7; WE/WF/WH/HH = 1.0/2.5/4.3/3.5; WH/WT = 1.1; PM/ST = 1.4; TS1/TS2/LT/LT1/LT2/LT3/LT4 = 4.6/2.6/7.4/3.0/1.5/1.0/1.6; LP/WP = 0.6; MM/LG = not measurable, gaster with retracted apical segments.</p><p><italic>Male</italic>. Unknown.</p></tp:treatment-sec><tp:treatment-sec sec-type="Hosts and biology"><title>Hosts and biology.</title><p>Feeding on last instar larva of <italic><tp:taxon-name><tp:taxon-name-part taxon-name-part-type="genus">Cargida</tp:taxon-name-part> <tp:taxon-name-part taxon-name-part-type="species">pyrrha</tp:taxon-name-part></tp:taxon-name></italic> (<tp:taxon-name><tp:taxon-name-part taxon-name-part-type="family">Notodontidae</tp:taxon-name-part></tp:taxon-name>) feeding on <italic><tp:taxon-name><tp:taxon-name-part taxon-name-part-type="genus">Colubrina</tp:taxon-name-part> <tp:taxon-name-part taxon-name-part-type="species">elliptica</tp:taxon-name-part></tp:taxon-name></italic> (<tp:taxon-name><tp:taxon-name-part taxon-name-part-type="family">Rhamnaceae</tp:taxon-name-part></tp:taxon-name>), parasitoid cocoons stuck to dead larva and substrate.</p></tp:treatment-sec><tp:treatment-sec sec-type="Distribution"><title>Distribution.</title><p>Costa Rica (Guanacaste Province).</p></tp:treatment-sec><tp:treatment-sec sec-type="Etymology"><title>Etymology.</title><p>This species is named after Mark R. Shaw, in recognition of his contribution to the understanding of ACG <tp:taxon-name><tp:taxon-name-part taxon-name-part-type="order">Hymenoptera</tp:taxon-name-part></tp:taxon-name> taxonomy.</p></tp:treatment-sec><tp:treatment-sec><!--Section generated to contain objects referenced in tp:taxon-treatment.--><fig id="F38" position="float" orientation="portrait"><label>Figures 257–267.</label><caption><p><italic><tp:taxon-name><tp:taxon-name-part taxon-name-part-type="genus">Euplectrus</tp:taxon-name-part></tp:taxon-name></italic> spp. <bold>257–263</bold> <italic><tp:taxon-name><tp:taxon-name-part taxon-name-part-type="genus">Euplectrus</tp:taxon-name-part> <tp:taxon-name-part taxon-name-part-type="species">eowilsoni</tp:taxon-name-part></tp:taxon-name></italic> (DHJPAR0028932): <bold>257</bold> habitus in lateral view, female <bold>258</bold> head in frontal view, female <bold>259</bold> head in frontal view, male <bold>260</bold> gaster in dorsal view, female <bold>261</bold> gaster in dorsal view, male <bold>262</bold> antenna in lateral view, female <bold>263</bold> antenna in lateral view, male <bold>264–267</bold> <italic><tp:taxon-name><tp:taxon-name-part taxon-name-part-type="genus">Euplectrus</tp:taxon-name-part> <tp:taxon-name-part taxon-name-part-type="species">markshawi</tp:taxon-name-part></tp:taxon-name></italic> (DHJPAR0028896), female: <bold>264</bold> habitus in lateral view <bold>265</bold> head in frontal view <bold>266</bold> gaster in dorsal view <bold>267</bold> antenna in lateral view.</p></caption><graphic xmlns:xlink="http://www.w3.org/1999/xlink" xlink:href="zookeys-485-001-g038.jpg" position="float" orientation="portrait" xlink:type="simple" id="oo_39273.jpg"/></fig><fig id="F39" position="float" orientation="portrait"><label>Figures 268–273.</label><caption><p><italic><tp:taxon-name><tp:taxon-name-part taxon-name-part-type="genus">Euplectrus</tp:taxon-name-part></tp:taxon-name></italic> spp., females. <bold>268–270</bold> <italic><tp:taxon-name><tp:taxon-name-part taxon-name-part-type="genus">Euplectrus</tp:taxon-name-part> <tp:taxon-name-part taxon-name-part-type="species">eowilsoni</tp:taxon-name-part></tp:taxon-name></italic> (DHJPAR0028932): <bold>268</bold> head in frontal view <bold>269</bold> vertex <bold>270</bold> mesosoma in dorsal view; <bold>271–273</bold> <italic><tp:taxon-name><tp:taxon-name-part taxon-name-part-type="genus">Euplectrus</tp:taxon-name-part> <tp:taxon-name-part taxon-name-part-type="species">markshawi</tp:taxon-name-part></tp:taxon-name></italic> (DHJPAR0028896): <bold>271</bold> head in frontal view <bold>272</bold> vertex <bold>273</bold> mesosoma in dorsal view.</p></caption><graphic xmlns:xlink="http://www.w3.org/1999/xlink" xlink:href="zookeys-485-001-g039.jpg" position="float" orientation="portrait" xlink:type="simple" id="oo_39274.jpg"/></fig><fig id="F100" position="float" orientation="portrait"><label>Figures 769–774.</label><caption><p><italic><tp:taxon-name><tp:taxon-name-part taxon-name-part-type="genus">Euplectrus</tp:taxon-name-part></tp:taxon-name></italic> spp., propodeum, females: <bold>769</bold> <italic><tp:taxon-name><tp:taxon-name-part taxon-name-part-type="genus">Euplectrus</tp:taxon-name-part> <tp:taxon-name-part taxon-name-part-type="species">lubomirmasneri</tp:taxon-name-part></tp:taxon-name></italic> (DHJPAR0028760) <bold>770</bold> <italic><tp:taxon-name><tp:taxon-name-part taxon-name-part-type="genus">Euplectrus</tp:taxon-name-part> <tp:taxon-name-part taxon-name-part-type="species">markshawi</tp:taxon-name-part></tp:taxon-name></italic> (DHJPAR0028896) <bold>771</bold> <italic><tp:taxon-name><tp:taxon-name-part taxon-name-part-type="genus">Euplectrus</tp:taxon-name-part> <tp:taxon-name-part taxon-name-part-type="species">mikegatesi</tp:taxon-name-part></tp:taxon-name></italic> (DHJPAR0031184) <bold>772</bold> <italic><tp:taxon-name><tp:taxon-name-part taxon-name-part-type="genus">Euplectrus</tp:taxon-name-part> <tp:taxon-name-part taxon-name-part-type="species">mikeschauffi</tp:taxon-name-part></tp:taxon-name></italic> (DHJPAR0045452) <bold>773</bold> <italic><tp:taxon-name><tp:taxon-name-part taxon-name-part-type="genus">Euplectrus</tp:taxon-name-part> <tp:taxon-name-part taxon-name-part-type="species">mikesharkeyi</tp:taxon-name-part></tp:taxon-name></italic> (DHJPAR0030516) <bold>774</bold> <italic><tp:taxon-name><tp:taxon-name-part taxon-name-part-type="genus">Euplectrus</tp:taxon-name-part> <tp:taxon-name-part taxon-name-part-type="species">ninazitaniae</tp:taxon-name-part></tp:taxon-name></italic> (DHJPAR0028735).</p></caption><graphic xmlns:xlink="http://www.w3.org/1999/xlink" xlink:href="zookeys-485-001-g100.jpg" position="float" orientation="portrait" xlink:type="simple" id="oo_39335.jpg"/></fig></tp:treatment-sec></tp:taxon-treatment>
