# Supplementary material for: Integrative taxonomy of New World Euplectrus Westwood (Hymenoptera, Eulophidae), with focus on 55 new species from Area de Conservación Guanacaste, northwestern Costa Rica
Source: Zookeys. 2015 Mar 10;(485):1–236. doi: 10.3897/zookeys.485.9124 (PMC4361813; doi:10.3897/zookeys.485.9124)
Supplement: XML Treatment for Euplectrus mikegatesi [file zookeys.485.9124-treatment40.xml]

<!DOCTYPE tp:taxon-treatment
  PUBLIC "-//TaxonX//DTD Taxonomic Treatment Publishing DTD v0 20100105//EN" "tax-treatment-NSO.dtd">
<tp:taxon-treatment xmlns:tp="http://www.plazi.org/taxpub"><tp:treatment-meta><kwd-group><label>Taxon classification</label><kwd><named-content content-type="kingdom">Animalia</named-content></kwd><kwd><named-content content-type="order">Hymenoptera</named-content></kwd><kwd><named-content content-type="family">Eulophidae</named-content></kwd></kwd-group><mixed-citation publication-type="journal"><person-group><name><surname>Hansson</surname><given-names>Christer</given-names></name><name><surname>Smith</surname><given-names>M. Alex</given-names></name><name><surname>Janzen</surname><given-names>Daniel H.</given-names></name><name><surname>Hallwachs</surname><given-names>Winnie</given-names></name></person-group><article-title>Integrative taxonomy of New World <italic><tp:taxon-name><tp:taxon-name-part taxon-name-part-type="genus">Euplectrus</tp:taxon-name-part></tp:taxon-name></italic> Westwood (<tp:taxon-name><tp:taxon-name-part taxon-name-part-type="order">Hymenoptera</tp:taxon-name-part></tp:taxon-name>, <tp:taxon-name><tp:taxon-name-part taxon-name-part-type="family">Eulophidae</tp:taxon-name-part></tp:taxon-name>), with focus on 55 new species from Area de Conservación Guanacaste, northwestern Costa Rica</article-title><source>Zookeys</source><day>10</day><month>3</month><year>2015</year><volume>2015</volume><issue>485</issue><fpage>1</fpage><lpage>236</lpage><pub-id pub-id-type="doi">10.3897/zookeys.485.9124</pub-id></mixed-citation></tp:treatment-meta><tp:nomenclature><tp:taxon-name>
                            <tp:taxon-name-part taxon-name-part-type="genus">Euplectrus</tp:taxon-name-part>
                            <tp:taxon-name-part taxon-name-part-type="species">mikegatesi</tp:taxon-name-part>
                            <object-id xmlns:xlink="http://www.w3.org/1999/xlink" content-type="zoobank" xlink:type="simple">http://zoobank.org/203CA6F9-698E-4AC0-9894-39DB327DD6F6</object-id>
                        </tp:taxon-name><tp:taxon-authority>Hansson</tp:taxon-authority><tp:taxon-status xmlns:xlink="http://www.w3.org/1999/xlink" xlink:type="simple">sp. n.</tp:taxon-status><xref ref-type="fig" rid="F59">Figures 438–440</xref><xref ref-type="fig" rid="F60">, 441–447</xref><xref ref-type="fig" rid="F100">, 771</xref><!--PageBreak--></tp:nomenclature><tp:treatment-sec sec-type="Material"><title>Material.</title><p>Holotype a female labeled “COSTA RICA: Alajuela, ACG, Sector Brasilia, Piedrona, 21.vi.2008, D. Briceno, ex <italic><tp:taxon-name><tp:taxon-name-part taxon-name-part-type="genus">Antiblemma</tp:taxon-name-part> <tp:taxon-name-part taxon-name-part-type="species">amarga</tp:taxon-name-part></tp:taxon-name></italic> eating <italic><tp:taxon-name><tp:taxon-name-part taxon-name-part-type="genus">Vochysia</tp:taxon-name-part> <tp:taxon-name-part taxon-name-part-type="species">ferruginea</tp:taxon-name-part></tp:taxon-name></italic>, sibling of wasp DHJPAR0031184, 08-SRNP-65612” (BMNH). PARATYPES: 8♀ 1♂: COSTA RICA (ACG): <bold>Alajuela:</bold> 5♀ 1♂ with same label data as holotype (BMNH, INBio, MZLU); <bold>Guanacaste:</bold> Sector Pitilla, Quebradona, 11.iii.2013, R. Calero, ex <italic><tp:taxon-name><tp:taxon-name-part taxon-name-part-type="genus">Antiblemma</tp:taxon-name-part> <tp:taxon-name-part taxon-name-part-type="species">amarga</tp:taxon-name-part></tp:taxon-name></italic> eating <italic><tp:taxon-name><tp:taxon-name-part taxon-name-part-type="genus">Vochysia</tp:taxon-name-part> <tp:taxon-name-part taxon-name-part-type="species">guatemalensis</tp:taxon-name-part></tp:taxon-name></italic>, sibling wasp of DHJPAR0054879, 13-SRNP-70421 (3♀, in CNC, INBio, USNM).</p></tp:treatment-sec><tp:treatment-sec sec-type="Diagnosis"><title>Diagnosis.</title><p>Lower face with median part yellowish-brown, pale area reaching to level of middle of toruli (Figs <xref ref-type="fig" rid="F60">442</xref>, <xref ref-type="fig" rid="F60">443</xref>); fore wing with four setae on dorsal surface of submarginal vein; dorsellum anteriorly with a very narrow groove (Fig. <xref ref-type="fig" rid="F100">771</xref>); fore and mid legs yellowish-white, hind leg yellowish-brown (Fig. <xref ref-type="fig" rid="F60">441</xref>); petiole 1.2× as long as wide; female gaster with anterior ½ yellowish-brown, posterior ½ reddish-brown, entire gaster with dark brown narrow lateral margins (Fig. <xref ref-type="fig" rid="F60">444</xref>), male gaster with anterior ½ yellowish-white with dark brown lateral margins and posterior ½ dark brown (Fig. <xref ref-type="fig" rid="F60">445</xref>); male antenna with scape slightly expanded and widest in the middle, 3.1× as long as wide (Fig. <xref ref-type="fig" rid="F60">447</xref>).</p></tp:treatment-sec><tp:treatment-sec sec-type="Description"><title>Description.</title><p><italic>Female</italic>. Length of body 2.0 mm. Antenna with scape yellowish-white, pedicel yellowish-brown, flagellomeres 1–3 pale brown, 4–6 dark brown (Fig. <xref ref-type="fig" rid="F60">446</xref>). Mandibles and palpi yellowish-white. Head black and shiny, lower face with median part yellowish-brown, pale area reaching to level of middle of toruli, parts between pale area and eyes black (Fig. <xref ref-type="fig" rid="F60">442</xref>). Frons close to eyes with one row of setae (Fig. <xref ref-type="fig" rid="F59">438</xref>). Vertex with very weak reticulation inside ocellar triangle, smooth outside (Fig. <xref ref-type="fig" rid="F59">439</xref>). Occipital margin rounded (Fig. <xref ref-type="fig" rid="F59">439</xref>).</p><p>Mesosoma black and shiny (Fig. <xref ref-type="fig" rid="F60">441</xref>). Each sidelobe of mesoscutum with ten setae. Scutellum 0.9× as long as wide; with very weak engraved reticulation, posterior margin smooth (Fig. <xref ref-type="fig" rid="F59">440</xref>). Dorsellum anteriorly with a very narrow groove (Fig. <xref ref-type="fig" rid="F100">771</xref>), medially 0.2× as long as length of dorsellum. Propodeum smooth (Fig. <xref ref-type="fig" rid="F100">771</xref>); anteromedially with a semicircular cup; propodeal callus with seven setae. Legs (Fig. <xref ref-type="fig" rid="F60">441</xref>): fore and mid legs yellowish-white, hind leg yellowish-brown. Fore wing: submarginal vein with four setae; costal cell with two rows of setae on ventral surface, and margin with four setae close to marginal vein; with 11 admarginal setae, in one row.</p><p>Gaster with anterior ½ yellowish-brown, posterior ½ reddish-brown, entire gaster with dark brown narrow lateral margins (Fig. <xref ref-type="fig" rid="F60">444</xref>).</p><p>Ratios. HE/MS/WM = 2.5/1.0/1.4; POL/OOL/POO = 5.3/2.4/1.0; OOL/DO = 0.9; WE/WF/WH/HH = 1.0/2.0/4.0/3.0; WH/WT = 1.1; PM/ST = 1.5; TS1/TS2/LT/LT1/LT2/LT3/LT4 = 3.1/1.8/5.5/1.3/1.3/1.0/1.9; LP/WP = 1.2; MM/LG = 1.4.</p><p><italic>Male</italic>. Length of body 1.6 mm. Scape slightly expanded and widest in the middle (Fig. <xref ref-type="fig" rid="F60">447</xref>), sensory pores confined to apicoventral ¾, sensory area pale as scape. Otherwise similar to female except gaster with anterior ½ yellowish-white with dark brown lateral margins and posterior ½ dark brown (Fig. <xref ref-type="fig" rid="F60">445</xref>), and shorter.</p><p>Ratios. LC/WS = 3.1; MM/LG = 1.5.</p></tp:treatment-sec><tp:treatment-sec sec-type="Hosts and biology"><title>Hosts and biology.</title><p>Feeding on penultimate instar larva of <italic><tp:taxon-name><tp:taxon-name-part taxon-name-part-type="genus">Antiblemma</tp:taxon-name-part> <tp:taxon-name-part taxon-name-part-type="species">amarga</tp:taxon-name-part></tp:taxon-name></italic> (<tp:taxon-name><tp:taxon-name-part taxon-name-part-type="family">Erebidae</tp:taxon-name-part></tp:taxon-name>) feeding on <italic><tp:taxon-name><tp:taxon-name-part taxon-name-part-type="genus">Vochysia</tp:taxon-name-part> <tp:taxon-name-part taxon-name-part-type="species">ferruginea</tp:taxon-name-part></tp:taxon-name></italic> and <italic><tp:taxon-name><tp:taxon-name-part taxon-name-part-type="genus">Vochysia</tp:taxon-name-part> <tp:taxon-name-part taxon-name-part-type="species">guatemalensis</tp:taxon-name-part></tp:taxon-name></italic> (<tp:taxon-name><tp:taxon-name-part taxon-name-part-type="family">Vochysiaceae</tp:taxon-name-part></tp:taxon-name>), parasitoid cocoons stuck to dead larva and substrate.</p></tp:treatment-sec><tp:treatment-sec sec-type="Distribution"><title>Distribution.</title><p>Costa Rica (Alajuela Province).</p></tp:treatment-sec><tp:treatment-sec sec-type="Etymology"><title>Etymology.</title><p>This species is named after Mike W. Gates, in recognition of his contribution to the understanding of ACG <tp:taxon-name><tp:taxon-name-part taxon-name-part-type="order">Hymenoptera</tp:taxon-name-part></tp:taxon-name> taxonomy.</p></tp:treatment-sec><tp:treatment-sec><!--Section generated to contain objects referenced in tp:taxon-treatment.--><fig id="F59" position="float" orientation="portrait"><label>Figures 435–440.</label><caption><p><italic><tp:taxon-name><tp:taxon-name-part taxon-name-part-type="genus">Euplectrus</tp:taxon-name-part></tp:taxon-name></italic> spp., females <bold>435–437.</bold> <italic><tp:taxon-name><tp:taxon-name-part taxon-name-part-type="genus">Euplectrus</tp:taxon-name-part> <tp:taxon-name-part taxon-name-part-type="species">lubomirmasneri</tp:taxon-name-part></tp:taxon-name></italic> (DHJPAR0028760): <bold>435</bold> head in frontal view <bold>436</bold> vertex <bold>437</bold> mesosoma in dorsal view <bold>438–440</bold> <italic><tp:taxon-name><tp:taxon-name-part taxon-name-part-type="genus">Euplectrus</tp:taxon-name-part> <tp:taxon-name-part taxon-name-part-type="species">mikegatesi</tp:taxon-name-part></tp:taxon-name></italic> (DHJPAR0031184): <bold>438</bold> head in frontal view <bold>439</bold> vertex <bold>440</bold> mesosoma in dorsal view.</p></caption><graphic xmlns:xlink="http://www.w3.org/1999/xlink" xlink:href="zookeys-485-001-g059.jpg" position="float" orientation="portrait" xlink:type="simple" id="oo_39294.jpg"/></fig><fig id="F60" position="float" orientation="portrait"><label>Figures 441–452.</label><caption><p><italic><tp:taxon-name><tp:taxon-name-part taxon-name-part-type="genus">Euplectrus</tp:taxon-name-part></tp:taxon-name></italic> spp. <bold>441–447</bold> <italic><tp:taxon-name><tp:taxon-name-part taxon-name-part-type="genus">Euplectrus</tp:taxon-name-part> <tp:taxon-name-part taxon-name-part-type="species">mikegatesi</tp:taxon-name-part></tp:taxon-name></italic> (DHJPAR0031184): <bold>441</bold> habitus in lateral view, female <bold>442</bold> head in frontal view, female <bold>443</bold> head in frontal view, male <bold>444</bold> gaster in dorsal view, female <bold>445</bold> gaster in dorsal view, male <bold>446</bold> antenna in lateral view, female <bold>447</bold> antenna in lateral view, male <bold>448–452</bold> <italic><tp:taxon-name><tp:taxon-name-part taxon-name-part-type="genus">Euplectrus</tp:taxon-name-part> <tp:taxon-name-part taxon-name-part-type="species">pachyscaphus</tp:taxon-name-part></tp:taxon-name></italic> (lectotype), female: <bold>448</bold> habitus in lateral view <bold>449</bold> head in frontal view <bold>450</bold> gaster in dorsal view <bold>451</bold> antenna in lateral view <bold>452</bold> head in lateral view.</p></caption><graphic xmlns:xlink="http://www.w3.org/1999/xlink" xlink:href="zookeys-485-001-g060.jpg" position="float" orientation="portrait" xlink:type="simple" id="oo_39295.jpg"/></fig><fig id="F100" position="float" orientation="portrait"><label>Figures 769–774.</label><caption><p><italic><tp:taxon-name><tp:taxon-name-part taxon-name-part-type="genus">Euplectrus</tp:taxon-name-part></tp:taxon-name></italic> spp., propodeum, females: <bold>769</bold> <italic><tp:taxon-name><tp:taxon-name-part taxon-name-part-type="genus">Euplectrus</tp:taxon-name-part> <tp:taxon-name-part taxon-name-part-type="species">lubomirmasneri</tp:taxon-name-part></tp:taxon-name></italic> (DHJPAR0028760) <bold>770</bold> <italic><tp:taxon-name><tp:taxon-name-part taxon-name-part-type="genus">Euplectrus</tp:taxon-name-part> <tp:taxon-name-part taxon-name-part-type="species">markshawi</tp:taxon-name-part></tp:taxon-name></italic> (DHJPAR0028896) <bold>771</bold> <italic><tp:taxon-name><tp:taxon-name-part taxon-name-part-type="genus">Euplectrus</tp:taxon-name-part> <tp:taxon-name-part taxon-name-part-type="species">mikegatesi</tp:taxon-name-part></tp:taxon-name></italic> (DHJPAR0031184) <bold>772</bold> <italic><tp:taxon-name><tp:taxon-name-part taxon-name-part-type="genus">Euplectrus</tp:taxon-name-part> <tp:taxon-name-part taxon-name-part-type="species">mikeschauffi</tp:taxon-name-part></tp:taxon-name></italic> (DHJPAR0045452) <bold>773</bold> <italic><tp:taxon-name><tp:taxon-name-part taxon-name-part-type="genus">Euplectrus</tp:taxon-name-part> <tp:taxon-name-part taxon-name-part-type="species">mikesharkeyi</tp:taxon-name-part></tp:taxon-name></italic> (DHJPAR0030516) <bold>774</bold> <italic><tp:taxon-name><tp:taxon-name-part taxon-name-part-type="genus">Euplectrus</tp:taxon-name-part> <tp:taxon-name-part taxon-name-part-type="species">ninazitaniae</tp:taxon-name-part></tp:taxon-name></italic> (DHJPAR0028735).</p></caption><graphic xmlns:xlink="http://www.w3.org/1999/xlink" xlink:href="zookeys-485-001-g100.jpg" position="float" orientation="portrait" xlink:type="simple" id="oo_39335.jpg"/></fig></tp:treatment-sec></tp:taxon-treatment>
