# Supplementary material for: Integrative taxonomy of New World Euplectrus Westwood (Hymenoptera, Eulophidae), with focus on 55 new species from Area de Conservación Guanacaste, northwestern Costa Rica
Source: Zookeys. 2015 Mar 10;(485):1–236. doi: 10.3897/zookeys.485.9124 (PMC4361813; doi:10.3897/zookeys.485.9124)
Supplement: XML Treatment for Euplectrus mikeschauffi [file zookeys.485.9124-treatment41.xml]

<!DOCTYPE tp:taxon-treatment
  PUBLIC "-//TaxonX//DTD Taxonomic Treatment Publishing DTD v0 20100105//EN" "tax-treatment-NSO.dtd">
<tp:taxon-treatment xmlns:tp="http://www.plazi.org/taxpub"><tp:treatment-meta><kwd-group><label>Taxon classification</label><kwd><named-content content-type="kingdom">Animalia</named-content></kwd><kwd><named-content content-type="order">Hymenoptera</named-content></kwd><kwd><named-content content-type="family">Eulophidae</named-content></kwd></kwd-group><mixed-citation publication-type="journal"><person-group><name><surname>Hansson</surname><given-names>Christer</given-names></name><name><surname>Smith</surname><given-names>M. Alex</given-names></name><name><surname>Janzen</surname><given-names>Daniel H.</given-names></name><name><surname>Hallwachs</surname><given-names>Winnie</given-names></name></person-group><article-title>Integrative taxonomy of New World <italic><tp:taxon-name><tp:taxon-name-part taxon-name-part-type="genus">Euplectrus</tp:taxon-name-part></tp:taxon-name></italic> Westwood (<tp:taxon-name><tp:taxon-name-part taxon-name-part-type="order">Hymenoptera</tp:taxon-name-part></tp:taxon-name>, <tp:taxon-name><tp:taxon-name-part taxon-name-part-type="family">Eulophidae</tp:taxon-name-part></tp:taxon-name>), with focus on 55 new species from Area de Conservación Guanacaste, northwestern Costa Rica</article-title><source>Zookeys</source><day>10</day><month>3</month><year>2015</year><volume>2015</volume><issue>485</issue><fpage>1</fpage><lpage>236</lpage><pub-id pub-id-type="doi">10.3897/zookeys.485.9124</pub-id></mixed-citation></tp:treatment-meta><tp:nomenclature><tp:taxon-name>
                            <tp:taxon-name-part taxon-name-part-type="genus">Euplectrus</tp:taxon-name-part>
                            <tp:taxon-name-part taxon-name-part-type="species">mikeschauffi</tp:taxon-name-part>
                            <object-id xmlns:xlink="http://www.w3.org/1999/xlink" content-type="zoobank" xlink:type="simple">http://zoobank.org/3FC733AB-C3F4-4272-BA6A-AD088C6D63B2</object-id>
                        </tp:taxon-name><tp:taxon-authority>Hansson</tp:taxon-authority><tp:taxon-status xmlns:xlink="http://www.w3.org/1999/xlink" xlink:type="simple">sp. n.</tp:taxon-status><xref ref-type="fig" rid="F7">Figures 26</xref><xref ref-type="fig" rid="F61">, 453–459</xref><xref ref-type="fig" rid="F100">, 772</xref></tp:nomenclature><tp:treatment-sec sec-type="Material"><title>Material.</title><p>Holotype a female labeled “COSTA RICA: Guanacaste, ACG, San Cristobal, Puente Palma, 28.vi.2011, E. Araya, ex <!--PageBreak--><italic><tp:taxon-name><tp:taxon-name-part taxon-name-part-type="genus">Enyo</tp:taxon-name-part> <tp:taxon-name-part taxon-name-part-type="species">ocypete</tp:taxon-name-part></tp:taxon-name></italic> eating <italic><tp:taxon-name><tp:taxon-name-part taxon-name-part-type="genus">Tetracera</tp:taxon-name-part> <tp:taxon-name-part taxon-name-part-type="species">hydrophila</tp:taxon-name-part></tp:taxon-name></italic>, sibling of wasp DHJPAR0045452, 11-SRNP-2500” (BMNH). PARATYPES: 61♀ 6♂: COSTA RICA (ACG): <bold>Guanacaste:</bold> 25♀ 3♂ with same label data as holotype (BMNH, CNC, INBio, MZLU, MIUCR, USNM); Sector Pitilla, Ingas, 20.vi.2011, M. Rios, ex <italic><tp:taxon-name><tp:taxon-name-part taxon-name-part-type="genus">Enyo</tp:taxon-name-part> <tp:taxon-name-part taxon-name-part-type="species">ocypete</tp:taxon-name-part></tp:taxon-name></italic> eating <italic><tp:taxon-name><tp:taxon-name-part taxon-name-part-type="genus">Davilla</tp:taxon-name-part> <tp:taxon-name-part taxon-name-part-type="species">nitida</tp:taxon-name-part></tp:taxon-name></italic>, sibling of wasp DHJPAR0045456, 11-SRNP-31737 (36♀ 3♂, in BMNH, CNC, INBio, MIUCR, USNM).</p></tp:treatment-sec><tp:treatment-sec sec-type="Diagnosis"><title>Diagnosis.</title><p>Lower face medially yellowish-brown, pale area reaching to level of outer lateral margin of toruli (Figs <xref ref-type="fig" rid="F61">454</xref>, <xref ref-type="fig" rid="F61">455</xref>); fore and mid coxae yellowish-white, remaining parts of fore and mid legs and entire hind leg yellowish-brown (Fig. <xref ref-type="fig" rid="F61">453</xref>); dorsellum with a row of foveae along anterior margin (Fig. <xref ref-type="fig" rid="F100">772</xref>); propodeum with a wide median carina (Fig. <xref ref-type="fig" rid="F100">772</xref>); petiole 1.0× as long as wide in female, 0.8× in male; gaster in anterior ½ with median part yellowish-white and lateral parts black, posterior ½ black (Figs <xref ref-type="fig" rid="F61">456</xref>, <xref ref-type="fig" rid="F61">457</xref>); male antenna with scape enlarged, widest in the middle, and 2.5× as long as wide (Fig. <xref ref-type="fig" rid="F61">459</xref>).</p></tp:treatment-sec><tp:treatment-sec sec-type="Description"><title>Description.</title><p><italic>Female</italic>. Length of body 1.9 mm. Antenna with scape yellowish-white, pedicel yellowish-brown, flagellomere 1 pale brown, 2–6 dark brown (Fig. <xref ref-type="fig" rid="F61">458</xref>). Mandibles and palpi yellowish-white. Head black and shiny, lower face medially yellowish-brown, pale area reaching to level of outer lateral margin of toruli, with parts between pale area and eyes black (Fig. <xref ref-type="fig" rid="F61">454</xref>). Frons with two irregular rows of setae (Fig. <xref ref-type="fig" rid="F62">464</xref>). Vertex smooth (Fig. <xref ref-type="fig" rid="F62">465</xref>). Occipital margin rounded (Fig. <xref ref-type="fig" rid="F62">465</xref>).</p><p>Mesosoma black and shiny (Fig. <xref ref-type="fig" rid="F61">453</xref>). Each sidelobe of mesoscutum with 11 setae. Scutellum 0.9× as long as wide; with rather weak engraved reticulation (Fig. <xref ref-type="fig" rid="F62">466</xref>). Dorsellum along anterior margin with a row of foveae (Fig. <xref ref-type="fig" rid="F100">772</xref>). Propodeum smooth (Fig. <xref ref-type="fig" rid="F100">772</xref>); anteromedially with a semicircular cup; propodeal callus with eight setae. Legs (Fig. <xref ref-type="fig" rid="F61">453</xref>): fore and mid coxae yellowish-white, remaining parts of fore and mid legs and entire hind leg yellowish-brown. Fore wing: costal cell with two irregular rows of setae on ventral surface, and margin with four setae close to marginal vein; with 21 admarginal setae, in basal ½ in one row and in apical ½ in two rows.</p><p>Gaster in anterior ½ with median part yellowish-white and lateral parts black, posterior ½ black (Fig. <xref ref-type="fig" rid="F61">456</xref>).</p><p>Ratios. HE/MS/WM = 1.9/1.1/1.0; POL/OOL/POO = 6.7/3.8/1.0; OOL/DO = 1.4; WE/WF/WH/HH = 1.0/2.7/4.8/3.6; WH/WT = 1.1; PM/ST = 2.1; TS1/TS2/LT/LT1/LT2/LT3/LT4 = 4.3/2.8/7.3/2.0/1.8/1.0/2.0; LP/WP = 1.0; MM/LG = 1.1.</p><p><italic>Male</italic>. Length of body 1.6 mm. Scape white, enlarged and widest in the middle (Fig. <xref ref-type="fig" rid="F61">459</xref>), sensory pores confined to apicolateral ¾ on outside facing surface, sensory area white. Similar to female except shorter petiole and gaster.</p><p>Ratios. LC/WS = 2.5; LP/WP = 0.8; MM/LG = 1.3.</p></tp:treatment-sec><tp:treatment-sec sec-type="Hosts and biology"><title>Hosts and biology.</title><p>Feeding on third instar larva of <italic><tp:taxon-name><tp:taxon-name-part taxon-name-part-type="genus">Enyo</tp:taxon-name-part> <tp:taxon-name-part taxon-name-part-type="species">ocypete</tp:taxon-name-part></tp:taxon-name></italic> (<tp:taxon-name><tp:taxon-name-part taxon-name-part-type="family">Sphingidae</tp:taxon-name-part></tp:taxon-name>) feeding on <italic><tp:taxon-name><tp:taxon-name-part taxon-name-part-type="genus">Tetracera</tp:taxon-name-part> <tp:taxon-name-part taxon-name-part-type="species">hydrophila</tp:taxon-name-part></tp:taxon-name></italic> and <italic><tp:taxon-name><tp:taxon-name-part taxon-name-part-type="genus">Davilla</tp:taxon-name-part> <tp:taxon-name-part taxon-name-part-type="species">nitida</tp:taxon-name-part></tp:taxon-name></italic> (<tp:taxon-name><tp:taxon-name-part taxon-name-part-type="family">Dilleniaceae</tp:taxon-name-part></tp:taxon-name>), parasitoid cocoons stuck to dead larva and substrate.</p></tp:treatment-sec><tp:treatment-sec sec-type="Distribution"><title>Distribution.</title><p>Costa Rica (Guanacaste Province).</p></tp:treatment-sec><tp:treatment-sec sec-type="Etymology"><title>Etymology.</title><p>This species is named after Mike E. Schauff, in recognition of his contribution to the understanding of ACG <tp:taxon-name><tp:taxon-name-part taxon-name-part-type="order">Hymenoptera</tp:taxon-name-part></tp:taxon-name> taxonomy.</p><!--PageBreak--></tp:treatment-sec><tp:treatment-sec><!--Section generated to contain objects referenced in tp:taxon-treatment.--><fig id="F7" position="float" orientation="portrait"><label>Figures 23–26.</label><caption><p><italic><tp:taxon-name><tp:taxon-name-part taxon-name-part-type="genus">Euplectrus</tp:taxon-name-part></tp:taxon-name></italic> spp.: <bold>23</bold> prepupal <italic><tp:taxon-name><tp:taxon-name-part taxon-name-part-type="genus">Euplectrus</tp:taxon-name-part> <tp:taxon-name-part taxon-name-part-type="species">hugokonsi</tp:taxon-name-part></tp:taxon-name></italic> beginning to search for their cocooning site under the cadaver of last instar <italic><tp:taxon-name><tp:taxon-name-part taxon-name-part-type="genus">Dasylophia</tp:taxon-name-part> <tp:taxon-name-part taxon-name-part-type="species">guarana</tp:taxon-name-part></tp:taxon-name></italic> (<tp:taxon-name><tp:taxon-name-part taxon-name-part-type="family">Notodontidae</tp:taxon-name-part></tp:taxon-name>) (07-SRNP-58948) <bold>24</bold> newly spun cocoons of <italic><tp:taxon-name><tp:taxon-name-part taxon-name-part-type="genus">Euplectrus</tp:taxon-name-part> <tp:taxon-name-part taxon-name-part-type="species">hugokonsi</tp:taxon-name-part></tp:taxon-name></italic> enveloping the cadaver of the <italic><tp:taxon-name><tp:taxon-name-part taxon-name-part-type="genus">Dasylophia</tp:taxon-name-part> <tp:taxon-name-part taxon-name-part-type="species">guarana</tp:taxon-name-part></tp:taxon-name></italic> in Fig. 23 <bold>25</bold> prepupal <italic><tp:taxon-name><tp:taxon-name-part taxon-name-part-type="genus">Euplectrus</tp:taxon-name-part> <tp:taxon-name-part taxon-name-part-type="species">iangauldi</tp:taxon-name-part></tp:taxon-name></italic> spinning their communal ruff of cocoons around the cadaver of a penultimate instar <italic><tp:taxon-name><tp:taxon-name-part taxon-name-part-type="genus">Perigonia</tp:taxon-name-part> <tp:taxon-name-part taxon-name-part-type="species">lusca</tp:taxon-name-part></tp:taxon-name></italic> (<tp:taxon-name><tp:taxon-name-part taxon-name-part-type="family">Sphingidae</tp:taxon-name-part></tp:taxon-name>) (06-SRNP-22585) <bold>26</bold> prepupal <italic><tp:taxon-name><tp:taxon-name-part taxon-name-part-type="genus">Euplectrus</tp:taxon-name-part> <tp:taxon-name-part taxon-name-part-type="species">mikeschauffi</tp:taxon-name-part></tp:taxon-name></italic> within their communal ruff of cocoons around the cadaver of a penultimate instar <italic><tp:taxon-name><tp:taxon-name-part taxon-name-part-type="genus">Enyo</tp:taxon-name-part> <tp:taxon-name-part taxon-name-part-type="species">ocypete</tp:taxon-name-part></tp:taxon-name></italic> (<tp:taxon-name><tp:taxon-name-part taxon-name-part-type="family">Sphingidae</tp:taxon-name-part></tp:taxon-name>) (11-SRNP-31737).</p></caption><graphic xmlns:xlink="http://www.w3.org/1999/xlink" xlink:href="zookeys-485-001-g007.jpg" position="float" orientation="portrait" xlink:type="simple" id="oo_39242.jpg"/></fig><fig id="F61" position="float" orientation="portrait"><label>Figures 453–463.</label><caption><p><italic><tp:taxon-name><tp:taxon-name-part taxon-name-part-type="genus">Euplectrus</tp:taxon-name-part></tp:taxon-name></italic> spp. <bold>453–459</bold> <italic><tp:taxon-name><tp:taxon-name-part taxon-name-part-type="genus">Euplectrus</tp:taxon-name-part> <tp:taxon-name-part taxon-name-part-type="species">mikeschauffi</tp:taxon-name-part></tp:taxon-name></italic> (DHJPAR0045452): <bold>453</bold> habitus in lateral view, female <bold>454</bold> head in frontal view, female <bold>455</bold> head in frontal view, male <bold>456</bold> gaster in dorsal view, female <bold>457</bold> gaster in dorsal view, male <bold>458</bold> antenna in lateral view, female <bold>459</bold> antenna in lateral view, male; <bold>460–463</bold> <italic><tp:taxon-name><tp:taxon-name-part taxon-name-part-type="genus">Euplectrus</tp:taxon-name-part> <tp:taxon-name-part taxon-name-part-type="species">mellipes</tp:taxon-name-part></tp:taxon-name></italic> (lectotype), female: <bold>460</bold> habitus in lateral view <bold>461</bold> head in frontal view <bold>462</bold> gaster in dorsal view <bold>463</bold> antenna in lateral view.</p></caption><graphic xmlns:xlink="http://www.w3.org/1999/xlink" xlink:href="zookeys-485-001-g061.jpg" position="float" orientation="portrait" xlink:type="simple" id="oo_39296.jpg"/></fig><fig id="F100" position="float" orientation="portrait"><label>Figures 769–774.</label><caption><p><italic><tp:taxon-name><tp:taxon-name-part taxon-name-part-type="genus">Euplectrus</tp:taxon-name-part></tp:taxon-name></italic> spp., propodeum, females: <bold>769</bold> <italic><tp:taxon-name><tp:taxon-name-part taxon-name-part-type="genus">Euplectrus</tp:taxon-name-part> <tp:taxon-name-part taxon-name-part-type="species">lubomirmasneri</tp:taxon-name-part></tp:taxon-name></italic> (DHJPAR0028760) <bold>770</bold> <italic><tp:taxon-name><tp:taxon-name-part taxon-name-part-type="genus">Euplectrus</tp:taxon-name-part> <tp:taxon-name-part taxon-name-part-type="species">markshawi</tp:taxon-name-part></tp:taxon-name></italic> (DHJPAR0028896) <bold>771</bold> <italic><tp:taxon-name><tp:taxon-name-part taxon-name-part-type="genus">Euplectrus</tp:taxon-name-part> <tp:taxon-name-part taxon-name-part-type="species">mikegatesi</tp:taxon-name-part></tp:taxon-name></italic> (DHJPAR0031184) <bold>772</bold> <italic><tp:taxon-name><tp:taxon-name-part taxon-name-part-type="genus">Euplectrus</tp:taxon-name-part> <tp:taxon-name-part taxon-name-part-type="species">mikeschauffi</tp:taxon-name-part></tp:taxon-name></italic> (DHJPAR0045452) <bold>773</bold> <italic><tp:taxon-name><tp:taxon-name-part taxon-name-part-type="genus">Euplectrus</tp:taxon-name-part> <tp:taxon-name-part taxon-name-part-type="species">mikesharkeyi</tp:taxon-name-part></tp:taxon-name></italic> (DHJPAR0030516) <bold>774</bold> <italic><tp:taxon-name><tp:taxon-name-part taxon-name-part-type="genus">Euplectrus</tp:taxon-name-part> <tp:taxon-name-part taxon-name-part-type="species">ninazitaniae</tp:taxon-name-part></tp:taxon-name></italic> (DHJPAR0028735).</p></caption><graphic xmlns:xlink="http://www.w3.org/1999/xlink" xlink:href="zookeys-485-001-g100.jpg" position="float" orientation="portrait" xlink:type="simple" id="oo_39335.jpg"/></fig><fig id="F62" position="float" orientation="portrait"><label>Figures 464–469.</label><caption><p><italic><tp:taxon-name><tp:taxon-name-part taxon-name-part-type="genus">Euplectrus</tp:taxon-name-part></tp:taxon-name></italic> spp., females. <bold>464–466</bold> <italic><tp:taxon-name><tp:taxon-name-part taxon-name-part-type="genus">Euplectrus</tp:taxon-name-part> <tp:taxon-name-part taxon-name-part-type="species">mikeschauffi</tp:taxon-name-part></tp:taxon-name></italic> (DHJPAR0045452): <bold>464</bold> head in frontal view <bold>465</bold> vertex <bold>466</bold> mesosoma in dorsal view; <bold>467–469</bold> <italic><tp:taxon-name><tp:taxon-name-part taxon-name-part-type="genus">Euplectrus</tp:taxon-name-part> <tp:taxon-name-part taxon-name-part-type="species">mikesharkeyi</tp:taxon-name-part></tp:taxon-name></italic> (DHJPAR0030516): <bold>467</bold> head in frontal view <bold>468</bold> vertex <bold>469</bold> mesosoma in dorsal view.</p></caption><graphic xmlns:xlink="http://www.w3.org/1999/xlink" xlink:href="zookeys-485-001-g062.jpg" position="float" orientation="portrait" xlink:type="simple" id="oo_39297.jpg"/></fig></tp:treatment-sec></tp:taxon-treatment>
