# Supplementary material for: Integrative taxonomy of New World Euplectrus Westwood (Hymenoptera, Eulophidae), with focus on 55 new species from Area de Conservación Guanacaste, northwestern Costa Rica
Source: Zookeys. 2015 Mar 10;(485):1–236. doi: 10.3897/zookeys.485.9124 (PMC4361813; doi:10.3897/zookeys.485.9124)
Supplement: XML Treatment for Euplectrus mikesharkeyi [file zookeys.485.9124-treatment42.xml]

<!DOCTYPE tp:taxon-treatment
  PUBLIC "-//TaxonX//DTD Taxonomic Treatment Publishing DTD v0 20100105//EN" "tax-treatment-NSO.dtd">
<tp:taxon-treatment xmlns:tp="http://www.plazi.org/taxpub"><tp:treatment-meta><kwd-group><label>Taxon classification</label><kwd><named-content content-type="kingdom">Animalia</named-content></kwd><kwd><named-content content-type="order">Hymenoptera</named-content></kwd><kwd><named-content content-type="family">Eulophidae</named-content></kwd></kwd-group><mixed-citation publication-type="journal"><person-group><name><surname>Hansson</surname><given-names>Christer</given-names></name><name><surname>Smith</surname><given-names>M. Alex</given-names></name><name><surname>Janzen</surname><given-names>Daniel H.</given-names></name><name><surname>Hallwachs</surname><given-names>Winnie</given-names></name></person-group><article-title>Integrative taxonomy of New World <italic><tp:taxon-name><tp:taxon-name-part taxon-name-part-type="genus">Euplectrus</tp:taxon-name-part></tp:taxon-name></italic> Westwood (<tp:taxon-name><tp:taxon-name-part taxon-name-part-type="order">Hymenoptera</tp:taxon-name-part></tp:taxon-name>, <tp:taxon-name><tp:taxon-name-part taxon-name-part-type="family">Eulophidae</tp:taxon-name-part></tp:taxon-name>), with focus on 55 new species from Area de Conservación Guanacaste, northwestern Costa Rica</article-title><source>Zookeys</source><day>10</day><month>3</month><year>2015</year><volume>2015</volume><issue>485</issue><fpage>1</fpage><lpage>236</lpage><pub-id pub-id-type="doi">10.3897/zookeys.485.9124</pub-id></mixed-citation></tp:treatment-meta><tp:nomenclature><tp:taxon-name>
                            <tp:taxon-name-part taxon-name-part-type="genus">Euplectrus</tp:taxon-name-part>
                            <tp:taxon-name-part taxon-name-part-type="species">mikesharkeyi</tp:taxon-name-part>
                            <object-id xmlns:xlink="http://www.w3.org/1999/xlink" content-type="zoobank" xlink:type="simple">http://zoobank.org/0802EC27-24B5-4230-8568-873C230850E2</object-id>
                        </tp:taxon-name><tp:taxon-authority>Hansson</tp:taxon-authority><tp:taxon-status xmlns:xlink="http://www.w3.org/1999/xlink" xlink:type="simple">sp. n.</tp:taxon-status><xref ref-type="fig" rid="F6">Figures 19</xref><xref ref-type="fig" rid="F62">, 467–469</xref><xref ref-type="fig" rid="F63">, 470–476</xref><xref ref-type="fig" rid="F100">, 773</xref><!--PageBreak--></tp:nomenclature><tp:treatment-sec sec-type="Material"><title>Material.</title><p>Holotype a female labeled “COSTA RICA: Guanacaste, ACG, Sector El Hacha, Estación Los Almendros, 11.ix.2008, R. Moraga, ex <italic><tp:taxon-name><tp:taxon-name-part taxon-name-part-type="genus">Perigea</tp:taxon-name-part></tp:taxon-name></italic> berindaDHJ02 eating <italic><tp:taxon-name><tp:taxon-name-part taxon-name-part-type="genus">Lepidaploa</tp:taxon-name-part> <tp:taxon-name-part taxon-name-part-type="species">tortuosa</tp:taxon-name-part></tp:taxon-name></italic>, sibling of wasp DHJPAR0030516, 08-SRNP-23276” (BMNH). PARATYPES: 19♀ 4♂: COSTA RICA (ACG): <bold>Guanacaste:</bold> 2♀ 3♂ with same label data as holotype (BMNH, INBio); Sector Pitilla: Pasmompa, 28.i.2006, M. Rios, ex <italic><tp:taxon-name><tp:taxon-name-part taxon-name-part-type="genus">Perigea</tp:taxon-name-part></tp:taxon-name></italic> berindaDHJ02 eating <italic><tp:taxon-name><tp:taxon-name-part taxon-name-part-type="genus">Lepidaploa</tp:taxon-name-part> <tp:taxon-name-part taxon-name-part-type="species">tortuosa</tp:taxon-name-part></tp:taxon-name></italic>, sibling of wasp DHJPAR0028869, 06-SRNP-30731 (4♀, in CNC, USNM); Sector Cacao: Sendero a Maritza, D. Garcia, 1.ix.2010, ex <italic><tp:taxon-name><tp:taxon-name-part taxon-name-part-type="genus">Perigea</tp:taxon-name-part> <tp:taxon-name-part taxon-name-part-type="species">micrippia</tp:taxon-name-part></tp:taxon-name></italic> eating <italic><tp:taxon-name><tp:taxon-name-part taxon-name-part-type="genus">Lepidaploa</tp:taxon-name-part> <tp:taxon-name-part taxon-name-part-type="species">tortuosa</tp:taxon-name-part></tp:taxon-name></italic>, sibling of wasp DHJPAR0042134, 10-SRNP-36122 (10♀ 1♂, in BMNH, INBio, MZLU, USNM); Sendero a Maritza, 22.ix.2010, D. Garcia, ex <italic><tp:taxon-name><tp:taxon-name-part taxon-name-part-type="genus">Perigea</tp:taxon-name-part> <tp:taxon-name-part taxon-name-part-type="species">micrippia</tp:taxon-name-part></tp:taxon-name></italic> eating <italic><tp:taxon-name><tp:taxon-name-part taxon-name-part-type="genus">Lepidaploa</tp:taxon-name-part> <tp:taxon-name-part taxon-name-part-type="species">tortuosa</tp:taxon-name-part></tp:taxon-name></italic>, sibling of wasp DHJPAR0042131, 10-SRNP-36497 (3♀, in CNC, INBio).</p></tp:treatment-sec><tp:treatment-sec sec-type="Diagnosis"><title>Diagnosis.</title><p>Lower face medially yellowish-brown with median part pale brown (female, Fig. <xref ref-type="fig" rid="F63">471</xref>), or white with median part yellowish-brown (male, Fig. <xref ref-type="fig" rid="F63">472</xref>), pale area reaching slightly outside of level of lateral margins of toruli; scutellum reticulate with distinctly elongate meshes and medially with several short longitudinal carinae (Fig. <xref ref-type="fig" rid="F62">469</xref>); dorsellum anteriorly with two large foveae (alternately with a wide groove that is divided by a median carina) (Fig. <xref ref-type="fig" rid="F100">773</xref>); legs yellowish-brown with hind coxa and hind femur darker (Fig. <xref ref-type="fig" rid="F63">470</xref>), male with fore and mid coxae yellowish-white; petiole 0.8× as long as wide; female gaster with anterior ½ yellowish-white with dark brown lateral margins, posterior ½ dark brown with apex reddish-brown (Fig. <xref ref-type="fig" rid="F63">473</xref>), male gaster with anterior ½ white and with posterior ½ completely dark brown (Fig. <xref ref-type="fig" rid="F63">474</xref>); male antenna with scape slightly expanded and widest slightly above the middle, 3.3× as long as wide (Fig. <xref ref-type="fig" rid="F63">476</xref>), with sensory area brown.</p></tp:treatment-sec><tp:treatment-sec sec-type="Description"><title>Description.</title><p><italic>Female</italic>. Length of body 2.4 mm. Antenna with scape yellowish-brown with base yellowish-white, pedicel yellowish-brown, flagellomeres 1–3 yellowish-brown ventrally and dark brown dorsally, 4–6 dark brown (Fig. <xref ref-type="fig" rid="F63">475</xref>). Mandibles and palpi yellowish-white. Head black and shiny, lower face medially yellowish-brown with median part pale brown, pale area reaching slightly outside of level of lateral margins of toruli, parts between pale area and eyes black (Fig. <xref ref-type="fig" rid="F63">471</xref>). Frons close to eyes with two rows of setae (Fig. <xref ref-type="fig" rid="F62">467</xref>). Vertex smooth (Fig. <xref ref-type="fig" rid="F62">468</xref>). Occipital margin rounded (Fig. <xref ref-type="fig" rid="F62">468</xref>).</p><p>Mesosoma black and shiny (Fig. <xref ref-type="fig" rid="F63">470</xref>). Each sidelobe of mesoscutum with 11 setae. Scutellum 0.9× as long as wide; with weak engraved reticulation with distinctly elongate meshes; medially with several short longitudinal carinae (Fig. <xref ref-type="fig" rid="F62">469</xref>). Dorsellum anteriorly with two large foveae (alternately with a wide groove that is divided by a median carina) (Fig. <xref ref-type="fig" rid="F100">773</xref>). Propodeum with very weak reticulation (Fig. <xref ref-type="fig" rid="F100">773</xref>); anteromedially with a semicircular cup; propodeal callus with 11 setae. Legs yellowish-brown with hind coxa and hind femur darker (Fig. <xref ref-type="fig" rid="F63">470</xref>). Fore wing: costal cell on ventral surface with one row of setae, and margin without setae; with 17 admarginal setae, in one row.</p><p>Gaster with anterior ½ yellowish-brown with dark brown lateral margins, posterior ½ dark brown with apex reddish-brown (Fig. <xref ref-type="fig" rid="F63">473</xref>).</p><p>Ratios. HE/MS/WM = 2.0/1.0/1.2; POL/OOL/POO = 5.1/2.5/1.0; OOL/DO = 1.3; WE/WF/WH/HH = 1.0/2.6/4.7/3.6; WH/WT = 1.1; PM/ST = 1.4; TS1/TS2/LT/LT1/LT2/LT3/LT4 = 4.2/2.7/7.1/2.6/1.5/1.0/1.9; LP/WP = 0.8; MM/LG = 1.1.</p><p><italic>Male</italic>. Length of body 2.0 mm. Scape slightly expanded and widest slightly above the middle (Fig. <xref ref-type="fig" rid="F63">476</xref>), sensory pores confined to apicoventral ½ and this area is brown. Otherwise similar to female except lower face with pale parts paler (Fig. <xref ref-type="fig" rid="F63">472</xref>), fore and mid coxae yellowish-white; gaster shorter, with anterior ½ white and entire posterior ½ dark brown (Fig. <xref ref-type="fig" rid="F63">474</xref>).</p><p>Ratios. LC/WS = 3.3; MM/LG = 1.3.</p></tp:treatment-sec><tp:treatment-sec sec-type="Hosts and biology"><title>Hosts and biology.</title><p>Feeding on penultimate instar larva of <italic><tp:taxon-name><tp:taxon-name-part taxon-name-part-type="genus">Perigea</tp:taxon-name-part></tp:taxon-name></italic> berindaDHJ02 and <italic><tp:taxon-name><tp:taxon-name-part taxon-name-part-type="genus">Perigea</tp:taxon-name-part> <tp:taxon-name-part taxon-name-part-type="species">micrippia</tp:taxon-name-part></tp:taxon-name></italic> (<tp:taxon-name><tp:taxon-name-part taxon-name-part-type="family">Noctuidae</tp:taxon-name-part></tp:taxon-name>), both feeding on <italic><tp:taxon-name><tp:taxon-name-part taxon-name-part-type="genus">Lepidaploa</tp:taxon-name-part> <tp:taxon-name-part taxon-name-part-type="species">tortuosa</tp:taxon-name-part></tp:taxon-name></italic> (<tp:taxon-name><tp:taxon-name-part taxon-name-part-type="family">Asteraceae</tp:taxon-name-part></tp:taxon-name>), parasitoid cocoons stuck to dead larva and substrate.</p></tp:treatment-sec><tp:treatment-sec sec-type="Distribution"><title>Distribution.</title><p>Costa Rica (Guanacaste Province).</p></tp:treatment-sec><tp:treatment-sec sec-type="Etymology"><title>Etymology.</title><p>This species is named after Mike J. Sharkey, in recognition of his contribution to the understanding of ACG <tp:taxon-name><tp:taxon-name-part taxon-name-part-type="order">Hymenoptera</tp:taxon-name-part></tp:taxon-name> taxonomy.</p></tp:treatment-sec><tp:treatment-sec><!--Section generated to contain objects referenced in tp:taxon-treatment.--><fig id="F6" position="float" orientation="portrait"><label>Figures 19–22.</label><caption><p><italic><tp:taxon-name><tp:taxon-name-part taxon-name-part-type="genus">Euplectrus</tp:taxon-name-part></tp:taxon-name></italic> spp.: <bold>19</bold> two different sizes of <italic><tp:taxon-name><tp:taxon-name-part taxon-name-part-type="genus">Euplectrus</tp:taxon-name-part> <tp:taxon-name-part taxon-name-part-type="species">mikesharkeyi</tp:taxon-name-part></tp:taxon-name></italic> feeding on penultimate instar <italic><tp:taxon-name><tp:taxon-name-part taxon-name-part-type="genus">Perigea</tp:taxon-name-part> <tp:taxon-name-part taxon-name-part-type="species">micrippia</tp:taxon-name-part></tp:taxon-name></italic> (<tp:taxon-name><tp:taxon-name-part taxon-name-part-type="family">Noctuidae</tp:taxon-name-part></tp:taxon-name>) (10-SRNP-36122); this may represent two different oviposition events or differential growth capacity that depends on the location on the caterpillar and/or whether competing parasitoids are present <bold>20</bold> last instar <italic><tp:taxon-name><tp:taxon-name-part taxon-name-part-type="genus">Euplectrus</tp:taxon-name-part> <tp:taxon-name-part taxon-name-part-type="species">mariae</tp:taxon-name-part></tp:taxon-name></italic> feeding on last instar <italic><tp:taxon-name><tp:taxon-name-part taxon-name-part-type="genus">Concana</tp:taxon-name-part> <tp:taxon-name-part taxon-name-part-type="species">hoshea</tp:taxon-name-part></tp:taxon-name></italic> (<tp:taxon-name><tp:taxon-name-part taxon-name-part-type="family">Noctuidae</tp:taxon-name-part></tp:taxon-name>) (09-SRNP-72128) <bold>21</bold> last instar <italic><tp:taxon-name><tp:taxon-name-part taxon-name-part-type="genus">Euplectrus</tp:taxon-name-part> <tp:taxon-name-part taxon-name-part-type="species">floryae</tp:taxon-name-part></tp:taxon-name></italic> feeding on penultimate instar <italic><tp:taxon-name><tp:taxon-name-part taxon-name-part-type="genus">Enyo</tp:taxon-name-part> <tp:taxon-name-part taxon-name-part-type="species">ocypete</tp:taxon-name-part></tp:taxon-name></italic> (<tp:taxon-name><tp:taxon-name-part taxon-name-part-type="family">Sphingidae</tp:taxon-name-part></tp:taxon-name>) (97-SRNP-4188) <bold>22</bold> prepupal <italic><tp:taxon-name><tp:taxon-name-part taxon-name-part-type="genus">Euplectrus</tp:taxon-name-part> <tp:taxon-name-part taxon-name-part-type="species">eowilsoni</tp:taxon-name-part></tp:taxon-name></italic> beginning to spin their cocoon mass on last instar <italic><tp:taxon-name><tp:taxon-name-part taxon-name-part-type="genus">Argyrosticta</tp:taxon-name-part> <tp:taxon-name-part taxon-name-part-type="species">vauaurea</tp:taxon-name-part></tp:taxon-name></italic> (<tp:taxon-name><tp:taxon-name-part taxon-name-part-type="family">Noctuidae</tp:taxon-name-part></tp:taxon-name>) (07-SRNP-65277).</p></caption><graphic xmlns:xlink="http://www.w3.org/1999/xlink" xlink:href="zookeys-485-001-g006.jpg" position="float" orientation="portrait" xlink:type="simple" id="oo_39241.jpg"/></fig><fig id="F62" position="float" orientation="portrait"><label>Figures 464–469.</label><caption><p><italic><tp:taxon-name><tp:taxon-name-part taxon-name-part-type="genus">Euplectrus</tp:taxon-name-part></tp:taxon-name></italic> spp., females. <bold>464–466</bold> <italic><tp:taxon-name><tp:taxon-name-part taxon-name-part-type="genus">Euplectrus</tp:taxon-name-part> <tp:taxon-name-part taxon-name-part-type="species">mikeschauffi</tp:taxon-name-part></tp:taxon-name></italic> (DHJPAR0045452): <bold>464</bold> head in frontal view <bold>465</bold> vertex <bold>466</bold> mesosoma in dorsal view; <bold>467–469</bold> <italic><tp:taxon-name><tp:taxon-name-part taxon-name-part-type="genus">Euplectrus</tp:taxon-name-part> <tp:taxon-name-part taxon-name-part-type="species">mikesharkeyi</tp:taxon-name-part></tp:taxon-name></italic> (DHJPAR0030516): <bold>467</bold> head in frontal view <bold>468</bold> vertex <bold>469</bold> mesosoma in dorsal view.</p></caption><graphic xmlns:xlink="http://www.w3.org/1999/xlink" xlink:href="zookeys-485-001-g062.jpg" position="float" orientation="portrait" xlink:type="simple" id="oo_39297.jpg"/></fig><fig id="F63" position="float" orientation="portrait"><label>Figures 470–478.</label><caption><p><italic><tp:taxon-name><tp:taxon-name-part taxon-name-part-type="genus">Euplectrus</tp:taxon-name-part></tp:taxon-name></italic> spp. <bold>470–476</bold> <italic><tp:taxon-name><tp:taxon-name-part taxon-name-part-type="genus">Euplectrus</tp:taxon-name-part> <tp:taxon-name-part taxon-name-part-type="species">mikesharkeyi</tp:taxon-name-part></tp:taxon-name></italic> (DHJPAR0030516): <bold>470</bold> habitus in lateral view, female <bold>471</bold> head in frontal view, female <bold>472</bold> head in frontal view, male <bold>473</bold> gaster in dorsal view, female <bold>474</bold> gaster in dorsal view, male <bold>475</bold> antenna in lateral view, female <bold>476</bold> antenna in lateral view, male; <bold>477–478</bold> <italic><tp:taxon-name><tp:taxon-name-part taxon-name-part-type="genus">Euplectrus</tp:taxon-name-part> <tp:taxon-name-part taxon-name-part-type="species">semimarginatus</tp:taxon-name-part></tp:taxon-name></italic> (lectotype), female: <bold>477</bold> habitus in lateral view, head missing <bold>478</bold> gaster in dorsal view.</p></caption><graphic xmlns:xlink="http://www.w3.org/1999/xlink" xlink:href="zookeys-485-001-g063.jpg" position="float" orientation="portrait" xlink:type="simple" id="oo_39298.jpg"/></fig><fig id="F100" position="float" orientation="portrait"><label>Figures 769–774.</label><caption><p><italic><tp:taxon-name><tp:taxon-name-part taxon-name-part-type="genus">Euplectrus</tp:taxon-name-part></tp:taxon-name></italic> spp., propodeum, females: <bold>769</bold> <italic><tp:taxon-name><tp:taxon-name-part taxon-name-part-type="genus">Euplectrus</tp:taxon-name-part> <tp:taxon-name-part taxon-name-part-type="species">lubomirmasneri</tp:taxon-name-part></tp:taxon-name></italic> (DHJPAR0028760) <bold>770</bold> <italic><tp:taxon-name><tp:taxon-name-part taxon-name-part-type="genus">Euplectrus</tp:taxon-name-part> <tp:taxon-name-part taxon-name-part-type="species">markshawi</tp:taxon-name-part></tp:taxon-name></italic> (DHJPAR0028896) <bold>771</bold> <italic><tp:taxon-name><tp:taxon-name-part taxon-name-part-type="genus">Euplectrus</tp:taxon-name-part> <tp:taxon-name-part taxon-name-part-type="species">mikegatesi</tp:taxon-name-part></tp:taxon-name></italic> (DHJPAR0031184) <bold>772</bold> <italic><tp:taxon-name><tp:taxon-name-part taxon-name-part-type="genus">Euplectrus</tp:taxon-name-part> <tp:taxon-name-part taxon-name-part-type="species">mikeschauffi</tp:taxon-name-part></tp:taxon-name></italic> (DHJPAR0045452) <bold>773</bold> <italic><tp:taxon-name><tp:taxon-name-part taxon-name-part-type="genus">Euplectrus</tp:taxon-name-part> <tp:taxon-name-part taxon-name-part-type="species">mikesharkeyi</tp:taxon-name-part></tp:taxon-name></italic> (DHJPAR0030516) <bold>774</bold> <italic><tp:taxon-name><tp:taxon-name-part taxon-name-part-type="genus">Euplectrus</tp:taxon-name-part> <tp:taxon-name-part taxon-name-part-type="species">ninazitaniae</tp:taxon-name-part></tp:taxon-name></italic> (DHJPAR0028735).</p></caption><graphic xmlns:xlink="http://www.w3.org/1999/xlink" xlink:href="zookeys-485-001-g100.jpg" position="float" orientation="portrait" xlink:type="simple" id="oo_39335.jpg"/></fig></tp:treatment-sec></tp:taxon-treatment>
