# Supplementary material for: Integrative taxonomy of New World Euplectrus Westwood (Hymenoptera, Eulophidae), with focus on 55 new species from Area de Conservación Guanacaste, northwestern Costa Rica
Source: Zookeys. 2015 Mar 10;(485):1–236. doi: 10.3897/zookeys.485.9124 (PMC4361813; doi:10.3897/zookeys.485.9124)
Supplement: XML Treatment for Euplectrus ninazitaniae [file zookeys.485.9124-treatment43.xml]

<!DOCTYPE tp:taxon-treatment
  PUBLIC "-//TaxonX//DTD Taxonomic Treatment Publishing DTD v0 20100105//EN" "tax-treatment-NSO.dtd">
<tp:taxon-treatment xmlns:tp="http://www.plazi.org/taxpub"><tp:treatment-meta><kwd-group><label>Taxon classification</label><kwd><named-content content-type="kingdom">Animalia</named-content></kwd><kwd><named-content content-type="order">Hymenoptera</named-content></kwd><kwd><named-content content-type="family">Eulophidae</named-content></kwd></kwd-group><mixed-citation publication-type="journal"><person-group><name><surname>Hansson</surname><given-names>Christer</given-names></name><name><surname>Smith</surname><given-names>M. Alex</given-names></name><name><surname>Janzen</surname><given-names>Daniel H.</given-names></name><name><surname>Hallwachs</surname><given-names>Winnie</given-names></name></person-group><article-title>Integrative taxonomy of New World <italic><tp:taxon-name><tp:taxon-name-part taxon-name-part-type="genus">Euplectrus</tp:taxon-name-part></tp:taxon-name></italic> Westwood (<tp:taxon-name><tp:taxon-name-part taxon-name-part-type="order">Hymenoptera</tp:taxon-name-part></tp:taxon-name>, <tp:taxon-name><tp:taxon-name-part taxon-name-part-type="family">Eulophidae</tp:taxon-name-part></tp:taxon-name>), with focus on 55 new species from Area de Conservación Guanacaste, northwestern Costa Rica</article-title><source>Zookeys</source><day>10</day><month>3</month><year>2015</year><volume>2015</volume><issue>485</issue><fpage>1</fpage><lpage>236</lpage><pub-id pub-id-type="doi">10.3897/zookeys.485.9124</pub-id></mixed-citation></tp:treatment-meta><tp:nomenclature><tp:taxon-name>
                            <tp:taxon-name-part taxon-name-part-type="genus">Euplectrus</tp:taxon-name-part>
                            <tp:taxon-name-part taxon-name-part-type="species">ninazitaniae</tp:taxon-name-part>
                            <object-id xmlns:xlink="http://www.w3.org/1999/xlink" content-type="zoobank" xlink:type="simple">http://zoobank.org/DD0FFD99-9ACC-4FAE-9BD8-94ABE2CBBE72</object-id>
                        </tp:taxon-name><tp:taxon-authority>Hansson</tp:taxon-authority><tp:taxon-status xmlns:xlink="http://www.w3.org/1999/xlink" xlink:type="simple">sp. n.</tp:taxon-status><xref ref-type="fig" rid="F40">Figures 281–284</xref><xref ref-type="fig" rid="F41">, 288–290</xref><xref ref-type="fig" rid="F100">, 774</xref></tp:nomenclature><tp:treatment-sec sec-type="Material"><title>Material.</title><p>Holotype a female labeled “COSTA RICA: Guanacaste, ACG, Sector Pitilla, Sendero Cuestona, 8.ii.2004, M. Rios, ex <italic><tp:taxon-name><tp:taxon-name-part taxon-name-part-type="genus">Antapistis</tp:taxon-name-part></tp:taxon-name></italic> Poole10 eating <italic><tp:taxon-name><tp:taxon-name-part taxon-name-part-type="genus">Anthurium</tp:taxon-name-part> <tp:taxon-name-part taxon-name-part-type="species">consobrinum</tp:taxon-name-part></tp:taxon-name></italic>, sibling of wasp DHJPAR0028735, 04-SRNP-30603” (BMNH). PARATYPES: 3♀ with same label data as holotype (BMNH, INBio).</p></tp:treatment-sec><tp:treatment-sec sec-type="Diagnosis"><title>Diagnosis.</title><p>Lower face black (Fig. <xref ref-type="fig" rid="F40">282</xref>); antenna long and slender (Fig. <xref ref-type="fig" rid="F40">284</xref>), flagellum 3.3× as long as height of eye; mandibles dark brown; dorsellum anteromedially with two large foveae (Fig. <xref ref-type="fig" rid="F100">774</xref>); legs yellowish-brown with fore and mid coxae yellowish-white (Fig. <xref ref-type="fig" rid="F40">281</xref>); petiole 1.0× as long as wide; gaster dark brown, anterior ½ with a large yellowish-brown T-shaped spot and with base of T pointed (Fig. <xref ref-type="fig" rid="F40">283</xref>).</p></tp:treatment-sec><tp:treatment-sec sec-type="Description"><title>Description.</title><p><italic>Female</italic>. Length of body 3.1 mm. Antenna long and slender (Fig. <xref ref-type="fig" rid="F40">284</xref>), flagellum 3.3× as long as height of eye; scape yellowish-white with apex yellowish-brown, pedicel yellowish-brown, flagellum dark brown. Mandibles dark brown, palpi yellowish-white. Head including lower face black and shiny (Fig. <xref ref-type="fig" rid="F40">282</xref>). Frons close to eyes with one row of setae (Fig. <xref ref-type="fig" rid="F41">288</xref>). Vertex smooth (Fig. <xref ref-type="fig" rid="F41">289</xref>). Occipital margin rounded (Fig. <xref ref-type="fig" rid="F41">289</xref>).</p><p>Mesosoma black and shiny (Fig. <xref ref-type="fig" rid="F40">281</xref>). Each sidelobe of mesoscutum with seven setae. Scutellum 0.9× as long as wide; with weak engraved reticulation (Fig. <xref ref-type="fig" rid="F41">290</xref>). Dorsellum anteromedially with two large foveae (Fig. <xref ref-type="fig" rid="F100">774</xref>). Propodeum smooth (Fig. <xref ref-type="fig" rid="F100">774</xref>); anteromedially with a triangular cup; propodeal callus with seven setae. Legs yellowish-brown with fore and mid coxae yellowish-white (Fig. <xref ref-type="fig" rid="F40">281</xref>). Fore wing: costal cell with <!--PageBreak-->two rows of setae on ventral surface, and margin with eight setae close to marginal vein; with 14 admarginal setae, in one row.</p><p>Gaster dark brown, anterior ½ with a large yellowish-brown T-shaped spot and with base of T pointed (Fig. <xref ref-type="fig" rid="F40">283</xref>).</p><p>Ratios. HE/MS/WM = 1.9/1.0/1.3; POL/OOL/POO = 4.4/2.7/1.0; OOL/DO = 1.0; WE/WF/WH/HH = 1.0/2.2/4.4/3.2; WH/WT = 1.0; PM/ST = 1.7; TS1/TS2/LT/LT1/LT2/LT3/LT4 = 3.6/2.2/5.8/1.6/1.4/1.0/1.8; LP/WP = 1.0; MM/LG = 1.2.</p><p><italic>Male</italic>. Unknown.</p></tp:treatment-sec><tp:treatment-sec sec-type="Hosts and biology"><title>Hosts and biology.</title><p>Feeding on last instar larva of <italic><tp:taxon-name><tp:taxon-name-part taxon-name-part-type="genus">Antapistis</tp:taxon-name-part></tp:taxon-name></italic> Poole10 (<tp:taxon-name><tp:taxon-name-part taxon-name-part-type="family">Erebidae</tp:taxon-name-part></tp:taxon-name>) feeding on <italic><tp:taxon-name><tp:taxon-name-part taxon-name-part-type="genus">Anthurium</tp:taxon-name-part> <tp:taxon-name-part taxon-name-part-type="species">consobrinum</tp:taxon-name-part></tp:taxon-name></italic> (<tp:taxon-name><tp:taxon-name-part taxon-name-part-type="family">Araceae</tp:taxon-name-part></tp:taxon-name>), parasitoid cocoons stuck to dead larva and substrate.</p></tp:treatment-sec><tp:treatment-sec sec-type="Distribution"><title>Distribution.</title><p>Costa Rica (Guanacaste Province).</p></tp:treatment-sec><tp:treatment-sec sec-type="Etymology"><title>Etymology.</title><p>This species is named after Nina M. Zitani, in recognition of her contribution to the understanding of ACG <tp:taxon-name><tp:taxon-name-part taxon-name-part-type="order">Hymenoptera</tp:taxon-name-part></tp:taxon-name> taxonomy.</p></tp:treatment-sec><tp:treatment-sec><!--Section generated to contain objects referenced in tp:taxon-treatment.--><fig id="F40" position="float" orientation="portrait"><label>Figures 274–284.</label><caption><p><italic><tp:taxon-name><tp:taxon-name-part taxon-name-part-type="genus">Euplectrus</tp:taxon-name-part></tp:taxon-name></italic> spp. <bold>274–280</bold> <italic><tp:taxon-name><tp:taxon-name-part taxon-name-part-type="genus">Euplectrus</tp:taxon-name-part> <tp:taxon-name-part taxon-name-part-type="species">henrytownesi</tp:taxon-name-part></tp:taxon-name></italic> (DHJPAR0028805): <bold>274</bold> habitus in lateral view, female <bold>275</bold> head in frontal view, female <bold>276</bold> head in frontal view, male <bold>277</bold> gaster in dorsal view, female <bold>278</bold> gaster in dorsal view, male <bold>279</bold> antenna in lateral view, female <bold>280</bold> antenna in lateral view, male; <bold>281–284</bold> <italic><tp:taxon-name><tp:taxon-name-part taxon-name-part-type="genus">Euplectrus</tp:taxon-name-part> <tp:taxon-name-part taxon-name-part-type="species">ninazitaniae</tp:taxon-name-part></tp:taxon-name></italic> (DHJPAR0028735), female: <bold>281</bold> habitus in lateral view <bold>282</bold> head in frontal view <bold>283</bold> gaster in dorsal view <bold>284</bold> antenna in lateral view.</p></caption><graphic xmlns:xlink="http://www.w3.org/1999/xlink" xlink:href="zookeys-485-001-g040.jpg" position="float" orientation="portrait" xlink:type="simple" id="oo_39275.jpg"/></fig><fig id="F41" position="float" orientation="portrait"><label>Figures 285–290.</label><caption><p><italic><tp:taxon-name><tp:taxon-name-part taxon-name-part-type="genus">Euplectrus</tp:taxon-name-part></tp:taxon-name></italic> spp. <bold>285–287</bold> <italic><tp:taxon-name><tp:taxon-name-part taxon-name-part-type="genus">Euplectrus</tp:taxon-name-part> <tp:taxon-name-part taxon-name-part-type="species">henrytownesi</tp:taxon-name-part></tp:taxon-name></italic> (DHJPAR0028805), female: <bold>285</bold> head in frontal view <bold>286</bold> vertex <bold>287</bold> mesosoma in dorsal view; <bold>288–290</bold> <italic><tp:taxon-name><tp:taxon-name-part taxon-name-part-type="genus">Euplectrus</tp:taxon-name-part> <tp:taxon-name-part taxon-name-part-type="species">ninazitaniae</tp:taxon-name-part></tp:taxon-name></italic> (DHJPAR0028735), female: <bold>288</bold> head in frontal view <bold>289</bold> vertex <bold>290</bold> mesosoma in dorsal view.</p></caption><graphic xmlns:xlink="http://www.w3.org/1999/xlink" xlink:href="zookeys-485-001-g041.jpg" position="float" orientation="portrait" xlink:type="simple" id="oo_39276.jpg"/></fig><fig id="F100" position="float" orientation="portrait"><label>Figures 769–774.</label><caption><p><italic><tp:taxon-name><tp:taxon-name-part taxon-name-part-type="genus">Euplectrus</tp:taxon-name-part></tp:taxon-name></italic> spp., propodeum, females: <bold>769</bold> <italic><tp:taxon-name><tp:taxon-name-part taxon-name-part-type="genus">Euplectrus</tp:taxon-name-part> <tp:taxon-name-part taxon-name-part-type="species">lubomirmasneri</tp:taxon-name-part></tp:taxon-name></italic> (DHJPAR0028760) <bold>770</bold> <italic><tp:taxon-name><tp:taxon-name-part taxon-name-part-type="genus">Euplectrus</tp:taxon-name-part> <tp:taxon-name-part taxon-name-part-type="species">markshawi</tp:taxon-name-part></tp:taxon-name></italic> (DHJPAR0028896) <bold>771</bold> <italic><tp:taxon-name><tp:taxon-name-part taxon-name-part-type="genus">Euplectrus</tp:taxon-name-part> <tp:taxon-name-part taxon-name-part-type="species">mikegatesi</tp:taxon-name-part></tp:taxon-name></italic> (DHJPAR0031184) <bold>772</bold> <italic><tp:taxon-name><tp:taxon-name-part taxon-name-part-type="genus">Euplectrus</tp:taxon-name-part> <tp:taxon-name-part taxon-name-part-type="species">mikeschauffi</tp:taxon-name-part></tp:taxon-name></italic> (DHJPAR0045452) <bold>773</bold> <italic><tp:taxon-name><tp:taxon-name-part taxon-name-part-type="genus">Euplectrus</tp:taxon-name-part> <tp:taxon-name-part taxon-name-part-type="species">mikesharkeyi</tp:taxon-name-part></tp:taxon-name></italic> (DHJPAR0030516) <bold>774</bold> <italic><tp:taxon-name><tp:taxon-name-part taxon-name-part-type="genus">Euplectrus</tp:taxon-name-part> <tp:taxon-name-part taxon-name-part-type="species">ninazitaniae</tp:taxon-name-part></tp:taxon-name></italic> (DHJPAR0028735).</p></caption><graphic xmlns:xlink="http://www.w3.org/1999/xlink" xlink:href="zookeys-485-001-g100.jpg" position="float" orientation="portrait" xlink:type="simple" id="oo_39335.jpg"/></fig></tp:treatment-sec></tp:taxon-treatment>
