# Supplementary material for: Integrative taxonomy of New World Euplectrus Westwood (Hymenoptera, Eulophidae), with focus on 55 new species from Area de Conservación Guanacaste, northwestern Costa Rica
Source: Zookeys. 2015 Mar 10;(485):1–236. doi: 10.3897/zookeys.485.9124 (PMC4361813; doi:10.3897/zookeys.485.9124)
Supplement: XML Treatment for Euplectrus pammitchellae [file zookeys.485.9124-treatment44.xml]

<!DOCTYPE tp:taxon-treatment
  PUBLIC "-//TaxonX//DTD Taxonomic Treatment Publishing DTD v0 20100105//EN" "tax-treatment-NSO.dtd">
<tp:taxon-treatment xmlns:tp="http://www.plazi.org/taxpub"><tp:treatment-meta><kwd-group><label>Taxon classification</label><kwd><named-content content-type="kingdom">Animalia</named-content></kwd><kwd><named-content content-type="order">Hymenoptera</named-content></kwd><kwd><named-content content-type="family">Eulophidae</named-content></kwd></kwd-group><mixed-citation publication-type="journal"><person-group><name><surname>Hansson</surname><given-names>Christer</given-names></name><name><surname>Smith</surname><given-names>M. Alex</given-names></name><name><surname>Janzen</surname><given-names>Daniel H.</given-names></name><name><surname>Hallwachs</surname><given-names>Winnie</given-names></name></person-group><article-title>Integrative taxonomy of New World <italic><tp:taxon-name><tp:taxon-name-part taxon-name-part-type="genus">Euplectrus</tp:taxon-name-part></tp:taxon-name></italic> Westwood (<tp:taxon-name><tp:taxon-name-part taxon-name-part-type="order">Hymenoptera</tp:taxon-name-part></tp:taxon-name>, <tp:taxon-name><tp:taxon-name-part taxon-name-part-type="family">Eulophidae</tp:taxon-name-part></tp:taxon-name>), with focus on 55 new species from Area de Conservación Guanacaste, northwestern Costa Rica</article-title><source>Zookeys</source><day>10</day><month>3</month><year>2015</year><volume>2015</volume><issue>485</issue><fpage>1</fpage><lpage>236</lpage><pub-id pub-id-type="doi">10.3897/zookeys.485.9124</pub-id></mixed-citation></tp:treatment-meta><tp:nomenclature><tp:taxon-name>
                            <tp:taxon-name-part taxon-name-part-type="genus">Euplectrus</tp:taxon-name-part>
                            <tp:taxon-name-part taxon-name-part-type="species">pammitchellae</tp:taxon-name-part>
                            <object-id xmlns:xlink="http://www.w3.org/1999/xlink" content-type="zoobank" xlink:type="simple">http://zoobank.org/6E194029-12DF-46C1-A46E-E0F544994CA5</object-id>
                        </tp:taxon-name><tp:taxon-authority>Hansson</tp:taxon-authority><tp:taxon-status xmlns:xlink="http://www.w3.org/1999/xlink" xlink:type="simple">sp. n.</tp:taxon-status><xref ref-type="fig" rid="F42">Figures 298–301</xref><xref ref-type="fig" rid="F43">, 305–307</xref><xref ref-type="fig" rid="F101">, 775</xref><!--PageBreak--></tp:nomenclature><tp:treatment-sec sec-type="Material"><title>Material.</title><p>Holotype a female labeled “COSTA RICA: Guanacaste, ACG, Sector Pitilla, Leonel, 3.i.2010, R. Calero, ex <italic><tp:taxon-name><tp:taxon-name-part taxon-name-part-type="genus">Bagisara</tp:taxon-name-part> <tp:taxon-name-part taxon-name-part-type="species">pacifica</tp:taxon-name-part></tp:taxon-name></italic> eating <italic><tp:taxon-name><tp:taxon-name-part taxon-name-part-type="genus">Sida</tp:taxon-name-part> <tp:taxon-name-part taxon-name-part-type="species">glomerata</tp:taxon-name-part></tp:taxon-name></italic>, sibling of wasp DHJPAR0038580, 10-SRNP-70029” (BMNH). PARATYPES: 4♀ with same label data as holotype (BMNH, INBio).</p></tp:treatment-sec><tp:treatment-sec sec-type="Diagnosis"><title>Diagnosis.</title><p>Lower face with median part yellowish-brown medially and yellowish-white laterally, pale area reaching slightly outside of level of lateral margins of toruli (Fig. <xref ref-type="fig" rid="F42">299</xref>); fore coxa yellowish-white, remaining parts of fore leg and entire mid and hind legs yellowish-brown (Fig. <xref ref-type="fig" rid="F42">298</xref>); dorsellum with a wide groove along anterior margin, groove is medially 0.5× as long as length of dorsellum (Fig. <xref ref-type="fig" rid="F101">775</xref>); petiole 0.7× as long as wide; gaster with anterior ½ yellowish-brown with dark brown lateral margins, posterior ½ dark brown with tergites 5–6 reddish-brown (Fig. <xref ref-type="fig" rid="F42">300</xref>).</p></tp:treatment-sec><tp:treatment-sec sec-type="Description"><title>Description.</title><p><italic>Female</italic>. Length of body 2.3 mm. Antenna with scape and pedicel yellowish-brown, flagellomeres 1–4 dark brown with ventral part yellowish-brown, 5–6 dark brown (Fig. <xref ref-type="fig" rid="F42">301</xref>). Mandibles and palpi white. Head black and shiny, lower face with median part yellowish-brown medially and yellowish-white laterally, pale area reaching slightly outside of level of lateral margins of toruli, parts between pale area and eyes black (Fig. <xref ref-type="fig" rid="F42">299</xref>). Frons close to eyes with two irregular rows of setae (Fig. <xref ref-type="fig" rid="F43">305</xref>). Vertex smooth (Fig. <xref ref-type="fig" rid="F43">306</xref>). Occipital margin with a weak carina (Fig. <xref ref-type="fig" rid="F43">306</xref>).</p><p>Mesosoma black and shiny (Fig. <xref ref-type="fig" rid="F42">298</xref>). Each sidelobe of mesoscutum with 17 setae. Scutellum 1.0× as long as wide, with very weak reticulation (Fig. <xref ref-type="fig" rid="F43">307</xref>). Dorsellum along anterior margin with a wide groove that is divided by longitudinal carinae (Fig. <xref ref-type="fig" rid="F101">775</xref>), groove medially 0.5× as long as length of dorsellum. Propodeum smooth (Fig. <xref ref-type="fig" rid="F101">775</xref>); anteromedially with a semicircular cup; propodeal callus with ten setae. Legs (Fig. <xref ref-type="fig" rid="F42">298</xref>): fore coxa yellowish-white, remaining parts of fore leg and entire mid and hind legs yellowish-brown. Fore wing: submarginal vein with four setae; costal cell with two irregular and sparse rows of setae on ventral surface, and margin with two setae close to marginal vein; with 13 admarginal setae, in one row.</p><p>Gaster with anterior ½ yellowish-brown with dark brown lateral margins, posterior ½ dark brown with tergites 5–6 reddish-brown (Fig. <xref ref-type="fig" rid="F42">300</xref>).</p><p>Ratios. HE/MS/WM = 2.0/1.0/1.2; POL/OOL/POO = 5.9/3.1/1.0; OOL/DO = 1.2; WE/WF/WH/HH = 1.0/2.4/4.5/3.5; WH/WT = 1.1; PM/ST = 1.6; TS1/TS2/LT/LT1/LT2/LT3/LT4 = 3.3/2.0/6.0/1.6/1.2/1.0/2.0; LP/WP = 0.7; MM/LG = 1.0.</p><p><italic>Male</italic>. Unknown.</p></tp:treatment-sec><tp:treatment-sec sec-type="Hosts and biology"><title>Hosts and biology.</title><p>Feeding on penultimate instar larva of <italic><tp:taxon-name><tp:taxon-name-part taxon-name-part-type="genus">Bagisara</tp:taxon-name-part> <tp:taxon-name-part taxon-name-part-type="species">pacifica</tp:taxon-name-part></tp:taxon-name></italic> (<tp:taxon-name><tp:taxon-name-part taxon-name-part-type="family">Noctuidae</tp:taxon-name-part></tp:taxon-name>) feeding on <italic><tp:taxon-name><tp:taxon-name-part taxon-name-part-type="genus">Sida</tp:taxon-name-part> <tp:taxon-name-part taxon-name-part-type="species">glomerata</tp:taxon-name-part></tp:taxon-name></italic> (<tp:taxon-name><tp:taxon-name-part taxon-name-part-type="family">Malvaceae</tp:taxon-name-part></tp:taxon-name>), parasitoid cocoons stuck to dead larva and substrate.</p></tp:treatment-sec><tp:treatment-sec sec-type="Distribution"><title>Distribution.</title><p>Costa Rica (Guanacaste Province).</p></tp:treatment-sec><tp:treatment-sec sec-type="Etymology"><title>Etymology.</title><p>This species is named after Pamela A. Mitchell, in recognition of her contribution to the understanding of ACG <tp:taxon-name><tp:taxon-name-part taxon-name-part-type="order">Hymenoptera</tp:taxon-name-part></tp:taxon-name> taxonomy.</p></tp:treatment-sec><tp:treatment-sec><!--Section generated to contain objects referenced in tp:taxon-treatment.--><fig id="F42" position="float" orientation="portrait"><label>Figures 291–301.</label><caption><p><italic><tp:taxon-name><tp:taxon-name-part taxon-name-part-type="genus">Euplectrus</tp:taxon-name-part></tp:taxon-name></italic> spp. <bold>291–297</bold> <italic><tp:taxon-name><tp:taxon-name-part taxon-name-part-type="genus">Euplectrus</tp:taxon-name-part> <tp:taxon-name-part taxon-name-part-type="species">hugokonsi</tp:taxon-name-part></tp:taxon-name></italic> (90-SRNP-2035, no barcode): <bold>291</bold> habitus in lateral view, female <bold>292</bold> head in frontal view, female <bold>293</bold> head in frontal view, male <bold>294</bold> gaster in dorsal view, female <bold>295</bold> gaster in dorsal view, male <bold>296</bold> antenna in lateral view, female <bold>297</bold> antenna in lateral view, male; <bold>298–301</bold> <italic><tp:taxon-name><tp:taxon-name-part taxon-name-part-type="genus">Euplectrus</tp:taxon-name-part> <tp:taxon-name-part taxon-name-part-type="species">pammitchellae</tp:taxon-name-part></tp:taxon-name></italic> (DHJPAR0038580), female: <bold>298</bold> habitus in lateral view <bold>299</bold> head in frontal view <bold>300</bold> gaster in dorsal view <bold>301</bold> antenna in lateral view.</p></caption><graphic xmlns:xlink="http://www.w3.org/1999/xlink" xlink:href="zookeys-485-001-g042.jpg" position="float" orientation="portrait" xlink:type="simple" id="oo_39277.jpg"/></fig><fig id="F43" position="float" orientation="portrait"><label>Figures 302–307.</label><caption><p><italic><tp:taxon-name><tp:taxon-name-part taxon-name-part-type="genus">Euplectrus</tp:taxon-name-part></tp:taxon-name></italic> spp., females. <bold>302–304</bold> <italic><tp:taxon-name><tp:taxon-name-part taxon-name-part-type="genus">Euplectrus</tp:taxon-name-part> <tp:taxon-name-part taxon-name-part-type="species">hugokonsi</tp:taxon-name-part></tp:taxon-name></italic> (90-SRNP-2035, no barcode): <bold>302</bold> head in frontal view <bold>303</bold> vertex <bold>304</bold> mesosoma in dorsal view; <bold>305–307</bold> <italic><tp:taxon-name><tp:taxon-name-part taxon-name-part-type="genus">Euplectrus</tp:taxon-name-part> <tp:taxon-name-part taxon-name-part-type="species">pammitchellae</tp:taxon-name-part></tp:taxon-name></italic> (DHJPAR0038580): <bold>305</bold> head in frontal view <bold>306</bold> vertex <bold>307</bold> mesosoma in dorsal view.</p></caption><graphic xmlns:xlink="http://www.w3.org/1999/xlink" xlink:href="zookeys-485-001-g043.jpg" position="float" orientation="portrait" xlink:type="simple" id="oo_39278.jpg"/></fig><fig id="F101" position="float" orientation="portrait"><label>Figures 775–780.</label><caption><p><italic><tp:taxon-name><tp:taxon-name-part taxon-name-part-type="genus">Euplectrus</tp:taxon-name-part></tp:taxon-name></italic> spp., propodeum, females: <bold>775</bold> <italic><tp:taxon-name><tp:taxon-name-part taxon-name-part-type="genus">Euplectrus</tp:taxon-name-part> <tp:taxon-name-part taxon-name-part-type="species">pammitchellae</tp:taxon-name-part></tp:taxon-name></italic> (DHJPAR0038580) <bold>776</bold> <italic><tp:taxon-name><tp:taxon-name-part taxon-name-part-type="genus">Euplectrus</tp:taxon-name-part> <tp:taxon-name-part taxon-name-part-type="species">paulhansoni</tp:taxon-name-part></tp:taxon-name></italic> (DHJPAR0028775) <bold>777</bold> <italic><tp:taxon-name><tp:taxon-name-part taxon-name-part-type="genus">Euplectrus</tp:taxon-name-part> <tp:taxon-name-part taxon-name-part-type="species">paulheberti</tp:taxon-name-part></tp:taxon-name></italic> (DHJPAR0053133) <bold>778</bold> <italic><tp:taxon-name><tp:taxon-name-part taxon-name-part-type="genus">Euplectrus</tp:taxon-name-part> <tp:taxon-name-part taxon-name-part-type="species">paulhurdi</tp:taxon-name-part></tp:taxon-name></italic> (DHJPAR0028878) <bold>779</bold> <italic><tp:taxon-name><tp:taxon-name-part taxon-name-part-type="genus">Euplectrus</tp:taxon-name-part> <tp:taxon-name-part taxon-name-part-type="species">philwardi</tp:taxon-name-part></tp:taxon-name></italic> (DHJPAR0028876) <bold>780</bold> <italic><tp:taxon-name><tp:taxon-name-part taxon-name-part-type="genus">Euplectrus</tp:taxon-name-part> <tp:taxon-name-part taxon-name-part-type="species">robbinthorpi</tp:taxon-name-part></tp:taxon-name></italic> (DHJPAR0023276).</p></caption><graphic xmlns:xlink="http://www.w3.org/1999/xlink" xlink:href="zookeys-485-001-g101.jpg" position="float" orientation="portrait" xlink:type="simple" id="oo_39336.jpg"/></fig></tp:treatment-sec></tp:taxon-treatment>
