# Supplementary material for: Integrative taxonomy of New World Euplectrus Westwood (Hymenoptera, Eulophidae), with focus on 55 new species from Area de Conservación Guanacaste, northwestern Costa Rica
Source: Zookeys. 2015 Mar 10;(485):1–236. doi: 10.3897/zookeys.485.9124 (PMC4361813; doi:10.3897/zookeys.485.9124)
Supplement: XML Treatment for Euplectrus paulhansoni [file zookeys.485.9124-treatment45.xml]

<!DOCTYPE tp:taxon-treatment
  PUBLIC "-//TaxonX//DTD Taxonomic Treatment Publishing DTD v0 20100105//EN" "tax-treatment-NSO.dtd">
<tp:taxon-treatment xmlns:tp="http://www.plazi.org/taxpub"><tp:treatment-meta><kwd-group><label>Taxon classification</label><kwd><named-content content-type="kingdom">Animalia</named-content></kwd><kwd><named-content content-type="order">Hymenoptera</named-content></kwd><kwd><named-content content-type="family">Eulophidae</named-content></kwd></kwd-group><mixed-citation publication-type="journal"><person-group><name><surname>Hansson</surname><given-names>Christer</given-names></name><name><surname>Smith</surname><given-names>M. Alex</given-names></name><name><surname>Janzen</surname><given-names>Daniel H.</given-names></name><name><surname>Hallwachs</surname><given-names>Winnie</given-names></name></person-group><article-title>Integrative taxonomy of New World <italic><tp:taxon-name><tp:taxon-name-part taxon-name-part-type="genus">Euplectrus</tp:taxon-name-part></tp:taxon-name></italic> Westwood (<tp:taxon-name><tp:taxon-name-part taxon-name-part-type="order">Hymenoptera</tp:taxon-name-part></tp:taxon-name>, <tp:taxon-name><tp:taxon-name-part taxon-name-part-type="family">Eulophidae</tp:taxon-name-part></tp:taxon-name>), with focus on 55 new species from Area de Conservación Guanacaste, northwestern Costa Rica</article-title><source>Zookeys</source><day>10</day><month>3</month><year>2015</year><volume>2015</volume><issue>485</issue><fpage>1</fpage><lpage>236</lpage><pub-id pub-id-type="doi">10.3897/zookeys.485.9124</pub-id></mixed-citation></tp:treatment-meta><tp:nomenclature><tp:taxon-name>
                            <tp:taxon-name-part taxon-name-part-type="genus">Euplectrus</tp:taxon-name-part>
                            <tp:taxon-name-part taxon-name-part-type="species">paulhansoni</tp:taxon-name-part>
                            <object-id xmlns:xlink="http://www.w3.org/1999/xlink" content-type="zoobank" xlink:type="simple">http://zoobank.org/086DB9E2-ED15-4C1D-ADCE-12749CDF19FF</object-id>
                        </tp:taxon-name><tp:taxon-authority>Hansson</tp:taxon-authority><tp:taxon-status xmlns:xlink="http://www.w3.org/1999/xlink" xlink:type="simple">sp. n.</tp:taxon-status><xref ref-type="fig" rid="F64">Figures 479–485</xref><xref ref-type="fig" rid="F65">, 489–491</xref><xref ref-type="fig" rid="F101">, 776</xref></tp:nomenclature><tp:treatment-sec sec-type="Material"><title>Material.</title><p>Holotype a female labeled “ COSTA RICA: Guanacaste, ACG, Sendero Cuestona, 8.viii.2004, C. Moraga, ex <italic><tp:taxon-name><tp:taxon-name-part taxon-name-part-type="genus">Rejectaria</tp:taxon-name-part> <tp:taxon-name-part taxon-name-part-type="species">splendida</tp:taxon-name-part></tp:taxon-name></italic> eating <italic><tp:taxon-name><tp:taxon-name-part taxon-name-part-type="genus">Asplundia</tp:taxon-name-part> <tp:taxon-name-part taxon-name-part-type="species">microphylla</tp:taxon-name-part></tp:taxon-name></italic>, sibling of wasp DHJPAR0028775, 04-SRNP-34368” (BMNH). Paratypes: 17♀ 5♂: COSTA RICA: <bold>Alajuela:</bold> San Cristobal, LN 318056/383200, 600-620 m, 23.i–23.ii.1996, malaise trap, F.A. Quesada (1♀, in INBio), 23.ii-25.ii.1996 (1♀, in BMNH), 25.ii–16.iv.1996 (1♀, in INBio); <bold>Guanacaste:</bold> 4♀ 4♂ with same label data as holotype (BMNH, CNC, INBio, USNM); Chon, 25.xi.2009, E. Cantillano, ex <italic><tp:taxon-name><tp:taxon-name-part taxon-name-part-type="genus">Rejectaria</tp:taxon-name-part></tp:taxon-name></italic> Janzen06 eating <italic><tp:taxon-name><tp:taxon-name-part taxon-name-part-type="genus">Bolbitis</tp:taxon-name-part> <tp:taxon-name-part taxon-name-part-type="species">portoricensis</tp:taxon-name-part></tp:taxon-name></italic>, 09-SRNP-23523, sibling of wasp DHJPAR0038561 (1♀ 1♂, in MZLU); Finca Marcos Morales, 1100-1200 m, LN 317750/594800, 28.vi-5.vii.1995, M. Segura, malaise trap (2♀, in INBio); <bold>Heredia:</bold> 3 km S Puerto Viejo, OTS-La Selva, 100 m, 2.i.1996, malaise trap (1♀, in INBio); <bold>Puntarenas:</bold> Monteverde, 1000-1350 m, LN 250850/449250, Z. Fuentes, malaise trap, 3-31.i.1993 (2♀, in BMNH), ii.1993 (2♀, in INBio), vii.1993 (2♀, in CNC, USNM).</p></tp:treatment-sec><tp:treatment-sec sec-type="Diagnosis"><title>Diagnosis.</title><p>Lower face black (Fig. <xref ref-type="fig" rid="F64">480</xref>); mandibles dark yellowish-brown to brown; fore and mid legs yellowish-white, hind leg with coxa dark brown, femur, tibia and tarsus yellowish-brown (Fig. <xref ref-type="fig" rid="F64">479</xref>); petiole 1.0× as long as wide; gaster with anterior ½ dark brown with a white marking shaped like an hour-glass with distal part wider than basal part, posterior ½ dark brown (Figs <xref ref-type="fig" rid="F64">482</xref>, <xref ref-type="fig" rid="F64">483</xref>); male scape slightly enlarged (Fig. <xref ref-type="fig" rid="F64">485</xref>), widest medially, 3.3× as long as wide.</p><!--PageBreak--></tp:treatment-sec><tp:treatment-sec sec-type="Description"><title>Description.</title><p><italic>Female</italic>. Length of body 2.3 mm. Antenna with scape and pedicel yellowish-brown, flagellum dark brown (Fig. <xref ref-type="fig" rid="F64">484</xref>). Mandibles dark yellowish-brown to brown and palpi yellowish-white. Head including lower face black and shiny (Fig. <xref ref-type="fig" rid="F64">480</xref>). Frons close to eyes with two rows of setae (Fig. <xref ref-type="fig" rid="F65">489</xref>). Vertex with very weak reticulation (Fig. <xref ref-type="fig" rid="F65">490</xref>). Occipital margin with a carina behind ocellar triangle (Fig. <xref ref-type="fig" rid="F65">490</xref>).</p><p>Mesosoma black and shiny (Fig. <xref ref-type="fig" rid="F64">479</xref>). Scutellum 0.9× as long as wide; with very weak reticulation, median part partly smooth (Fig. <xref ref-type="fig" rid="F65">491</xref>). Dorsellum along anterior margin with a deep groove that is divided by three weak longitudinal carinae (Fig. <xref ref-type="fig" rid="F101">776</xref>), groove medially 0.3× as long as length of dorsellum. Propodeum smooth and shiny (Fig. <xref ref-type="fig" rid="F101">776</xref>); anteromedially with a semicircular cup that is strongly raised in posterior part; propodeal callus with six setae. Legs (Fig. <xref ref-type="fig" rid="F64">479</xref>): fore and mid legs yellowish-white; hind leg with coxa dark brown, femur, tibia and tarsus yellowish-brown. Fore wing: costal cell with one complete row of setae on ventral surface, and margin with seven setae in apical ½; with 23 admarginal setae, in basal ½ in one row in apical ½ in two rows.</p><p>Gaster with anterior ½ dark brown with a white marking shaped like an hour-glass with distal part wider than basal part, posterior ½ dark brown (Fig. <xref ref-type="fig" rid="F64">482</xref>).</p><p>Ratios. HE/MS/WM = 2.1/1.1/1.0; POL/OOL/POO = 9.0/5.8/1.0; OOL/DO = 1.2; WE/WF/WH/HH = 1.0/2.6/4.7/3.6; WH/WT = 1.1; PM/ST = 1.7; TS1/TS2/LT/LT1/LT2/LT3/LT4 = 4.0/2.2/6.4/2.0/2.3/1.0/2.0; LP/WP = 1.0; MM/LG = 1.1.</p><p><italic>Male</italic>. Length of body 1.9 mm. Scape yellowish-brown, slightly enlarged, widest medially, with sensory pores limited to apical ⅔ of ventral margin, sensory area yellowish-brown (Fig. <xref ref-type="fig" rid="F64">485</xref>). Similar to female except shorter gaster.</p><p>Ratios. LC/WS = 3.3; MM/LG = 1.2.</p></tp:treatment-sec><tp:treatment-sec sec-type="Hosts and biology"><title>Hosts and biology.</title><p>Feeding on penultimate instar larvae of <italic><tp:taxon-name><tp:taxon-name-part taxon-name-part-type="genus">Rejectaria</tp:taxon-name-part> <tp:taxon-name-part taxon-name-part-type="species">splendida</tp:taxon-name-part></tp:taxon-name></italic> (<tp:taxon-name><tp:taxon-name-part taxon-name-part-type="family">Erebidae</tp:taxon-name-part></tp:taxon-name>) feeding on <italic><tp:taxon-name><tp:taxon-name-part taxon-name-part-type="genus">Asplundia</tp:taxon-name-part> <tp:taxon-name-part taxon-name-part-type="species">microphylla</tp:taxon-name-part></tp:taxon-name></italic> (<tp:taxon-name><tp:taxon-name-part taxon-name-part-type="family">Cyclanthaceae</tp:taxon-name-part></tp:taxon-name>), <italic><tp:taxon-name><tp:taxon-name-part taxon-name-part-type="genus">Rejectaria</tp:taxon-name-part></tp:taxon-name></italic> Janzen06 feeding on <italic><tp:taxon-name><tp:taxon-name-part taxon-name-part-type="genus">Bolbitis</tp:taxon-name-part> <tp:taxon-name-part taxon-name-part-type="species">portoricensis</tp:taxon-name-part></tp:taxon-name></italic> (<tp:taxon-name><tp:taxon-name-part taxon-name-part-type="family">Lomariopsidaceae</tp:taxon-name-part></tp:taxon-name>), parasitoid cocoons stuck to dead larva and substrate.</p></tp:treatment-sec><tp:treatment-sec sec-type="Distribution"><title>Distribution.</title><p>Costa Rica (Alajuela, Guanacaste, Heredia and Puntarenas Provinces).</p></tp:treatment-sec><tp:treatment-sec sec-type="Etymology"><title>Etymology.</title><p>This species is named after Paul E. Hanson, in recognition of his contribution to the understanding of ACG <tp:taxon-name><tp:taxon-name-part taxon-name-part-type="order">Hymenoptera</tp:taxon-name-part></tp:taxon-name> taxonomy.</p></tp:treatment-sec><tp:treatment-sec><!--Section generated to contain objects referenced in tp:taxon-treatment.--><fig id="F64" position="float" orientation="portrait"><label>Figures 479–488.</label><caption><p><italic><tp:taxon-name><tp:taxon-name-part taxon-name-part-type="genus">Euplectrus</tp:taxon-name-part></tp:taxon-name></italic> spp. <bold>479–485</bold> <italic><tp:taxon-name><tp:taxon-name-part taxon-name-part-type="genus">Euplectrus</tp:taxon-name-part> <tp:taxon-name-part taxon-name-part-type="species">paulhansoni</tp:taxon-name-part></tp:taxon-name></italic> (DHJPAR0028775): <bold>479</bold> habitus in lateral view, female <bold>480</bold> head in frontal view, female <bold>481</bold> head in frontal view, male <bold>482</bold> gaster in dorsal view, female <bold>483</bold> gaster in dorsal view, male <bold>484</bold> antenna in lateral view, female <bold>485</bold> antenna in lateral view, male; <bold>486–488</bold> <italic><tp:taxon-name><tp:taxon-name-part taxon-name-part-type="genus">Euplectrus</tp:taxon-name-part> <tp:taxon-name-part taxon-name-part-type="species">solitarius</tp:taxon-name-part></tp:taxon-name></italic> (holotype), female: <bold>486</bold> habitus in lateral view, gaster missing <bold>487</bold> head in frontal view <bold>488</bold> scape and pedicel in lateral view.</p></caption><graphic xmlns:xlink="http://www.w3.org/1999/xlink" xlink:href="zookeys-485-001-g064.jpg" position="float" orientation="portrait" xlink:type="simple" id="oo_39299.jpg"/></fig><fig id="F65" position="float" orientation="portrait"><label>Figures 489–494.</label><caption><p><italic><tp:taxon-name><tp:taxon-name-part taxon-name-part-type="genus">Euplectrus</tp:taxon-name-part></tp:taxon-name></italic> spp., females. <bold>489–491</bold> <italic><tp:taxon-name><tp:taxon-name-part taxon-name-part-type="genus">Euplectrus</tp:taxon-name-part> <tp:taxon-name-part taxon-name-part-type="species">paulhansoni</tp:taxon-name-part></tp:taxon-name></italic> (DHJPAR0028775): <bold>489</bold> head in frontal view <bold>490</bold> vertex <bold>491</bold> mesosoma in dorsal view; <bold>492–494</bold> <italic><tp:taxon-name><tp:taxon-name-part taxon-name-part-type="genus">Euplectrus</tp:taxon-name-part> <tp:taxon-name-part taxon-name-part-type="species">platyhypenae</tp:taxon-name-part></tp:taxon-name></italic> (non-types): <bold>492</bold> head in frontal view <bold>493</bold> vertex <bold>494</bold> mesosoma in dorsal view.</p></caption><graphic xmlns:xlink="http://www.w3.org/1999/xlink" xlink:href="zookeys-485-001-g065.jpg" position="float" orientation="portrait" xlink:type="simple" id="oo_39300.jpg"/></fig><fig id="F101" position="float" orientation="portrait"><label>Figures 775–780.</label><caption><p><italic><tp:taxon-name><tp:taxon-name-part taxon-name-part-type="genus">Euplectrus</tp:taxon-name-part></tp:taxon-name></italic> spp., propodeum, females: <bold>775</bold> <italic><tp:taxon-name><tp:taxon-name-part taxon-name-part-type="genus">Euplectrus</tp:taxon-name-part> <tp:taxon-name-part taxon-name-part-type="species">pammitchellae</tp:taxon-name-part></tp:taxon-name></italic> (DHJPAR0038580) <bold>776</bold> <italic><tp:taxon-name><tp:taxon-name-part taxon-name-part-type="genus">Euplectrus</tp:taxon-name-part> <tp:taxon-name-part taxon-name-part-type="species">paulhansoni</tp:taxon-name-part></tp:taxon-name></italic> (DHJPAR0028775) <bold>777</bold> <italic><tp:taxon-name><tp:taxon-name-part taxon-name-part-type="genus">Euplectrus</tp:taxon-name-part> <tp:taxon-name-part taxon-name-part-type="species">paulheberti</tp:taxon-name-part></tp:taxon-name></italic> (DHJPAR0053133) <bold>778</bold> <italic><tp:taxon-name><tp:taxon-name-part taxon-name-part-type="genus">Euplectrus</tp:taxon-name-part> <tp:taxon-name-part taxon-name-part-type="species">paulhurdi</tp:taxon-name-part></tp:taxon-name></italic> (DHJPAR0028878) <bold>779</bold> <italic><tp:taxon-name><tp:taxon-name-part taxon-name-part-type="genus">Euplectrus</tp:taxon-name-part> <tp:taxon-name-part taxon-name-part-type="species">philwardi</tp:taxon-name-part></tp:taxon-name></italic> (DHJPAR0028876) <bold>780</bold> <italic><tp:taxon-name><tp:taxon-name-part taxon-name-part-type="genus">Euplectrus</tp:taxon-name-part> <tp:taxon-name-part taxon-name-part-type="species">robbinthorpi</tp:taxon-name-part></tp:taxon-name></italic> (DHJPAR0023276).</p></caption><graphic xmlns:xlink="http://www.w3.org/1999/xlink" xlink:href="zookeys-485-001-g101.jpg" position="float" orientation="portrait" xlink:type="simple" id="oo_39336.jpg"/></fig></tp:treatment-sec></tp:taxon-treatment>
