# Supplementary material for: Integrative taxonomy of New World Euplectrus Westwood (Hymenoptera, Eulophidae), with focus on 55 new species from Area de Conservación Guanacaste, northwestern Costa Rica
Source: Zookeys. 2015 Mar 10;(485):1–236. doi: 10.3897/zookeys.485.9124 (PMC4361813; doi:10.3897/zookeys.485.9124)
Supplement: XML Treatment for Euplectrus paulheberti [file zookeys.485.9124-treatment46.xml]

<!DOCTYPE tp:taxon-treatment
  PUBLIC "-//TaxonX//DTD Taxonomic Treatment Publishing DTD v0 20100105//EN" "tax-treatment-NSO.dtd">
<tp:taxon-treatment xmlns:tp="http://www.plazi.org/taxpub"><tp:treatment-meta><kwd-group><label>Taxon classification</label><kwd><named-content content-type="kingdom">Animalia</named-content></kwd><kwd><named-content content-type="order">Hymenoptera</named-content></kwd><kwd><named-content content-type="family">Eulophidae</named-content></kwd></kwd-group><mixed-citation publication-type="journal"><person-group><name><surname>Hansson</surname><given-names>Christer</given-names></name><name><surname>Smith</surname><given-names>M. Alex</given-names></name><name><surname>Janzen</surname><given-names>Daniel H.</given-names></name><name><surname>Hallwachs</surname><given-names>Winnie</given-names></name></person-group><article-title>Integrative taxonomy of New World <italic><tp:taxon-name><tp:taxon-name-part taxon-name-part-type="genus">Euplectrus</tp:taxon-name-part></tp:taxon-name></italic> Westwood (<tp:taxon-name><tp:taxon-name-part taxon-name-part-type="order">Hymenoptera</tp:taxon-name-part></tp:taxon-name>, <tp:taxon-name><tp:taxon-name-part taxon-name-part-type="family">Eulophidae</tp:taxon-name-part></tp:taxon-name>), with focus on 55 new species from Area de Conservación Guanacaste, northwestern Costa Rica</article-title><source>Zookeys</source><day>10</day><month>3</month><year>2015</year><volume>2015</volume><issue>485</issue><fpage>1</fpage><lpage>236</lpage><pub-id pub-id-type="doi">10.3897/zookeys.485.9124</pub-id></mixed-citation></tp:treatment-meta><tp:nomenclature><tp:taxon-name>
                            <tp:taxon-name-part taxon-name-part-type="genus">Euplectrus</tp:taxon-name-part>
                            <tp:taxon-name-part taxon-name-part-type="species">paulheberti</tp:taxon-name-part>
                            <object-id xmlns:xlink="http://www.w3.org/1999/xlink" content-type="zoobank" xlink:type="simple">http://zoobank.org/4A656869-7629-4DB1-9CDA-87E71EF46AE1</object-id>
                        </tp:taxon-name><tp:taxon-authority>Hansson</tp:taxon-authority><tp:taxon-status xmlns:xlink="http://www.w3.org/1999/xlink" xlink:type="simple">sp. n.</tp:taxon-status><xref ref-type="fig" rid="F2">Figures 5</xref><xref ref-type="fig" rid="F66">, 495–501</xref><xref ref-type="fig" rid="F67">, 506–508</xref><xref ref-type="fig" rid="F74">, 582</xref><xref ref-type="fig" rid="F101">, 777</xref><!--PageBreak--></tp:nomenclature><tp:treatment-sec sec-type="Material"><title>Material.</title><p>Holotype a female labeled “COSTA RICA: Guanacaste, ACG, Sector Santa Rosa, Area Administrativa, 8.x.2013, W. Hallwachs, ex <italic><tp:taxon-name><tp:taxon-name-part taxon-name-part-type="genus">Aellopos</tp:taxon-name-part> <tp:taxon-name-part taxon-name-part-type="species">clavipes</tp:taxon-name-part></tp:taxon-name></italic> eating <italic><tp:taxon-name><tp:taxon-name-part taxon-name-part-type="genus">Randia</tp:taxon-name-part> <tp:taxon-name-part taxon-name-part-type="species">aculeata</tp:taxon-name-part></tp:taxon-name></italic>, sibling of wasp DHJPAR0053133, 13-SRNP-10107” (BMNH). Paratypes: 8♀ 2♂ with same label data as holotype (BMNH, CNC, INBio, MZLU, USNM).</p></tp:treatment-sec><tp:treatment-sec sec-type="Diagnosis"><title>Diagnosis.</title><p>Lower face completely pale, in female medially yellowish-brown and laterally yellowish-white (Fig. <xref ref-type="fig" rid="F66">496</xref>), in male white (Fig. <xref ref-type="fig" rid="F66">497</xref>); fore and mid legs yellowish-white; hind leg yellowish-brown (Fig. <xref ref-type="fig" rid="F66">495</xref>); petiole 1.0× as long as wide in female, 0.8× in male; gaster with anterior ½ yellowish-white with lateral margins dark brown posterior ½ dark brown (Fig. <xref ref-type="fig" rid="F66">498</xref>); male scape slightly enlarged (Fig. <xref ref-type="fig" rid="F66">501</xref>), widest medially, 2.9× as long as wide.</p></tp:treatment-sec><tp:treatment-sec sec-type="Description"><title>Description.</title><p><italic>Female</italic>. Length of body 1.8 mm. Antenna with scape yellowish-white, pedicel and flagellomeres 1–2 yellowish-brown, flagellomeres 3–6 dark brown (Fig. <xref ref-type="fig" rid="F66">500</xref>). Mandibles and palpi white. Head black and shiny, lower face completely pale, medially yellowish-brown and laterally yellowish-white (Fig. <xref ref-type="fig" rid="F66">496</xref>). Frons close to eyes with a row of setae (Fig. <xref ref-type="fig" rid="F67">506</xref>). Vertex with very weak reticulation (Fig. <xref ref-type="fig" rid="F67">507</xref>). Occipital margin with a carina behind ocellar triangle (Fig. <xref ref-type="fig" rid="F67">507</xref>).</p><p>Mesosoma black and shiny (Fig. <xref ref-type="fig" rid="F66">495</xref>). Scutellum 1.0× as long as wide; with very weak reticulation (Fig. <xref ref-type="fig" rid="F67">508</xref>). Dorsellum along anterior margin with a deep groove that is divided by longitudinal carinae (Fig. <xref ref-type="fig" rid="F101">777</xref>), groove medially 0.4× as long as length of dorsellum. Propodeum with very weak reticulation partly smooth (Fig. <xref ref-type="fig" rid="F101">777</xref>); anteromedially with a semicircular cup that is strongly raised in posterior part; propodeal callus with eight setae. Legs (Fig. <xref ref-type="fig" rid="F66">495</xref>): fore and mid legs yellowish-white; hind leg yellowish-brown. Fore wing: costal cell with one row of setae on ventral surface, and margin with two setae close to marginal vein; with 14 admarginal setae.</p><p>Gaster with anterior ½ yellowish-white with lateral margins dark brown posterior ½ dark brown (Fig. <xref ref-type="fig" rid="F66">498</xref>).</p><p>Ratios. HE/MS/WM = 2.1/1.0/1.3; POL/OOL/POO = 5.9/3.0/1.0; OOL/DO = 1.3; WE/WF/WH/HH = 1.0/2.3/4.3/3.0; WH/WT = 1.2; PM/ST = 1.5; TS1/TS2/LT/LT1/LT2/LT3/LT4 = 4.7/3.8/8.4/3.3/1.8/1.0/1.8; LP/WP = 1.0; MM/LG = 1.3.</p><p><italic>Male</italic>. Length of body 1.5 mm. Scape slightly enlarged, widest medially, with sensory pores limited to apical ⅔ of ventral margin, sensory area yellowish-white (Fig. <xref ref-type="fig" rid="F66">501</xref>). Similar to female except lower face white (Fig. <xref ref-type="fig" rid="F66">497</xref>), and shorter petiole and gaster.</p><p>Ratios. LC/WS = 2.9; LP/WP = 0.8; MM/LG = 1.5.</p></tp:treatment-sec><tp:treatment-sec sec-type="Hosts and biology"><title>Hosts and biology.</title><p>Feeding on second instar larva of <italic><tp:taxon-name><tp:taxon-name-part taxon-name-part-type="genus">Aellopos</tp:taxon-name-part> <tp:taxon-name-part taxon-name-part-type="species">clavipes</tp:taxon-name-part></tp:taxon-name></italic> (<tp:taxon-name><tp:taxon-name-part taxon-name-part-type="family">Sphingidae</tp:taxon-name-part></tp:taxon-name>) feeding on <italic><tp:taxon-name><tp:taxon-name-part taxon-name-part-type="genus">Randia</tp:taxon-name-part> <tp:taxon-name-part taxon-name-part-type="species">aculeata</tp:taxon-name-part></tp:taxon-name></italic> (<tp:taxon-name><tp:taxon-name-part taxon-name-part-type="family">Rubiaceae</tp:taxon-name-part></tp:taxon-name>), parasitoid cocoons stuck to dead larva and substrate.</p></tp:treatment-sec><tp:treatment-sec sec-type="Distribution"><title>Distribution.</title><p>Costa Rica (Guanacaste Province).</p></tp:treatment-sec><tp:treatment-sec sec-type="Etymology"><title>Etymology.</title><p>This species is named after Paul D. N. Hebert, in recognition of his contribution to the understanding of ACG <tp:taxon-name><tp:taxon-name-part taxon-name-part-type="order">Hymenoptera</tp:taxon-name-part></tp:taxon-name> taxonomy.</p></tp:treatment-sec><tp:treatment-sec><!--Section generated to contain objects referenced in tp:taxon-treatment.--><fig id="F2" position="float" orientation="portrait"><label>Figures 5–8.</label><caption><p><italic><tp:taxon-name><tp:taxon-name-part taxon-name-part-type="genus">Euplectrus</tp:taxon-name-part></tp:taxon-name></italic> spp.: <bold>5</bold> freshly killed (by freezing) adult <italic><tp:taxon-name><tp:taxon-name-part taxon-name-part-type="genus">Euplectrus</tp:taxon-name-part> <tp:taxon-name-part taxon-name-part-type="species">paulheberti</tp:taxon-name-part></tp:taxon-name></italic> on an author’s hand (DHJ), newly eclosed from cocoons below the cadaver of <italic><tp:taxon-name><tp:taxon-name-part taxon-name-part-type="genus">Aellopos</tp:taxon-name-part> <tp:taxon-name-part taxon-name-part-type="species">clavipes</tp:taxon-name-part></tp:taxon-name></italic> (<tp:taxon-name><tp:taxon-name-part taxon-name-part-type="family">Sphingidae</tp:taxon-name-part></tp:taxon-name>) (13-SRNP-10107) <bold>6</bold> two female <italic><tp:taxon-name><tp:taxon-name-part taxon-name-part-type="genus">Euplectrus</tp:taxon-name-part> <tp:taxon-name-part taxon-name-part-type="species">testaceipes</tp:taxon-name-part></tp:taxon-name></italic> exploring a penultimate instar <italic><tp:taxon-name><tp:taxon-name-part taxon-name-part-type="genus">Manduca</tp:taxon-name-part> <tp:taxon-name-part taxon-name-part-type="species">barnesi</tp:taxon-name-part></tp:taxon-name></italic> (<tp:taxon-name><tp:taxon-name-part taxon-name-part-type="family">Sphingidae</tp:taxon-name-part></tp:taxon-name>) (94-SRNP-4497) for oviposition in the field; they were extremely tenacious in staying mounted on the caterpillar through hours of strong buffeting in a plastic bag on the author’s belt (DHJ) <bold>7</bold> early instar <italic><tp:taxon-name><tp:taxon-name-part taxon-name-part-type="genus">Euplectrus</tp:taxon-name-part> <tp:taxon-name-part taxon-name-part-type="species">testaceipes</tp:taxon-name-part></tp:taxon-name></italic> where oviposited on the back of a last instar <italic><tp:taxon-name><tp:taxon-name-part taxon-name-part-type="genus">Manduca</tp:taxon-name-part> <tp:taxon-name-part taxon-name-part-type="species">albiplaga</tp:taxon-name-part></tp:taxon-name></italic> (<tp:taxon-name><tp:taxon-name-part taxon-name-part-type="family">Sphingidae</tp:taxon-name-part></tp:taxon-name>) (08-SRNP-16395) <bold>8</bold> middle instar <italic><tp:taxon-name><tp:taxon-name-part taxon-name-part-type="genus">Euplectrus</tp:taxon-name-part> <tp:taxon-name-part taxon-name-part-type="species">testaceipes</tp:taxon-name-part></tp:taxon-name></italic> growing on the back of a penultimate instar <italic><tp:taxon-name><tp:taxon-name-part taxon-name-part-type="genus">Manduca</tp:taxon-name-part> <tp:taxon-name-part taxon-name-part-type="species">albiplaga</tp:taxon-name-part></tp:taxon-name></italic> (<tp:taxon-name><tp:taxon-name-part taxon-name-part-type="family">Sphingidae</tp:taxon-name-part></tp:taxon-name>) (08-SRNP-16396).</p></caption><graphic xmlns:xlink="http://www.w3.org/1999/xlink" xlink:href="zookeys-485-001-g002.jpg" position="float" orientation="portrait" xlink:type="simple" id="oo_39237.jpg"/></fig><fig id="F66" position="float" orientation="portrait"><label>Figures 495–505.</label><caption><p><italic><tp:taxon-name><tp:taxon-name-part taxon-name-part-type="genus">Euplectrus</tp:taxon-name-part></tp:taxon-name></italic> spp. <bold>495–501</bold> <italic><tp:taxon-name><tp:taxon-name-part taxon-name-part-type="genus">Euplectrus</tp:taxon-name-part> <tp:taxon-name-part taxon-name-part-type="species">paulheberti</tp:taxon-name-part></tp:taxon-name></italic> (DHJPAR0053133): <bold>495</bold> habitus in lateral view, female <bold>496</bold> head in frontal view, female <bold>497</bold> head in frontal view, male <bold>498</bold> gaster in dorsal view, female <bold>499</bold> gaster in dorsal view, male <bold>500</bold> antenna in lateral view, female <bold>501</bold> antenna in lateral view, male; <bold>502–505</bold> <italic><tp:taxon-name><tp:taxon-name-part taxon-name-part-type="genus">Euplectrus</tp:taxon-name-part> <tp:taxon-name-part taxon-name-part-type="species">zamorai</tp:taxon-name-part></tp:taxon-name></italic> (non-types), female: <bold>502</bold> habitus in lateral view <bold>503</bold> head in frontal view <bold>504</bold> gaster in dorsal view <bold>505</bold> antenna in lateral view.</p></caption><graphic xmlns:xlink="http://www.w3.org/1999/xlink" xlink:href="zookeys-485-001-g066.jpg" position="float" orientation="portrait" xlink:type="simple" id="oo_39301.jpg"/></fig><fig id="F67" position="float" orientation="portrait"><label>Figures 506–511.</label><caption><p><italic><tp:taxon-name><tp:taxon-name-part taxon-name-part-type="genus">Euplectrus</tp:taxon-name-part></tp:taxon-name></italic> spp., females. <bold>506–508</bold> <italic><tp:taxon-name><tp:taxon-name-part taxon-name-part-type="genus">Euplectrus</tp:taxon-name-part> <tp:taxon-name-part taxon-name-part-type="species">paulheberti</tp:taxon-name-part></tp:taxon-name></italic> (DHJPAR0053133): <bold>506</bold> head in frontal view <bold>507</bold> vertex <bold>508</bold> mesosoma in dorsal view; <bold>509–511</bold> <italic><tp:taxon-name><tp:taxon-name-part taxon-name-part-type="genus">Euplectrus</tp:taxon-name-part> <tp:taxon-name-part taxon-name-part-type="species">zamorai</tp:taxon-name-part></tp:taxon-name></italic> (non-types): <bold>509</bold> head in frontal view <bold>510</bold> vertex <bold>511</bold> mesosoma in dorsal view.</p></caption><graphic xmlns:xlink="http://www.w3.org/1999/xlink" xlink:href="zookeys-485-001-g067.jpg" position="float" orientation="portrait" xlink:type="simple" id="oo_39302.jpg"/></fig><fig id="F74" position="float" orientation="portrait"><label>Figures 572–582.</label><caption><p><italic><tp:taxon-name><tp:taxon-name-part taxon-name-part-type="genus">Euplectrus</tp:taxon-name-part></tp:taxon-name></italic> spp. <bold>572–578</bold> <italic><tp:taxon-name><tp:taxon-name-part taxon-name-part-type="genus">Euplectrus</tp:taxon-name-part> <tp:taxon-name-part taxon-name-part-type="species">victoriapookae</tp:taxon-name-part></tp:taxon-name></italic> (DHJPAR0028836): <bold>572</bold> habitus in lateral view, female <bold>573</bold> head in frontal view, female <bold>574</bold> head in frontal view, male <bold>575</bold> gaster in dorsal view, female <bold>576</bold> gaster in dorsal view, male <bold>577</bold> antenna in lateral view, female <bold>578</bold> antenna in lateral view, male <bold>579–580</bold> <italic><tp:taxon-name><tp:taxon-name-part taxon-name-part-type="genus">Euplectrus</tp:taxon-name-part> <tp:taxon-name-part taxon-name-part-type="species">ronnai</tp:taxon-name-part></tp:taxon-name></italic>, antennae <bold>579</bold> female paralectotype <bold>580</bold> male lectotype; <bold>581–582</bold> head in lateral view, females <bold>581</bold> <italic><tp:taxon-name><tp:taxon-name-part taxon-name-part-type="genus">Euplectrus</tp:taxon-name-part> <tp:taxon-name-part taxon-name-part-type="species">johnnoyesi</tp:taxon-name-part></tp:taxon-name></italic> <bold>582</bold> <italic><tp:taxon-name><tp:taxon-name-part taxon-name-part-type="genus">Euplectrus</tp:taxon-name-part> <tp:taxon-name-part taxon-name-part-type="species">paulheberti</tp:taxon-name-part></tp:taxon-name></italic>.</p></caption><graphic xmlns:xlink="http://www.w3.org/1999/xlink" xlink:href="zookeys-485-001-g074.jpg" position="float" orientation="portrait" xlink:type="simple" id="oo_39309.jpg"/></fig><fig id="F101" position="float" orientation="portrait"><label>Figures 775–780.</label><caption><p><italic><tp:taxon-name><tp:taxon-name-part taxon-name-part-type="genus">Euplectrus</tp:taxon-name-part></tp:taxon-name></italic> spp., propodeum, females: <bold>775</bold> <italic><tp:taxon-name><tp:taxon-name-part taxon-name-part-type="genus">Euplectrus</tp:taxon-name-part> <tp:taxon-name-part taxon-name-part-type="species">pammitchellae</tp:taxon-name-part></tp:taxon-name></italic> (DHJPAR0038580) <bold>776</bold> <italic><tp:taxon-name><tp:taxon-name-part taxon-name-part-type="genus">Euplectrus</tp:taxon-name-part> <tp:taxon-name-part taxon-name-part-type="species">paulhansoni</tp:taxon-name-part></tp:taxon-name></italic> (DHJPAR0028775) <bold>777</bold> <italic><tp:taxon-name><tp:taxon-name-part taxon-name-part-type="genus">Euplectrus</tp:taxon-name-part> <tp:taxon-name-part taxon-name-part-type="species">paulheberti</tp:taxon-name-part></tp:taxon-name></italic> (DHJPAR0053133) <bold>778</bold> <italic><tp:taxon-name><tp:taxon-name-part taxon-name-part-type="genus">Euplectrus</tp:taxon-name-part> <tp:taxon-name-part taxon-name-part-type="species">paulhurdi</tp:taxon-name-part></tp:taxon-name></italic> (DHJPAR0028878) <bold>779</bold> <italic><tp:taxon-name><tp:taxon-name-part taxon-name-part-type="genus">Euplectrus</tp:taxon-name-part> <tp:taxon-name-part taxon-name-part-type="species">philwardi</tp:taxon-name-part></tp:taxon-name></italic> (DHJPAR0028876) <bold>780</bold> <italic><tp:taxon-name><tp:taxon-name-part taxon-name-part-type="genus">Euplectrus</tp:taxon-name-part> <tp:taxon-name-part taxon-name-part-type="species">robbinthorpi</tp:taxon-name-part></tp:taxon-name></italic> (DHJPAR0023276).</p></caption><graphic xmlns:xlink="http://www.w3.org/1999/xlink" xlink:href="zookeys-485-001-g101.jpg" position="float" orientation="portrait" xlink:type="simple" id="oo_39336.jpg"/></fig></tp:treatment-sec></tp:taxon-treatment>
