# Supplementary material for: Integrative taxonomy of New World Euplectrus Westwood (Hymenoptera, Eulophidae), with focus on 55 new species from Area de Conservación Guanacaste, northwestern Costa Rica
Source: Zookeys. 2015 Mar 10;(485):1–236. doi: 10.3897/zookeys.485.9124 (PMC4361813; doi:10.3897/zookeys.485.9124)
Supplement: XML Treatment for Euplectrus paulhurdi [file zookeys.485.9124-treatment47.xml]

<!DOCTYPE tp:taxon-treatment
  PUBLIC "-//TaxonX//DTD Taxonomic Treatment Publishing DTD v0 20100105//EN" "tax-treatment-NSO.dtd">
<tp:taxon-treatment xmlns:tp="http://www.plazi.org/taxpub"><tp:treatment-meta><kwd-group><label>Taxon classification</label><kwd><named-content content-type="kingdom">Animalia</named-content></kwd><kwd><named-content content-type="order">Hymenoptera</named-content></kwd><kwd><named-content content-type="family">Eulophidae</named-content></kwd></kwd-group><mixed-citation publication-type="journal"><person-group><name><surname>Hansson</surname><given-names>Christer</given-names></name><name><surname>Smith</surname><given-names>M. Alex</given-names></name><name><surname>Janzen</surname><given-names>Daniel H.</given-names></name><name><surname>Hallwachs</surname><given-names>Winnie</given-names></name></person-group><article-title>Integrative taxonomy of New World <italic><tp:taxon-name><tp:taxon-name-part taxon-name-part-type="genus">Euplectrus</tp:taxon-name-part></tp:taxon-name></italic> Westwood (<tp:taxon-name><tp:taxon-name-part taxon-name-part-type="order">Hymenoptera</tp:taxon-name-part></tp:taxon-name>, <tp:taxon-name><tp:taxon-name-part taxon-name-part-type="family">Eulophidae</tp:taxon-name-part></tp:taxon-name>), with focus on 55 new species from Area de Conservación Guanacaste, northwestern Costa Rica</article-title><source>Zookeys</source><day>10</day><month>3</month><year>2015</year><volume>2015</volume><issue>485</issue><fpage>1</fpage><lpage>236</lpage><pub-id pub-id-type="doi">10.3897/zookeys.485.9124</pub-id></mixed-citation></tp:treatment-meta><tp:nomenclature><tp:taxon-name>
                            <tp:taxon-name-part taxon-name-part-type="genus">Euplectrus</tp:taxon-name-part>
                            <tp:taxon-name-part taxon-name-part-type="species">paulhurdi</tp:taxon-name-part>
                            <object-id xmlns:xlink="http://www.w3.org/1999/xlink" content-type="zoobank" xlink:type="simple">http://zoobank.org/2F903136-7A7E-40EF-962F-442F24678F67</object-id>
                        </tp:taxon-name><tp:taxon-authority>Hansson</tp:taxon-authority><tp:taxon-status xmlns:xlink="http://www.w3.org/1999/xlink" xlink:type="simple">sp. n.</tp:taxon-status><xref ref-type="fig" rid="F68">Figures 512–518</xref><xref ref-type="fig" rid="F69">, 526–528</xref><xref ref-type="fig" rid="F101">, 778</xref></tp:nomenclature><tp:treatment-sec sec-type="Material"><title>Material.</title><p>Holotype a female labeled “COSTA RICA: Guanacaste, ACG, Sector Cacao, Quebrada Otilio, 7.xi.2066, D. Garcia, ex <italic><tp:taxon-name><tp:taxon-name-part taxon-name-part-type="genus">Tagela</tp:taxon-name-part> <tp:taxon-name-part taxon-name-part-type="species">cayuga</tp:taxon-name-part></tp:taxon-name></italic> eating <italic><tp:taxon-name><tp:taxon-name-part taxon-name-part-type="genus">Cupania</tp:taxon-name-part> <tp:taxon-name-part taxon-name-part-type="species">guatemalensis</tp:taxon-name-part></tp:taxon-name></italic>, sibling of wasp DHJPAR0028878, 06-SRNP-48034” (BMNH). PARATYPES: 1♀ 2♂ with same label data as holotype (BMNH, INBio).</p><!--PageBreak--></tp:treatment-sec><tp:treatment-sec sec-type="Diagnosis"><title>Diagnosis.</title><p>Lower face medially yellowish-brown (female, Fig. <xref ref-type="fig" rid="F68">513</xref>) or white (male, Fig. <xref ref-type="fig" rid="F68">514</xref>), pale area reaching slightly outside of level of outer margins of toruli; female with legs yellowish-brown with fore and mid coxae yellowish-white (Fig. <xref ref-type="fig" rid="F68">512</xref>), male legs yellowish-white with hind coxa and hind femur slightly darker; petiole 0.8× as long as wide in female, 1.0× in male; gaster dark brown, anterior ½ with a large yellowish-brown (female, Fig. <xref ref-type="fig" rid="F68">515</xref>) or white (male, Fig. <xref ref-type="fig" rid="F68">516</xref>) spot; male antenna with scape slightly expanded and widest in the middle, 3.3× as long as wide (Fig. <xref ref-type="fig" rid="F68">518</xref>).</p></tp:treatment-sec><tp:treatment-sec sec-type="Description"><title>Description.</title><p><italic>Female</italic>. Length of body 1.9 mm. Antenna with scape yellowish-brown with base yellowish-white, pedicel yellowish-brown, flagellomeres 1–2 yellowish-brown, 3 yellowish-brown ventrally and dark brown dorsally, 4–6 dark brown (Fig. <xref ref-type="fig" rid="F68">517</xref>). Mandibles and palpi yellowish-white. Head black and shiny, lower face medially yellowish-brown with pale area reaching slightly outside of level of outer margins of toruli, part between pale area and eyes black (Fig. <xref ref-type="fig" rid="F68">513</xref>). Frons close to eyes with two rows of setae (Fig. <xref ref-type="fig" rid="F69">526</xref>). Vertex with very weak reticulation (Fig. <xref ref-type="fig" rid="F69">527</xref>). Occipital margin rounded (Fig. <xref ref-type="fig" rid="F69">527</xref>).</p><p>Mesosoma black and shiny (Fig. <xref ref-type="fig" rid="F68">512</xref>). Each sidelobe of mesoscutum with 13 setae. Scutellum 0.9× as long as wide; with very weak engraved reticulation (Fig. <xref ref-type="fig" rid="F69">528</xref>). Dorsellum anteriorly with a groove that is divided by longitudinal carinae (Fig. <xref ref-type="fig" rid="F101">778</xref>), groove medially 0.4× as long as length of dorsellum. Propodeum with very weak reticulation (Fig. <xref ref-type="fig" rid="F101">778</xref>); anteromedially with a transverse triangular cup; propodeal callus with eight setae. Legs yellowish-brown with fore and mid coxae yellowish-white (Fig. <xref ref-type="fig" rid="F68">512</xref>). Fore wing: costal cell with two rows of setae on ventral surface, and margin with three setae close to marginal vein; with 14 admarginal setae, in one row.</p><p>Gaster dark brown, anterior ½ with a large yellowish-brown spot (Fig. <xref ref-type="fig" rid="F68">515</xref>).</p><p>Ratios. HE/MS/WM = 2.0/1.0/1.3; POL/OOL/POO = 6.2/3.3/1.0; OOL/DO = 1.3; WE/WF/WH/HH = 1.0/2.5/4.5/3.3; WH/WT = 1.1; PM/ST = 1.4; TS1/TS2/LT/LT1/LT2/LT3/LT4 = 4.2/2.4/6.0/2.2/1.3/1.0/1.2; LP/WP = 0.8; MM/LG = 1.2.</p><p><italic>Male</italic>. Length of body 1.9 mm. Scape white and slightly expanded and widest in the middle (Fig. <xref ref-type="fig" rid="F68">518</xref>), sensory pores confined to apicoventral ¾, sensory area pale as scape. Otherwise similar to female except lower face with pale part yellowish-white (Fig. <xref ref-type="fig" rid="F68">514</xref>), legs yellowish-white with hind coxa and hind femur slightly darker; petiole longer; gaster shorter and with pale part white (Fig. <xref ref-type="fig" rid="F68">516</xref>).</p><p>Ratios. LC/WS = 3.3; LP/WP = 1.0; MM/LG = 1.3.</p></tp:treatment-sec><tp:treatment-sec sec-type="Hosts and biology"><title>Hosts and biology.</title><p>Feeding on third instar larva of <italic><tp:taxon-name><tp:taxon-name-part taxon-name-part-type="genus">Tagela</tp:taxon-name-part> <tp:taxon-name-part taxon-name-part-type="species">cayuga</tp:taxon-name-part></tp:taxon-name></italic> (<tp:taxon-name><tp:taxon-name-part taxon-name-part-type="family">Notodontidae</tp:taxon-name-part></tp:taxon-name>) feeding on <italic><tp:taxon-name><tp:taxon-name-part taxon-name-part-type="genus">Cupania</tp:taxon-name-part> <tp:taxon-name-part taxon-name-part-type="species">guatemalensis</tp:taxon-name-part></tp:taxon-name></italic> (<tp:taxon-name><tp:taxon-name-part taxon-name-part-type="family">Sapindaceae</tp:taxon-name-part></tp:taxon-name>), parasitoid cocoons stuck to dead larva and substrate.</p></tp:treatment-sec><tp:treatment-sec sec-type="Distribution"><title>Distribution.</title><p>Costa Rica (Guanacaste Province).</p></tp:treatment-sec><tp:treatment-sec sec-type="Etymology"><title>Etymology.</title><p>This species is named after Paul D. Hurd, in recognition of his contribution to the understanding of ACG <tp:taxon-name><tp:taxon-name-part taxon-name-part-type="order">Hymenoptera</tp:taxon-name-part></tp:taxon-name> taxonomy.</p><!--PageBreak--></tp:treatment-sec><tp:treatment-sec><!--Section generated to contain objects referenced in tp:taxon-treatment.--><fig id="F68" position="float" orientation="portrait"><label>Figures 512–525.</label><caption><p><italic><tp:taxon-name><tp:taxon-name-part taxon-name-part-type="genus">Euplectrus</tp:taxon-name-part></tp:taxon-name></italic> spp. <bold>512–518</bold> <italic><tp:taxon-name><tp:taxon-name-part taxon-name-part-type="genus">Euplectrus</tp:taxon-name-part> <tp:taxon-name-part taxon-name-part-type="species">paulhurdi</tp:taxon-name-part></tp:taxon-name></italic> (DHJPAR0028878): <bold>512</bold> habitus in lateral view, female <bold>513</bold> head in frontal view, female <bold>514</bold> head in frontal view, male <bold>515</bold> gaster in dorsal view, female <bold>516</bold> gaster in dorsal view, male <bold>517</bold> antenna in lateral view, female <bold>518</bold> antenna in lateral view, male; <bold>519–525</bold> <italic><tp:taxon-name><tp:taxon-name-part taxon-name-part-type="genus">Euplectrus</tp:taxon-name-part> <tp:taxon-name-part taxon-name-part-type="species">philwardi</tp:taxon-name-part></tp:taxon-name></italic> (DHJPAR0028876): <bold>519</bold> habitus in lateral view, female <bold>520</bold> head in frontal view, female <bold>521</bold> head in frontal view, male <bold>522</bold> gaster in dorsal view, female <bold>523</bold> gaster in dorsal view, male <bold>524</bold> antenna in lateral view, female <bold>525</bold> antenna in lateral view, male.</p></caption><graphic xmlns:xlink="http://www.w3.org/1999/xlink" xlink:href="zookeys-485-001-g068.jpg" position="float" orientation="portrait" xlink:type="simple" id="oo_39303.jpg"/></fig><fig id="F69" position="float" orientation="portrait"><label>Figures 526–531.</label><caption><p><italic><tp:taxon-name><tp:taxon-name-part taxon-name-part-type="genus">Euplectrus</tp:taxon-name-part></tp:taxon-name></italic> spp., females. <bold>526–528</bold> <italic><tp:taxon-name><tp:taxon-name-part taxon-name-part-type="genus">Euplectrus</tp:taxon-name-part> <tp:taxon-name-part taxon-name-part-type="species">paulhurdi</tp:taxon-name-part></tp:taxon-name></italic> (DHJPAR0028878): <bold>526</bold> head in frontal view <bold>527</bold> vertex <bold>528</bold> mesosoma in dorsal view; <bold>529–531</bold> <italic><tp:taxon-name><tp:taxon-name-part taxon-name-part-type="genus">Euplectrus</tp:taxon-name-part> <tp:taxon-name-part taxon-name-part-type="species">philwardi</tp:taxon-name-part></tp:taxon-name></italic> (DHJPAR0028876): <bold>529</bold> head in frontal view <bold>530</bold> vertex <bold>531</bold> mesosoma in dorsal view.</p></caption><graphic xmlns:xlink="http://www.w3.org/1999/xlink" xlink:href="zookeys-485-001-g069.jpg" position="float" orientation="portrait" xlink:type="simple" id="oo_39304.jpg"/></fig><fig id="F101" position="float" orientation="portrait"><label>Figures 775–780.</label><caption><p><italic><tp:taxon-name><tp:taxon-name-part taxon-name-part-type="genus">Euplectrus</tp:taxon-name-part></tp:taxon-name></italic> spp., propodeum, females: <bold>775</bold> <italic><tp:taxon-name><tp:taxon-name-part taxon-name-part-type="genus">Euplectrus</tp:taxon-name-part> <tp:taxon-name-part taxon-name-part-type="species">pammitchellae</tp:taxon-name-part></tp:taxon-name></italic> (DHJPAR0038580) <bold>776</bold> <italic><tp:taxon-name><tp:taxon-name-part taxon-name-part-type="genus">Euplectrus</tp:taxon-name-part> <tp:taxon-name-part taxon-name-part-type="species">paulhansoni</tp:taxon-name-part></tp:taxon-name></italic> (DHJPAR0028775) <bold>777</bold> <italic><tp:taxon-name><tp:taxon-name-part taxon-name-part-type="genus">Euplectrus</tp:taxon-name-part> <tp:taxon-name-part taxon-name-part-type="species">paulheberti</tp:taxon-name-part></tp:taxon-name></italic> (DHJPAR0053133) <bold>778</bold> <italic><tp:taxon-name><tp:taxon-name-part taxon-name-part-type="genus">Euplectrus</tp:taxon-name-part> <tp:taxon-name-part taxon-name-part-type="species">paulhurdi</tp:taxon-name-part></tp:taxon-name></italic> (DHJPAR0028878) <bold>779</bold> <italic><tp:taxon-name><tp:taxon-name-part taxon-name-part-type="genus">Euplectrus</tp:taxon-name-part> <tp:taxon-name-part taxon-name-part-type="species">philwardi</tp:taxon-name-part></tp:taxon-name></italic> (DHJPAR0028876) <bold>780</bold> <italic><tp:taxon-name><tp:taxon-name-part taxon-name-part-type="genus">Euplectrus</tp:taxon-name-part> <tp:taxon-name-part taxon-name-part-type="species">robbinthorpi</tp:taxon-name-part></tp:taxon-name></italic> (DHJPAR0023276).</p></caption><graphic xmlns:xlink="http://www.w3.org/1999/xlink" xlink:href="zookeys-485-001-g101.jpg" position="float" orientation="portrait" xlink:type="simple" id="oo_39336.jpg"/></fig></tp:treatment-sec></tp:taxon-treatment>
