# Supplementary material for: Integrative taxonomy of New World Euplectrus Westwood (Hymenoptera, Eulophidae), with focus on 55 new species from Area de Conservación Guanacaste, northwestern Costa Rica
Source: Zookeys. 2015 Mar 10;(485):1–236. doi: 10.3897/zookeys.485.9124 (PMC4361813; doi:10.3897/zookeys.485.9124)
Supplement: XML Treatment for Euplectrus robbinthorpi [file zookeys.485.9124-treatment49.xml]

<!DOCTYPE tp:taxon-treatment
  PUBLIC "-//TaxonX//DTD Taxonomic Treatment Publishing DTD v0 20100105//EN" "tax-treatment-NSO.dtd">
<tp:taxon-treatment xmlns:tp="http://www.plazi.org/taxpub"><tp:treatment-meta><kwd-group><label>Taxon classification</label><kwd><named-content content-type="kingdom">Animalia</named-content></kwd><kwd><named-content content-type="order">Hymenoptera</named-content></kwd><kwd><named-content content-type="family">Eulophidae</named-content></kwd></kwd-group><mixed-citation publication-type="journal"><person-group><name><surname>Hansson</surname><given-names>Christer</given-names></name><name><surname>Smith</surname><given-names>M. Alex</given-names></name><name><surname>Janzen</surname><given-names>Daniel H.</given-names></name><name><surname>Hallwachs</surname><given-names>Winnie</given-names></name></person-group><article-title>Integrative taxonomy of New World <italic><tp:taxon-name><tp:taxon-name-part taxon-name-part-type="genus">Euplectrus</tp:taxon-name-part></tp:taxon-name></italic> Westwood (<tp:taxon-name><tp:taxon-name-part taxon-name-part-type="order">Hymenoptera</tp:taxon-name-part></tp:taxon-name>, <tp:taxon-name><tp:taxon-name-part taxon-name-part-type="family">Eulophidae</tp:taxon-name-part></tp:taxon-name>), with focus on 55 new species from Area de Conservación Guanacaste, northwestern Costa Rica</article-title><source>Zookeys</source><day>10</day><month>3</month><year>2015</year><volume>2015</volume><issue>485</issue><fpage>1</fpage><lpage>236</lpage><pub-id pub-id-type="doi">10.3897/zookeys.485.9124</pub-id></mixed-citation></tp:treatment-meta><tp:nomenclature><tp:taxon-name>
                            <tp:taxon-name-part taxon-name-part-type="genus">Euplectrus</tp:taxon-name-part>
                            <tp:taxon-name-part taxon-name-part-type="species">robbinthorpi</tp:taxon-name-part>
                            <object-id xmlns:xlink="http://www.w3.org/1999/xlink" content-type="zoobank" xlink:type="simple">http://zoobank.org/50D76759-FB84-40C2-B0F1-28245498CAB7</object-id>
                        </tp:taxon-name><tp:taxon-authority>Hansson</tp:taxon-authority><tp:taxon-status xmlns:xlink="http://www.w3.org/1999/xlink" xlink:type="simple">sp. n.</tp:taxon-status><xref ref-type="fig" rid="F70">Figures 532–538</xref><xref ref-type="fig" rid="F71">, 546–548</xref><xref ref-type="fig" rid="F101">, 780</xref></tp:nomenclature><tp:treatment-sec sec-type="Material"><title>Material.</title><p>Holotype a female labeled “COSTA RICA: Alajuela, ACG, Sector Brasilia, Piedrona, 6.xii.2007, L. Rios, ex <italic><tp:taxon-name><tp:taxon-name-part taxon-name-part-type="genus">Olethreutes</tp:taxon-name-part></tp:taxon-name></italic> Brown20 eating <italic><tp:taxon-name><tp:taxon-name-part taxon-name-part-type="genus">Inga</tp:taxon-name-part> <tp:taxon-name-part taxon-name-part-type="species">oerstediana</tp:taxon-name-part></tp:taxon-name></italic>, sibling of wasp DHJPAR0023276, 07-SRNP-66139” (BMNH). PARATYPES: 3♀ 2♂ with same label data as holotype (BMNH, INBio).</p></tp:treatment-sec><tp:treatment-sec sec-type="Diagnosis"><title>Diagnosis.</title><p>Lower face with median part reddish-brown (female, Fig. <xref ref-type="fig" rid="F70">533</xref>) or yellowish-brown (male, Fig. <xref ref-type="fig" rid="F70">534</xref>), pale area reaching to level of middle of toruli; legs yellowish-brown with fore coxa yellowish-white (Fig. <xref ref-type="fig" rid="F70">532</xref>); petiole 0.9× as long as wide; gaster with anterior ½ yellowish-white (female, Fig. <xref ref-type="fig" rid="F70">535</xref>) or white (male, Fig. <xref ref-type="fig" rid="F70">536</xref>) with wide dark brown lateral margins, posterior ½ dark brown; male antenna with scape slightly expanded and widest in the middle, 2.9× as long as wide (Fig. <xref ref-type="fig" rid="F70">538</xref>).</p></tp:treatment-sec><tp:treatment-sec sec-type="Description"><title>Description.</title><p><italic>Female</italic>. Length of body 1.9 mm. Antenna with scape and pedicel yellowish-brown, flagellum dark brown (Fig. <xref ref-type="fig" rid="F70">537</xref>). Mandibles and palpi yellowish-white. Head black and shiny, lower face with median part reddish-brown, pale area reaching to level of middle of toruli, with parts between pale area and eyes black (Fig. <xref ref-type="fig" rid="F70">533</xref>). Frons close to eyes with one row of setae (Fig. <xref ref-type="fig" rid="F71">546</xref>). Vertex smooth (Fig. <xref ref-type="fig" rid="F71">547</xref>). Occipital margin rounded (Fig. <xref ref-type="fig" rid="F71">547</xref>).</p><p>Mesosoma black and shiny (Fig. <xref ref-type="fig" rid="F70">532</xref>). Each sidelobe of mesoscutum with nine setae. Scutellum 0.9× as long as wide; with weak engraved reticulation, posterior margin smooth (Fig. <xref ref-type="fig" rid="F71">548</xref>). Dorsellum anteriorly with a narrow groove that is divided by longitudinal carinae (Fig. <xref ref-type="fig" rid="F101">780</xref>), groove medially 0.2× as long as length of dorsellum. Propodeum with very weak reticulation (Fig. <xref ref-type="fig" rid="F101">780</xref>); anteromedially with a transverse semicircular cup; propodeal callus with ten setae. Legs yellowish-brown with fore coxa yellowish-white (Fig. <xref ref-type="fig" rid="F70">532</xref>). Fore wing: costal cell with one row of setae on ventral surface, and margin with three setae close to marginal vein; with 13 admarginal setae, in one row.</p><p>Gaster with anterior ½ yellowish-white with wide dark brown lateral margins, posterior ½ dark brown (Fig. <xref ref-type="fig" rid="F70">535</xref>).</p><p>Ratios. HE/MS/WM = 2.2/1.0/1.2; POL/OOL/POO = 8.8/5.8/1.0; OOL/DO = 1.2; WE/WF/WH/HH = 1.0/2.4/4.4/3.5; WH/WT = 1.1; PM/ST = 1.3; TS1/TS2/LT/LT1/LT2/LT3/LT4 = 3.6/2.4/5.6/1.6/1.4/1.0/1.6; LP/WP = 0.9; MM/LG = 1.4.</p><p><italic>Male</italic>. Length of body 1.5 mm. Scape slightly expanded and widest in the middle (Fig. <xref ref-type="fig" rid="F70">538</xref>), sensory pores confined to apicoventral ¾, sensory area pale as scape. Otherwise similar to female except median part of lower face yellowish-brown (Fig. <xref ref-type="fig" rid="F70">534</xref>), gaster shorter and with pale part white (Fig. <xref ref-type="fig" rid="F70">536</xref>).</p><!--PageBreak--><p>Ratios. LC/WS = 2.9; MM/LG = 1.6.</p></tp:treatment-sec><tp:treatment-sec sec-type="Hosts and biology"><title>Hosts and biology.</title><p>Feeding on last instar larva of <italic><tp:taxon-name><tp:taxon-name-part taxon-name-part-type="genus">Olethreutes</tp:taxon-name-part></tp:taxon-name> Brown20</italic> (<tp:taxon-name><tp:taxon-name-part taxon-name-part-type="family">Tortricidae</tp:taxon-name-part></tp:taxon-name>) feeding on <italic><tp:taxon-name><tp:taxon-name-part taxon-name-part-type="genus">Inga</tp:taxon-name-part> <tp:taxon-name-part taxon-name-part-type="species">oerstediana</tp:taxon-name-part></tp:taxon-name></italic> (<tp:taxon-name><tp:taxon-name-part taxon-name-part-type="family">Fabaceae</tp:taxon-name-part></tp:taxon-name>), parasitoid cocoons stuck to dead larva and substrate. There remains some doubt as to whether this caterpillar was correctly identified, and only further host records will determine that.</p></tp:treatment-sec><tp:treatment-sec sec-type="Distribution"><title>Distribution.</title><p>Costa Rica (Alajuela Province).</p></tp:treatment-sec><tp:treatment-sec sec-type="Etymology"><title>Etymology.</title><p>This species is named after Robbin W. Thorp, in recognition of his contribution to the understanding of ACG <tp:taxon-name><tp:taxon-name-part taxon-name-part-type="order">Hymenoptera</tp:taxon-name-part></tp:taxon-name> taxonomy.</p></tp:treatment-sec><tp:treatment-sec><!--Section generated to contain objects referenced in tp:taxon-treatment.--><fig id="F70" position="float" orientation="portrait"><label>Figures 532–545.</label><caption><p><italic><tp:taxon-name><tp:taxon-name-part taxon-name-part-type="genus">Euplectrus</tp:taxon-name-part></tp:taxon-name></italic> spp. <bold>532–538</bold> <italic><tp:taxon-name><tp:taxon-name-part taxon-name-part-type="genus">Euplectrus</tp:taxon-name-part> <tp:taxon-name-part taxon-name-part-type="species">robbinthorpi</tp:taxon-name-part></tp:taxon-name></italic> (DHJPAR0023276): <bold>532</bold> habitus in lateral view, female <bold>533</bold> head in frontal view, female <bold>534</bold> head in frontal view, male <bold>535</bold> gaster in dorsal view, female <bold>536</bold> gaster in dorsal view, male <bold>537</bold> antenna in lateral view, female <bold>538</bold> antenna in lateral view, male <bold>539–545</bold> <italic><tp:taxon-name><tp:taxon-name-part taxon-name-part-type="genus">Euplectrus</tp:taxon-name-part> <tp:taxon-name-part taxon-name-part-type="species">scottshawi</tp:taxon-name-part></tp:taxon-name></italic> (DHJPAR0028877): <bold>539</bold> habitus in lateral view, female <bold>540</bold> head in frontal view, female <bold>541</bold> head in frontal view, male <bold>542</bold> gaster in dorsal view, female <bold>543</bold> gaster in dorsal view, male <bold>544</bold> antenna in lateral view, female <bold>545</bold> antenna in lateral view, male.</p></caption><graphic xmlns:xlink="http://www.w3.org/1999/xlink" xlink:href="zookeys-485-001-g070.jpg" position="float" orientation="portrait" xlink:type="simple" id="oo_39305.jpg"/></fig><fig id="F71" position="float" orientation="portrait"><label>Figures 546–551.</label><caption><p><italic><tp:taxon-name><tp:taxon-name-part taxon-name-part-type="genus">Euplectrus</tp:taxon-name-part></tp:taxon-name></italic> spp., females. <bold>546–548</bold> <italic><tp:taxon-name><tp:taxon-name-part taxon-name-part-type="genus">Euplectrus</tp:taxon-name-part> <tp:taxon-name-part taxon-name-part-type="species">robbinthorpi</tp:taxon-name-part></tp:taxon-name></italic> (DHJPAR0023276): <bold>546</bold> head in frontal view <bold>547</bold> vertex <bold>548</bold> mesosoma in dorsal view; <bold>549–551</bold> <italic><tp:taxon-name><tp:taxon-name-part taxon-name-part-type="genus">Euplectrus</tp:taxon-name-part> <tp:taxon-name-part taxon-name-part-type="species">scottshawi</tp:taxon-name-part></tp:taxon-name></italic> (DHJPAR0028877): <bold>549</bold> head in frontal view <bold>550</bold> vertex <bold>551</bold> mesosoma in dorsal view.</p></caption><graphic xmlns:xlink="http://www.w3.org/1999/xlink" xlink:href="zookeys-485-001-g071.jpg" position="float" orientation="portrait" xlink:type="simple" id="oo_39306.jpg"/></fig><fig id="F101" position="float" orientation="portrait"><label>Figures 775–780.</label><caption><p><italic><tp:taxon-name><tp:taxon-name-part taxon-name-part-type="genus">Euplectrus</tp:taxon-name-part></tp:taxon-name></italic> spp., propodeum, females: <bold>775</bold> <italic><tp:taxon-name><tp:taxon-name-part taxon-name-part-type="genus">Euplectrus</tp:taxon-name-part> <tp:taxon-name-part taxon-name-part-type="species">pammitchellae</tp:taxon-name-part></tp:taxon-name></italic> (DHJPAR0038580) <bold>776</bold> <italic><tp:taxon-name><tp:taxon-name-part taxon-name-part-type="genus">Euplectrus</tp:taxon-name-part> <tp:taxon-name-part taxon-name-part-type="species">paulhansoni</tp:taxon-name-part></tp:taxon-name></italic> (DHJPAR0028775) <bold>777</bold> <italic><tp:taxon-name><tp:taxon-name-part taxon-name-part-type="genus">Euplectrus</tp:taxon-name-part> <tp:taxon-name-part taxon-name-part-type="species">paulheberti</tp:taxon-name-part></tp:taxon-name></italic> (DHJPAR0053133) <bold>778</bold> <italic><tp:taxon-name><tp:taxon-name-part taxon-name-part-type="genus">Euplectrus</tp:taxon-name-part> <tp:taxon-name-part taxon-name-part-type="species">paulhurdi</tp:taxon-name-part></tp:taxon-name></italic> (DHJPAR0028878) <bold>779</bold> <italic><tp:taxon-name><tp:taxon-name-part taxon-name-part-type="genus">Euplectrus</tp:taxon-name-part> <tp:taxon-name-part taxon-name-part-type="species">philwardi</tp:taxon-name-part></tp:taxon-name></italic> (DHJPAR0028876) <bold>780</bold> <italic><tp:taxon-name><tp:taxon-name-part taxon-name-part-type="genus">Euplectrus</tp:taxon-name-part> <tp:taxon-name-part taxon-name-part-type="species">robbinthorpi</tp:taxon-name-part></tp:taxon-name></italic> (DHJPAR0023276).</p></caption><graphic xmlns:xlink="http://www.w3.org/1999/xlink" xlink:href="zookeys-485-001-g101.jpg" position="float" orientation="portrait" xlink:type="simple" id="oo_39336.jpg"/></fig></tp:treatment-sec></tp:taxon-treatment>
