# Supplementary material for: Integrative taxonomy of New World Euplectrus Westwood (Hymenoptera, Eulophidae), with focus on 55 new species from Area de Conservación Guanacaste, northwestern Costa Rica
Source: Zookeys. 2015 Mar 10;(485):1–236. doi: 10.3897/zookeys.485.9124 (PMC4361813; doi:10.3897/zookeys.485.9124)
Supplement: XML Treatment for Euplectrus ronaldzunigai [file zookeys.485.9124-treatment50.xml]

<!DOCTYPE tp:taxon-treatment
  PUBLIC "-//TaxonX//DTD Taxonomic Treatment Publishing DTD v0 20100105//EN" "tax-treatment-NSO.dtd">
<tp:taxon-treatment xmlns:tp="http://www.plazi.org/taxpub"><tp:treatment-meta><kwd-group><label>Taxon classification</label><kwd><named-content content-type="kingdom">Animalia</named-content></kwd><kwd><named-content content-type="order">Hymenoptera</named-content></kwd><kwd><named-content content-type="family">Eulophidae</named-content></kwd></kwd-group><mixed-citation publication-type="journal"><person-group><name><surname>Hansson</surname><given-names>Christer</given-names></name><name><surname>Smith</surname><given-names>M. Alex</given-names></name><name><surname>Janzen</surname><given-names>Daniel H.</given-names></name><name><surname>Hallwachs</surname><given-names>Winnie</given-names></name></person-group><article-title>Integrative taxonomy of New World <italic><tp:taxon-name><tp:taxon-name-part taxon-name-part-type="genus">Euplectrus</tp:taxon-name-part></tp:taxon-name></italic> Westwood (<tp:taxon-name><tp:taxon-name-part taxon-name-part-type="order">Hymenoptera</tp:taxon-name-part></tp:taxon-name>, <tp:taxon-name><tp:taxon-name-part taxon-name-part-type="family">Eulophidae</tp:taxon-name-part></tp:taxon-name>), with focus on 55 new species from Area de Conservación Guanacaste, northwestern Costa Rica</article-title><source>Zookeys</source><day>10</day><month>3</month><year>2015</year><volume>2015</volume><issue>485</issue><fpage>1</fpage><lpage>236</lpage><pub-id pub-id-type="doi">10.3897/zookeys.485.9124</pub-id></mixed-citation></tp:treatment-meta><tp:nomenclature><tp:taxon-name>
                            <tp:taxon-name-part taxon-name-part-type="genus">Euplectrus</tp:taxon-name-part>
                            <tp:taxon-name-part taxon-name-part-type="species">ronaldzunigai</tp:taxon-name-part>
                            <object-id xmlns:xlink="http://www.w3.org/1999/xlink" content-type="zoobank" xlink:type="simple">http://zoobank.org/F148EE88-86B6-44EE-A59C-8D7D00F270F8</object-id>
                        </tp:taxon-name><tp:taxon-authority>Hansson</tp:taxon-authority><tp:taxon-status xmlns:xlink="http://www.w3.org/1999/xlink" xlink:type="simple">sp. n.</tp:taxon-status><xref ref-type="fig" rid="F44">Figures 315–318</xref><xref ref-type="fig" rid="F45">, 322–324</xref><xref ref-type="fig" rid="F102">, 781</xref><!--PageBreak--></tp:nomenclature><tp:treatment-sec sec-type="Material"><title>Material.</title><p>Holotype a female labeled “COSTA RICA: Guanacaste, ACG, Sector Pitilla, Pasmompa, 15.vii.2005, C. Moraga, ex <italic><tp:taxon-name><tp:taxon-name-part taxon-name-part-type="genus">Antiblemma</tp:taxon-name-part></tp:taxon-name></italic> Poole03 eating <italic><tp:taxon-name><tp:taxon-name-part taxon-name-part-type="genus">Miconia</tp:taxon-name-part> <tp:taxon-name-part taxon-name-part-type="species">impetiolaris</tp:taxon-name-part></tp:taxon-name></italic>, sibling of wasp DHJPAR0028824, 05-SRNP-32613” (BMNH). PARATYPES: 7♀: COSTA RICA (ACG): <bold>Guanacaste:</bold> Sector Pitilla, Pasmompa: 2♀ with same label data as holotype (BMNH, INBio); following from same host as holotype but collected 25.vii.2005, sibling of wasp DHJPAR0045454, 11-SRNP-32077 (1♀, INBio) and DHJPAR0045455, 11-SRNP-32079 (1♀, CNC), 25.vii.2011, DHJPAR0045455, 11-SRNP-32079 (3♀, BMNH, MZLU, USNM).</p></tp:treatment-sec><tp:treatment-sec sec-type="Diagnosis"><title>Diagnosis.</title><p>Lower face black with median part dark reddish-brown, pale area reaching to level of middle of toruli (Fig. <xref ref-type="fig" rid="F44">316</xref>); dorsellum without a groove or foveae along anterior margin (Fig. <xref ref-type="fig" rid="F102">781</xref>); legs yellowish-white with hind coxa and apical ¾ of hind femur yellowish-brown (Fig. <xref ref-type="fig" rid="F44">315</xref>); petiole 1.2× as long as wide; gaster with anterior ½ yellowish-white with dark brown lateral margins, posterior ½ dark brown (Fig. <xref ref-type="fig" rid="F44">317</xref>).</p></tp:treatment-sec><tp:treatment-sec sec-type="Description"><title>Description.</title><p><italic>Female</italic>. Length of body 2.0 mm. Antenna with scape yellowish-white, pedicel yellowish-brown, flagellomeres 1–3 pale brown, 4–6 dark brown (Fig. <xref ref-type="fig" rid="F44">318</xref>). Mandibles yellowish-white, palpi white. Head black and shiny, lower face medially dark reddish-brown, pale area reaching to level of middle of toruli (Fig. <xref ref-type="fig" rid="F44">316</xref>). Frons close to eyes with one row of setae (Fig. <xref ref-type="fig" rid="F45">322</xref>). Vertex smooth (Fig. <xref ref-type="fig" rid="F45">323</xref>). Occipital margin with a carina behind ocellar triangle (Fig. <xref ref-type="fig" rid="F45">323</xref>).</p><p>Mesosoma black and shiny (Fig. <xref ref-type="fig" rid="F44">315</xref>). Each sidelobe of mesoscutum with 11 setae. Scutellum 0.9× as long as wide; with very weak engraved reticulation (Fig. <xref ref-type="fig" rid="F45">324</xref>). Dorsellum without a groove or foveae along anterior margin (Fig. <xref ref-type="fig" rid="F102">781</xref>). Propodeum with very weak reticulation (Fig. <xref ref-type="fig" rid="F102">781</xref>); anteromedially with a very short and wide semicircular cup; propodeal callus with eight setae. Legs yellowish-white with hind coxa and apical ¾ of hind femur yellowish-brown (Fig. <xref ref-type="fig" rid="F44">315</xref>). Fore wing: submarginal vein with four setae; costal cell with one row of setae on ventral surface, and margin with five setae close to marginal vein; with 14 admarginal setae in one row.</p><p>Gaster with anterior ½ yellowish-white with dark brown lateral margins, posterior ½ dark brown (Fig. <xref ref-type="fig" rid="F44">317</xref>).</p><p>Ratios. HE/MS/WM = 2.1/1.0/1.1; POL/OOL/POO = 4.7/2.8/1.0; OOL/DO = 1.6; WE/WF/WH/HH = 1.0/2.7/4.8/3.7; WH/WT = 1.1; PM/ST = 1.7; TS1/TS2/LT/LT1/LT2/LT3/LT4 = 3.8/2.4/6.4/1.8/1.4/1.0/1.9; LP/WP = 1.2; MM/LG = 1.0.</p><p><italic>Male</italic>. Unknown.</p></tp:treatment-sec><tp:treatment-sec sec-type="Hosts and biology"><title>Hosts and biology.</title><p>Feeding on last instar larva of <italic><tp:taxon-name><tp:taxon-name-part taxon-name-part-type="genus">Antiblemma</tp:taxon-name-part></tp:taxon-name></italic> Poole03 (<tp:taxon-name><tp:taxon-name-part taxon-name-part-type="family">Erebidae</tp:taxon-name-part></tp:taxon-name>) feeding on <italic><tp:taxon-name><tp:taxon-name-part taxon-name-part-type="genus">Miconia</tp:taxon-name-part> <tp:taxon-name-part taxon-name-part-type="species">impetiolaris</tp:taxon-name-part></tp:taxon-name></italic> (<tp:taxon-name><tp:taxon-name-part taxon-name-part-type="family">Melastomataceae</tp:taxon-name-part></tp:taxon-name>), parasitoid cocoons stuck to leaf substrate.</p></tp:treatment-sec><tp:treatment-sec sec-type="Distribution"><title>Distribution.</title><p>Costa Rica (Guanacaste Province).</p></tp:treatment-sec><tp:treatment-sec sec-type="Etymology"><title>Etymology.</title><p>This species is named after Ronald Zuñiga, in recognition of his contribution to the understanding of ACG <tp:taxon-name><tp:taxon-name-part taxon-name-part-type="order">Hymenoptera</tp:taxon-name-part></tp:taxon-name> taxonomy.</p></tp:treatment-sec><tp:treatment-sec><!--Section generated to contain objects referenced in tp:taxon-treatment.--><fig id="F44" position="float" orientation="portrait"><label>Figures 308–318.</label><caption><p><italic><tp:taxon-name><tp:taxon-name-part taxon-name-part-type="genus">Euplectrus</tp:taxon-name-part></tp:taxon-name></italic> spp. <bold>308–314</bold> <italic><tp:taxon-name><tp:taxon-name-part taxon-name-part-type="genus">Euplectrus</tp:taxon-name-part> <tp:taxon-name-part taxon-name-part-type="species">iangauldi</tp:taxon-name-part></tp:taxon-name></italic> (DHJPAR0028769): <bold>308</bold> habitus in lateral view, female <bold>309</bold> head in frontal view, female <bold>310</bold> head in frontal view, male <bold>311</bold> gaster in dorsal view, female <bold>312</bold> gaster in dorsal view, male <bold>313</bold> antenna in lateral view, female <bold>314</bold> antenna in lateral view, male <bold>315–318</bold> <italic><tp:taxon-name><tp:taxon-name-part taxon-name-part-type="genus">Euplectrus</tp:taxon-name-part> <tp:taxon-name-part taxon-name-part-type="species">ronaldzunigai</tp:taxon-name-part></tp:taxon-name></italic> (DHJPAR0028824), female: <bold>315</bold> habitus in lateral view <bold>316</bold> head in frontal view <bold>317</bold> gaster in dorsal view <bold>318</bold> antenna in lateral view.</p></caption><graphic xmlns:xlink="http://www.w3.org/1999/xlink" xlink:href="zookeys-485-001-g044.jpg" position="float" orientation="portrait" xlink:type="simple" id="oo_39279.jpg"/></fig><fig id="F45" position="float" orientation="portrait"><label>Figures 319–324.</label><caption><p><italic><tp:taxon-name><tp:taxon-name-part taxon-name-part-type="genus">Euplectrus</tp:taxon-name-part></tp:taxon-name></italic> spp., females. <bold>319–321</bold> <italic><tp:taxon-name><tp:taxon-name-part taxon-name-part-type="genus">Euplectrus</tp:taxon-name-part> <tp:taxon-name-part taxon-name-part-type="species">iangauldi</tp:taxon-name-part></tp:taxon-name></italic> (DHJPAR0028769): <bold>319</bold> head in frontal view <bold>320</bold> vertex <bold>321</bold> mesosoma in dorsal view; <bold>322–324</bold> <italic><tp:taxon-name><tp:taxon-name-part taxon-name-part-type="genus">Euplectrus</tp:taxon-name-part> <tp:taxon-name-part taxon-name-part-type="species">ronaldzunigai</tp:taxon-name-part></tp:taxon-name></italic> (DHJPAR0028824): <bold>322</bold> head in frontal view <bold>323</bold> vertex <bold>324</bold> mesosoma in dorsal view.</p></caption><graphic xmlns:xlink="http://www.w3.org/1999/xlink" xlink:href="zookeys-485-001-g045.jpg" position="float" orientation="portrait" xlink:type="simple" id="oo_39280.jpg"/></fig><fig id="F102" position="float" orientation="portrait"><label>Figures 781–786.</label><caption><p><italic><tp:taxon-name><tp:taxon-name-part taxon-name-part-type="genus">Euplectrus</tp:taxon-name-part></tp:taxon-name></italic> spp., propodeum, females: <bold>781</bold> <italic><tp:taxon-name><tp:taxon-name-part taxon-name-part-type="genus">Euplectrus</tp:taxon-name-part> <tp:taxon-name-part taxon-name-part-type="species">ronaldzunigai</tp:taxon-name-part></tp:taxon-name></italic> (DHJPAR0028824) <bold>782</bold> <italic><tp:taxon-name><tp:taxon-name-part taxon-name-part-type="genus">Euplectrus</tp:taxon-name-part> <tp:taxon-name-part taxon-name-part-type="species">roysnellingi</tp:taxon-name-part></tp:taxon-name></italic> (DHJPAR0028972) <bold>783</bold> <italic><tp:taxon-name><tp:taxon-name-part taxon-name-part-type="genus">Euplectrus</tp:taxon-name-part> <tp:taxon-name-part taxon-name-part-type="species">scottshawi</tp:taxon-name-part></tp:taxon-name></italic> (DHJPAR0028877) <bold>784</bold> <italic><tp:taxon-name><tp:taxon-name-part taxon-name-part-type="genus">Euplectrus</tp:taxon-name-part> <tp:taxon-name-part taxon-name-part-type="species">sondrawardae</tp:taxon-name-part></tp:taxon-name></italic> (DHJPAR0028850) <bold>785</bold> <italic><tp:taxon-name><tp:taxon-name-part taxon-name-part-type="genus">Euplectrus</tp:taxon-name-part> <tp:taxon-name-part taxon-name-part-type="species">victoriapookae</tp:taxon-name-part></tp:taxon-name></italic> (DHJPAR0028836) <bold>786</bold> <italic><tp:taxon-name><tp:taxon-name-part taxon-name-part-type="genus">Euplectrus</tp:taxon-name-part> <tp:taxon-name-part taxon-name-part-type="species">wonyoungchoi</tp:taxon-name-part></tp:taxon-name></italic> (DHJPAR0048229).</p></caption><graphic xmlns:xlink="http://www.w3.org/1999/xlink" xlink:href="zookeys-485-001-g102.jpg" position="float" orientation="portrait" xlink:type="simple" id="oo_39337.jpg"/></fig></tp:treatment-sec></tp:taxon-treatment>
