# Supplementary material for: Integrative taxonomy of New World Euplectrus Westwood (Hymenoptera, Eulophidae), with focus on 55 new species from Area de Conservación Guanacaste, northwestern Costa Rica
Source: Zookeys. 2015 Mar 10;(485):1–236. doi: 10.3897/zookeys.485.9124 (PMC4361813; doi:10.3897/zookeys.485.9124)
Supplement: XML Treatment for Euplectrus roysnellingi [file zookeys.485.9124-treatment51.xml]

<!DOCTYPE tp:taxon-treatment
  PUBLIC "-//TaxonX//DTD Taxonomic Treatment Publishing DTD v0 20100105//EN" "tax-treatment-NSO.dtd">
<tp:taxon-treatment xmlns:tp="http://www.plazi.org/taxpub"><tp:treatment-meta><kwd-group><label>Taxon classification</label><kwd><named-content content-type="kingdom">Animalia</named-content></kwd><kwd><named-content content-type="order">Hymenoptera</named-content></kwd><kwd><named-content content-type="family">Eulophidae</named-content></kwd></kwd-group><mixed-citation publication-type="journal"><person-group><name><surname>Hansson</surname><given-names>Christer</given-names></name><name><surname>Smith</surname><given-names>M. Alex</given-names></name><name><surname>Janzen</surname><given-names>Daniel H.</given-names></name><name><surname>Hallwachs</surname><given-names>Winnie</given-names></name></person-group><article-title>Integrative taxonomy of New World <italic><tp:taxon-name><tp:taxon-name-part taxon-name-part-type="genus">Euplectrus</tp:taxon-name-part></tp:taxon-name></italic> Westwood (<tp:taxon-name><tp:taxon-name-part taxon-name-part-type="order">Hymenoptera</tp:taxon-name-part></tp:taxon-name>, <tp:taxon-name><tp:taxon-name-part taxon-name-part-type="family">Eulophidae</tp:taxon-name-part></tp:taxon-name>), with focus on 55 new species from Area de Conservación Guanacaste, northwestern Costa Rica</article-title><source>Zookeys</source><day>10</day><month>3</month><year>2015</year><volume>2015</volume><issue>485</issue><fpage>1</fpage><lpage>236</lpage><pub-id pub-id-type="doi">10.3897/zookeys.485.9124</pub-id></mixed-citation></tp:treatment-meta><tp:nomenclature><tp:taxon-name>
                            <tp:taxon-name-part taxon-name-part-type="genus">Euplectrus</tp:taxon-name-part>
                            <tp:taxon-name-part taxon-name-part-type="species">roysnellingi</tp:taxon-name-part>
                            <object-id xmlns:xlink="http://www.w3.org/1999/xlink" content-type="zoobank" xlink:type="simple">http://zoobank.org/158E4E62-3657-4593-8401-2B91656666BE</object-id>
                        </tp:taxon-name><tp:taxon-authority>Hansson</tp:taxon-authority><tp:taxon-status xmlns:xlink="http://www.w3.org/1999/xlink" xlink:type="simple">sp. n.</tp:taxon-status><xref ref-type="fig" rid="F46">Figures 332–335</xref><xref ref-type="fig" rid="F47">, 339–341</xref><xref ref-type="fig" rid="F102">, 782</xref></tp:nomenclature><tp:treatment-sec sec-type="Material"><title>Material.</title><p>Holotype a female labeled “COSTA RICA: Guanacaste, ACG, Sector Pitilla, Amonias, 20.ix.2007, P. Rios, ex <italic><tp:taxon-name><tp:taxon-name-part taxon-name-part-type="genus">Letis</tp:taxon-name-part> <tp:taxon-name-part taxon-name-part-type="species">mycerina</tp:taxon-name-part></tp:taxon-name></italic> eating <italic><tp:taxon-name><tp:taxon-name-part taxon-name-part-type="genus">Inga</tp:taxon-name-part> <tp:taxon-name-part taxon-name-part-type="species">oerstediana</tp:taxon-name-part></tp:taxon-name></italic>, sibling of wasp DHJPAR0028972, 07-SRNP-33368” (BMNH).</p></tp:treatment-sec><tp:treatment-sec sec-type="Diagnosis"><title>Diagnosis.</title><p>Lower face with median part yellowish-brown, pale part reaching slightly outside of level of outer lateral margin of toruli (Fig. <xref ref-type="fig" rid="F46">333</xref>); fore and mid coxae yellowish-white, remaining parts of fore and mid legs and entire hind leg yellowish-brown (Fig. <xref ref-type="fig" rid="F46">332</xref>); scutellum 0.8× as long as wide with slightly elongate meshes, very posteromedian part with transverse meshes (Fig. <xref ref-type="fig" rid="F47">341</xref>); dorsellum without a groove or foveae along anterior margin (Fig. <xref ref-type="fig" rid="F102">782</xref>); propodeum anteromedially with a transverse triangular cup, median carina on propodeum wide (Fig. <xref ref-type="fig" rid="F102">782</xref>); petiole 1.0× as long as wide; gaster dark brown, anterior ½ with a large yellowish-white spot (Fig. <xref ref-type="fig" rid="F46">334</xref>), and with tergites 5–6 reddish-brown posteromedially.</p></tp:treatment-sec><tp:treatment-sec sec-type="Description"><title>Description.</title><p><italic>Female</italic>. Length of body 2.3 mm. Antenna with scape yellowish-white in basal ½ and yellowish-brown in apical ½, pedicel yellowish-brown, flagellomeres 1–4 dark brown with ventral part yellowish-brown, 5–6 dark brown (Fig. <xref ref-type="fig" rid="F46">335</xref>). Mandibles and palpi white. Head black and shiny, lower face with median part yellowish-brown, pale part reaching slightly outside of level of outer lateral margin of toruli, with parts between pale area and eyes black (Fig. <xref ref-type="fig" rid="F46">333</xref>). Frons close to eyes with one irregular row of setae (Fig. <xref ref-type="fig" rid="F47">339</xref>). Vertex with very weak reticulation (Fig. <xref ref-type="fig" rid="F47">340</xref>). Occipital margin with a weak carina behind ocellar triangle (Fig. <xref ref-type="fig" rid="F47">340</xref>).</p><p>Mesosoma black and shiny (Fig. <xref ref-type="fig" rid="F46">332</xref>). Each sidelobe of mesoscutum with 12 setae. Scutellum 0.8× as long as wide; with very weak reticulation, meshes slightly elongate (Fig. <xref ref-type="fig" rid="F47">341</xref>). Dorsellum without a groove or foveae along anterior margin (Fig. <xref ref-type="fig" rid="F102">782</xref>). Propodeum smooth (Fig. <xref ref-type="fig" rid="F102">782</xref>); anteromedially with a strongly transverse triangular cup that is 0.3× as long as wide; propodeal callus with nine setae. Legs (Fig. <xref ref-type="fig" rid="F46">332</xref>): fore and mid coxa yellowish-white, remaining parts of fore and mid legs and entire hind leg yellowish-brown. Fore wing: costal cell with two irregular and sparse rows of setae on <!--PageBreak-->ventral surface, and margin with three setae close to marginal vein; with 21 admarginal setae, partly in two rows.</p><p>Gaster dark brown, anterior ½ with a large yellowish-white spot (Fig. <xref ref-type="fig" rid="F46">334</xref>), and with tergites 5–6 reddish-brown posteromedially.</p><p>Ratios. HE/MS/WM = 2.6/1.0/1.4; POL/OOL/POO = 5.0/3.0/1.0; OOL/DO = 1.4; WE/WF/WH/HH = 1.0/2.0/3.7/2.8; WH/WT = 1.0; PM/ST = 1.9; TS1/TS2/LT/LT1/LT2/LT3/LT4 = 4.4/2.2/8.0/2.4/1.9/1.0/1.9; LP/WP = 1.0; MM/LG = 1.3.</p><p><italic>Male</italic>. Unknown.</p></tp:treatment-sec><tp:treatment-sec sec-type="Hosts and biology"><title>Hosts and biology.</title><p>Feeding on second instar larva of <italic><tp:taxon-name><tp:taxon-name-part taxon-name-part-type="genus">Letis</tp:taxon-name-part> <tp:taxon-name-part taxon-name-part-type="species">mycerina</tp:taxon-name-part></tp:taxon-name></italic> (<tp:taxon-name><tp:taxon-name-part taxon-name-part-type="family">Erebidae</tp:taxon-name-part></tp:taxon-name>) feeding on <italic><tp:taxon-name><tp:taxon-name-part taxon-name-part-type="genus">Inga</tp:taxon-name-part> <tp:taxon-name-part taxon-name-part-type="species">oerstediana</tp:taxon-name-part></tp:taxon-name></italic> (<tp:taxon-name><tp:taxon-name-part taxon-name-part-type="family">Fabaceae</tp:taxon-name-part></tp:taxon-name>), parasitoid cocoons stuck to dead larva and substrate.</p></tp:treatment-sec><tp:treatment-sec sec-type="Distribution"><title>Distribution.</title><p>Costa Rica (Guanacaste Province).</p></tp:treatment-sec><tp:treatment-sec sec-type="Etymology"><title>Etymology.</title><p>This species is named after Roy R. Snelling, in recognition of his contribution to the understanding of ACG <tp:taxon-name><tp:taxon-name-part taxon-name-part-type="order">Hymenoptera</tp:taxon-name-part></tp:taxon-name> taxonomy.</p></tp:treatment-sec><tp:treatment-sec sec-type="Remarks"><title>Remarks.</title><p>The barcode from the single available specimen from this sample (DHJPAR0028972) is very similar to the barcode of DHJPAR0023280 (Suppl. material <xref ref-type="supplementary-material" rid="S1">1</xref>). Specimens from DHJPAR0023280 are included under the description of <italic><tp:taxon-name><tp:taxon-name-part taxon-name-part-type="genus">Euplectrus</tp:taxon-name-part> <tp:taxon-name-part taxon-name-part-type="species">daveroubiki</tp:taxon-name-part></tp:taxon-name></italic>. Specimens from DHJPAR0028972 are morphologically distinct from those of DHJPAR0023280, and also have a very different host. Therefore we prefer to treat these two samples as different species. See also remarks under <italic><tp:taxon-name><tp:taxon-name-part taxon-name-part-type="genus">Euplectrus</tp:taxon-name-part> <tp:taxon-name-part taxon-name-part-type="species">daveroubiki</tp:taxon-name-part></tp:taxon-name></italic>.</p></tp:treatment-sec><tp:treatment-sec><!--Section generated to contain objects referenced in tp:taxon-treatment.--><fig id="F46" position="float" orientation="portrait"><label>Figures 325–335.</label><caption><p><italic><tp:taxon-name><tp:taxon-name-part taxon-name-part-type="genus">Euplectrus</tp:taxon-name-part></tp:taxon-name></italic> spp. <bold>325–331</bold> <italic><tp:taxon-name><tp:taxon-name-part taxon-name-part-type="genus">Euplectrus</tp:taxon-name-part> <tp:taxon-name-part taxon-name-part-type="species">jacklonginoi</tp:taxon-name-part></tp:taxon-name></italic> (DHJPAR0038559): <bold>325</bold> habitus in lateral view, female <bold>326</bold> head in frontal view, female <bold>327</bold> head in frontal view, male <bold>328</bold> gaster in dorsal view, female <bold>329</bold> gaster in dorsal view, male <bold>330</bold> antenna in lateral view, female <bold>331</bold> antenna in lateral view, male; <bold>332–335</bold> <italic><tp:taxon-name><tp:taxon-name-part taxon-name-part-type="genus">Euplectrus</tp:taxon-name-part> <tp:taxon-name-part taxon-name-part-type="species">roysnellingi</tp:taxon-name-part></tp:taxon-name></italic> (DHJPAR0028972), female: <bold>332</bold> habitus in lateral view <bold>333</bold> head in frontal view <bold>334</bold> gaster in dorsal view <bold>335</bold> antenna in lateral view.</p></caption><graphic xmlns:xlink="http://www.w3.org/1999/xlink" xlink:href="zookeys-485-001-g046.jpg" position="float" orientation="portrait" xlink:type="simple" id="oo_39281.jpg"/></fig><fig id="F47" position="float" orientation="portrait"><label>Figures 336–341.</label><caption><p><italic><tp:taxon-name><tp:taxon-name-part taxon-name-part-type="genus">Euplectrus</tp:taxon-name-part></tp:taxon-name></italic> spp., females. <bold>336–338</bold> <italic><tp:taxon-name><tp:taxon-name-part taxon-name-part-type="genus">Euplectrus</tp:taxon-name-part> <tp:taxon-name-part taxon-name-part-type="species">jacklonginoi</tp:taxon-name-part></tp:taxon-name></italic> (DHJPAR0038559): <bold>336</bold> head in frontal view <bold>337</bold> vertex <bold>338</bold> mesosoma in dorsal view; <bold>339–341</bold> <italic><tp:taxon-name><tp:taxon-name-part taxon-name-part-type="genus">Euplectrus</tp:taxon-name-part> <tp:taxon-name-part taxon-name-part-type="species">roysnellingi</tp:taxon-name-part></tp:taxon-name></italic> (DHJPAR0028972): <bold>339</bold> head in frontal view <bold>340</bold> vertex <bold>341</bold> mesosoma in dorsal view.</p></caption><graphic xmlns:xlink="http://www.w3.org/1999/xlink" xlink:href="zookeys-485-001-g047.jpg" position="float" orientation="portrait" xlink:type="simple" id="oo_39282.jpg"/></fig><fig id="F102" position="float" orientation="portrait"><label>Figures 781–786.</label><caption><p><italic><tp:taxon-name><tp:taxon-name-part taxon-name-part-type="genus">Euplectrus</tp:taxon-name-part></tp:taxon-name></italic> spp., propodeum, females: <bold>781</bold> <italic><tp:taxon-name><tp:taxon-name-part taxon-name-part-type="genus">Euplectrus</tp:taxon-name-part> <tp:taxon-name-part taxon-name-part-type="species">ronaldzunigai</tp:taxon-name-part></tp:taxon-name></italic> (DHJPAR0028824) <bold>782</bold> <italic><tp:taxon-name><tp:taxon-name-part taxon-name-part-type="genus">Euplectrus</tp:taxon-name-part> <tp:taxon-name-part taxon-name-part-type="species">roysnellingi</tp:taxon-name-part></tp:taxon-name></italic> (DHJPAR0028972) <bold>783</bold> <italic><tp:taxon-name><tp:taxon-name-part taxon-name-part-type="genus">Euplectrus</tp:taxon-name-part> <tp:taxon-name-part taxon-name-part-type="species">scottshawi</tp:taxon-name-part></tp:taxon-name></italic> (DHJPAR0028877) <bold>784</bold> <italic><tp:taxon-name><tp:taxon-name-part taxon-name-part-type="genus">Euplectrus</tp:taxon-name-part> <tp:taxon-name-part taxon-name-part-type="species">sondrawardae</tp:taxon-name-part></tp:taxon-name></italic> (DHJPAR0028850) <bold>785</bold> <italic><tp:taxon-name><tp:taxon-name-part taxon-name-part-type="genus">Euplectrus</tp:taxon-name-part> <tp:taxon-name-part taxon-name-part-type="species">victoriapookae</tp:taxon-name-part></tp:taxon-name></italic> (DHJPAR0028836) <bold>786</bold> <italic><tp:taxon-name><tp:taxon-name-part taxon-name-part-type="genus">Euplectrus</tp:taxon-name-part> <tp:taxon-name-part taxon-name-part-type="species">wonyoungchoi</tp:taxon-name-part></tp:taxon-name></italic> (DHJPAR0048229).</p></caption><graphic xmlns:xlink="http://www.w3.org/1999/xlink" xlink:href="zookeys-485-001-g102.jpg" position="float" orientation="portrait" xlink:type="simple" id="oo_39337.jpg"/></fig><supplementary-material xmlns:xlink="http://www.w3.org/1999/xlink" id="S1" position="float" orientation="portrait" xlink:type="simple"><label>Supplementary material 1</label><caption><p>Neighbour Joining (NJ) tree for all specimens of the DNA barcoded <italic><tp:taxon-name><tp:taxon-name-part taxon-name-part-type="genus">Euplectrus</tp:taxon-name-part></tp:taxon-name></italic></p></caption><p>Data type: Adobe PDF file</p><p>Explanation note: This NJ tree includes all <italic><tp:taxon-name><tp:taxon-name-part taxon-name-part-type="genus">Euplectrus</tp:taxon-name-part></tp:taxon-name></italic> specimens with a barcode and supplements the NJ tree (Fig. <xref ref-type="fig" rid="F11">35</xref>) that includes only one representative barcode per species.</p><media xlink:href="zookeys-485-001-s001.pdf" mimetype="pdf" mime-subtype="pdf file" position="float" orientation="portrait" xlink:type="simple" id="oo_39341.pdf"/><permissions><license xlink:type="simple"><license-p>This dataset is made available under the Open Database License (<ext-link ext-link-type="uri" xlink:href="http://opendatacommons.org/licenses/odbl/1.0/" xlink:type="simple">http://opendatacommons.org/licenses/odbl/1.0/</ext-link>). The Open Database License (ODbL) is a license agreement intended to allow users to freely share, modify, and use this Dataset while maintaining this same freedom for others, provided that the original source and author(s) are credited.</license-p></license></permissions><attrib specific-use="authors">Christer Hansson, M. Alex Smith, Daniel H. Janzen, Winnie Hallwachs</attrib></supplementary-material><fig id="F11" position="float" orientation="portrait"><label>Figure 35.</label><caption><p>Interspecific variation of DNA barcodes among species of ACG <italic><tp:taxon-name><tp:taxon-name-part taxon-name-part-type="genus">Euplectrus</tp:taxon-name-part></tp:taxon-name></italic> displayed using the Neighbor-Joining method (<xref ref-type="bibr" rid="B49">Saitou and Nei 1987</xref>) with distances computed using the Kimura 2-parameter method (<xref ref-type="bibr" rid="B38">Kimura 1980</xref>) conducted in MEGA6 (<xref ref-type="bibr" rid="B57">Tamura et al 2013</xref>). When there was more than one sequence available for each species, the representative sequence was selected based on quality (longest read length with the fewest ambiguities). Line labels are the voucher code|species name|host family|number of barcoded specimens in the ACG database at the time of writing. In the two cases where two species have nearly identical barcodes, morphological differences suggest that each pair indeed contains two species, the veracity of which will be the subject of further research when more samples are available.</p></caption><graphic xmlns:xlink="http://www.w3.org/1999/xlink" xlink:href="zookeys-485-001-g011.jpg" position="float" orientation="portrait" xlink:type="simple" id="oo_39246.jpg"/></fig></tp:treatment-sec></tp:taxon-treatment>
