# Supplementary material for: Integrative taxonomy of New World Euplectrus Westwood (Hymenoptera, Eulophidae), with focus on 55 new species from Area de Conservación Guanacaste, northwestern Costa Rica
Source: Zookeys. 2015 Mar 10;(485):1–236. doi: 10.3897/zookeys.485.9124 (PMC4361813; doi:10.3897/zookeys.485.9124)
Supplement: XML Treatment for Euplectrus scottshawi [file zookeys.485.9124-treatment52.xml]

<!DOCTYPE tp:taxon-treatment
  PUBLIC "-//TaxonX//DTD Taxonomic Treatment Publishing DTD v0 20100105//EN" "tax-treatment-NSO.dtd">
<tp:taxon-treatment xmlns:tp="http://www.plazi.org/taxpub"><tp:treatment-meta><kwd-group><label>Taxon classification</label><kwd><named-content content-type="kingdom">Animalia</named-content></kwd><kwd><named-content content-type="order">Hymenoptera</named-content></kwd><kwd><named-content content-type="family">Eulophidae</named-content></kwd></kwd-group><mixed-citation publication-type="journal"><person-group><name><surname>Hansson</surname><given-names>Christer</given-names></name><name><surname>Smith</surname><given-names>M. Alex</given-names></name><name><surname>Janzen</surname><given-names>Daniel H.</given-names></name><name><surname>Hallwachs</surname><given-names>Winnie</given-names></name></person-group><article-title>Integrative taxonomy of New World <italic><tp:taxon-name><tp:taxon-name-part taxon-name-part-type="genus">Euplectrus</tp:taxon-name-part></tp:taxon-name></italic> Westwood (<tp:taxon-name><tp:taxon-name-part taxon-name-part-type="order">Hymenoptera</tp:taxon-name-part></tp:taxon-name>, <tp:taxon-name><tp:taxon-name-part taxon-name-part-type="family">Eulophidae</tp:taxon-name-part></tp:taxon-name>), with focus on 55 new species from Area de Conservación Guanacaste, northwestern Costa Rica</article-title><source>Zookeys</source><day>10</day><month>3</month><year>2015</year><volume>2015</volume><issue>485</issue><fpage>1</fpage><lpage>236</lpage><pub-id pub-id-type="doi">10.3897/zookeys.485.9124</pub-id></mixed-citation></tp:treatment-meta><tp:nomenclature><tp:taxon-name>
                            <tp:taxon-name-part taxon-name-part-type="genus">Euplectrus</tp:taxon-name-part>
                            <tp:taxon-name-part taxon-name-part-type="species">scottshawi</tp:taxon-name-part>
                            <object-id xmlns:xlink="http://www.w3.org/1999/xlink" content-type="zoobank" xlink:type="simple">http://zoobank.org/682B5A51-9C6C-4F4C-9E22-F9D6A96FBA1B</object-id>
                        </tp:taxon-name><tp:taxon-authority>Hansson</tp:taxon-authority><tp:taxon-status xmlns:xlink="http://www.w3.org/1999/xlink" xlink:type="simple">sp. n.</tp:taxon-status><xref ref-type="fig" rid="F70">Figures 539–545</xref><xref ref-type="fig" rid="F71">, 549–551</xref><xref ref-type="fig" rid="F102">, 783</xref><!--PageBreak--></tp:nomenclature><tp:treatment-sec sec-type="Material"><title>Material.</title><p>Holotype a female labeled “COSTA RICA: Guanacaste, ACG, Sector Pitilla, Sendero Cuestona, 22.v.2006, C. Moraga, ex <italic><tp:taxon-name><tp:taxon-name-part taxon-name-part-type="genus">Trauaxa</tp:taxon-name-part> <tp:taxon-name-part taxon-name-part-type="species">lua</tp:taxon-name-part></tp:taxon-name></italic> eating <italic><tp:taxon-name><tp:taxon-name-part taxon-name-part-type="genus">Stemmadenia</tp:taxon-name-part> <tp:taxon-name-part taxon-name-part-type="species">robinsonii</tp:taxon-name-part></tp:taxon-name></italic>, sibling of wasp DHJPAR0028877, 06-SRNP-31991” (BMNH). PARATYPES: 24♀ 4♂: COSTA RICA (ACG): <bold>Alajuela:</bold> Sector San Cristobal, Finca San Gabriel, 29.v.2006, C. Cano, ex <italic><tp:taxon-name><tp:taxon-name-part taxon-name-part-type="genus">Trauaxa</tp:taxon-name-part> <tp:taxon-name-part taxon-name-part-type="species">lua</tp:taxon-name-part></tp:taxon-name></italic> eating <italic><tp:taxon-name><tp:taxon-name-part taxon-name-part-type="genus">Tabernaemontana</tp:taxon-name-part> <tp:taxon-name-part taxon-name-part-type="species">alba</tp:taxon-name-part></tp:taxon-name></italic>, sibling of wasp DHJPAR0028857, 06-SRNP-4258 (2♀, in INBio); <bold>Guanacaste:</bold> Sector Pitilla: Sendero Mismo, 18.v.2006, C. Moraga, ex <italic><tp:taxon-name><tp:taxon-name-part taxon-name-part-type="genus">Trauaxa</tp:taxon-name-part> <tp:taxon-name-part taxon-name-part-type="species">lua</tp:taxon-name-part></tp:taxon-name></italic> eating <italic><tp:taxon-name><tp:taxon-name-part taxon-name-part-type="genus">Stemmadenia</tp:taxon-name-part> <tp:taxon-name-part taxon-name-part-type="species">robinsonii</tp:taxon-name-part></tp:taxon-name></italic>, sibling of wasp DHJPAR0028892, 06-SRNP-31937 (3♀ 1♂, in BMNH, INBio); Sendero Cuestona, 22.v.2006, C. Moraga, ex <italic><tp:taxon-name><tp:taxon-name-part taxon-name-part-type="genus">Trauaxa</tp:taxon-name-part> <tp:taxon-name-part taxon-name-part-type="species">lua</tp:taxon-name-part></tp:taxon-name></italic> eating <italic><tp:taxon-name><tp:taxon-name-part taxon-name-part-type="genus">Stemmadenia</tp:taxon-name-part> <tp:taxon-name-part taxon-name-part-type="species">robinsonii</tp:taxon-name-part></tp:taxon-name></italic>, sibling of wasp DHJPAR0028877, 06-SRNP-31991 (2♀, in CNC, USNM); Sendero Evangelista, 15.vii.2006, P. Rios, ex <italic><tp:taxon-name><tp:taxon-name-part taxon-name-part-type="genus">Trauaxa</tp:taxon-name-part> <tp:taxon-name-part taxon-name-part-type="species">lua</tp:taxon-name-part></tp:taxon-name></italic> eating <italic><tp:taxon-name><tp:taxon-name-part taxon-name-part-type="genus">Stemmadenia</tp:taxon-name-part> <tp:taxon-name-part taxon-name-part-type="species">robinsonii</tp:taxon-name-part></tp:taxon-name></italic>, sibling of wasp DHJPAR0028894, 06-SRNP-32841 (10♀, in BMNH, CNC, INBio, MZLU, USNM), with same locality and host as previous but collected 19.v.2012, sibling of wasp DHJPAR0050062, 12-SRNP-30860 (1♀ 1♂, in INBio); Sendero Naciente, 30.iv.2008, P. Rios, ex <italic><tp:taxon-name><tp:taxon-name-part taxon-name-part-type="genus">Trauaxa</tp:taxon-name-part> <tp:taxon-name-part taxon-name-part-type="species">lua</tp:taxon-name-part></tp:taxon-name></italic> eating <italic><tp:taxon-name><tp:taxon-name-part taxon-name-part-type="genus">Stemmadenia</tp:taxon-name-part> <tp:taxon-name-part taxon-name-part-type="species">robinsonii</tp:taxon-name-part></tp:taxon-name></italic>, sibling of wasp DHJPAR0031172, 08-SRNP-31151 (2♀ 1♂, in BMNH); Sendero Nacho, 2.xii.2013, ex <italic><tp:taxon-name><tp:taxon-name-part taxon-name-part-type="genus">Trauaxa</tp:taxon-name-part> <tp:taxon-name-part taxon-name-part-type="species">lua</tp:taxon-name-part></tp:taxon-name></italic> eating <italic><tp:taxon-name><tp:taxon-name-part taxon-name-part-type="genus">Stemmadenia</tp:taxon-name-part> <tp:taxon-name-part taxon-name-part-type="species">robinsonii</tp:taxon-name-part></tp:taxon-name></italic>, sibling of wasp DHJPAR0054868, 13-SRNP-31727, (4♀ 1♂, in BMNH); Sendero Orosilito, 15.iv.2013, F. Quesada, ex <italic><tp:taxon-name><tp:taxon-name-part taxon-name-part-type="genus">Callionima</tp:taxon-name-part> <tp:taxon-name-part taxon-name-part-type="species">denticulata</tp:taxon-name-part></tp:taxon-name></italic> eating <italic><tp:taxon-name><tp:taxon-name-part taxon-name-part-type="genus">Stemmadenia</tp:taxon-name-part> <tp:taxon-name-part taxon-name-part-type="species">robinsonii</tp:taxon-name-part></tp:taxon-name></italic>, sibling of wasp DHJPAR0052363, 13-SRNP-30579 (2♀ 1♂, in BMNH).</p></tp:treatment-sec><tp:treatment-sec sec-type="Diagnosis"><title>Diagnosis.</title><p>Lower face black (Figs <xref ref-type="fig" rid="F70">540</xref>, <xref ref-type="fig" rid="F70">541</xref>); fore and mid coxae white, remaining parts of fore and mid legs yellowish-brown, hind leg with coxa dark brown to almost black, femur with basal ½ yellowish-white and apical ½ dark brown, tibia yellowish-white, tarsus yellowish-brown (Fig. <xref ref-type="fig" rid="F70">539</xref>); petiole 1.0× as long as wide; gaster with anterior ½ yellowish-white with dark brown lateral margins, posterior ½ dark brown (Figs <xref ref-type="fig" rid="F70">542</xref>, <xref ref-type="fig" rid="F70">543</xref>); male scape expanded and widest above the middle (Fig. <xref ref-type="fig" rid="F70">545</xref>), sensory pores confined to apicoventral ⅔, sensory area pale brown.</p></tp:treatment-sec><tp:treatment-sec sec-type="Description"><title>Description.</title><p><italic>Female</italic>. Length of body 2.4 mm. Antenna with scape yellowish-white, pedicel yellowish-brown, flagellomere 1 pale brown, 2–6 dark brown (Fig. <xref ref-type="fig" rid="F70">544</xref>). Mandibles yellowish-brown with base brown, palpi yellowish-white. Head including lower face black and shiny (Fig. <xref ref-type="fig" rid="F70">540</xref>). Frons close to eyes with one row of setae in lower ½, with two rows in upper ½ (Fig. <xref ref-type="fig" rid="F71">549</xref>). Vertex smooth (Fig. <xref ref-type="fig" rid="F71">550</xref>). Occipital margin with a weak carina (Fig. <xref ref-type="fig" rid="F71">550</xref>).</p><p>Mesosoma black and shiny (Fig. <xref ref-type="fig" rid="F70">539</xref>). Each sidelobe of mesoscutum with 10 setae. Scutellum 0.9× as long as wide; with weak engraved reticulation (Fig. <xref ref-type="fig" rid="F71">551</xref>). Dorsellum along anterior margin with a groove that is divided by longitudinal carinae (Fig. <xref ref-type="fig" rid="F102">783</xref>), groove medially 0.3× as long as length of dorsellum. Propodeum smooth (Fig. <xref ref-type="fig" rid="F102">783</xref>); anteromedially with a semicircular cup; propodeal callus with 11 setae. Legs (Fig. <xref ref-type="fig" rid="F70">539</xref>): fore and mid coxae white, remaining parts of fore and mid legs yellowish-brown; hind leg with coxa dark brown - almost black, femur with basal ½ yellowish-white and apical ½ dark brown, tibia yellowish-white, tarsus yellowish-brown. Fore wing: costal cell with two irregular rows of setae on ventral surface, and margin with three setae close to marginal vein; with 17 admarginal setae, in one row.</p><p>Gaster with anterior ½ yellowish-white with dark brown lateral margins, posterior ½ dark brown (Fig. <xref ref-type="fig" rid="F70">542</xref>).</p><p>Ratios. HE/MS/WM = 1.8/1.0/1.1; POL/OOL/POO = 6.5/3.5/1.0; OOL/DO = 1.4; WE/WF/WH/HH = 1.0/2.4/4.5/3.3; WH/WT = 1.0; PM/ST = 1.7; TS1/TS2/LT/LT1/LT2/LT3/LT4 = 4.4/2.6/6.4/2.4/1.2/1.0/2.1; LP/WP = 1.0; MM/LG = 1.4.</p><p><italic>Male</italic>. Length of body 2.1 mm. Scape white, expanded and widest above the middle (Fig. <xref ref-type="fig" rid="F70">545</xref>), sensory pores confined to apicoventral ⅔, sensory area pale brown. Otherwise similar to female.</p><p>Ratio. LC/WS = 3.5.</p></tp:treatment-sec><tp:treatment-sec sec-type="Hosts and biology"><title>Hosts and biology.</title><p>Feeding on last instar larva of <italic><tp:taxon-name><tp:taxon-name-part taxon-name-part-type="genus">Trauaxa</tp:taxon-name-part> <tp:taxon-name-part taxon-name-part-type="species">lua</tp:taxon-name-part></tp:taxon-name></italic> (<tp:taxon-name><tp:taxon-name-part taxon-name-part-type="family">Erebidae</tp:taxon-name-part></tp:taxon-name>) feeding on <italic><tp:taxon-name><tp:taxon-name-part taxon-name-part-type="genus">Stemmadenia</tp:taxon-name-part> <tp:taxon-name-part taxon-name-part-type="species">robinsonii</tp:taxon-name-part></tp:taxon-name></italic> and <italic><tp:taxon-name><tp:taxon-name-part taxon-name-part-type="genus">Tabernaemontana</tp:taxon-name-part> <tp:taxon-name-part taxon-name-part-type="species">alba</tp:taxon-name-part></tp:taxon-name></italic> (<tp:taxon-name><tp:taxon-name-part taxon-name-part-type="family">Apocynaceae</tp:taxon-name-part></tp:taxon-name>), and on second instar larva of <italic><tp:taxon-name><tp:taxon-name-part taxon-name-part-type="genus">Callionima</tp:taxon-name-part> <tp:taxon-name-part taxon-name-part-type="species">denticulata</tp:taxon-name-part></tp:taxon-name></italic> (<tp:taxon-name><tp:taxon-name-part taxon-name-part-type="family">Sphingidae</tp:taxon-name-part></tp:taxon-name>) feeding on <italic><tp:taxon-name><tp:taxon-name-part taxon-name-part-type="genus">Stemmadenia</tp:taxon-name-part> <tp:taxon-name-part taxon-name-part-type="species">robinsonii</tp:taxon-name-part></tp:taxon-name></italic>, parasitoid cocoons stuck to dead larva and substrate.</p></tp:treatment-sec><tp:treatment-sec sec-type="Distribution"><title>Distribution.</title><p>Costa Rica (Guanacaste Province).</p></tp:treatment-sec><tp:treatment-sec sec-type="Etymology"><title>Etymology.</title><p>This species is named after Scott R. Shaw, in recognition of his contribution to the understanding of ACG <tp:taxon-name><tp:taxon-name-part taxon-name-part-type="order">Hymenoptera</tp:taxon-name-part></tp:taxon-name> taxonomy.</p></tp:treatment-sec><tp:treatment-sec sec-type="Remarks"><title>Remarks.</title><p>The specimens from <!--PageBreak--><italic><tp:taxon-name><tp:taxon-name-part taxon-name-part-type="genus">Callionima</tp:taxon-name-part> <tp:taxon-name-part taxon-name-part-type="species">denticulata</tp:taxon-name-part></tp:taxon-name></italic> are distinctly paler than specimens from <italic><tp:taxon-name><tp:taxon-name-part taxon-name-part-type="genus">Trauaxa</tp:taxon-name-part> <tp:taxon-name-part taxon-name-part-type="species">lua</tp:taxon-name-part></tp:taxon-name></italic> but it is not known whether this is due to some aspect of their treatment, or if they were preserved in ethanol while still teneral. The unexpected host record of <italic><tp:taxon-name><tp:taxon-name-part taxon-name-part-type="genus">Callionima</tp:taxon-name-part> <tp:taxon-name-part taxon-name-part-type="species">denticulata</tp:taxon-name-part></tp:taxon-name></italic>, a normal herbivore for this plant, was confirmed by further inspection and photography of the morphology of the mummy.</p></tp:treatment-sec><tp:treatment-sec><!--Section generated to contain objects referenced in tp:taxon-treatment.--><fig id="F70" position="float" orientation="portrait"><label>Figures 532–545.</label><caption><p><italic><tp:taxon-name><tp:taxon-name-part taxon-name-part-type="genus">Euplectrus</tp:taxon-name-part></tp:taxon-name></italic> spp. <bold>532–538</bold> <italic><tp:taxon-name><tp:taxon-name-part taxon-name-part-type="genus">Euplectrus</tp:taxon-name-part> <tp:taxon-name-part taxon-name-part-type="species">robbinthorpi</tp:taxon-name-part></tp:taxon-name></italic> (DHJPAR0023276): <bold>532</bold> habitus in lateral view, female <bold>533</bold> head in frontal view, female <bold>534</bold> head in frontal view, male <bold>535</bold> gaster in dorsal view, female <bold>536</bold> gaster in dorsal view, male <bold>537</bold> antenna in lateral view, female <bold>538</bold> antenna in lateral view, male <bold>539–545</bold> <italic><tp:taxon-name><tp:taxon-name-part taxon-name-part-type="genus">Euplectrus</tp:taxon-name-part> <tp:taxon-name-part taxon-name-part-type="species">scottshawi</tp:taxon-name-part></tp:taxon-name></italic> (DHJPAR0028877): <bold>539</bold> habitus in lateral view, female <bold>540</bold> head in frontal view, female <bold>541</bold> head in frontal view, male <bold>542</bold> gaster in dorsal view, female <bold>543</bold> gaster in dorsal view, male <bold>544</bold> antenna in lateral view, female <bold>545</bold> antenna in lateral view, male.</p></caption><graphic xmlns:xlink="http://www.w3.org/1999/xlink" xlink:href="zookeys-485-001-g070.jpg" position="float" orientation="portrait" xlink:type="simple" id="oo_39305.jpg"/></fig><fig id="F71" position="float" orientation="portrait"><label>Figures 546–551.</label><caption><p><italic><tp:taxon-name><tp:taxon-name-part taxon-name-part-type="genus">Euplectrus</tp:taxon-name-part></tp:taxon-name></italic> spp., females. <bold>546–548</bold> <italic><tp:taxon-name><tp:taxon-name-part taxon-name-part-type="genus">Euplectrus</tp:taxon-name-part> <tp:taxon-name-part taxon-name-part-type="species">robbinthorpi</tp:taxon-name-part></tp:taxon-name></italic> (DHJPAR0023276): <bold>546</bold> head in frontal view <bold>547</bold> vertex <bold>548</bold> mesosoma in dorsal view; <bold>549–551</bold> <italic><tp:taxon-name><tp:taxon-name-part taxon-name-part-type="genus">Euplectrus</tp:taxon-name-part> <tp:taxon-name-part taxon-name-part-type="species">scottshawi</tp:taxon-name-part></tp:taxon-name></italic> (DHJPAR0028877): <bold>549</bold> head in frontal view <bold>550</bold> vertex <bold>551</bold> mesosoma in dorsal view.</p></caption><graphic xmlns:xlink="http://www.w3.org/1999/xlink" xlink:href="zookeys-485-001-g071.jpg" position="float" orientation="portrait" xlink:type="simple" id="oo_39306.jpg"/></fig><fig id="F102" position="float" orientation="portrait"><label>Figures 781–786.</label><caption><p><italic><tp:taxon-name><tp:taxon-name-part taxon-name-part-type="genus">Euplectrus</tp:taxon-name-part></tp:taxon-name></italic> spp., propodeum, females: <bold>781</bold> <italic><tp:taxon-name><tp:taxon-name-part taxon-name-part-type="genus">Euplectrus</tp:taxon-name-part> <tp:taxon-name-part taxon-name-part-type="species">ronaldzunigai</tp:taxon-name-part></tp:taxon-name></italic> (DHJPAR0028824) <bold>782</bold> <italic><tp:taxon-name><tp:taxon-name-part taxon-name-part-type="genus">Euplectrus</tp:taxon-name-part> <tp:taxon-name-part taxon-name-part-type="species">roysnellingi</tp:taxon-name-part></tp:taxon-name></italic> (DHJPAR0028972) <bold>783</bold> <italic><tp:taxon-name><tp:taxon-name-part taxon-name-part-type="genus">Euplectrus</tp:taxon-name-part> <tp:taxon-name-part taxon-name-part-type="species">scottshawi</tp:taxon-name-part></tp:taxon-name></italic> (DHJPAR0028877) <bold>784</bold> <italic><tp:taxon-name><tp:taxon-name-part taxon-name-part-type="genus">Euplectrus</tp:taxon-name-part> <tp:taxon-name-part taxon-name-part-type="species">sondrawardae</tp:taxon-name-part></tp:taxon-name></italic> (DHJPAR0028850) <bold>785</bold> <italic><tp:taxon-name><tp:taxon-name-part taxon-name-part-type="genus">Euplectrus</tp:taxon-name-part> <tp:taxon-name-part taxon-name-part-type="species">victoriapookae</tp:taxon-name-part></tp:taxon-name></italic> (DHJPAR0028836) <bold>786</bold> <italic><tp:taxon-name><tp:taxon-name-part taxon-name-part-type="genus">Euplectrus</tp:taxon-name-part> <tp:taxon-name-part taxon-name-part-type="species">wonyoungchoi</tp:taxon-name-part></tp:taxon-name></italic> (DHJPAR0048229).</p></caption><graphic xmlns:xlink="http://www.w3.org/1999/xlink" xlink:href="zookeys-485-001-g102.jpg" position="float" orientation="portrait" xlink:type="simple" id="oo_39337.jpg"/></fig></tp:treatment-sec></tp:taxon-treatment>
