# Supplementary material for: Integrative taxonomy of New World Euplectrus Westwood (Hymenoptera, Eulophidae), with focus on 55 new species from Area de Conservación Guanacaste, northwestern Costa Rica
Source: Zookeys. 2015 Mar 10;(485):1–236. doi: 10.3897/zookeys.485.9124 (PMC4361813; doi:10.3897/zookeys.485.9124)
Supplement: XML Treatment for Euplectrus sondrawardae [file zookeys.485.9124-treatment53.xml]

<!DOCTYPE tp:taxon-treatment
  PUBLIC "-//TaxonX//DTD Taxonomic Treatment Publishing DTD v0 20100105//EN" "tax-treatment-NSO.dtd">
<tp:taxon-treatment xmlns:tp="http://www.plazi.org/taxpub"><tp:treatment-meta><kwd-group><label>Taxon classification</label><kwd><named-content content-type="kingdom">Animalia</named-content></kwd><kwd><named-content content-type="order">Hymenoptera</named-content></kwd><kwd><named-content content-type="family">Eulophidae</named-content></kwd></kwd-group><mixed-citation publication-type="journal"><person-group><name><surname>Hansson</surname><given-names>Christer</given-names></name><name><surname>Smith</surname><given-names>M. Alex</given-names></name><name><surname>Janzen</surname><given-names>Daniel H.</given-names></name><name><surname>Hallwachs</surname><given-names>Winnie</given-names></name></person-group><article-title>Integrative taxonomy of New World <italic><tp:taxon-name><tp:taxon-name-part taxon-name-part-type="genus">Euplectrus</tp:taxon-name-part></tp:taxon-name></italic> Westwood (<tp:taxon-name><tp:taxon-name-part taxon-name-part-type="order">Hymenoptera</tp:taxon-name-part></tp:taxon-name>, <tp:taxon-name><tp:taxon-name-part taxon-name-part-type="family">Eulophidae</tp:taxon-name-part></tp:taxon-name>), with focus on 55 new species from Area de Conservación Guanacaste, northwestern Costa Rica</article-title><source>Zookeys</source><day>10</day><month>3</month><year>2015</year><volume>2015</volume><issue>485</issue><fpage>1</fpage><lpage>236</lpage><pub-id pub-id-type="doi">10.3897/zookeys.485.9124</pub-id></mixed-citation></tp:treatment-meta><tp:nomenclature><tp:taxon-name>
                            <tp:taxon-name-part taxon-name-part-type="genus">Euplectrus</tp:taxon-name-part>
                            <tp:taxon-name-part taxon-name-part-type="species">sondrawardae</tp:taxon-name-part>
                            <object-id xmlns:xlink="http://www.w3.org/1999/xlink" content-type="zoobank" xlink:type="simple">http://zoobank.org/3780B62D-9B2E-4162-81F2-AE83E58C4713</object-id>
                        </tp:taxon-name><tp:taxon-authority>Hansson</tp:taxon-authority><tp:taxon-status xmlns:xlink="http://www.w3.org/1999/xlink" xlink:type="simple">sp. n.</tp:taxon-status><xref ref-type="fig" rid="F72">Figures 552–558</xref><xref ref-type="fig" rid="F73">, 566–568</xref><xref ref-type="fig" rid="F102">, 784</xref></tp:nomenclature><tp:treatment-sec sec-type="Material"><title>Material.</title><p>Holotype a female labeled “COSTA RICA: Guanacaste, ACG, Sector Pitilla, Sendero Mismo, 23.v.2006, C. Moraga, ex <italic><tp:taxon-name><tp:taxon-name-part taxon-name-part-type="genus">Sanys</tp:taxon-name-part> <tp:taxon-name-part taxon-name-part-type="species">irrosea</tp:taxon-name-part></tp:taxon-name></italic> eating <italic><tp:taxon-name><tp:taxon-name-part taxon-name-part-type="genus">Maytenis</tp:taxon-name-part> <tp:taxon-name-part taxon-name-part-type="species">recondita</tp:taxon-name-part></tp:taxon-name></italic>, sibling of wasp DHJPAR0028850, 06-SRNP-31984” (BMNH). PARATYPES: 1♀ 1♂ with same label data as holotype (BMNH, INBio).</p></tp:treatment-sec><tp:treatment-sec sec-type="Diagnosis"><title>Diagnosis.</title><p>Lower face black with a dark reddish-brown spot medially, pale area reaching to level of middle of toruli (Figs <xref ref-type="fig" rid="F72">553</xref>, <xref ref-type="fig" rid="F72">554</xref>); antenna long and slender, flagellum 3.2× as long as height of eye in female (Fig. <xref ref-type="fig" rid="F72">557</xref>), and 3.8× in male (Fig. <xref ref-type="fig" rid="F72">558</xref>); legs yellowish-brown with fore and mid coxae yellowish-white (Fig. <xref ref-type="fig" rid="F72">552</xref>); hind tarsus short with 1<sup>st</sup> tarsomere short, 1.1× as long as 3<sup>rd</sup> tarsomere; petiole 0.8× as long as wide; gaster dark brown, anterior ½ with a ±T-shaped yellowish-white (female, Fig. <xref ref-type="fig" rid="F72">555</xref>) or white (male, Fig. <xref ref-type="fig" rid="F72">556</xref>) spot; male antenna with scape slightly expanded and widest just below the middle, 2.7× as long as wide (Fig. <xref ref-type="fig" rid="F72">558</xref>).</p></tp:treatment-sec><tp:treatment-sec sec-type="Description"><title>Description.</title><p><italic>Female</italic>. Length of body 2.7 mm. Antenna long and slender, flagellum 3.2× as long as height of eye (Fig. <xref ref-type="fig" rid="F72">557</xref>); scape yellowish-white, pedicel yellowish-brown, flagellomere 1 yellowish-brown, 2 yellowish-brown ventrally and dark brown dorsally, 3–6 dark brown. Mandibles yellowish-brown, palpi yellowish-white. Head black and shiny, lower face black with a dark reddish-brown spot medially, pale area reaching to level of middle of toruli (Fig. <xref ref-type="fig" rid="F72">553</xref>). Frons close to eyes with one row of setae (Fig. <xref ref-type="fig" rid="F73">566</xref>). Vertex smooth (Fig. <xref ref-type="fig" rid="F73">567</xref>). Occipital margin rounded (Fig. <xref ref-type="fig" rid="F73">567</xref>).</p><p>Mesosoma black and shiny (Fig. <xref ref-type="fig" rid="F72">552</xref>). Each sidelobe of mesoscutum with seven setae. Scutellum 0.9× as long as wide; with weak engraved reticulation (Fig. <xref ref-type="fig" rid="F73">568</xref>). Dorsellum along anterior margin with a groove that is divided by longitudinal carinae (Fig. <xref ref-type="fig" rid="F102">784</xref>), groove medially 0.3× as long as length of dorsellum. Propodeum with very weak reticulation (Fig. <xref ref-type="fig" rid="F102">784</xref>); anteromedially with a semicircular cup; propodeal callus with nine setae. Legs yellowish-brown with fore and mid coxae yellowish-white (Fig. <xref ref-type="fig" rid="F72">552</xref>). Fore wing: costal cell with one row of setae on ventral surface, and margin with five setae close to marginal vein; with 17 admarginal setae, two rows in basal ½ and one row in apical ½.</p><p>Gaster dark brown, anterior ½ with a ±T-shaped yellowish-white spot (Fig. <xref ref-type="fig" rid="F72">555</xref>).</p><p>Ratios. HE/MS/WM = 2.5/1.0/1.6; POL/OOL/POO = 7.8/3.8/1.0; OOL/DO = 1.3; WE/WF/WH/HH = 1.0/2.2/4.1/3.0; WH/WT = 1.0; PM/ST = 2.1; TS1/TS2/LT/LT1/LT2/LT3/LT4 = 3.6/2.2/5.6/1.1/1.3/1.0/1.9; LP/WP = 0.8; MM/LG = 1.1.</p><!--PageBreak--><p><italic>Male</italic>. Length of body 2.0 mm. Scape slightly expanded and widest slightly below the middle (Fig. <xref ref-type="fig" rid="F72">558</xref>), sensory pores confined to ventral margin and scattered along entire margin, sensory area pale as scape. Otherwise similar to female except antennal flagellum 3.8× as long as height of eye (Fig. <xref ref-type="fig" rid="F72">558</xref>); fore and mid coxae white; gaster shorter and with pale part white (Fig. <xref ref-type="fig" rid="F72">556</xref>).</p><p>Ratios. LC/WS = 2.7; MM/LG = 1.3.</p></tp:treatment-sec><tp:treatment-sec sec-type="Hosts and biology"><title>Hosts and biology.</title><p>Feeding on last instar larva of <italic><tp:taxon-name><tp:taxon-name-part taxon-name-part-type="genus">Sanys</tp:taxon-name-part> <tp:taxon-name-part taxon-name-part-type="species">irrosea</tp:taxon-name-part></tp:taxon-name></italic> (<tp:taxon-name><tp:taxon-name-part taxon-name-part-type="family">Erebidae</tp:taxon-name-part></tp:taxon-name>) feeding on <italic><tp:taxon-name><tp:taxon-name-part taxon-name-part-type="genus">Maytenis</tp:taxon-name-part> <tp:taxon-name-part taxon-name-part-type="species">recondita</tp:taxon-name-part></tp:taxon-name></italic> (<tp:taxon-name><tp:taxon-name-part taxon-name-part-type="family">Celastraceae</tp:taxon-name-part></tp:taxon-name>), parasitoid cocoons stuck to dead larva and substrate.</p></tp:treatment-sec><tp:treatment-sec sec-type="Distribution"><title>Distribution.</title><p>Costa Rica (Guanacaste Province).</p></tp:treatment-sec><tp:treatment-sec sec-type="Etymology"><title>Etymology.</title><p>This species is named after Sondra Ward, in recognition of her contribution to the understanding of ACG <tp:taxon-name><tp:taxon-name-part taxon-name-part-type="order">Hymenoptera</tp:taxon-name-part></tp:taxon-name> taxonomy.</p></tp:treatment-sec><tp:treatment-sec><!--Section generated to contain objects referenced in tp:taxon-treatment.--><fig id="F72" position="float" orientation="portrait"><label>Figures 552–565.</label><caption><p><italic><tp:taxon-name><tp:taxon-name-part taxon-name-part-type="genus">Euplectrus</tp:taxon-name-part></tp:taxon-name></italic> spp. <bold>552–558</bold> <italic><tp:taxon-name><tp:taxon-name-part taxon-name-part-type="genus">Euplectrus</tp:taxon-name-part> <tp:taxon-name-part taxon-name-part-type="species">sondrawardae</tp:taxon-name-part></tp:taxon-name></italic> (DHJPAR0028850): <bold>552</bold> habitus in lateral view, female <bold>553</bold> head in frontal view, female <bold>554</bold> head in frontal view, male <bold>555</bold> gaster in dorsal view, female <bold>556</bold> gaster in dorsal view, male <bold>557</bold> antenna in lateral view, female <bold>558</bold> antenna in lateral view, male <bold>559–565</bold> <italic><tp:taxon-name><tp:taxon-name-part taxon-name-part-type="genus">Euplectrus</tp:taxon-name-part> <tp:taxon-name-part taxon-name-part-type="species">anae</tp:taxon-name-part></tp:taxon-name></italic> (paratypes): <bold>559</bold> habitus in lateral view, female <bold>560</bold> head in frontal view, female <bold>561</bold> head in frontal view, male <bold>562</bold> gaster in dorsal view, female <bold>563</bold> gaster in dorsal view, male <bold>564</bold> antenna in lateral view, female <bold>565</bold> antenna in lateral view, male.</p></caption><graphic xmlns:xlink="http://www.w3.org/1999/xlink" xlink:href="zookeys-485-001-g072.jpg" position="float" orientation="portrait" xlink:type="simple" id="oo_39307.jpg"/></fig><fig id="F73" position="float" orientation="portrait"><label>Figures 566–571.</label><caption><p><italic><tp:taxon-name><tp:taxon-name-part taxon-name-part-type="genus">Euplectrus</tp:taxon-name-part></tp:taxon-name></italic> spp., females. <bold>566–568</bold> <italic><tp:taxon-name><tp:taxon-name-part taxon-name-part-type="genus">Euplectrus</tp:taxon-name-part> <tp:taxon-name-part taxon-name-part-type="species">sondrawardae</tp:taxon-name-part></tp:taxon-name></italic> (DHJPAR0028850): <bold>566</bold> head in frontal view <bold>567</bold> vertex <bold>568</bold> mesosoma in dorsal view; <bold>569–571</bold> <italic><tp:taxon-name><tp:taxon-name-part taxon-name-part-type="genus">Euplectrus</tp:taxon-name-part> <tp:taxon-name-part taxon-name-part-type="species">anae</tp:taxon-name-part></tp:taxon-name></italic> (92-SRNP-747, no barcode): <bold>569</bold> head in frontal view <bold>570</bold> vertex <bold>571</bold> mesosoma in dorsal view.</p></caption><graphic xmlns:xlink="http://www.w3.org/1999/xlink" xlink:href="zookeys-485-001-g073.jpg" position="float" orientation="portrait" xlink:type="simple" id="oo_39308.jpg"/></fig><fig id="F102" position="float" orientation="portrait"><label>Figures 781–786.</label><caption><p><italic><tp:taxon-name><tp:taxon-name-part taxon-name-part-type="genus">Euplectrus</tp:taxon-name-part></tp:taxon-name></italic> spp., propodeum, females: <bold>781</bold> <italic><tp:taxon-name><tp:taxon-name-part taxon-name-part-type="genus">Euplectrus</tp:taxon-name-part> <tp:taxon-name-part taxon-name-part-type="species">ronaldzunigai</tp:taxon-name-part></tp:taxon-name></italic> (DHJPAR0028824) <bold>782</bold> <italic><tp:taxon-name><tp:taxon-name-part taxon-name-part-type="genus">Euplectrus</tp:taxon-name-part> <tp:taxon-name-part taxon-name-part-type="species">roysnellingi</tp:taxon-name-part></tp:taxon-name></italic> (DHJPAR0028972) <bold>783</bold> <italic><tp:taxon-name><tp:taxon-name-part taxon-name-part-type="genus">Euplectrus</tp:taxon-name-part> <tp:taxon-name-part taxon-name-part-type="species">scottshawi</tp:taxon-name-part></tp:taxon-name></italic> (DHJPAR0028877) <bold>784</bold> <italic><tp:taxon-name><tp:taxon-name-part taxon-name-part-type="genus">Euplectrus</tp:taxon-name-part> <tp:taxon-name-part taxon-name-part-type="species">sondrawardae</tp:taxon-name-part></tp:taxon-name></italic> (DHJPAR0028850) <bold>785</bold> <italic><tp:taxon-name><tp:taxon-name-part taxon-name-part-type="genus">Euplectrus</tp:taxon-name-part> <tp:taxon-name-part taxon-name-part-type="species">victoriapookae</tp:taxon-name-part></tp:taxon-name></italic> (DHJPAR0028836) <bold>786</bold> <italic><tp:taxon-name><tp:taxon-name-part taxon-name-part-type="genus">Euplectrus</tp:taxon-name-part> <tp:taxon-name-part taxon-name-part-type="species">wonyoungchoi</tp:taxon-name-part></tp:taxon-name></italic> (DHJPAR0048229).</p></caption><graphic xmlns:xlink="http://www.w3.org/1999/xlink" xlink:href="zookeys-485-001-g102.jpg" position="float" orientation="portrait" xlink:type="simple" id="oo_39337.jpg"/></fig></tp:treatment-sec></tp:taxon-treatment>
