# Supplementary material for: Integrative taxonomy of New World Euplectrus Westwood (Hymenoptera, Eulophidae), with focus on 55 new species from Area de Conservación Guanacaste, northwestern Costa Rica
Source: Zookeys. 2015 Mar 10;(485):1–236. doi: 10.3897/zookeys.485.9124 (PMC4361813; doi:10.3897/zookeys.485.9124)
Supplement: XML Treatment for Euplectrus sydneycameronae [file zookeys.485.9124-treatment54.xml]

<!DOCTYPE tp:taxon-treatment
  PUBLIC "-//TaxonX//DTD Taxonomic Treatment Publishing DTD v0 20100105//EN" "tax-treatment-NSO.dtd">
<tp:taxon-treatment xmlns:tp="http://www.plazi.org/taxpub"><tp:treatment-meta><kwd-group><label>Taxon classification</label><kwd><named-content content-type="kingdom">Animalia</named-content></kwd><kwd><named-content content-type="order">Hymenoptera</named-content></kwd><kwd><named-content content-type="family">Eulophidae</named-content></kwd></kwd-group><mixed-citation publication-type="journal"><person-group><name><surname>Hansson</surname><given-names>Christer</given-names></name><name><surname>Smith</surname><given-names>M. Alex</given-names></name><name><surname>Janzen</surname><given-names>Daniel H.</given-names></name><name><surname>Hallwachs</surname><given-names>Winnie</given-names></name></person-group><article-title>Integrative taxonomy of New World <italic><tp:taxon-name><tp:taxon-name-part taxon-name-part-type="genus">Euplectrus</tp:taxon-name-part></tp:taxon-name></italic> Westwood (<tp:taxon-name><tp:taxon-name-part taxon-name-part-type="order">Hymenoptera</tp:taxon-name-part></tp:taxon-name>, <tp:taxon-name><tp:taxon-name-part taxon-name-part-type="family">Eulophidae</tp:taxon-name-part></tp:taxon-name>), with focus on 55 new species from Area de Conservación Guanacaste, northwestern Costa Rica</article-title><source>Zookeys</source><day>10</day><month>3</month><year>2015</year><volume>2015</volume><issue>485</issue><fpage>1</fpage><lpage>236</lpage><pub-id pub-id-type="doi">10.3897/zookeys.485.9124</pub-id></mixed-citation></tp:treatment-meta><tp:nomenclature><tp:taxon-name>
                            <tp:taxon-name-part taxon-name-part-type="genus">Euplectrus</tp:taxon-name-part>
                            <tp:taxon-name-part taxon-name-part-type="species">sydneycameronae</tp:taxon-name-part>
                            <object-id xmlns:xlink="http://www.w3.org/1999/xlink" content-type="zoobank" xlink:type="simple">http://zoobank.org/BA14F739-5047-4D17-9265-95963418C745</object-id>
                        </tp:taxon-name><tp:taxon-authority>Hansson</tp:taxon-authority><tp:taxon-status xmlns:xlink="http://www.w3.org/1999/xlink" xlink:type="simple">sp. n.</tp:taxon-status><xref ref-type="fig" rid="F5">Figures 17</xref><xref ref-type="fig" rid="F54">, 393–399</xref><xref ref-type="fig" rid="F55">, 404–406</xref><xref ref-type="fig" rid="F74">, 581</xref><xref ref-type="fig" rid="F99">, 767</xref><!--PageBreak--></tp:nomenclature><tp:treatment-sec sec-type="Material"><title>Material.</title><p>Holotype a female labeled “ COSTA RICA: Alajuela, ACG, Sector Pitilla, Pasmompa, 15.x.2007, P. Rios, ex <italic><tp:taxon-name><tp:taxon-name-part taxon-name-part-type="genus">Plusiodonta</tp:taxon-name-part> <tp:taxon-name-part taxon-name-part-type="species">clavifera</tp:taxon-name-part></tp:taxon-name></italic> eating <italic><tp:taxon-name><tp:taxon-name-part taxon-name-part-type="genus">Cissampelos</tp:taxon-name-part> <tp:taxon-name-part taxon-name-part-type="species">tropaeolifolia</tp:taxon-name-part></tp:taxon-name></italic>, sibling of wasp DHJPAR0028936, 07-SRNP-33543” (BMNH). PARATYPES: 5♀ 1♂ with same label data as holotype (BMNH, INBio, USNM).</p></tp:treatment-sec><tp:treatment-sec sec-type="Diagnosis"><title>Diagnosis.</title><p>Lower face entirely yellowish-brown (female, as in Fig. <xref ref-type="fig" rid="F54">394</xref>) or white (male, as in Fig. <xref ref-type="fig" rid="F54">395</xref>), pale part not reaching hypostomal carina and with area close to mouth cavity dark (as in Fig. <xref ref-type="fig" rid="F74">581</xref>); fore coxa yellowish-white, remaining fore leg and mid and hind legs yellowish-brown (as in Fig. <xref ref-type="fig" rid="F54">393</xref>); petiole 1.0× as long as wide; gaster dark brown, anterior ½ yellowish-white (female, as in Fig. <xref ref-type="fig" rid="F54">396</xref>) or white (male, as in Fig. <xref ref-type="fig" rid="F54">397</xref>) with dark brown lateral margins; male antenna with scape slightly expanded and widest in the middle, 2.6× as long as wide (as in Fig. <xref ref-type="fig" rid="F54">399</xref>), flagellomeres 2–5 with a basal whorl of erect setae.</p></tp:treatment-sec><tp:treatment-sec sec-type="Description"><title>Description.</title><p><italic>Female</italic>. Length of body 2.3 mm. Antenna with scape yellowish-white, pedicel yellowish-brown, flagellomere 1 yellowish-brown, 2 pale brown, 3–6 dark brown (as in Fig. <xref ref-type="fig" rid="F54">398</xref>). Mandibles and palpi yellowish-white. Head black and shiny, entire lower face yellowish-brown with median part darker (as in Fig. <xref ref-type="fig" rid="F54">394</xref>). Frons close to eyes with two rows of setae (as in Fig. <xref ref-type="fig" rid="F55">404</xref>). Vertex smooth (as in Fig. <xref ref-type="fig" rid="F55">405</xref>). Occipital margin rounded (as in Fig. <xref ref-type="fig" rid="F55">405</xref>).</p><p>Mesosoma black and shiny (as in Fig. <xref ref-type="fig" rid="F54">393</xref>). Each sidelobe of mesoscutum with 20 setae. Scutellum 0.9× as long as wide; with very weak engraved reticulation (as in Fig. <xref ref-type="fig" rid="F55">406</xref>). Dorsellum along anterior margin with a very narrow groove (as in Fig. <xref ref-type="fig" rid="F99">767</xref>), medially 0.1× as long as length of dorsellum. Propodeum with very weak reticulation (as in Fig. <xref ref-type="fig" rid="F99">767</xref>); anteromedially with a semicircular cup that has posterior part strongly raised and is distinctly higher than anterior part; propodeal callus with eight setae. Legs (as in Fig. <xref ref-type="fig" rid="F54">393</xref>): fore coxa yellowish-white, remaining fore leg and mid and hind legs yellowish-brown. Fore wing: costal cell on ventral surface with two rows of setae in basal ⅔ and one row in apical ⅓, and margin with four setae close to marginal vein; with 16 admarginal setae, in one row.</p><p>Gaster dark brown, anterior ½ yellowish-white with dark brown lateral margins (as in Fig. <xref ref-type="fig" rid="F54">396</xref>).</p><p>Ratios. HE/MS/WM = 2.1/1.0/1.4; POL/OOL/POO = 4.9/2.9/1.0; OOL/DO = 1.4; WE/WF/WH/HH = 1.0/2.5/4.5/3.2; WH/WT = 1.1; PM/ST = 1.6; TS1/TS2/LT/LT1/LT2/LT3/LT4 = 4.0/2.4/6.4/2.0/1.7/1.0/1.7; LP/WP = 1.0; MM/LG = 1.0.</p><p><italic>Male</italic>. Length of body 1.9 mm. Scape slightly expanded and widest in the middle (as in Fig. <xref ref-type="fig" rid="F54">399</xref>), sensory pores confined to apicoventral ¾, sensory area pale as scape. Otherwise similar to female except flagellomeres 2–5 with a basal whorl of erect setae (as in Fig. <xref ref-type="fig" rid="F54">399</xref>); entire lower face white (as in Fig. <xref ref-type="fig" rid="F54">395</xref>); scutellum with posterior ¼ smooth; gaster shorter and with pale part white.</p><p>Ratios. LC/WS = 2.9; MM/LG = 1.2.</p></tp:treatment-sec><tp:treatment-sec sec-type="Hosts and biology"><title>Hosts and biology.</title><p>Feeding on penultimate instar of <italic><tp:taxon-name><tp:taxon-name-part taxon-name-part-type="genus">Plusiodonta</tp:taxon-name-part> <tp:taxon-name-part taxon-name-part-type="species">clavifera</tp:taxon-name-part></tp:taxon-name></italic> (<tp:taxon-name><tp:taxon-name-part taxon-name-part-type="family">Erebidae</tp:taxon-name-part></tp:taxon-name>) feeding on <italic><tp:taxon-name><tp:taxon-name-part taxon-name-part-type="genus">Cissampelos</tp:taxon-name-part> <tp:taxon-name-part taxon-name-part-type="species">tropaeolifolia</tp:taxon-name-part></tp:taxon-name></italic> (<tp:taxon-name><tp:taxon-name-part taxon-name-part-type="family">Menispermaceae</tp:taxon-name-part></tp:taxon-name>), parasitoid cocoons stuck to dead larva and substrate.</p></tp:treatment-sec><tp:treatment-sec sec-type="Distribution"><title>Distribution.</title><p>Costa Rica (Alajuela Province).</p></tp:treatment-sec><tp:treatment-sec sec-type="Etymology"><title>Etymology.</title><p>This species is named after Sydney A. Cameron, in recognition of her contribution to the understanding of ACG <tp:taxon-name><tp:taxon-name-part taxon-name-part-type="order">Hymenoptera</tp:taxon-name-part></tp:taxon-name> taxonomy.</p></tp:treatment-sec><tp:treatment-sec sec-type="Remarks"><title>Remarks.</title><p>This species is morphologically identical to <italic><tp:taxon-name><tp:taxon-name-part taxon-name-part-type="genus">Euplectrus</tp:taxon-name-part> <tp:taxon-name-part taxon-name-part-type="species">johnnoyesi</tp:taxon-name-part></tp:taxon-name></italic>, but the barcode is significantly different from this species, it is 5% divergent from <italic><tp:taxon-name><tp:taxon-name-part taxon-name-part-type="genus">Euplectrus</tp:taxon-name-part> <tp:taxon-name-part taxon-name-part-type="species">johnnoyesi</tp:taxon-name-part></tp:taxon-name></italic> within the barcode region (24–32 bp (&amp; 1 amino acid) different) (Fig. <xref ref-type="fig" rid="F11">35</xref>, Suppl. material <xref ref-type="supplementary-material" rid="S1">1</xref>), and also the host is different. In spite of the morphological similarity we therefore regard these as two different species.</p></tp:treatment-sec><tp:treatment-sec><!--Section generated to contain objects referenced in tp:taxon-treatment.--><fig id="F5" position="float" orientation="portrait"><label>Figures 16–18.</label><caption><p><italic><tp:taxon-name><tp:taxon-name-part taxon-name-part-type="genus">Euplectrus</tp:taxon-name-part></tp:taxon-name></italic> spp.: <bold>16</bold> last instar <italic><tp:taxon-name><tp:taxon-name-part taxon-name-part-type="genus">Euplectrus</tp:taxon-name-part> <tp:taxon-name-part taxon-name-part-type="species">charlesmicheneri</tp:taxon-name-part></tp:taxon-name></italic> feeding on last instar <italic><tp:taxon-name><tp:taxon-name-part taxon-name-part-type="genus">Sicya</tp:taxon-name-part> <tp:taxon-name-part taxon-name-part-type="species">medangula</tp:taxon-name-part></tp:taxon-name></italic> (<tp:taxon-name><tp:taxon-name-part taxon-name-part-type="family">Geometridae</tp:taxon-name-part></tp:taxon-name>) (08-SRNP-35772) <bold>17</bold> last instar <italic><tp:taxon-name><tp:taxon-name-part taxon-name-part-type="genus">Euplectrus</tp:taxon-name-part> <tp:taxon-name-part taxon-name-part-type="species">johnnoyesi</tp:taxon-name-part></tp:taxon-name></italic> feeding on pen-penultimate instar <italic><tp:taxon-name><tp:taxon-name-part taxon-name-part-type="genus">Gonodonta</tp:taxon-name-part> <tp:taxon-name-part taxon-name-part-type="species">sinaldus</tp:taxon-name-part></tp:taxon-name></italic> (<tp:taxon-name><tp:taxon-name-part taxon-name-part-type="family">Erebidae</tp:taxon-name-part></tp:taxon-name>) (07-SRNP-33589) <bold>18</bold> last instar <italic><tp:taxon-name><tp:taxon-name-part taxon-name-part-type="genus">Euplectrus</tp:taxon-name-part> <tp:taxon-name-part taxon-name-part-type="species">magdae</tp:taxon-name-part></tp:taxon-name></italic> feeding on penultimate instar <italic><tp:taxon-name><tp:taxon-name-part taxon-name-part-type="genus">Pentobesa</tp:taxon-name-part></tp:taxon-name></italic> pinnaDHJ02 (<tp:taxon-name><tp:taxon-name-part taxon-name-part-type="family">Notodontidae</tp:taxon-name-part></tp:taxon-name>) (05-SRNP-19353).</p></caption><graphic xmlns:xlink="http://www.w3.org/1999/xlink" xlink:href="zookeys-485-001-g005.jpg" position="float" orientation="portrait" xlink:type="simple" id="oo_39240.jpg"/></fig><fig id="F54" position="float" orientation="portrait"><label>Figures 393–403.</label><caption><p><italic><tp:taxon-name><tp:taxon-name-part taxon-name-part-type="genus">Euplectrus</tp:taxon-name-part></tp:taxon-name></italic> spp. <bold>393–399</bold> <italic><tp:taxon-name><tp:taxon-name-part taxon-name-part-type="genus">Euplectrus</tp:taxon-name-part> <tp:taxon-name-part taxon-name-part-type="species">johnnoyesi</tp:taxon-name-part></tp:taxon-name></italic> (DHJPAR0028699): <bold>393</bold> habitus in lateral view, female <bold>394</bold> head in frontal view, female <bold>395</bold> head in frontal view, male <bold>396</bold> gaster in dorsal view, female <bold>397</bold> gaster in dorsal view, male <bold>398</bold> antenna in lateral view, female <bold>399</bold> antenna in lateral view, male; <bold>400–403</bold> <italic><tp:taxon-name><tp:taxon-name-part taxon-name-part-type="genus">Euplectrus</tp:taxon-name-part> <tp:taxon-name-part taxon-name-part-type="species">ireneae</tp:taxon-name-part></tp:taxon-name></italic> (paratype), female: <bold>400</bold> habitus in lateral view <bold>401</bold> head in frontal view <bold>402</bold> gaster in dorsal view <bold>403</bold> antenna in lateral view.</p></caption><graphic xmlns:xlink="http://www.w3.org/1999/xlink" xlink:href="zookeys-485-001-g054.jpg" position="float" orientation="portrait" xlink:type="simple" id="oo_39289.jpg"/></fig><fig id="F55" position="float" orientation="portrait"><label>Figures 404–409.</label><caption><p><italic><tp:taxon-name><tp:taxon-name-part taxon-name-part-type="genus">Euplectrus</tp:taxon-name-part></tp:taxon-name></italic> spp., females. <bold>404–406</bold> <italic><tp:taxon-name><tp:taxon-name-part taxon-name-part-type="genus">Euplectrus</tp:taxon-name-part> <tp:taxon-name-part taxon-name-part-type="species">johnnoyesi</tp:taxon-name-part></tp:taxon-name></italic> (DHJPAR0028699): <bold>404</bold> head in frontal view <bold>405</bold> vertex <bold>406</bold> mesosoma in dorsal view; <bold>407–409</bold> <italic><tp:taxon-name><tp:taxon-name-part taxon-name-part-type="genus">Euplectrus</tp:taxon-name-part> <tp:taxon-name-part taxon-name-part-type="species">ireneae</tp:taxon-name-part></tp:taxon-name></italic> (95-SRNP-6049, no barcode): <bold>407</bold> head in frontal view <bold>408</bold> vertex <bold>409</bold> mesosoma in dorsal view.</p></caption><graphic xmlns:xlink="http://www.w3.org/1999/xlink" xlink:href="zookeys-485-001-g055.jpg" position="float" orientation="portrait" xlink:type="simple" id="oo_39290.jpg"/></fig><fig id="F74" position="float" orientation="portrait"><label>Figures 572–582.</label><caption><p><italic><tp:taxon-name><tp:taxon-name-part taxon-name-part-type="genus">Euplectrus</tp:taxon-name-part></tp:taxon-name></italic> spp. <bold>572–578</bold> <italic><tp:taxon-name><tp:taxon-name-part taxon-name-part-type="genus">Euplectrus</tp:taxon-name-part> <tp:taxon-name-part taxon-name-part-type="species">victoriapookae</tp:taxon-name-part></tp:taxon-name></italic> (DHJPAR0028836): <bold>572</bold> habitus in lateral view, female <bold>573</bold> head in frontal view, female <bold>574</bold> head in frontal view, male <bold>575</bold> gaster in dorsal view, female <bold>576</bold> gaster in dorsal view, male <bold>577</bold> antenna in lateral view, female <bold>578</bold> antenna in lateral view, male <bold>579–580</bold> <italic><tp:taxon-name><tp:taxon-name-part taxon-name-part-type="genus">Euplectrus</tp:taxon-name-part> <tp:taxon-name-part taxon-name-part-type="species">ronnai</tp:taxon-name-part></tp:taxon-name></italic>, antennae <bold>579</bold> female paralectotype <bold>580</bold> male lectotype; <bold>581–582</bold> head in lateral view, females <bold>581</bold> <italic><tp:taxon-name><tp:taxon-name-part taxon-name-part-type="genus">Euplectrus</tp:taxon-name-part> <tp:taxon-name-part taxon-name-part-type="species">johnnoyesi</tp:taxon-name-part></tp:taxon-name></italic> <bold>582</bold> <italic><tp:taxon-name><tp:taxon-name-part taxon-name-part-type="genus">Euplectrus</tp:taxon-name-part> <tp:taxon-name-part taxon-name-part-type="species">paulheberti</tp:taxon-name-part></tp:taxon-name></italic>.</p></caption><graphic xmlns:xlink="http://www.w3.org/1999/xlink" xlink:href="zookeys-485-001-g074.jpg" position="float" orientation="portrait" xlink:type="simple" id="oo_39309.jpg"/></fig><fig id="F99" position="float" orientation="portrait"><label>Figures 763–768.</label><caption><p><italic><tp:taxon-name><tp:taxon-name-part taxon-name-part-type="genus">Euplectrus</tp:taxon-name-part></tp:taxon-name></italic> spp., propodeum, females: <bold>763</bold> <italic><tp:taxon-name><tp:taxon-name-part taxon-name-part-type="genus">Euplectrus</tp:taxon-name-part> <tp:taxon-name-part taxon-name-part-type="species">jimwhitfieldi</tp:taxon-name-part></tp:taxon-name></italic> (DHJPAR0042135) <bold>764</bold> <italic><tp:taxon-name><tp:taxon-name-part taxon-name-part-type="genus">Euplectrus</tp:taxon-name-part> <tp:taxon-name-part taxon-name-part-type="species">jjrodriguezae</tp:taxon-name-part></tp:taxon-name></italic> (94-SRNP-7129, no barcode) <bold>765</bold> <italic><tp:taxon-name><tp:taxon-name-part taxon-name-part-type="genus">Euplectrus</tp:taxon-name-part> <tp:taxon-name-part taxon-name-part-type="species">johnheratyi</tp:taxon-name-part></tp:taxon-name></italic> (DHJPAR0028817) <bold>766</bold> <italic><tp:taxon-name><tp:taxon-name-part taxon-name-part-type="genus">Euplectrus</tp:taxon-name-part> <tp:taxon-name-part taxon-name-part-type="species">johnlasallei</tp:taxon-name-part></tp:taxon-name></italic> (DHJPAR0028927) <bold>767</bold> <italic><tp:taxon-name><tp:taxon-name-part taxon-name-part-type="genus">Euplectrus</tp:taxon-name-part> <tp:taxon-name-part taxon-name-part-type="species">johnnoyesi</tp:taxon-name-part></tp:taxon-name></italic> (DHJPAR0028699) <bold>768</bold> <italic><tp:taxon-name><tp:taxon-name-part taxon-name-part-type="genus">Euplectrus</tp:taxon-name-part> <tp:taxon-name-part taxon-name-part-type="species">josefernandezi</tp:taxon-name-part></tp:taxon-name></italic> (DHJPAR0028908).</p></caption><graphic xmlns:xlink="http://www.w3.org/1999/xlink" xlink:href="zookeys-485-001-g099.jpg" position="float" orientation="portrait" xlink:type="simple" id="oo_39334.jpg"/></fig><fig id="F11" position="float" orientation="portrait"><label>Figure 35.</label><caption><p>Interspecific variation of DNA barcodes among species of ACG <italic><tp:taxon-name><tp:taxon-name-part taxon-name-part-type="genus">Euplectrus</tp:taxon-name-part></tp:taxon-name></italic> displayed using the Neighbor-Joining method (<xref ref-type="bibr" rid="B49">Saitou and Nei 1987</xref>) with distances computed using the Kimura 2-parameter method (<xref ref-type="bibr" rid="B38">Kimura 1980</xref>) conducted in MEGA6 (<xref ref-type="bibr" rid="B57">Tamura et al 2013</xref>). When there was more than one sequence available for each species, the representative sequence was selected based on quality (longest read length with the fewest ambiguities). Line labels are the voucher code|species name|host family|number of barcoded specimens in the ACG database at the time of writing. In the two cases where two species have nearly identical barcodes, morphological differences suggest that each pair indeed contains two species, the veracity of which will be the subject of further research when more samples are available.</p></caption><graphic xmlns:xlink="http://www.w3.org/1999/xlink" xlink:href="zookeys-485-001-g011.jpg" position="float" orientation="portrait" xlink:type="simple" id="oo_39246.jpg"/></fig><supplementary-material xmlns:xlink="http://www.w3.org/1999/xlink" id="S1" position="float" orientation="portrait" xlink:type="simple"><label>Supplementary material 1</label><caption><p>Neighbour Joining (NJ) tree for all specimens of the DNA barcoded <italic><tp:taxon-name><tp:taxon-name-part taxon-name-part-type="genus">Euplectrus</tp:taxon-name-part></tp:taxon-name></italic></p></caption><p>Data type: Adobe PDF file</p><p>Explanation note: This NJ tree includes all <italic><tp:taxon-name><tp:taxon-name-part taxon-name-part-type="genus">Euplectrus</tp:taxon-name-part></tp:taxon-name></italic> specimens with a barcode and supplements the NJ tree (Fig. <xref ref-type="fig" rid="F11">35</xref>) that includes only one representative barcode per species.</p><media xlink:href="zookeys-485-001-s001.pdf" mimetype="pdf" mime-subtype="pdf file" position="float" orientation="portrait" xlink:type="simple" id="oo_39341.pdf"/><permissions><license xlink:type="simple"><license-p>This dataset is made available under the Open Database License (<ext-link ext-link-type="uri" xlink:href="http://opendatacommons.org/licenses/odbl/1.0/" xlink:type="simple">http://opendatacommons.org/licenses/odbl/1.0/</ext-link>). The Open Database License (ODbL) is a license agreement intended to allow users to freely share, modify, and use this Dataset while maintaining this same freedom for others, provided that the original source and author(s) are credited.</license-p></license></permissions><attrib specific-use="authors">Christer Hansson, M. Alex Smith, Daniel H. Janzen, Winnie Hallwachs</attrib></supplementary-material></tp:treatment-sec><ref-list><ref id="B49"><mixed-citation xmlns:xlink="http://www.w3.org/1999/xlink" xlink:type="simple"><person-group><name name-style="western"><surname>Saitou</surname><given-names>N</given-names></name><name name-style="western"><surname>Nei</surname><given-names>M</given-names></name></person-group> (<year>1987</year>) <article-title>The neighbor-joining method: A new method for reconstructing phylogenetic trees.</article-title><source>Molecular Biology and Evolution</source><volume>4</volume>: <fpage>406</fpage>–<lpage>425</lpage>.</mixed-citation></ref><ref id="B38"><mixed-citation xmlns:xlink="http://www.w3.org/1999/xlink" xlink:type="simple"><person-group><name name-style="western"><surname>Kimura</surname><given-names>M</given-names></name></person-group> (<year>1980</year>) <article-title>A simple method for estimating evolutionary rate of base substitutions through comparative studies of nucleotide sequences.</article-title><source>Journal of Molecular Evolution</source><volume>16</volume>: <fpage>111</fpage>–<lpage>120</lpage>. doi: <ext-link ext-link-type="doi" xlink:href="10.1007/BF01731581" xlink:type="simple">10.1007/BF01731581</ext-link></mixed-citation></ref><ref id="B57"><mixed-citation xmlns:xlink="http://www.w3.org/1999/xlink" xlink:type="simple"><person-group><name name-style="western"><surname>Tamura</surname><given-names>K</given-names></name><name name-style="western"><surname>Stecher</surname><given-names>G</given-names></name><name name-style="western"><surname>Peterson</surname><given-names>D</given-names></name><name name-style="western"><surname>Filipski</surname><given-names>A</given-names></name><name name-style="western"><surname>Kumar</surname><given-names>S</given-names></name></person-group> (<year>2013</year>) <article-title>MEGA6: Molecular Evolutionary Genetics Analysis version 6.0.</article-title><source>Molecular Biology and Evolution</source><volume>30</volume>: <fpage>2725</fpage>–<lpage>2729</lpage>. doi: <ext-link ext-link-type="doi" xlink:href="10.1093/molbev/mst197" xlink:type="simple">10.1093/molbev/mst197</ext-link></mixed-citation></ref></ref-list></tp:taxon-treatment>
