# Supplementary material for: Integrative taxonomy of New World Euplectrus Westwood (Hymenoptera, Eulophidae), with focus on 55 new species from Area de Conservación Guanacaste, northwestern Costa Rica
Source: Zookeys. 2015 Mar 10;(485):1–236. doi: 10.3897/zookeys.485.9124 (PMC4361813; doi:10.3897/zookeys.485.9124)
Supplement: XML Treatment for Euplectrus victoriapookae [file zookeys.485.9124-treatment55.xml]

<!DOCTYPE tp:taxon-treatment
  PUBLIC "-//TaxonX//DTD Taxonomic Treatment Publishing DTD v0 20100105//EN" "tax-treatment-NSO.dtd">
<tp:taxon-treatment xmlns:tp="http://www.plazi.org/taxpub"><tp:treatment-meta><kwd-group><label>Taxon classification</label><kwd><named-content content-type="kingdom">Animalia</named-content></kwd><kwd><named-content content-type="order">Hymenoptera</named-content></kwd><kwd><named-content content-type="family">Eulophidae</named-content></kwd></kwd-group><mixed-citation publication-type="journal"><person-group><name><surname>Hansson</surname><given-names>Christer</given-names></name><name><surname>Smith</surname><given-names>M. Alex</given-names></name><name><surname>Janzen</surname><given-names>Daniel H.</given-names></name><name><surname>Hallwachs</surname><given-names>Winnie</given-names></name></person-group><article-title>Integrative taxonomy of New World <italic><tp:taxon-name><tp:taxon-name-part taxon-name-part-type="genus">Euplectrus</tp:taxon-name-part></tp:taxon-name></italic> Westwood (<tp:taxon-name><tp:taxon-name-part taxon-name-part-type="order">Hymenoptera</tp:taxon-name-part></tp:taxon-name>, <tp:taxon-name><tp:taxon-name-part taxon-name-part-type="family">Eulophidae</tp:taxon-name-part></tp:taxon-name>), with focus on 55 new species from Area de Conservación Guanacaste, northwestern Costa Rica</article-title><source>Zookeys</source><day>10</day><month>3</month><year>2015</year><volume>2015</volume><issue>485</issue><fpage>1</fpage><lpage>236</lpage><pub-id pub-id-type="doi">10.3897/zookeys.485.9124</pub-id></mixed-citation></tp:treatment-meta><tp:nomenclature><tp:taxon-name>
                            <tp:taxon-name-part taxon-name-part-type="genus">Euplectrus</tp:taxon-name-part>
                            <tp:taxon-name-part taxon-name-part-type="species">victoriapookae</tp:taxon-name-part>
                            <object-id xmlns:xlink="http://www.w3.org/1999/xlink" content-type="zoobank" xlink:type="simple">http://zoobank.org/0FBD808F-DCCA-41F7-BE15-1E0E988B646C</object-id>
                        </tp:taxon-name><tp:taxon-authority>Hansson</tp:taxon-authority><tp:taxon-status xmlns:xlink="http://www.w3.org/1999/xlink" xlink:type="simple">sp. n.</tp:taxon-status><xref ref-type="fig" rid="F74">Figures 572–578</xref><xref ref-type="fig" rid="F76">, 590–592</xref><xref ref-type="fig" rid="F102">, 785</xref></tp:nomenclature><tp:treatment-sec sec-type="Material"><title>Material.</title><p>Holotype a female labeled “COSTA RICA: Guanacaste, ACG, Sector Pitilla, Pasmompa, 5.viii.2005, P. Rios, ex <italic><tp:taxon-name><tp:taxon-name-part taxon-name-part-type="genus">Cyclophora</tp:taxon-name-part></tp:taxon-name></italic> Janzen14 eating <italic><tp:taxon-name><tp:taxon-name-part taxon-name-part-type="genus">Siparuna</tp:taxon-name-part> <tp:taxon-name-part taxon-name-part-type="species">thecophora</tp:taxon-name-part></tp:taxon-name></italic>, sibling of wasp DHJPAR0028836, 05-SRNP-33114” (BMNH). PARATYPES: 8♀ 3♂: COSTA RICA (ACG): <bold>Guanacaste:</bold> 4♀ with same label data as holotype (CNC, INBio, USNM); <bold>Alajuela:</bold> Sector Rincon Rain Forest: Camino Rio Franca, M. Carmona, 30.iv.2007, ex <italic><tp:taxon-name><tp:taxon-name-part taxon-name-part-type="genus">Cyclophora</tp:taxon-name-part></tp:taxon-name></italic> Janzen14 eating <italic><tp:taxon-name><tp:taxon-name-part taxon-name-part-type="genus">Siparuna</tp:taxon-name-part> <tp:taxon-name-part taxon-name-part-type="species">thecophora</tp:taxon-name-part></tp:taxon-name></italic>, sibling of wasp DHJPAR0028928, 07-SRNP-41115 (2♀ 1♂, in BMNH, INBio); 1♂ from same locality as previous but collected 14.vii.2011 on <italic><tp:taxon-name><tp:taxon-name-part taxon-name-part-type="genus">Cyclophora</tp:taxon-name-part></tp:taxon-name></italic> Janzen14 eating <italic><tp:taxon-name><tp:taxon-name-part taxon-name-part-type="genus">Siparuna</tp:taxon-name-part> <tp:taxon-name-part taxon-name-part-type="species">thecophora</tp:taxon-name-part></tp:taxon-name></italic>, sibling of wasp DHJPAR0045453, 11-SRNP-80930 (INBio); Jacobo, 25.ix.2012, ex <italic><tp:taxon-name><tp:taxon-name-part taxon-name-part-type="genus">Cyclophora</tp:taxon-name-part></tp:taxon-name></italic> Janzen14 eating <italic><tp:taxon-name><tp:taxon-name-part taxon-name-part-type="genus">Siparuna</tp:taxon-name-part> <tp:taxon-name-part taxon-name-part-type="species">thecophora</tp:taxon-name-part></tp:taxon-name></italic>, sibling of wasp DHJPAR0050058, 12-SRNP-81575 (2♀ 1♂, in BMNH, MZLU); Sendero Anonas, 2.ix.2013, J. Perez, ex <italic><tp:taxon-name><tp:taxon-name-part taxon-name-part-type="genus">Cyclophora</tp:taxon-name-part></tp:taxon-name></italic> Janzen14 eating <italic><tp:taxon-name><tp:taxon-name-part taxon-name-part-type="genus">Siparuna</tp:taxon-name-part> <tp:taxon-name-part taxon-name-part-type="species">thecophora</tp:taxon-name-part></tp:taxon-name></italic>, sibling of wasp DHJPAR0053943, 13-SRNP-43435 (2♀, in CNC, USNM).</p><!--PageBreak--></tp:treatment-sec><tp:treatment-sec sec-type="Diagnosis"><title>Diagnosis.</title><p>Lower face with median part dark reddish-brown, pale area reaching to level of middle of toruli (Figs <xref ref-type="fig" rid="F74">573</xref>, <xref ref-type="fig" rid="F74">574</xref>); fore wing with four setae on dorsal surface of submarginal vein and admarginal setae in three rows; legs yellowish-brown (Fig. <xref ref-type="fig" rid="F74">572</xref>); petiole 1.0× as long as wide; gaster with anterior ½ yellowish-white with dark brown lateral margins, posterior ½ dark brown (Figs <xref ref-type="fig" rid="F74">575</xref>, <xref ref-type="fig" rid="F74">576</xref>); male antenna with scape slightly expanded and widest above the middle, 3.3× as long as wide (Fig. <xref ref-type="fig" rid="F74">578</xref>).</p></tp:treatment-sec><tp:treatment-sec sec-type="Description"><title>Description.</title><p><italic>Female</italic>. Length of body 2.6 mm. Antenna with scape and pedicel yellowish-brown, flagellomere 1 yellowish-brown with infuscations dorsally, 2 dark brown with base yellowish-brown, 3–6 dark brown (Fig. <xref ref-type="fig" rid="F74">577</xref>). Mandibles and palpi yellowish-white. Head black and shiny, lower face with median part dark reddish-brown, pale area reaching to level of middle of toruli, with parts between pale area and eyes black (Fig. <xref ref-type="fig" rid="F74">573</xref>). Frons close to eyes with one row of setae (Fig. <xref ref-type="fig" rid="F76">590</xref>). Vertex with very weak reticulation (Fig. <xref ref-type="fig" rid="F76">591</xref>). Occipital margin rounded (Fig. <xref ref-type="fig" rid="F76">591</xref>).</p><p>Mesosoma black and shiny (Fig. <xref ref-type="fig" rid="F74">572</xref>). Each sidelobe of mesoscutum with 13 setae. Scutellum 0.9× as long as wide; with very weak engraved reticulation, posterior margin smooth (Fig. <xref ref-type="fig" rid="F76">592</xref>). Dorsellum anteriorly with a groove that is divided by longitudinal carinae (Fig. <xref ref-type="fig" rid="F102">785</xref>), groove medially 0.4× as long as length of dorsellum. Propodeum smooth (Fig. <xref ref-type="fig" rid="F102">785</xref>); anteromedially with a triangular cup that has posterior part strongly raised; propodeal callus with ten setae. Legs yellowish-brown (Fig. <xref ref-type="fig" rid="F74">572</xref>). Fore wing: submarginal vein with four setae; costal cell on ventral surface with three rows of setae in basal ½, two rows in apical ½, and margin with eight setae close to marginal vein; with 36 admarginal setae, in three rows.</p><p>Gaster with anterior ½ yellowish-white with dark brown lateral margins, posterior ½ dark brown (Fig. <xref ref-type="fig" rid="F74">575</xref>).</p><p>Ratios. HE/MS/WM = 2.2/1.0/1.2; POL/OOL/POO = 6.3/3.3/1.0; OOL/DO = 1.1; WE/WF/WH/HH = 1.0/2.3/4.3/3.0; WH/WT = 1.1; PM/ST = 1.6; TS1/TS2/LT/LT1/LT2/LT3/LT4 = 3.7/2.0/5.5/1.9/1.5/1.0/1.5; LP/WP = 1.0; MM/LG = 0.9.</p><p><italic>Male</italic>. Length of body 1.6 mm. Scape slightly expanded and widest above the middle (Fig. <xref ref-type="fig" rid="F74">578</xref>), sensory pores confined to apicoventral ¾, sensory area pale as scape. Otherwise similar to female except shorter gaster.</p><p>Ratios. LC/WS = 3.3; MM/LG = 1.3.</p></tp:treatment-sec><tp:treatment-sec sec-type="Hosts and biology"><title>Hosts and biology.</title><p>Feeding on penultimate instar larva of <italic><tp:taxon-name><tp:taxon-name-part taxon-name-part-type="genus">Cyclophora</tp:taxon-name-part></tp:taxon-name></italic> Janzen14 (<tp:taxon-name><tp:taxon-name-part taxon-name-part-type="family">Geometridae</tp:taxon-name-part></tp:taxon-name>) feeding on <italic><tp:taxon-name><tp:taxon-name-part taxon-name-part-type="genus">Siparuna</tp:taxon-name-part> <tp:taxon-name-part taxon-name-part-type="species">thecophora</tp:taxon-name-part></tp:taxon-name></italic> (<tp:taxon-name><tp:taxon-name-part taxon-name-part-type="family">Siparunaceae</tp:taxon-name-part></tp:taxon-name>), parasitoid cocoons stuck to dead larva and substrate.</p></tp:treatment-sec><tp:treatment-sec sec-type="Distribution"><title>Distribution.</title><p>Costa Rica (Alajuela and Guanacaste Provinces).</p></tp:treatment-sec><tp:treatment-sec sec-type="Etymology"><title>Etymology.</title><p>This species is named after Victoria G. Pook, in recognition of her contribution to the understanding of ACG <tp:taxon-name><tp:taxon-name-part taxon-name-part-type="order">Hymenoptera</tp:taxon-name-part></tp:taxon-name> taxonomy.</p></tp:treatment-sec><tp:treatment-sec sec-type="Remarks"><title>Remarks.</title><p><italic><tp:taxon-name><tp:taxon-name-part taxon-name-part-type="genus">Euplectrus</tp:taxon-name-part> <tp:taxon-name-part taxon-name-part-type="species">victoriapookae</tp:taxon-name-part></tp:taxon-name></italic> and <italic><tp:taxon-name><tp:taxon-name-part taxon-name-part-type="genus">Euplectrus</tp:taxon-name-part> <tp:taxon-name-part taxon-name-part-type="species">davesmithi</tp:taxon-name-part></tp:taxon-name></italic> have the same barcode (Fig. <xref ref-type="fig" rid="F11">35</xref>, Suppl. material <xref ref-type="supplementary-material" rid="S1">1</xref>), but as they are morphologically distinct and their hosts are very different we treat them as separate species.</p><!--PageBreak--></tp:treatment-sec><tp:treatment-sec><!--Section generated to contain objects referenced in tp:taxon-treatment.--><fig id="F74" position="float" orientation="portrait"><label>Figures 572–582.</label><caption><p><italic><tp:taxon-name><tp:taxon-name-part taxon-name-part-type="genus">Euplectrus</tp:taxon-name-part></tp:taxon-name></italic> spp. <bold>572–578</bold> <italic><tp:taxon-name><tp:taxon-name-part taxon-name-part-type="genus">Euplectrus</tp:taxon-name-part> <tp:taxon-name-part taxon-name-part-type="species">victoriapookae</tp:taxon-name-part></tp:taxon-name></italic> (DHJPAR0028836): <bold>572</bold> habitus in lateral view, female <bold>573</bold> head in frontal view, female <bold>574</bold> head in frontal view, male <bold>575</bold> gaster in dorsal view, female <bold>576</bold> gaster in dorsal view, male <bold>577</bold> antenna in lateral view, female <bold>578</bold> antenna in lateral view, male <bold>579–580</bold> <italic><tp:taxon-name><tp:taxon-name-part taxon-name-part-type="genus">Euplectrus</tp:taxon-name-part> <tp:taxon-name-part taxon-name-part-type="species">ronnai</tp:taxon-name-part></tp:taxon-name></italic>, antennae <bold>579</bold> female paralectotype <bold>580</bold> male lectotype; <bold>581–582</bold> head in lateral view, females <bold>581</bold> <italic><tp:taxon-name><tp:taxon-name-part taxon-name-part-type="genus">Euplectrus</tp:taxon-name-part> <tp:taxon-name-part taxon-name-part-type="species">johnnoyesi</tp:taxon-name-part></tp:taxon-name></italic> <bold>582</bold> <italic><tp:taxon-name><tp:taxon-name-part taxon-name-part-type="genus">Euplectrus</tp:taxon-name-part> <tp:taxon-name-part taxon-name-part-type="species">paulheberti</tp:taxon-name-part></tp:taxon-name></italic>.</p></caption><graphic xmlns:xlink="http://www.w3.org/1999/xlink" xlink:href="zookeys-485-001-g074.jpg" position="float" orientation="portrait" xlink:type="simple" id="oo_39309.jpg"/></fig><fig id="F76" position="float" orientation="portrait"><label>Figures 590–595.</label><caption><p><italic><tp:taxon-name><tp:taxon-name-part taxon-name-part-type="genus">Euplectrus</tp:taxon-name-part></tp:taxon-name></italic> spp., females. <bold>590–592</bold> <italic><tp:taxon-name><tp:taxon-name-part taxon-name-part-type="genus">Euplectrus</tp:taxon-name-part> <tp:taxon-name-part taxon-name-part-type="species">victoriapookae</tp:taxon-name-part></tp:taxon-name></italic> (DHJPAR0028836): <bold>590</bold> head in frontal view <bold>591</bold> vertex <bold>592</bold> mesosoma in dorsal view; <bold>593–595</bold> <italic><tp:taxon-name><tp:taxon-name-part taxon-name-part-type="genus">Euplectrus</tp:taxon-name-part> <tp:taxon-name-part taxon-name-part-type="species">floryae</tp:taxon-name-part></tp:taxon-name></italic> (non-types): <bold>593</bold> head in frontal view <bold>594</bold> vertex <bold>595</bold> mesosoma in dorsal view.</p></caption><graphic xmlns:xlink="http://www.w3.org/1999/xlink" xlink:href="zookeys-485-001-g076.jpg" position="float" orientation="portrait" xlink:type="simple" id="oo_39311.jpg"/></fig><fig id="F102" position="float" orientation="portrait"><label>Figures 781–786.</label><caption><p><italic><tp:taxon-name><tp:taxon-name-part taxon-name-part-type="genus">Euplectrus</tp:taxon-name-part></tp:taxon-name></italic> spp., propodeum, females: <bold>781</bold> <italic><tp:taxon-name><tp:taxon-name-part taxon-name-part-type="genus">Euplectrus</tp:taxon-name-part> <tp:taxon-name-part taxon-name-part-type="species">ronaldzunigai</tp:taxon-name-part></tp:taxon-name></italic> (DHJPAR0028824) <bold>782</bold> <italic><tp:taxon-name><tp:taxon-name-part taxon-name-part-type="genus">Euplectrus</tp:taxon-name-part> <tp:taxon-name-part taxon-name-part-type="species">roysnellingi</tp:taxon-name-part></tp:taxon-name></italic> (DHJPAR0028972) <bold>783</bold> <italic><tp:taxon-name><tp:taxon-name-part taxon-name-part-type="genus">Euplectrus</tp:taxon-name-part> <tp:taxon-name-part taxon-name-part-type="species">scottshawi</tp:taxon-name-part></tp:taxon-name></italic> (DHJPAR0028877) <bold>784</bold> <italic><tp:taxon-name><tp:taxon-name-part taxon-name-part-type="genus">Euplectrus</tp:taxon-name-part> <tp:taxon-name-part taxon-name-part-type="species">sondrawardae</tp:taxon-name-part></tp:taxon-name></italic> (DHJPAR0028850) <bold>785</bold> <italic><tp:taxon-name><tp:taxon-name-part taxon-name-part-type="genus">Euplectrus</tp:taxon-name-part> <tp:taxon-name-part taxon-name-part-type="species">victoriapookae</tp:taxon-name-part></tp:taxon-name></italic> (DHJPAR0028836) <bold>786</bold> <italic><tp:taxon-name><tp:taxon-name-part taxon-name-part-type="genus">Euplectrus</tp:taxon-name-part> <tp:taxon-name-part taxon-name-part-type="species">wonyoungchoi</tp:taxon-name-part></tp:taxon-name></italic> (DHJPAR0048229).</p></caption><graphic xmlns:xlink="http://www.w3.org/1999/xlink" xlink:href="zookeys-485-001-g102.jpg" position="float" orientation="portrait" xlink:type="simple" id="oo_39337.jpg"/></fig><fig id="F11" position="float" orientation="portrait"><label>Figure 35.</label><caption><p>Interspecific variation of DNA barcodes among species of ACG <italic><tp:taxon-name><tp:taxon-name-part taxon-name-part-type="genus">Euplectrus</tp:taxon-name-part></tp:taxon-name></italic> displayed using the Neighbor-Joining method (<xref ref-type="bibr" rid="B49">Saitou and Nei 1987</xref>) with distances computed using the Kimura 2-parameter method (<xref ref-type="bibr" rid="B38">Kimura 1980</xref>) conducted in MEGA6 (<xref ref-type="bibr" rid="B57">Tamura et al 2013</xref>). When there was more than one sequence available for each species, the representative sequence was selected based on quality (longest read length with the fewest ambiguities). Line labels are the voucher code|species name|host family|number of barcoded specimens in the ACG database at the time of writing. In the two cases where two species have nearly identical barcodes, morphological differences suggest that each pair indeed contains two species, the veracity of which will be the subject of further research when more samples are available.</p></caption><graphic xmlns:xlink="http://www.w3.org/1999/xlink" xlink:href="zookeys-485-001-g011.jpg" position="float" orientation="portrait" xlink:type="simple" id="oo_39246.jpg"/></fig><supplementary-material xmlns:xlink="http://www.w3.org/1999/xlink" id="S1" position="float" orientation="portrait" xlink:type="simple"><label>Supplementary material 1</label><caption><p>Neighbour Joining (NJ) tree for all specimens of the DNA barcoded <italic><tp:taxon-name><tp:taxon-name-part taxon-name-part-type="genus">Euplectrus</tp:taxon-name-part></tp:taxon-name></italic></p></caption><p>Data type: Adobe PDF file</p><p>Explanation note: This NJ tree includes all <italic><tp:taxon-name><tp:taxon-name-part taxon-name-part-type="genus">Euplectrus</tp:taxon-name-part></tp:taxon-name></italic> specimens with a barcode and supplements the NJ tree (Fig. <xref ref-type="fig" rid="F11">35</xref>) that includes only one representative barcode per species.</p><media xlink:href="zookeys-485-001-s001.pdf" mimetype="pdf" mime-subtype="pdf file" position="float" orientation="portrait" xlink:type="simple" id="oo_39341.pdf"/><permissions><license xlink:type="simple"><license-p>This dataset is made available under the Open Database License (<ext-link ext-link-type="uri" xlink:href="http://opendatacommons.org/licenses/odbl/1.0/" xlink:type="simple">http://opendatacommons.org/licenses/odbl/1.0/</ext-link>). The Open Database License (ODbL) is a license agreement intended to allow users to freely share, modify, and use this Dataset while maintaining this same freedom for others, provided that the original source and author(s) are credited.</license-p></license></permissions><attrib specific-use="authors">Christer Hansson, M. Alex Smith, Daniel H. Janzen, Winnie Hallwachs</attrib></supplementary-material></tp:treatment-sec><ref-list><ref id="B49"><mixed-citation xmlns:xlink="http://www.w3.org/1999/xlink" xlink:type="simple"><person-group><name name-style="western"><surname>Saitou</surname><given-names>N</given-names></name><name name-style="western"><surname>Nei</surname><given-names>M</given-names></name></person-group> (<year>1987</year>) <article-title>The neighbor-joining method: A new method for reconstructing phylogenetic trees.</article-title><source>Molecular Biology and Evolution</source><volume>4</volume>: <fpage>406</fpage>–<lpage>425</lpage>.</mixed-citation></ref><ref id="B38"><mixed-citation xmlns:xlink="http://www.w3.org/1999/xlink" xlink:type="simple"><person-group><name name-style="western"><surname>Kimura</surname><given-names>M</given-names></name></person-group> (<year>1980</year>) <article-title>A simple method for estimating evolutionary rate of base substitutions through comparative studies of nucleotide sequences.</article-title><source>Journal of Molecular Evolution</source><volume>16</volume>: <fpage>111</fpage>–<lpage>120</lpage>. doi: <ext-link ext-link-type="doi" xlink:href="10.1007/BF01731581" xlink:type="simple">10.1007/BF01731581</ext-link></mixed-citation></ref><ref id="B57"><mixed-citation xmlns:xlink="http://www.w3.org/1999/xlink" xlink:type="simple"><person-group><name name-style="western"><surname>Tamura</surname><given-names>K</given-names></name><name name-style="western"><surname>Stecher</surname><given-names>G</given-names></name><name name-style="western"><surname>Peterson</surname><given-names>D</given-names></name><name name-style="western"><surname>Filipski</surname><given-names>A</given-names></name><name name-style="western"><surname>Kumar</surname><given-names>S</given-names></name></person-group> (<year>2013</year>) <article-title>MEGA6: Molecular Evolutionary Genetics Analysis version 6.0.</article-title><source>Molecular Biology and Evolution</source><volume>30</volume>: <fpage>2725</fpage>–<lpage>2729</lpage>. doi: <ext-link ext-link-type="doi" xlink:href="10.1093/molbev/mst197" xlink:type="simple">10.1093/molbev/mst197</ext-link></mixed-citation></ref></ref-list></tp:taxon-treatment>
