# Supplementary material for: Integrative taxonomy of New World Euplectrus Westwood (Hymenoptera, Eulophidae), with focus on 55 new species from Area de Conservación Guanacaste, northwestern Costa Rica
Source: Zookeys. 2015 Mar 10;(485):1–236. doi: 10.3897/zookeys.485.9124 (PMC4361813; doi:10.3897/zookeys.485.9124)
Supplement: XML Treatment for Euplectrus wonyoungchoi [file zookeys.485.9124-treatment56.xml]

<!DOCTYPE tp:taxon-treatment
  PUBLIC "-//TaxonX//DTD Taxonomic Treatment Publishing DTD v0 20100105//EN" "tax-treatment-NSO.dtd">
<tp:taxon-treatment xmlns:tp="http://www.plazi.org/taxpub"><tp:treatment-meta><kwd-group><label>Taxon classification</label><kwd><named-content content-type="kingdom">Animalia</named-content></kwd><kwd><named-content content-type="order">Hymenoptera</named-content></kwd><kwd><named-content content-type="family">Eulophidae</named-content></kwd></kwd-group><mixed-citation publication-type="journal"><person-group><name><surname>Hansson</surname><given-names>Christer</given-names></name><name><surname>Smith</surname><given-names>M. Alex</given-names></name><name><surname>Janzen</surname><given-names>Daniel H.</given-names></name><name><surname>Hallwachs</surname><given-names>Winnie</given-names></name></person-group><article-title>Integrative taxonomy of New World <italic><tp:taxon-name><tp:taxon-name-part taxon-name-part-type="genus">Euplectrus</tp:taxon-name-part></tp:taxon-name></italic> Westwood (<tp:taxon-name><tp:taxon-name-part taxon-name-part-type="order">Hymenoptera</tp:taxon-name-part></tp:taxon-name>, <tp:taxon-name><tp:taxon-name-part taxon-name-part-type="family">Eulophidae</tp:taxon-name-part></tp:taxon-name>), with focus on 55 new species from Area de Conservación Guanacaste, northwestern Costa Rica</article-title><source>Zookeys</source><day>10</day><month>3</month><year>2015</year><volume>2015</volume><issue>485</issue><fpage>1</fpage><lpage>236</lpage><pub-id pub-id-type="doi">10.3897/zookeys.485.9124</pub-id></mixed-citation></tp:treatment-meta><tp:nomenclature><tp:taxon-name>
                            <tp:taxon-name-part taxon-name-part-type="genus">Euplectrus</tp:taxon-name-part>
                            <tp:taxon-name-part taxon-name-part-type="species">wonyoungchoi</tp:taxon-name-part>
                            <object-id xmlns:xlink="http://www.w3.org/1999/xlink" content-type="zoobank" xlink:type="simple">http://zoobank.org/121E86DD-6759-4224-9819-E645AA665C79</object-id>
                        </tp:taxon-name><tp:taxon-authority>Hansson</tp:taxon-authority><tp:taxon-status xmlns:xlink="http://www.w3.org/1999/xlink" xlink:type="simple">sp. n.</tp:taxon-status><xref ref-type="fig" rid="F8">Figures 28</xref><xref ref-type="fig" rid="F48">, 349–352</xref><xref ref-type="fig" rid="F49">, 356–358</xref><xref ref-type="fig" rid="F102">, 786</xref><!--PageBreak--></tp:nomenclature><tp:treatment-sec sec-type="Material"><title>Material.</title><p>Holotype a female labeled “COSTA RICA: Guanacaste, ACG, Sector Pitilla, Sendero Cuestona, 26.ix.2011, C. Moraga, ex <italic><tp:taxon-name><tp:taxon-name-part taxon-name-part-type="genus">Elaphria</tp:taxon-name-part></tp:taxon-name></italic> Poole08 eating unidentified <tp:taxon-name><tp:taxon-name-part taxon-name-part-type="family">Lejeuneaceae</tp:taxon-name-part></tp:taxon-name>, sibling of wasp DHJPAR0048229, 11-SRNP-32964” (BMNH). Paratypes: 4♀ with same label data as holotype (CNC, INBio, USNM).</p></tp:treatment-sec><tp:treatment-sec sec-type="Diagnosis"><title>Diagnosis.</title><p>Lower face black (Fig. <xref ref-type="fig" rid="F48">350</xref>); mandibles dark brown; fore and mid legs with coxae yellowish-white, femora, tibiae and tarsi yellowish-brown; hind leg with coxa black, femur yellowish-brown with apical ⅓ pale brown, tibia and tarsus yellowish-brown (Fig. <xref ref-type="fig" rid="F48">349</xref>); petiole 0.9× as long as wide; gaster with anterior ½ yellowish-brown with wide dark brown lateral edges, posterior ½ dark brown (Fig. <xref ref-type="fig" rid="F48">351</xref>).</p></tp:treatment-sec><tp:treatment-sec sec-type="Description"><title>Description.</title><p><italic>Female</italic>. Length of body 1.9 mm. Antenna with scape yellowish-white, pedicel yellowish-brown, flagellum dark brown (Fig. <xref ref-type="fig" rid="F48">352</xref>). Mandibles dark brown and palpi yellowish-white. Head including lower face black and shiny (Fig. <xref ref-type="fig" rid="F48">350</xref>). Frons close to eyes with two rows of setae (Fig. <xref ref-type="fig" rid="F49">356</xref>). Vertex smooth and shiny (Fig. <xref ref-type="fig" rid="F49">357</xref>). Occipital margin with a carina behind ocellar triangle (Fig. <xref ref-type="fig" rid="F49">357</xref>).</p><p>Mesosoma black and shiny (Fig. <xref ref-type="fig" rid="F48">349</xref>). Scutellum 1.0× as long as wide; with very weak reticulation, partly smooth (Fig. <xref ref-type="fig" rid="F49">358</xref>). Dorsellum along anterior margin with a deep groove (Fig. <xref ref-type="fig" rid="F102">786</xref>), groove medially 0.4× as long as length of dorsellum. Propodeum smooth and shiny (Fig. <xref ref-type="fig" rid="F102">786</xref>); anteromedially with short and wide semicircular cup that is strongly raised in posterior part; propodeal callus with ten setae. Legs (Fig. <xref ref-type="fig" rid="F48">349</xref>): fore and mid legs with coxae yellowish-white, femora, tibiae and tarsi yellowish-brown; hind leg with coxa black, femur yellowish-brown with apical ⅓ pale brown, tibia and tarsus yellowish-brown. Fore wing: costal cell with two rows of setae on ventral surface, and margin with five setae in apical ½; with 13 admarginal setae.</p><p>Gaster with anterior ½ yellowish-brown with wide dark brown lateral edges, posterior ½ dark brown (Fig. <xref ref-type="fig" rid="F48">351</xref>).</p><p>Ratios. HE/MS/WM = 2.1/1.0/1.3; POL/OOL/POO = 8.0/4.2/1.0; OOL/DO = 1.1; WE/WF/WH/HH = 1.0/2.5/4.6/3.4; WH/WT = 1.0; PM/ST = 1.8; TS1/TS2/LT/LT1/LT2/LT3/LT4 = 4.4/2.5/6.5/2.5/1.5/1.0/1.5; LP/WP = 0.9; MM/LG = 1.0.</p><p><italic>Male</italic>. Unknown.</p></tp:treatment-sec><tp:treatment-sec sec-type="Hosts and biology"><title>Hosts and biology.</title><p>Feeding on third instar larva of <italic><tp:taxon-name><tp:taxon-name-part taxon-name-part-type="genus">Elaphria</tp:taxon-name-part></tp:taxon-name></italic> Poole08 (<tp:taxon-name><tp:taxon-name-part taxon-name-part-type="family">Noctuidae</tp:taxon-name-part></tp:taxon-name>) feeding on unidentified <tp:taxon-name><tp:taxon-name-part taxon-name-part-type="family">Lejeuneaceae</tp:taxon-name-part></tp:taxon-name>, parasitoid cocoons stuck to dead larva and substrate.</p></tp:treatment-sec><tp:treatment-sec sec-type="Distribution"><title>Distribution.</title><p>Costa Rica (Guanacaste Province).</p></tp:treatment-sec><tp:treatment-sec sec-type="Etymology"><title>Etymology.</title><p>This species is named after Won-Young Choi, in recognition of his contribution to the understanding of ACG <tp:taxon-name><tp:taxon-name-part taxon-name-part-type="order">Hymenoptera</tp:taxon-name-part></tp:taxon-name> taxonomy.</p></tp:treatment-sec><tp:treatment-sec><!--Section generated to contain objects referenced in tp:taxon-treatment.--><fig id="F8" position="float" orientation="portrait"><label>Figures 27–30.</label><caption><p><italic><tp:taxon-name><tp:taxon-name-part taxon-name-part-type="genus">Euplectrus</tp:taxon-name-part></tp:taxon-name></italic> spp.: <bold>27</bold> pupae and cocoons of <italic><tp:taxon-name><tp:taxon-name-part taxon-name-part-type="genus">Euplectrus</tp:taxon-name-part> <tp:taxon-name-part taxon-name-part-type="species">xiomarae</tp:taxon-name-part></tp:taxon-name></italic> beneath the cadaver of a penultimate instar <italic><tp:taxon-name><tp:taxon-name-part taxon-name-part-type="genus">Hemiceras</tp:taxon-name-part> <tp:taxon-name-part taxon-name-part-type="species">clarki</tp:taxon-name-part></tp:taxon-name></italic> (<tp:taxon-name><tp:taxon-name-part taxon-name-part-type="family">Notodontidae</tp:taxon-name-part></tp:taxon-name>) (92-SRNP-4609); the yellow balls between the pupae are meconial pellets, one defecated by each larva immediately before pupation <bold>28</bold> prepupae of <italic><tp:taxon-name><tp:taxon-name-part taxon-name-part-type="genus">Euplectrus</tp:taxon-name-part> <tp:taxon-name-part taxon-name-part-type="species">wonyoungchoi</tp:taxon-name-part></tp:taxon-name></italic> in their partly spun cocoons beneath the cadaver of <italic><tp:taxon-name><tp:taxon-name-part taxon-name-part-type="genus">Elaphria</tp:taxon-name-part></tp:taxon-name></italic> Poole08 (<tp:taxon-name><tp:taxon-name-part taxon-name-part-type="family">Noctuidae</tp:taxon-name-part></tp:taxon-name>) (11-SRNP-32964); they have not yet defecated their meconial pellets <bold>29</bold> pupae of <italic><tp:taxon-name><tp:taxon-name-part taxon-name-part-type="genus">Euplectrus</tp:taxon-name-part> <tp:taxon-name-part taxon-name-part-type="species">lubomirmasneri</tp:taxon-name-part></tp:taxon-name></italic> beneath the cadaver of <italic><tp:taxon-name><tp:taxon-name-part taxon-name-part-type="genus">Cecharismena</tp:taxon-name-part> <tp:taxon-name-part taxon-name-part-type="species">zoum</tp:taxon-name-part></tp:taxon-name></italic> (<tp:taxon-name><tp:taxon-name-part taxon-name-part-type="family">Erebidae</tp:taxon-name-part></tp:taxon-name>) (14-SRNP-30332); the black balls are recently defecated meconial pellets <bold>30</bold> lateral view of the same <italic><tp:taxon-name><tp:taxon-name-part taxon-name-part-type="genus">Euplectrus</tp:taxon-name-part></tp:taxon-name></italic> and caterpillar as in Fig. 29.</p></caption><graphic xmlns:xlink="http://www.w3.org/1999/xlink" xlink:href="zookeys-485-001-g008.jpg" position="float" orientation="portrait" xlink:type="simple" id="oo_39243.jpg"/></fig><fig id="F48" position="float" orientation="portrait"><label>Figures 342–352.</label><caption><p><italic><tp:taxon-name><tp:taxon-name-part taxon-name-part-type="genus">Euplectrus</tp:taxon-name-part></tp:taxon-name></italic> spp. <bold>342–348</bold> <italic><tp:taxon-name><tp:taxon-name-part taxon-name-part-type="genus">Euplectrus</tp:taxon-name-part> <tp:taxon-name-part taxon-name-part-type="species">jimwhitfieldi</tp:taxon-name-part></tp:taxon-name></italic> (DHJPAR0042135): <bold>342</bold> habitus in lateral view, female <bold>343</bold> head in frontal view, female <bold>344</bold> head in frontal view, male <bold>345</bold> gaster in dorsal view, female <bold>346</bold> gaster in dorsal view, male <bold>347</bold> antenna in lateral view, female <bold>348</bold> antenna in lateral view, male; <bold>349–352</bold> <italic><tp:taxon-name><tp:taxon-name-part taxon-name-part-type="genus">Euplectrus</tp:taxon-name-part> <tp:taxon-name-part taxon-name-part-type="species">wonyoungchoi</tp:taxon-name-part></tp:taxon-name></italic> (DHJPAR0048229), female: <bold>349</bold> habitus in lateral view <bold>350</bold> head in frontal view <bold>351</bold> gaster in dorsal view <bold>352</bold> antenna in lateral view.</p></caption><graphic xmlns:xlink="http://www.w3.org/1999/xlink" xlink:href="zookeys-485-001-g048.jpg" position="float" orientation="portrait" xlink:type="simple" id="oo_39283.jpg"/></fig><fig id="F49" position="float" orientation="portrait"><label>Figures 353–358.</label><caption><p><italic><tp:taxon-name><tp:taxon-name-part taxon-name-part-type="genus">Euplectrus</tp:taxon-name-part></tp:taxon-name></italic> spp., females. <bold>353–355</bold> <italic><tp:taxon-name><tp:taxon-name-part taxon-name-part-type="genus">Euplectrus</tp:taxon-name-part> <tp:taxon-name-part taxon-name-part-type="species">jimwhitfieldi</tp:taxon-name-part></tp:taxon-name></italic> (DHJPAR0042135): <bold>353</bold> head in frontal view <bold>354</bold> vertex <bold>355</bold> mesosoma in dorsal view; <bold>356–358</bold> <italic><tp:taxon-name><tp:taxon-name-part taxon-name-part-type="genus">Euplectrus</tp:taxon-name-part> <tp:taxon-name-part taxon-name-part-type="species">wonyoungchoi</tp:taxon-name-part></tp:taxon-name></italic> (DHJPAR0048229): <bold>356</bold> head in frontal view <bold>357</bold> vertex <bold>358</bold> mesosoma in dorsal view.</p></caption><graphic xmlns:xlink="http://www.w3.org/1999/xlink" xlink:href="zookeys-485-001-g049.jpg" position="float" orientation="portrait" xlink:type="simple" id="oo_39284.jpg"/></fig><fig id="F102" position="float" orientation="portrait"><label>Figures 781–786.</label><caption><p><italic><tp:taxon-name><tp:taxon-name-part taxon-name-part-type="genus">Euplectrus</tp:taxon-name-part></tp:taxon-name></italic> spp., propodeum, females: <bold>781</bold> <italic><tp:taxon-name><tp:taxon-name-part taxon-name-part-type="genus">Euplectrus</tp:taxon-name-part> <tp:taxon-name-part taxon-name-part-type="species">ronaldzunigai</tp:taxon-name-part></tp:taxon-name></italic> (DHJPAR0028824) <bold>782</bold> <italic><tp:taxon-name><tp:taxon-name-part taxon-name-part-type="genus">Euplectrus</tp:taxon-name-part> <tp:taxon-name-part taxon-name-part-type="species">roysnellingi</tp:taxon-name-part></tp:taxon-name></italic> (DHJPAR0028972) <bold>783</bold> <italic><tp:taxon-name><tp:taxon-name-part taxon-name-part-type="genus">Euplectrus</tp:taxon-name-part> <tp:taxon-name-part taxon-name-part-type="species">scottshawi</tp:taxon-name-part></tp:taxon-name></italic> (DHJPAR0028877) <bold>784</bold> <italic><tp:taxon-name><tp:taxon-name-part taxon-name-part-type="genus">Euplectrus</tp:taxon-name-part> <tp:taxon-name-part taxon-name-part-type="species">sondrawardae</tp:taxon-name-part></tp:taxon-name></italic> (DHJPAR0028850) <bold>785</bold> <italic><tp:taxon-name><tp:taxon-name-part taxon-name-part-type="genus">Euplectrus</tp:taxon-name-part> <tp:taxon-name-part taxon-name-part-type="species">victoriapookae</tp:taxon-name-part></tp:taxon-name></italic> (DHJPAR0028836) <bold>786</bold> <italic><tp:taxon-name><tp:taxon-name-part taxon-name-part-type="genus">Euplectrus</tp:taxon-name-part> <tp:taxon-name-part taxon-name-part-type="species">wonyoungchoi</tp:taxon-name-part></tp:taxon-name></italic> (DHJPAR0048229).</p></caption><graphic xmlns:xlink="http://www.w3.org/1999/xlink" xlink:href="zookeys-485-001-g102.jpg" position="float" orientation="portrait" xlink:type="simple" id="oo_39337.jpg"/></fig></tp:treatment-sec></tp:taxon-treatment>
