# Supplementary material for: Integrative taxonomy of New World Euplectrus Westwood (Hymenoptera, Eulophidae), with focus on 55 new species from Area de Conservación Guanacaste, northwestern Costa Rica
Source: Zookeys. 2015 Mar 10;(485):1–236. doi: 10.3897/zookeys.485.9124 (PMC4361813; doi:10.3897/zookeys.485.9124)
Supplement: XML Treatment for Euplectrus anae [file zookeys.485.9124-treatment57.xml]

<!DOCTYPE tp:taxon-treatment
  PUBLIC "-//TaxonX//DTD Taxonomic Treatment Publishing DTD v0 20100105//EN" "tax-treatment-NSO.dtd">
<tp:taxon-treatment xmlns:tp="http://www.plazi.org/taxpub"><tp:treatment-meta><kwd-group><label>Taxon classification</label><kwd><named-content content-type="kingdom">Animalia</named-content></kwd><kwd><named-content content-type="order">Hymenoptera</named-content></kwd><kwd><named-content content-type="family">Eulophidae</named-content></kwd></kwd-group><mixed-citation publication-type="journal"><person-group><name><surname>Hansson</surname><given-names>Christer</given-names></name><name><surname>Smith</surname><given-names>M. Alex</given-names></name><name><surname>Janzen</surname><given-names>Daniel H.</given-names></name><name><surname>Hallwachs</surname><given-names>Winnie</given-names></name></person-group><article-title>Integrative taxonomy of New World <italic><tp:taxon-name><tp:taxon-name-part taxon-name-part-type="genus">Euplectrus</tp:taxon-name-part></tp:taxon-name></italic> Westwood (<tp:taxon-name><tp:taxon-name-part taxon-name-part-type="order">Hymenoptera</tp:taxon-name-part></tp:taxon-name>, <tp:taxon-name><tp:taxon-name-part taxon-name-part-type="family">Eulophidae</tp:taxon-name-part></tp:taxon-name>), with focus on 55 new species from Area de Conservación Guanacaste, northwestern Costa Rica</article-title><source>Zookeys</source><day>10</day><month>3</month><year>2015</year><volume>2015</volume><issue>485</issue><fpage>1</fpage><lpage>236</lpage><pub-id pub-id-type="doi">10.3897/zookeys.485.9124</pub-id></mixed-citation></tp:treatment-meta><tp:nomenclature><tp:taxon-name>
                            <tp:taxon-name-part taxon-name-part-type="genus">Euplectrus</tp:taxon-name-part>
                            <tp:taxon-name-part taxon-name-part-type="species">anae</tp:taxon-name-part>
                        </tp:taxon-name><tp:taxon-authority>Schauff</tp:taxon-authority><xref ref-type="fig" rid="F72">Figures 559–565</xref><xref ref-type="fig" rid="F73">, 569–571</xref><xref ref-type="fig" rid="F103">, 787</xref><tp:nomenclature-citation-list><tp:nomenclature-citation><tp:taxon-name><tp:taxon-name-part taxon-name-part-type="genus">Euplectrus</tp:taxon-name-part> <tp:taxon-name-part taxon-name-part-type="species">anae</tp:taxon-name-part></tp:taxon-name><comment> Schauff in Schauff &amp; Janzen, 2001: 193–194. Holotype ♀ (INBio), not examined.</comment></tp:nomenclature-citation></tp:nomenclature-citation-list></tp:nomenclature><tp:treatment-sec sec-type="Material"><title>Material.</title><p>Type material: 3♀ 2♂ paratypes of <italic><tp:taxon-name><tp:taxon-name-part taxon-name-part-type="genus">Euplectrus</tp:taxon-name-part> <tp:taxon-name-part taxon-name-part-type="species">anae</tp:taxon-name-part></tp:taxon-name></italic> (USNM). Additional material: 4♀ from same rearing series (voucher 92-SRNP-747) as types (BMNH).</p></tp:treatment-sec><tp:treatment-sec sec-type="Diagnosis"><title>Diagnosis.</title><p>Lower face yellowish-brown (female, Fig. <xref ref-type="fig" rid="F72">560</xref>) or white (male, Fig. <xref ref-type="fig" rid="F72">561</xref>), pale area reaching slightly outside of outer lateral margin of toruli; legs yellowish-white with hind coxae pale yellowish-brown (Fig. <xref ref-type="fig" rid="F72">559</xref>); petiole 0.7× as long as wide; gaster with anterior ⅔ yellowish-white (female, Fig. <xref ref-type="fig" rid="F72">562</xref>) or white (male, Fig. <xref ref-type="fig" rid="F72">563</xref>) with dark brown lateral margins, and with posterior ⅓ pale brown (female) or dark brown (male).</p></tp:treatment-sec><tp:treatment-sec sec-type="Description"><title>Description.</title><p><italic>Female</italic>. Length of body 2.4 mm. Antenna with scape yellowish-white with apex yellowish-brown, pedicel yellowish-brown, flagellum yellowish-brown ventrally and pale brown dorsally (Fig. <xref ref-type="fig" rid="F72">564</xref>). Mandibles and palpi yellowish-white. Head black and shiny with area lateral to ocellar triangle dark reddish-brown, lower face yellowish-brown, pale area reaches slightly outside of outer lateral margin of toruli (Fig. <xref ref-type="fig" rid="F72">560</xref>). Frons close to eyes with one row of setae, row partially double in upper ½ (Fig. <xref ref-type="fig" rid="F73">569</xref>). Vertex smooth with very weak reticulation inside ocellar triangle (Fig. <xref ref-type="fig" rid="F73">570</xref>). Occipital margin with a weak carina behind ocellar triangle (Fig. <xref ref-type="fig" rid="F73">570</xref>).</p><p>Mesosoma black and shiny (Fig. <xref ref-type="fig" rid="F72">559</xref>). Each sidelobe of mesoscutum with ten setae. Scutellum 1.0× as long as wide; with weak engraved reticulation, posterior margin smooth (Fig. <xref ref-type="fig" rid="F73">571</xref>). Dorsellum along anterior margin with a wide groove, medially 0.5× as long as length of dorsellum (Fig. <xref ref-type="fig" rid="F103">787</xref>). Propodeum smooth (Fig. <xref ref-type="fig" rid="F103">787</xref>); anteromedially with a triangular cup that has posterior part strongly raised; propodeal callus with six setae. Legs yellowish-white with hind coxae pale yellowish-brown (Fig. <xref ref-type="fig" rid="F72">559</xref>). Fore wing: submarginal vein with six setae; costal cell on ventral surface predominantly with two rows of setae, apically with a single row, and margin with three setae close to marginal vein; with 14 admarginal setae, in one row.</p><p>Gaster yellowish-white with dark brown lateral margins and with posterior ⅓ pale brown (Fig. <xref ref-type="fig" rid="F72">562</xref>).</p><p>Ratios. HE/MS/WM = 2.3/1.0/1.3; POL/OOL/POO = 9.0/4.0/1.0; OOL/DO = 1.0; WE/WF/WH/HH = 1.0/2.2/4.0/3.0; WH/WT = 1.0; PM/ST = 1.7; TS1/TS2/LT/LT1/LT2/LT3/LT4 = 4.4/2.6/7.0/2.6/1.6/1.0/1.6; LP/WP = 0.7; MM/LG = 0.9.</p><p><italic>Male</italic>. Length of body 1.9 mm. Scape slightly expanded and widest apically, sensory pores confined to anteroventral ¾, sensory area pale brown (Fig. <xref ref-type="fig" rid="F72">565</xref>). Otherwise similar to female except pale area on lower face white (Fig. <xref ref-type="fig" rid="F72">561</xref>), gaster with anterior ⅔ white with dark brown lateral margins and posterior ⅓ dark brown (Fig. <xref ref-type="fig" rid="F72">563</xref>), and shorter.</p><p>Ratios. LC/WS = 2.8; MM/LG = 1.3.</p><!--PageBreak--></tp:treatment-sec><tp:treatment-sec sec-type="Hosts and biology"><title>Hosts and biology.</title><p><italic><tp:taxon-name><tp:taxon-name-part taxon-name-part-type="genus">Sphacelodes</tp:taxon-name-part> <tp:taxon-name-part taxon-name-part-type="species">vulneraria</tp:taxon-name-part></tp:taxon-name></italic> (<tp:taxon-name><tp:taxon-name-part taxon-name-part-type="family">Geometridae</tp:taxon-name-part></tp:taxon-name>) feeding on an unknown plant (<xref ref-type="bibr" rid="B51">Schauff and Janzen 2001</xref>).</p></tp:treatment-sec><tp:treatment-sec sec-type="Distribution"><title>Distribution.</title><p>Costa Rica (Guanacaste Province) (<xref ref-type="bibr" rid="B51">Schauff and Janzen 2001</xref>).</p></tp:treatment-sec><tp:treatment-sec><!--Section generated to contain objects referenced in tp:taxon-treatment.--><fig id="F72" position="float" orientation="portrait"><label>Figures 552–565.</label><caption><p><italic><tp:taxon-name><tp:taxon-name-part taxon-name-part-type="genus">Euplectrus</tp:taxon-name-part></tp:taxon-name></italic> spp. <bold>552–558</bold> <italic><tp:taxon-name><tp:taxon-name-part taxon-name-part-type="genus">Euplectrus</tp:taxon-name-part> <tp:taxon-name-part taxon-name-part-type="species">sondrawardae</tp:taxon-name-part></tp:taxon-name></italic> (DHJPAR0028850): <bold>552</bold> habitus in lateral view, female <bold>553</bold> head in frontal view, female <bold>554</bold> head in frontal view, male <bold>555</bold> gaster in dorsal view, female <bold>556</bold> gaster in dorsal view, male <bold>557</bold> antenna in lateral view, female <bold>558</bold> antenna in lateral view, male <bold>559–565</bold> <italic><tp:taxon-name><tp:taxon-name-part taxon-name-part-type="genus">Euplectrus</tp:taxon-name-part> <tp:taxon-name-part taxon-name-part-type="species">anae</tp:taxon-name-part></tp:taxon-name></italic> (paratypes): <bold>559</bold> habitus in lateral view, female <bold>560</bold> head in frontal view, female <bold>561</bold> head in frontal view, male <bold>562</bold> gaster in dorsal view, female <bold>563</bold> gaster in dorsal view, male <bold>564</bold> antenna in lateral view, female <bold>565</bold> antenna in lateral view, male.</p></caption><graphic xmlns:xlink="http://www.w3.org/1999/xlink" xlink:href="zookeys-485-001-g072.jpg" position="float" orientation="portrait" xlink:type="simple" id="oo_39307.jpg"/></fig><fig id="F73" position="float" orientation="portrait"><label>Figures 566–571.</label><caption><p><italic><tp:taxon-name><tp:taxon-name-part taxon-name-part-type="genus">Euplectrus</tp:taxon-name-part></tp:taxon-name></italic> spp., females. <bold>566–568</bold> <italic><tp:taxon-name><tp:taxon-name-part taxon-name-part-type="genus">Euplectrus</tp:taxon-name-part> <tp:taxon-name-part taxon-name-part-type="species">sondrawardae</tp:taxon-name-part></tp:taxon-name></italic> (DHJPAR0028850): <bold>566</bold> head in frontal view <bold>567</bold> vertex <bold>568</bold> mesosoma in dorsal view; <bold>569–571</bold> <italic><tp:taxon-name><tp:taxon-name-part taxon-name-part-type="genus">Euplectrus</tp:taxon-name-part> <tp:taxon-name-part taxon-name-part-type="species">anae</tp:taxon-name-part></tp:taxon-name></italic> (92-SRNP-747, no barcode): <bold>569</bold> head in frontal view <bold>570</bold> vertex <bold>571</bold> mesosoma in dorsal view.</p></caption><graphic xmlns:xlink="http://www.w3.org/1999/xlink" xlink:href="zookeys-485-001-g073.jpg" position="float" orientation="portrait" xlink:type="simple" id="oo_39308.jpg"/></fig><fig id="F103" position="float" orientation="portrait"><label>Figures 787–792.</label><caption><p><italic><tp:taxon-name><tp:taxon-name-part taxon-name-part-type="genus">Euplectrus</tp:taxon-name-part></tp:taxon-name></italic> spp., propodeum, females: <bold>787</bold> <italic><tp:taxon-name><tp:taxon-name-part taxon-name-part-type="genus">Euplectrus</tp:taxon-name-part> <tp:taxon-name-part taxon-name-part-type="species">anae</tp:taxon-name-part></tp:taxon-name></italic> (92-SRNP-747, no barcode) <bold>788</bold> <italic><tp:taxon-name><tp:taxon-name-part taxon-name-part-type="genus">Euplectrus</tp:taxon-name-part> <tp:taxon-name-part taxon-name-part-type="species">carlowae</tp:taxon-name-part></tp:taxon-name></italic> (paratype) <bold>789</bold> <italic><tp:taxon-name><tp:taxon-name-part taxon-name-part-type="genus">Euplectrus</tp:taxon-name-part> <tp:taxon-name-part taxon-name-part-type="species">floryae</tp:taxon-name-part></tp:taxon-name></italic> (non-type) <bold>790</bold> <italic><tp:taxon-name><tp:taxon-name-part taxon-name-part-type="genus">Euplectrus</tp:taxon-name-part> <tp:taxon-name-part taxon-name-part-type="species">hansoni</tp:taxon-name-part></tp:taxon-name></italic> (non-type, no code) <bold>791</bold> <italic><tp:taxon-name><tp:taxon-name-part taxon-name-part-type="genus">Euplectrus</tp:taxon-name-part> <tp:taxon-name-part taxon-name-part-type="species">ireneae</tp:taxon-name-part></tp:taxon-name></italic> (95-SRNP-6049, no barcode) <bold>792</bold> <italic><tp:taxon-name><tp:taxon-name-part taxon-name-part-type="genus">Euplectrus</tp:taxon-name-part> <tp:taxon-name-part taxon-name-part-type="species">ivonae</tp:taxon-name-part></tp:taxon-name></italic> (no code).</p></caption><graphic xmlns:xlink="http://www.w3.org/1999/xlink" xlink:href="zookeys-485-001-g103.jpg" position="float" orientation="portrait" xlink:type="simple" id="oo_39338.jpg"/></fig></tp:treatment-sec><ref-list><ref id="B51"><mixed-citation xmlns:xlink="http://www.w3.org/1999/xlink" xlink:type="simple"><person-group><name name-style="western"><surname>Schauff</surname><given-names>ME</given-names></name><name name-style="western"><surname>Janzen</surname><given-names>DH</given-names></name></person-group> (<year>2001</year>) <article-title>Taxonomy and ecology of Costa Rican <italic><tp:taxon-name><tp:taxon-name-part taxon-name-part-type="genus">Euplectrus</tp:taxon-name-part></tp:taxon-name></italic> (<tp:taxon-name><tp:taxon-name-part taxon-name-part-type="order">Hymenoptera</tp:taxon-name-part></tp:taxon-name>: <tp:taxon-name><tp:taxon-name-part taxon-name-part-type="family">Eulophidae</tp:taxon-name-part></tp:taxon-name>), parasitoids of caterpillars.</article-title><source>Journal of <tp:taxon-name><tp:taxon-name-part taxon-name-part-type="order">Hymenoptera</tp:taxon-name-part></tp:taxon-name> Research</source><volume>10</volume>: <fpage>181</fpage>–<lpage>230</lpage>.</mixed-citation></ref></ref-list></tp:taxon-treatment>
