# Supplementary material for: Integrative taxonomy of New World Euplectrus Westwood (Hymenoptera, Eulophidae), with focus on 55 new species from Area de Conservación Guanacaste, northwestern Costa Rica
Source: Zookeys. 2015 Mar 10;(485):1–236. doi: 10.3897/zookeys.485.9124 (PMC4361813; doi:10.3897/zookeys.485.9124)
Supplement: XML Treatment for Euplectrus carlowae [file zookeys.485.9124-treatment58.xml]

<!DOCTYPE tp:taxon-treatment
  PUBLIC "-//TaxonX//DTD Taxonomic Treatment Publishing DTD v0 20100105//EN" "tax-treatment-NSO.dtd">
<tp:taxon-treatment xmlns:tp="http://www.plazi.org/taxpub"><tp:treatment-meta><kwd-group><label>Taxon classification</label><kwd><named-content content-type="kingdom">Animalia</named-content></kwd><kwd><named-content content-type="order">Hymenoptera</named-content></kwd><kwd><named-content content-type="family">Eulophidae</named-content></kwd></kwd-group><mixed-citation publication-type="journal"><person-group><name><surname>Hansson</surname><given-names>Christer</given-names></name><name><surname>Smith</surname><given-names>M. Alex</given-names></name><name><surname>Janzen</surname><given-names>Daniel H.</given-names></name><name><surname>Hallwachs</surname><given-names>Winnie</given-names></name></person-group><article-title>Integrative taxonomy of New World <italic><tp:taxon-name><tp:taxon-name-part taxon-name-part-type="genus">Euplectrus</tp:taxon-name-part></tp:taxon-name></italic> Westwood (<tp:taxon-name><tp:taxon-name-part taxon-name-part-type="order">Hymenoptera</tp:taxon-name-part></tp:taxon-name>, <tp:taxon-name><tp:taxon-name-part taxon-name-part-type="family">Eulophidae</tp:taxon-name-part></tp:taxon-name>), with focus on 55 new species from Area de Conservación Guanacaste, northwestern Costa Rica</article-title><source>Zookeys</source><day>10</day><month>3</month><year>2015</year><volume>2015</volume><issue>485</issue><fpage>1</fpage><lpage>236</lpage><pub-id pub-id-type="doi">10.3897/zookeys.485.9124</pub-id></mixed-citation></tp:treatment-meta><tp:nomenclature><tp:taxon-name>
                            <tp:taxon-name-part taxon-name-part-type="genus">Euplectrus</tp:taxon-name-part>
                            <tp:taxon-name-part taxon-name-part-type="species">carlowae</tp:taxon-name-part>
                        </tp:taxon-name><tp:taxon-authority>Schauff</tp:taxon-authority><xref ref-type="fig" rid="F50">Figures 366–369</xref><xref ref-type="fig" rid="F51">, 373–375</xref><xref ref-type="fig" rid="F103">, 788</xref><!--PageBreak--><tp:nomenclature-citation-list><tp:nomenclature-citation><tp:taxon-name><tp:taxon-name-part taxon-name-part-type="genus">Euplectrus</tp:taxon-name-part> <tp:taxon-name-part taxon-name-part-type="species">carlowae</tp:taxon-name-part></tp:taxon-name><comment> Schauff in Schauff &amp; Janzen, 2001: 194–196. Holotype ♀ (INBio), not examined.</comment></tp:nomenclature-citation></tp:nomenclature-citation-list></tp:nomenclature><tp:treatment-sec sec-type="Material"><title>Material.</title><p>Type material: 1♀ paratype of <italic><tp:taxon-name><tp:taxon-name-part taxon-name-part-type="genus">Euplectrus</tp:taxon-name-part> <tp:taxon-name-part taxon-name-part-type="species">carlowae</tp:taxon-name-part></tp:taxon-name></italic> (BMNH).</p></tp:treatment-sec><tp:treatment-sec sec-type="Diagnosis"><title>Diagnosis.</title><p>Lower face with median part very dark reddish-brown and not delimited from surrounding black areas (Fig. <xref ref-type="fig" rid="F50">367</xref>); mandibles dark brown; dorsellum anteriorly with a fovea, medially 0.4× as long as length of dorsellum, that is divided medially by a longitudinal carina (Fig. <xref ref-type="fig" rid="F103">788</xref>); legs yellowish-brown with fore and mid coxae yellowish-white (Fig. <xref ref-type="fig" rid="F50">366</xref>); petiole 1.0× as long as wide; gaster dark brown with a yellowish-white T-shaped spot in anterior ½ (Fig. <xref ref-type="fig" rid="F50">368</xref>).</p></tp:treatment-sec><tp:treatment-sec sec-type="Description"><title>Description.</title><p><italic>Female</italic>. Length of body 2.2 mm. Antenna with scape yellowish-white with apex yellowish-brown, pedicel yellowish-brown, flagellomere 1 yellowish-brown ventrally and dark brown dorsally, flagellomeres 2–6 dark brown (Fig. <xref ref-type="fig" rid="F50">369</xref>). Mandibles dark brown, palpi yellowish-white. Head black and shiny, lower face with median part very dark reddish-brown and not delimited from surrounding black areas (Fig. <xref ref-type="fig" rid="F50">367</xref>). Frons close to eyes with one row of setae (Fig. <xref ref-type="fig" rid="F51">373</xref>). Vertex smooth (Fig. <xref ref-type="fig" rid="F51">374</xref>). Occipital margin with a weak carina (Fig. <xref ref-type="fig" rid="F51">374</xref>).</p><p>Mesosoma dark brown and shiny (Fig. <xref ref-type="fig" rid="F50">366</xref>). Each sidelobe of mesoscutum with eight setae. Scutellum 1.0× as long as wide; with weak engraved reticulation, posterior margin smooth (Fig. <xref ref-type="fig" rid="F51">375</xref>). Dorsellum anteriorly with a fovea, medially 0.4× as long as length of dorsellum, that is divided medially by a longitudinal carina (Fig. <xref ref-type="fig" rid="F103">788</xref>). Propodeum smooth (Fig. <xref ref-type="fig" rid="F103">788</xref>); anteromedially with a triangular cup that has posterior part strongly raised; propodeal callus with eight setae. Legs yellowish-brown with fore and mid coxae yellowish-white (Fig. <xref ref-type="fig" rid="F50">366</xref>). Fore wing: costal cell one row of setae on ventral surface, and margin with four setae close to marginal vein; with ten admarginal setae, in one row.</p><p>Gaster dark brown with a yellowish-white T-shaped spot in anterior ½ (Fig. <xref ref-type="fig" rid="F50">368</xref>).</p><p>Ratios. HE/MS/WM = 1.8/1.0/1.0; POL/OOL/POO = 4.0/2.8/1.0; OOL/DO = 1.7; WE/WF/WH/HH = 1.0/2.5/4.2/3.2; WH/WT = 1.1; PM/ST = 2.0; TS1/TS2/LT/LT1/LT2/LT3/LT4 = 4.2/2.7/6.5/1.7/1.5/1.0/2.1; LP/WP = 1.0; MM/LG = 0.9.</p><p><italic>Male</italic>. Unknown.</p></tp:treatment-sec><tp:treatment-sec sec-type="Hosts and biology"><title>Hosts and biology.</title><p>Unknown.</p></tp:treatment-sec><tp:treatment-sec sec-type="Distribution"><title>Distribution.</title><p>Costa Rica (Guanacaste Province) (<xref ref-type="bibr" rid="B51">Schauff and Janzen 2001</xref>).</p></tp:treatment-sec><tp:treatment-sec><!--Section generated to contain objects referenced in tp:taxon-treatment.--><fig id="F50" position="float" orientation="portrait"><label>Figures 359–369.</label><caption><p><italic><tp:taxon-name><tp:taxon-name-part taxon-name-part-type="genus">Euplectrus</tp:taxon-name-part></tp:taxon-name></italic> spp. <bold>359–365</bold> <italic><tp:taxon-name><tp:taxon-name-part taxon-name-part-type="genus">Euplectrus</tp:taxon-name-part> <tp:taxon-name-part taxon-name-part-type="species">johnheratyi</tp:taxon-name-part></tp:taxon-name></italic> (DHJPAR0028817): <bold>359</bold> habitus in lateral view, female <bold>360</bold> head in frontal view, female <bold>361</bold> head in frontal view, male <bold>362</bold> gaster in dorsal view, female <bold>363</bold> gaster in dorsal view, male <bold>354</bold> antenna in lateral view, female <bold>365</bold> antenna in lateral view, male; <bold>366–369</bold> <italic><tp:taxon-name><tp:taxon-name-part taxon-name-part-type="genus">Euplectrus</tp:taxon-name-part> <tp:taxon-name-part taxon-name-part-type="species">carlowae</tp:taxon-name-part></tp:taxon-name></italic> (paratype), female: <bold>366</bold> habitus in lateral view <bold>367</bold> head in frontal view <bold>368</bold> gaster in dorsal view <bold>369</bold> antenna in lateral view.</p></caption><graphic xmlns:xlink="http://www.w3.org/1999/xlink" xlink:href="zookeys-485-001-g050.jpg" position="float" orientation="portrait" xlink:type="simple" id="oo_39285.jpg"/></fig><fig id="F51" position="float" orientation="portrait"><label>Figures 370–375.</label><caption><p><italic><tp:taxon-name><tp:taxon-name-part taxon-name-part-type="genus">Euplectrus</tp:taxon-name-part></tp:taxon-name></italic> spp., females. <bold>370–372</bold> <italic><tp:taxon-name><tp:taxon-name-part taxon-name-part-type="genus">Euplectrus</tp:taxon-name-part> <tp:taxon-name-part taxon-name-part-type="species">johnheratyi</tp:taxon-name-part></tp:taxon-name></italic> (DHJPAR0028817): <bold>370</bold> head in frontal view <bold>371</bold> vertex <bold>372</bold> mesosoma in dorsal view; <bold>373–375</bold> <italic><tp:taxon-name><tp:taxon-name-part taxon-name-part-type="genus">Euplectrus</tp:taxon-name-part> <tp:taxon-name-part taxon-name-part-type="species">carlowae</tp:taxon-name-part></tp:taxon-name></italic> (paratype): <bold>373</bold> head in frontal view <bold>374</bold> vertex <bold>375</bold> mesosoma in dorsal view.</p></caption><graphic xmlns:xlink="http://www.w3.org/1999/xlink" xlink:href="zookeys-485-001-g051.jpg" position="float" orientation="portrait" xlink:type="simple" id="oo_39286.jpg"/></fig><fig id="F103" position="float" orientation="portrait"><label>Figures 787–792.</label><caption><p><italic><tp:taxon-name><tp:taxon-name-part taxon-name-part-type="genus">Euplectrus</tp:taxon-name-part></tp:taxon-name></italic> spp., propodeum, females: <bold>787</bold> <italic><tp:taxon-name><tp:taxon-name-part taxon-name-part-type="genus">Euplectrus</tp:taxon-name-part> <tp:taxon-name-part taxon-name-part-type="species">anae</tp:taxon-name-part></tp:taxon-name></italic> (92-SRNP-747, no barcode) <bold>788</bold> <italic><tp:taxon-name><tp:taxon-name-part taxon-name-part-type="genus">Euplectrus</tp:taxon-name-part> <tp:taxon-name-part taxon-name-part-type="species">carlowae</tp:taxon-name-part></tp:taxon-name></italic> (paratype) <bold>789</bold> <italic><tp:taxon-name><tp:taxon-name-part taxon-name-part-type="genus">Euplectrus</tp:taxon-name-part> <tp:taxon-name-part taxon-name-part-type="species">floryae</tp:taxon-name-part></tp:taxon-name></italic> (non-type) <bold>790</bold> <italic><tp:taxon-name><tp:taxon-name-part taxon-name-part-type="genus">Euplectrus</tp:taxon-name-part> <tp:taxon-name-part taxon-name-part-type="species">hansoni</tp:taxon-name-part></tp:taxon-name></italic> (non-type, no code) <bold>791</bold> <italic><tp:taxon-name><tp:taxon-name-part taxon-name-part-type="genus">Euplectrus</tp:taxon-name-part> <tp:taxon-name-part taxon-name-part-type="species">ireneae</tp:taxon-name-part></tp:taxon-name></italic> (95-SRNP-6049, no barcode) <bold>792</bold> <italic><tp:taxon-name><tp:taxon-name-part taxon-name-part-type="genus">Euplectrus</tp:taxon-name-part> <tp:taxon-name-part taxon-name-part-type="species">ivonae</tp:taxon-name-part></tp:taxon-name></italic> (no code).</p></caption><graphic xmlns:xlink="http://www.w3.org/1999/xlink" xlink:href="zookeys-485-001-g103.jpg" position="float" orientation="portrait" xlink:type="simple" id="oo_39338.jpg"/></fig></tp:treatment-sec><ref-list><ref id="B51"><mixed-citation xmlns:xlink="http://www.w3.org/1999/xlink" xlink:type="simple"><person-group><name name-style="western"><surname>Schauff</surname><given-names>ME</given-names></name><name name-style="western"><surname>Janzen</surname><given-names>DH</given-names></name></person-group> (<year>2001</year>) <article-title>Taxonomy and ecology of Costa Rican <italic><tp:taxon-name><tp:taxon-name-part taxon-name-part-type="genus">Euplectrus</tp:taxon-name-part></tp:taxon-name></italic> (<tp:taxon-name><tp:taxon-name-part taxon-name-part-type="order">Hymenoptera</tp:taxon-name-part></tp:taxon-name>: <tp:taxon-name><tp:taxon-name-part taxon-name-part-type="family">Eulophidae</tp:taxon-name-part></tp:taxon-name>), parasitoids of caterpillars.</article-title><source>Journal of <tp:taxon-name><tp:taxon-name-part taxon-name-part-type="order">Hymenoptera</tp:taxon-name-part></tp:taxon-name> Research</source><volume>10</volume>: <fpage>181</fpage>–<lpage>230</lpage>.</mixed-citation></ref></ref-list></tp:taxon-treatment>
