# Supplementary material for: Integrative taxonomy of New World Euplectrus Westwood (Hymenoptera, Eulophidae), with focus on 55 new species from Area de Conservación Guanacaste, northwestern Costa Rica
Source: Zookeys. 2015 Mar 10;(485):1–236. doi: 10.3897/zookeys.485.9124 (PMC4361813; doi:10.3897/zookeys.485.9124)
Supplement: XML Treatment for Euplectrus floryae [file zookeys.485.9124-treatment59.xml]

<!DOCTYPE tp:taxon-treatment
  PUBLIC "-//TaxonX//DTD Taxonomic Treatment Publishing DTD v0 20100105//EN" "tax-treatment-NSO.dtd">
<tp:taxon-treatment xmlns:tp="http://www.plazi.org/taxpub"><tp:treatment-meta><kwd-group><label>Taxon classification</label><kwd><named-content content-type="kingdom">Animalia</named-content></kwd><kwd><named-content content-type="order">Hymenoptera</named-content></kwd><kwd><named-content content-type="family">Eulophidae</named-content></kwd></kwd-group><mixed-citation publication-type="journal"><person-group><name><surname>Hansson</surname><given-names>Christer</given-names></name><name><surname>Smith</surname><given-names>M. Alex</given-names></name><name><surname>Janzen</surname><given-names>Daniel H.</given-names></name><name><surname>Hallwachs</surname><given-names>Winnie</given-names></name></person-group><article-title>Integrative taxonomy of New World <italic><tp:taxon-name><tp:taxon-name-part taxon-name-part-type="genus">Euplectrus</tp:taxon-name-part></tp:taxon-name></italic> Westwood (<tp:taxon-name><tp:taxon-name-part taxon-name-part-type="order">Hymenoptera</tp:taxon-name-part></tp:taxon-name>, <tp:taxon-name><tp:taxon-name-part taxon-name-part-type="family">Eulophidae</tp:taxon-name-part></tp:taxon-name>), with focus on 55 new species from Area de Conservación Guanacaste, northwestern Costa Rica</article-title><source>Zookeys</source><day>10</day><month>3</month><year>2015</year><volume>2015</volume><issue>485</issue><fpage>1</fpage><lpage>236</lpage><pub-id pub-id-type="doi">10.3897/zookeys.485.9124</pub-id></mixed-citation></tp:treatment-meta><tp:nomenclature><tp:taxon-name>
                            <tp:taxon-name-part taxon-name-part-type="genus">Euplectrus</tp:taxon-name-part>
                            <tp:taxon-name-part taxon-name-part-type="species">floryae</tp:taxon-name-part>
                        </tp:taxon-name><tp:taxon-authority>Schauff</tp:taxon-authority><xref ref-type="fig" rid="F6">Figures 21</xref><xref ref-type="fig" rid="F75">, 583–589</xref><xref ref-type="fig" rid="F76">, 593–595</xref><xref ref-type="fig" rid="F103">, 789</xref><tp:nomenclature-citation-list><tp:nomenclature-citation><tp:taxon-name><tp:taxon-name-part taxon-name-part-type="genus">Euplectrus</tp:taxon-name-part> <tp:taxon-name-part taxon-name-part-type="species">floryae</tp:taxon-name-part></tp:taxon-name><comment> Schauff in Schauff &amp; Janzen, 2001: 200–203. Holotype ♀ (INBio), not examined.</comment></tp:nomenclature-citation></tp:nomenclature-citation-list></tp:nomenclature><tp:treatment-sec sec-type="Material"><title>Material.</title><p>Type material: 1♀ 1♂ paratypes of <italic><tp:taxon-name><tp:taxon-name-part taxon-name-part-type="genus">Euplectrus</tp:taxon-name-part> <tp:taxon-name-part taxon-name-part-type="species">floryae</tp:taxon-name-part></tp:taxon-name></italic> (BMNH). Additional material: COSTA RICA: 104♀ 15♂, caterpillar project vouchers: 82-SRNP-368, 84-SRNP-1501, 90-SRNP-1946, 91-SRNP-248, 91-SRNP-248, 91-SRNP-251, 91-SRNP-277, 91-SRNP-278, 91-SRNP-282, 91-SRNP-1512, 91-SRNP-1713, 92-SRNP-293, 92-SRNP-524, 92-SRNP-1073, 92-SRNP-1084, 92-SRNP-1115, 92-SRNP-2612, 92-SRNP-3473, 92-SRNP-5353, 93-SRNP-2502, 93-SRNP-7708, 94-SRNP-935, 97-SRNP-3317, 97-SRNP-4188, 97-SRNP-4197, 97-SRNP-4198, 97-SRNP-4210, 97-SRNP-4238, 97-SRNP-4240, 97-SRNP-4242, 97-SRNP-4248, 97-SRNP-4250, 97-SRNP-4251, 97-SRNP-4270, 97-SRNP-4271, 97-SRNP-4275, 97-SRNP-4310, 97-SRNP-4323, 97-SRNP-4324, 97-SRNP-5955, 97-SRNP-9370, 05-SRNP-55990, 05-SRNP-55991, 11-SRNP-20910, 11-SRNP-20928, 11-SRNP-20935, 13-SRNP-20741 (BMNH, CNC, INBio, MZLU, MIUCR, USNM).</p></tp:treatment-sec><tp:treatment-sec sec-type="Diagnosis"><title>Diagnosis.</title><p>Entire lower face yellowish-white with median part yellowish-brown (female, Fig. <xref ref-type="fig" rid="F75">584</xref>) or completely white (male, Fig. <xref ref-type="fig" rid="F75">585</xref>), pale part close to eyes extends above level of toruli and laterally to hypostomal carina; vertex dark reddish-brown; legs in female with fore and mid legs white to yellowish-white with tarsi yellowish-brown, hind leg with coxa and tarsus yellowish-brown, femur and tibia yellowish-white (Fig. <xref ref-type="fig" rid="F75">583</xref>), in male fore and mid legs as in female, but hind leg with coxa and basal ½ of femur white, apical ½ of femur, tibia and tarsus yellowish-white; petiole 1.0× as long as wide in both sexes; female gaster yellowish-white with dark brown lateral margins, with posterior ⅓ pale brown with dark brown lateral margins and with a small round dark brown spot anteromedially (Fig. <xref ref-type="fig" rid="F75">586</xref>), male gaster with basal ½ white with black lateral margins, posterior ½ black (Fig. <xref ref-type="fig" rid="F75">587</xref>); male antenna with scape slightly expanded and widest in the middle, 2.8× as long as wide (Fig. <xref ref-type="fig" rid="F75">589</xref>).</p></tp:treatment-sec><tp:treatment-sec sec-type="Description"><title>Description.</title><p><italic>Female</italic>. Length of body 2.0 mm. Antenna with scape yellowish-white with apex yellowish-brown, pedicel and flagellomere 1 yellowish-brown, 2–3 pale brown, 4–6 dark brown (Fig. <xref ref-type="fig" rid="F75">588</xref>). Mandibles and palpi white. Head black and shiny, lower face yellowish-white with median part yellowish-brown (Fig. <xref ref-type="fig" rid="F75">584</xref>), pale part close to eyes extends above level of toruli and laterally to hypostomal carina; vertex dark reddish-brown. Frons close to eyes with two rows of setae (Fig. <xref ref-type="fig" rid="F76">593</xref>). Vertex smooth (Fig. <xref ref-type="fig" rid="F76">594</xref>). Occipital margin with a carina behind ocellar triangle (Fig. <xref ref-type="fig" rid="F76">594</xref>).</p><p>Mesosoma black and shiny (Fig. <xref ref-type="fig" rid="F75">583</xref>). Each sidelobe of mesoscutum with 14 setae. Scutellum 1.0× as long as wide; with very weak engraved reticulation (Fig. <xref ref-type="fig" rid="F76">595</xref>). Dorsellum anteriorly with a groove that is divided by longitudinal carinae (Fig. <xref ref-type="fig" rid="F103">789</xref>), groove medially 0.3× as long as length of dorsellum. Propodeum with very weak reticulation (Fig. <xref ref-type="fig" rid="F103">789</xref>); anteromedially with a semicircular cup; propodeal callus with 12 setae. Legs (Fig. <xref ref-type="fig" rid="F75">583</xref>): fore and mid legs white to yellowish-white with tarsi yellowish-<!--PageBreak-->brown, hind leg with coxa and tarsus yellowish-brown, femur and tibia yellowish-white. Fore wing: costal cell with two rows of setae on ventral surface, and margin with two setae close to marginal vein; with 13 admarginal setae, in one row.</p><p>Petiole anterolaterally with a strong seta. Gaster yellowish-white with dark brown lateral margins, posterior ⅓ pale brown with dark brown lateral margins and with a small round dark brown spot anteromedially (Fig. <xref ref-type="fig" rid="F75">586</xref>).</p><p>Ratios. HE/MS/WM = 2.3/1.0/1.3; POL/OOL/POO = 7.4/3.6/1.0; OOL/DO = 0.9; WE/WF/WH/HH = 1.0/2.3/4.2/3.0; WH/WT = 1.2; PM/ST = 1.4; TS1/TS2/LT/LT1/LT2/LT3/LT4 = 4.4/2.9/7.1/2.4/1.9/1.0/1.6; LP/WP = 1.0; MM/LG = 1.2.</p><p><italic>Male</italic>. Length of body 1.9 mm. Scape white, slightly expanded and widest in the middle (Fig. <xref ref-type="fig" rid="F75">589</xref>), sensory pores confined to apicoventral ⅔. Otherwise similar to female except lower face completely white (Fig. <xref ref-type="fig" rid="F75">585</xref>); hind coxa and basal ½ of femur white, apical ½ of femur, tibia and tarsus yellowish-white; gaster with basal ½ white with black lateral margins, posterior ½ black (Fig. <xref ref-type="fig" rid="F75">587</xref>).</p><p>Ratios. LC/WS = 2,8; MM/LG = 1.2.</p></tp:treatment-sec><tp:treatment-sec sec-type="Hosts and biology"><title>Hosts and biology.</title><p><italic><tp:taxon-name><tp:taxon-name-part taxon-name-part-type="genus">Cautethia</tp:taxon-name-part> <tp:taxon-name-part taxon-name-part-type="species">spuria</tp:taxon-name-part></tp:taxon-name></italic>, <italic><tp:taxon-name><tp:taxon-name-part taxon-name-part-type="genus">Enyo</tp:taxon-name-part> <tp:taxon-name-part taxon-name-part-type="species">ocypete</tp:taxon-name-part></tp:taxon-name></italic>, <italic><tp:taxon-name><tp:taxon-name-part taxon-name-part-type="genus">Perigonia</tp:taxon-name-part></tp:taxon-name> ilusDHJ01</italic>, <italic><tp:taxon-name><tp:taxon-name-part taxon-name-part-type="genus">Perigonia</tp:taxon-name-part> <tp:taxon-name-part taxon-name-part-type="species">lusca</tp:taxon-name-part></tp:taxon-name></italic> (all hosts are <tp:taxon-name><tp:taxon-name-part taxon-name-part-type="family">Sphingidae</tp:taxon-name-part></tp:taxon-name>).</p></tp:treatment-sec><tp:treatment-sec sec-type="Distribution"><title>Distribution.</title><p>Costa Rica (Guanacaste Province) (<xref ref-type="bibr" rid="B51">Schauff and Janzen 2001</xref>).</p></tp:treatment-sec><tp:treatment-sec><!--Section generated to contain objects referenced in tp:taxon-treatment.--><fig id="F6" position="float" orientation="portrait"><label>Figures 19–22.</label><caption><p><italic><tp:taxon-name><tp:taxon-name-part taxon-name-part-type="genus">Euplectrus</tp:taxon-name-part></tp:taxon-name></italic> spp.: <bold>19</bold> two different sizes of <italic><tp:taxon-name><tp:taxon-name-part taxon-name-part-type="genus">Euplectrus</tp:taxon-name-part> <tp:taxon-name-part taxon-name-part-type="species">mikesharkeyi</tp:taxon-name-part></tp:taxon-name></italic> feeding on penultimate instar <italic><tp:taxon-name><tp:taxon-name-part taxon-name-part-type="genus">Perigea</tp:taxon-name-part> <tp:taxon-name-part taxon-name-part-type="species">micrippia</tp:taxon-name-part></tp:taxon-name></italic> (<tp:taxon-name><tp:taxon-name-part taxon-name-part-type="family">Noctuidae</tp:taxon-name-part></tp:taxon-name>) (10-SRNP-36122); this may represent two different oviposition events or differential growth capacity that depends on the location on the caterpillar and/or whether competing parasitoids are present <bold>20</bold> last instar <italic><tp:taxon-name><tp:taxon-name-part taxon-name-part-type="genus">Euplectrus</tp:taxon-name-part> <tp:taxon-name-part taxon-name-part-type="species">mariae</tp:taxon-name-part></tp:taxon-name></italic> feeding on last instar <italic><tp:taxon-name><tp:taxon-name-part taxon-name-part-type="genus">Concana</tp:taxon-name-part> <tp:taxon-name-part taxon-name-part-type="species">hoshea</tp:taxon-name-part></tp:taxon-name></italic> (<tp:taxon-name><tp:taxon-name-part taxon-name-part-type="family">Noctuidae</tp:taxon-name-part></tp:taxon-name>) (09-SRNP-72128) <bold>21</bold> last instar <italic><tp:taxon-name><tp:taxon-name-part taxon-name-part-type="genus">Euplectrus</tp:taxon-name-part> <tp:taxon-name-part taxon-name-part-type="species">floryae</tp:taxon-name-part></tp:taxon-name></italic> feeding on penultimate instar <italic><tp:taxon-name><tp:taxon-name-part taxon-name-part-type="genus">Enyo</tp:taxon-name-part> <tp:taxon-name-part taxon-name-part-type="species">ocypete</tp:taxon-name-part></tp:taxon-name></italic> (<tp:taxon-name><tp:taxon-name-part taxon-name-part-type="family">Sphingidae</tp:taxon-name-part></tp:taxon-name>) (97-SRNP-4188) <bold>22</bold> prepupal <italic><tp:taxon-name><tp:taxon-name-part taxon-name-part-type="genus">Euplectrus</tp:taxon-name-part> <tp:taxon-name-part taxon-name-part-type="species">eowilsoni</tp:taxon-name-part></tp:taxon-name></italic> beginning to spin their cocoon mass on last instar <italic><tp:taxon-name><tp:taxon-name-part taxon-name-part-type="genus">Argyrosticta</tp:taxon-name-part> <tp:taxon-name-part taxon-name-part-type="species">vauaurea</tp:taxon-name-part></tp:taxon-name></italic> (<tp:taxon-name><tp:taxon-name-part taxon-name-part-type="family">Noctuidae</tp:taxon-name-part></tp:taxon-name>) (07-SRNP-65277).</p></caption><graphic xmlns:xlink="http://www.w3.org/1999/xlink" xlink:href="zookeys-485-001-g006.jpg" position="float" orientation="portrait" xlink:type="simple" id="oo_39241.jpg"/></fig><fig id="F75" position="float" orientation="portrait"><label>Figures 583–589.</label><caption><p><italic><tp:taxon-name><tp:taxon-name-part taxon-name-part-type="genus">Euplectrus</tp:taxon-name-part> <tp:taxon-name-part taxon-name-part-type="species">floryae</tp:taxon-name-part></tp:taxon-name></italic> (non-types): <bold>583</bold> habitus in lateral view, female <bold>584</bold> head in frontal view, female <bold>585</bold> head in frontal view, male <bold>586</bold> gaster in dorsal view, female <bold>587</bold> gaster in dorsal view, male <bold>588</bold> antenna in lateral view, female <bold>589</bold> antenna in lateral view, male.</p></caption><graphic xmlns:xlink="http://www.w3.org/1999/xlink" xlink:href="zookeys-485-001-g075.jpg" position="float" orientation="portrait" xlink:type="simple" id="oo_39310.jpg"/></fig><fig id="F76" position="float" orientation="portrait"><label>Figures 590–595.</label><caption><p><italic><tp:taxon-name><tp:taxon-name-part taxon-name-part-type="genus">Euplectrus</tp:taxon-name-part></tp:taxon-name></italic> spp., females. <bold>590–592</bold> <italic><tp:taxon-name><tp:taxon-name-part taxon-name-part-type="genus">Euplectrus</tp:taxon-name-part> <tp:taxon-name-part taxon-name-part-type="species">victoriapookae</tp:taxon-name-part></tp:taxon-name></italic> (DHJPAR0028836): <bold>590</bold> head in frontal view <bold>591</bold> vertex <bold>592</bold> mesosoma in dorsal view; <bold>593–595</bold> <italic><tp:taxon-name><tp:taxon-name-part taxon-name-part-type="genus">Euplectrus</tp:taxon-name-part> <tp:taxon-name-part taxon-name-part-type="species">floryae</tp:taxon-name-part></tp:taxon-name></italic> (non-types): <bold>593</bold> head in frontal view <bold>594</bold> vertex <bold>595</bold> mesosoma in dorsal view.</p></caption><graphic xmlns:xlink="http://www.w3.org/1999/xlink" xlink:href="zookeys-485-001-g076.jpg" position="float" orientation="portrait" xlink:type="simple" id="oo_39311.jpg"/></fig><fig id="F103" position="float" orientation="portrait"><label>Figures 787–792.</label><caption><p><italic><tp:taxon-name><tp:taxon-name-part taxon-name-part-type="genus">Euplectrus</tp:taxon-name-part></tp:taxon-name></italic> spp., propodeum, females: <bold>787</bold> <italic><tp:taxon-name><tp:taxon-name-part taxon-name-part-type="genus">Euplectrus</tp:taxon-name-part> <tp:taxon-name-part taxon-name-part-type="species">anae</tp:taxon-name-part></tp:taxon-name></italic> (92-SRNP-747, no barcode) <bold>788</bold> <italic><tp:taxon-name><tp:taxon-name-part taxon-name-part-type="genus">Euplectrus</tp:taxon-name-part> <tp:taxon-name-part taxon-name-part-type="species">carlowae</tp:taxon-name-part></tp:taxon-name></italic> (paratype) <bold>789</bold> <italic><tp:taxon-name><tp:taxon-name-part taxon-name-part-type="genus">Euplectrus</tp:taxon-name-part> <tp:taxon-name-part taxon-name-part-type="species">floryae</tp:taxon-name-part></tp:taxon-name></italic> (non-type) <bold>790</bold> <italic><tp:taxon-name><tp:taxon-name-part taxon-name-part-type="genus">Euplectrus</tp:taxon-name-part> <tp:taxon-name-part taxon-name-part-type="species">hansoni</tp:taxon-name-part></tp:taxon-name></italic> (non-type, no code) <bold>791</bold> <italic><tp:taxon-name><tp:taxon-name-part taxon-name-part-type="genus">Euplectrus</tp:taxon-name-part> <tp:taxon-name-part taxon-name-part-type="species">ireneae</tp:taxon-name-part></tp:taxon-name></italic> (95-SRNP-6049, no barcode) <bold>792</bold> <italic><tp:taxon-name><tp:taxon-name-part taxon-name-part-type="genus">Euplectrus</tp:taxon-name-part> <tp:taxon-name-part taxon-name-part-type="species">ivonae</tp:taxon-name-part></tp:taxon-name></italic> (no code).</p></caption><graphic xmlns:xlink="http://www.w3.org/1999/xlink" xlink:href="zookeys-485-001-g103.jpg" position="float" orientation="portrait" xlink:type="simple" id="oo_39338.jpg"/></fig></tp:treatment-sec><ref-list><ref id="B51"><mixed-citation xmlns:xlink="http://www.w3.org/1999/xlink" xlink:type="simple"><person-group><name name-style="western"><surname>Schauff</surname><given-names>ME</given-names></name><name name-style="western"><surname>Janzen</surname><given-names>DH</given-names></name></person-group> (<year>2001</year>) <article-title>Taxonomy and ecology of Costa Rican <italic><tp:taxon-name><tp:taxon-name-part taxon-name-part-type="genus">Euplectrus</tp:taxon-name-part></tp:taxon-name></italic> (<tp:taxon-name><tp:taxon-name-part taxon-name-part-type="order">Hymenoptera</tp:taxon-name-part></tp:taxon-name>: <tp:taxon-name><tp:taxon-name-part taxon-name-part-type="family">Eulophidae</tp:taxon-name-part></tp:taxon-name>), parasitoids of caterpillars.</article-title><source>Journal of <tp:taxon-name><tp:taxon-name-part taxon-name-part-type="order">Hymenoptera</tp:taxon-name-part></tp:taxon-name> Research</source><volume>10</volume>: <fpage>181</fpage>–<lpage>230</lpage>.</mixed-citation></ref></ref-list></tp:taxon-treatment>
