# Supplementary material for: Integrative taxonomy of New World Euplectrus Westwood (Hymenoptera, Eulophidae), with focus on 55 new species from Area de Conservación Guanacaste, northwestern Costa Rica
Source: Zookeys. 2015 Mar 10;(485):1–236. doi: 10.3897/zookeys.485.9124 (PMC4361813; doi:10.3897/zookeys.485.9124)
Supplement: XML Treatment for Euplectrus ivonae [file zookeys.485.9124-treatment62.xml]

<!DOCTYPE tp:taxon-treatment
  PUBLIC "-//TaxonX//DTD Taxonomic Treatment Publishing DTD v0 20100105//EN" "tax-treatment-NSO.dtd">
<tp:taxon-treatment xmlns:tp="http://www.plazi.org/taxpub"><tp:treatment-meta><kwd-group><label>Taxon classification</label><kwd><named-content content-type="kingdom">Animalia</named-content></kwd><kwd><named-content content-type="order">Hymenoptera</named-content></kwd><kwd><named-content content-type="family">Eulophidae</named-content></kwd></kwd-group><mixed-citation publication-type="journal"><person-group><name><surname>Hansson</surname><given-names>Christer</given-names></name><name><surname>Smith</surname><given-names>M. Alex</given-names></name><name><surname>Janzen</surname><given-names>Daniel H.</given-names></name><name><surname>Hallwachs</surname><given-names>Winnie</given-names></name></person-group><article-title>Integrative taxonomy of New World <italic><tp:taxon-name><tp:taxon-name-part taxon-name-part-type="genus">Euplectrus</tp:taxon-name-part></tp:taxon-name></italic> Westwood (<tp:taxon-name><tp:taxon-name-part taxon-name-part-type="order">Hymenoptera</tp:taxon-name-part></tp:taxon-name>, <tp:taxon-name><tp:taxon-name-part taxon-name-part-type="family">Eulophidae</tp:taxon-name-part></tp:taxon-name>), with focus on 55 new species from Area de Conservación Guanacaste, northwestern Costa Rica</article-title><source>Zookeys</source><day>10</day><month>3</month><year>2015</year><volume>2015</volume><issue>485</issue><fpage>1</fpage><lpage>236</lpage><pub-id pub-id-type="doi">10.3897/zookeys.485.9124</pub-id></mixed-citation></tp:treatment-meta><tp:nomenclature><tp:taxon-name>
                            <tp:taxon-name-part taxon-name-part-type="genus">Euplectrus</tp:taxon-name-part>
                            <tp:taxon-name-part taxon-name-part-type="species">ivonae</tp:taxon-name-part>
                        </tp:taxon-name><tp:taxon-authority>Schauff</tp:taxon-authority><xref ref-type="fig" rid="F57">Figures 426</xref><xref ref-type="fig" rid="F77">, 596–602</xref><xref ref-type="fig" rid="F79">, 610–612</xref><xref ref-type="fig" rid="F103">, 792</xref><!--PageBreak--><tp:nomenclature-citation-list><tp:nomenclature-citation><tp:taxon-name><tp:taxon-name-part taxon-name-part-type="genus">Euplectrus</tp:taxon-name-part> <tp:taxon-name-part taxon-name-part-type="species">ivonae</tp:taxon-name-part></tp:taxon-name><comment> Schauff in Schauff &amp; Janzen, 2001: 207–209. Holotype ♀ (INBio), not examined.</comment></tp:nomenclature-citation></tp:nomenclature-citation-list></tp:nomenclature><tp:treatment-sec sec-type="Material"><title>Material.</title><p>Type material: 6♀ 1♂ paratypes of <italic><tp:taxon-name><tp:taxon-name-part taxon-name-part-type="genus">Euplectrus</tp:taxon-name-part> <tp:taxon-name-part taxon-name-part-type="species">ivonae</tp:taxon-name-part></tp:taxon-name></italic> (USNM). Additional material: COSTA RICA: 68♀ 5♂ feeding on <italic><tp:taxon-name><tp:taxon-name-part taxon-name-part-type="genus">Cropia</tp:taxon-name-part> <tp:taxon-name-part taxon-name-part-type="species">cedica</tp:taxon-name-part></tp:taxon-name></italic>, <italic><tp:taxon-name><tp:taxon-name-part taxon-name-part-type="genus">Cropia</tp:taxon-name-part> <tp:taxon-name-part taxon-name-part-type="species">connecta</tp:taxon-name-part></tp:taxon-name></italic>, <italic><tp:taxon-name><tp:taxon-name-part taxon-name-part-type="genus">Cropia</tp:taxon-name-part> <tp:taxon-name-part taxon-name-part-type="species">hadenoides</tp:taxon-name-part></tp:taxon-name></italic> (BMNH, CNC, INBio, MZLU, MIUCR, USNM); caterpillar project voucher codes 90-SRNP-2196, 05-SRNP-46246, 06-SRNP-56342, 06-SRNP-56345, 12-SRNP-78168 (DHJPAR0051504).</p></tp:treatment-sec><tp:treatment-sec sec-type="Diagnosis"><title>Diagnosis.</title><p>Lower face yellowish-brown (female, Fig. <xref ref-type="fig" rid="F77">597</xref>) or white (male, Fig. <xref ref-type="fig" rid="F77">598</xref>), with a black stripe the width of smallest diameter of toruli close to eyes; scutellum with a small hump posteromedially (Fig. <xref ref-type="fig" rid="F79">612</xref>); dorsellum anteriorly with a very wide groove, medially 0.7× as long as length of dorsellum (Fig. <xref ref-type="fig" rid="F103">792</xref>); legs yellowish-white with hind coxa and hind femur yellowish-brown (Fig. <xref ref-type="fig" rid="F77">596</xref>); petiole 0.8× as long as wide; female gaster with anterior ½ yellowish-brown with dark brown lateral margins, posterior ½ dark brown with apex reddish-brown (Fig. <xref ref-type="fig" rid="F77">599</xref>), male gaster with anterior ½ white with dark brown anterolateral margins and posterior ½ dark brown (Fig. <xref ref-type="fig" rid="F77">600</xref>); male antenna with scape slightly expanded and widest above the middle and with base narrow, 3.4× as long as wide (Fig. <xref ref-type="fig" rid="F77">602</xref>).</p></tp:treatment-sec><tp:treatment-sec sec-type="Description"><title>Description.</title><p><italic>Female</italic>. Length of body 2.6 mm. Antenna with scape yellowish-white in basal ½, yellowish-brown in apical ½, pedicel and flagellomere 1 yellowish-brown, 2–6 dark brown dorsally and yellowish-brown ventrally (Fig. <xref ref-type="fig" rid="F77">601</xref>). Mandibles and palpi yellowish-white. Head black and shiny, lower face yellowish-brown with a black stripe the width of smallest diameter of toruli close to eyes (Fig. <xref ref-type="fig" rid="F77">597</xref>). Frons close to eyes with one row of setae that deviates away from eyes in upper part (Fig. <xref ref-type="fig" rid="F79">613</xref>). Vertex smooth (Fig. <xref ref-type="fig" rid="F79">614</xref>). Occipital margin with a carina behind ocellar triangle (Fig. <xref ref-type="fig" rid="F79">614</xref>).</p><p>Mesosoma black and shiny (Fig. <xref ref-type="fig" rid="F77">596</xref>). Each sidelobe of mesoscutum with 12 setae. Scutellum 1.0× as long as wide; with weak engraved reticulation (Fig. <xref ref-type="fig" rid="F79">612</xref>). Dorsellum anteriorly with a very wide groove that is divided by longitudinal carinae (Fig. <xref ref-type="fig" rid="F103">792</xref>), groove medially 0.7× as long as length of dorsellum. Propodeum with very weak reticulation (Fig. <xref ref-type="fig" rid="F103">792</xref>); anteromedially with a transverse semicircular cup; propodeal callus with ten setae. Legs yellowish-white with hind coxa and hind femur yellowish-brown (Fig. <xref ref-type="fig" rid="F77">596</xref>). Fore wing: costal cell on ventral surface with one row of setae, and margin with three setae close to marginal vein; with 13 admarginal setae, in one row.</p><p>Gaster with anterior ½ yellowish-brown with dark brown lateral margins, posterior ½ dark brown with apex reddish-brown (Fig. <xref ref-type="fig" rid="F77">599</xref>).</p><p>Ratios. HE/MS/WM = 2.6/1.0/1.4; POL/OOL/POO = 5.6/2.6/1.0; OOL/DO = 1.1; WE/WF/WH/HH = 1.0/2.4/4.2/3.3; WH/WT = 1.0; PM/ST = 1.5; TS1/TS2/LT/LT1/LT2/LT3/LT4 = 4.6/2.8/8.0/2.7/1.7/1.0/2.0; LP/WP = 0.8; MM/LG = 0.9.</p><p><italic>Male</italic>. Length of body 2.2 mm. Scape slightly expanded and widest above the middle and with base narrow (Fig. <xref ref-type="fig" rid="F77">602</xref>), sensory pores confined to apicoventral ⅔ (Fig. <xref ref-type="fig" rid="F57">426</xref>). Otherwise similar to female except lower face white (Fig. <xref ref-type="fig" rid="F77">598</xref>); gaster with anterior ½ white with dark brown anterolateral margins and posterior ½ dark brown (Fig. <xref ref-type="fig" rid="F77">600</xref>).</p><p>Ratios. LC/WS = 3.4; MM/LG = 0.9.</p></tp:treatment-sec><tp:treatment-sec sec-type="Hosts and biology"><title>Hosts and biology.</title><p><italic><tp:taxon-name><tp:taxon-name-part taxon-name-part-type="genus">Cropia</tp:taxon-name-part> <tp:taxon-name-part taxon-name-part-type="species">cedica</tp:taxon-name-part></tp:taxon-name></italic> feeding on <italic><tp:taxon-name><tp:taxon-name-part taxon-name-part-type="genus">Cordia</tp:taxon-name-part> <tp:taxon-name-part taxon-name-part-type="species">alliodora</tp:taxon-name-part></tp:taxon-name></italic>, <italic><tp:taxon-name><tp:taxon-name-part taxon-name-part-type="genus">Cropia</tp:taxon-name-part> <tp:taxon-name-part taxon-name-part-type="species">connecta</tp:taxon-name-part></tp:taxon-name></italic> feeding on <italic><tp:taxon-name><tp:taxon-name-part taxon-name-part-type="genus">Cordia</tp:taxon-name-part> <tp:taxon-name-part taxon-name-part-type="species">alliodora</tp:taxon-name-part></tp:taxon-name></italic> and <italic><tp:taxon-name><tp:taxon-name-part taxon-name-part-type="genus">Varronia</tp:taxon-name-part> <tp:taxon-name-part taxon-name-part-type="species">inermis</tp:taxon-name-part></tp:taxon-name></italic> (host plants are <tp:taxon-name><tp:taxon-name-part taxon-name-part-type="family">Boraginaceae</tp:taxon-name-part></tp:taxon-name>), <italic><tp:taxon-name><tp:taxon-name-part taxon-name-part-type="genus">Cropia</tp:taxon-name-part> <tp:taxon-name-part taxon-name-part-type="species">hadenoides</tp:taxon-name-part></tp:taxon-name></italic> feeding on <italic><tp:taxon-name><tp:taxon-name-part taxon-name-part-type="genus">Hyptis</tp:taxon-name-part> <tp:taxon-name-part taxon-name-part-type="species">obtusifolia</tp:taxon-name-part></tp:taxon-name></italic> (<tp:taxon-name><tp:taxon-name-part taxon-name-part-type="family">Lamiaceae</tp:taxon-name-part></tp:taxon-name>) (<bold>all new records</bold>), <italic><tp:taxon-name><tp:taxon-name-part taxon-name-part-type="genus">Euscirrhopterus</tp:taxon-name-part> <tp:taxon-name-part taxon-name-part-type="species">poeyi</tp:taxon-name-part></tp:taxon-name></italic> feeding on <italic><tp:taxon-name><tp:taxon-name-part taxon-name-part-type="genus">Pisonia</tp:taxon-name-part> <tp:taxon-name-part taxon-name-part-type="species">aculeata</tp:taxon-name-part></tp:taxon-name></italic> (<tp:taxon-name><tp:taxon-name-part taxon-name-part-type="family">Nyctaginaceae</tp:taxon-name-part></tp:taxon-name>) (<xref ref-type="bibr" rid="B51">Schauff and Janzen 2001</xref>) (all hosts are <tp:taxon-name><tp:taxon-name-part taxon-name-part-type="family">Noctuidae</tp:taxon-name-part></tp:taxon-name>).</p></tp:treatment-sec><tp:treatment-sec sec-type="Distribution"><title>Distribution.</title><p>Costa Rica (Guanacaste Province) (<xref ref-type="bibr" rid="B51">Schauff and Janzen 2001</xref>).</p></tp:treatment-sec><tp:treatment-sec><!--Section generated to contain objects referenced in tp:taxon-treatment.--><fig id="F57" position="float" orientation="portrait"><label>Figures 421–427.</label><caption><p><italic><tp:taxon-name><tp:taxon-name-part taxon-name-part-type="genus">Euplectrus</tp:taxon-name-part></tp:taxon-name></italic> spp. <bold>421–423</bold> <italic><tp:taxon-name><tp:taxon-name-part taxon-name-part-type="genus">Euplectrus</tp:taxon-name-part> <tp:taxon-name-part taxon-name-part-type="species">josefernandezi</tp:taxon-name-part></tp:taxon-name></italic> (DHJPAR0028908): <bold>421</bold> head in frontal view <bold>422</bold> vertex <bold>423</bold> mesosoma in dorsal view; <bold>424–425</bold> hind tarsus in lateral view, females <bold>424</bold> <italic><tp:taxon-name><tp:taxon-name-part taxon-name-part-type="genus">Euplectrus</tp:taxon-name-part> <tp:taxon-name-part taxon-name-part-type="species">garygibsoni</tp:taxon-name-part></tp:taxon-name></italic> (DHJPAR0042124) <bold>425</bold> <italic><tp:taxon-name><tp:taxon-name-part taxon-name-part-type="genus">Euplectrus</tp:taxon-name-part> <tp:taxon-name-part taxon-name-part-type="species">eowilsoni</tp:taxon-name-part></tp:taxon-name></italic> (DHJPAR0028932) <bold>426-427</bold> scape in ventral view, males <bold>426</bold> <italic><tp:taxon-name><tp:taxon-name-part taxon-name-part-type="genus">Euplectrus</tp:taxon-name-part> <tp:taxon-name-part taxon-name-part-type="species">ivonae</tp:taxon-name-part></tp:taxon-name></italic> <bold>427</bold> <italic><tp:taxon-name><tp:taxon-name-part taxon-name-part-type="genus">Euplectrus</tp:taxon-name-part> <tp:taxon-name-part taxon-name-part-type="species">andybennetti</tp:taxon-name-part></tp:taxon-name></italic>.</p></caption><graphic xmlns:xlink="http://www.w3.org/1999/xlink" xlink:href="zookeys-485-001-g057.jpg" position="float" orientation="portrait" xlink:type="simple" id="oo_39292.jpg"/></fig><fig id="F77" position="float" orientation="portrait"><label>Figures 596–602.</label><caption><p><italic><tp:taxon-name><tp:taxon-name-part taxon-name-part-type="genus">Euplectrus</tp:taxon-name-part> <tp:taxon-name-part taxon-name-part-type="species">ivonae</tp:taxon-name-part></tp:taxon-name></italic> (non-types): <bold>596</bold> habitus in lateral view, female <bold>597</bold> head in frontal view, female <bold>598</bold> head in frontal view, male <bold>599</bold> gaster in dorsal view, female <bold>600</bold> gaster in dorsal view, male <bold>601</bold> antenna in lateral view, female <bold>602</bold> antenna in lateral view, male.</p></caption><graphic xmlns:xlink="http://www.w3.org/1999/xlink" xlink:href="zookeys-485-001-g077.jpg" position="float" orientation="portrait" xlink:type="simple" id="oo_39312.jpg"/></fig><fig id="F79" position="float" orientation="portrait"><label>Figures 610–615.</label><caption><p><italic><tp:taxon-name><tp:taxon-name-part taxon-name-part-type="genus">Euplectrus</tp:taxon-name-part></tp:taxon-name></italic> spp., females. <bold>610–612</bold> <italic><tp:taxon-name><tp:taxon-name-part taxon-name-part-type="genus">Euplectrus</tp:taxon-name-part> <tp:taxon-name-part taxon-name-part-type="species">ivonae</tp:taxon-name-part></tp:taxon-name></italic> (no codes): <bold>610</bold> head in frontal view <bold>611</bold> vertex <bold>612</bold> mesosoma in dorsal view <bold>613–615</bold> <italic><tp:taxon-name><tp:taxon-name-part taxon-name-part-type="genus">Euplectrus</tp:taxon-name-part> <tp:taxon-name-part taxon-name-part-type="species">josei</tp:taxon-name-part></tp:taxon-name></italic> (non-types): <bold>613</bold> head in frontal view <bold>614</bold> vertex <bold>615</bold> mesosoma in dorsal view.</p></caption><graphic xmlns:xlink="http://www.w3.org/1999/xlink" xlink:href="zookeys-485-001-g079.jpg" position="float" orientation="portrait" xlink:type="simple" id="oo_39314.jpg"/></fig><fig id="F103" position="float" orientation="portrait"><label>Figures 787–792.</label><caption><p><italic><tp:taxon-name><tp:taxon-name-part taxon-name-part-type="genus">Euplectrus</tp:taxon-name-part></tp:taxon-name></italic> spp., propodeum, females: <bold>787</bold> <italic><tp:taxon-name><tp:taxon-name-part taxon-name-part-type="genus">Euplectrus</tp:taxon-name-part> <tp:taxon-name-part taxon-name-part-type="species">anae</tp:taxon-name-part></tp:taxon-name></italic> (92-SRNP-747, no barcode) <bold>788</bold> <italic><tp:taxon-name><tp:taxon-name-part taxon-name-part-type="genus">Euplectrus</tp:taxon-name-part> <tp:taxon-name-part taxon-name-part-type="species">carlowae</tp:taxon-name-part></tp:taxon-name></italic> (paratype) <bold>789</bold> <italic><tp:taxon-name><tp:taxon-name-part taxon-name-part-type="genus">Euplectrus</tp:taxon-name-part> <tp:taxon-name-part taxon-name-part-type="species">floryae</tp:taxon-name-part></tp:taxon-name></italic> (non-type) <bold>790</bold> <italic><tp:taxon-name><tp:taxon-name-part taxon-name-part-type="genus">Euplectrus</tp:taxon-name-part> <tp:taxon-name-part taxon-name-part-type="species">hansoni</tp:taxon-name-part></tp:taxon-name></italic> (non-type, no code) <bold>791</bold> <italic><tp:taxon-name><tp:taxon-name-part taxon-name-part-type="genus">Euplectrus</tp:taxon-name-part> <tp:taxon-name-part taxon-name-part-type="species">ireneae</tp:taxon-name-part></tp:taxon-name></italic> (95-SRNP-6049, no barcode) <bold>792</bold> <italic><tp:taxon-name><tp:taxon-name-part taxon-name-part-type="genus">Euplectrus</tp:taxon-name-part> <tp:taxon-name-part taxon-name-part-type="species">ivonae</tp:taxon-name-part></tp:taxon-name></italic> (no code).</p></caption><graphic xmlns:xlink="http://www.w3.org/1999/xlink" xlink:href="zookeys-485-001-g103.jpg" position="float" orientation="portrait" xlink:type="simple" id="oo_39338.jpg"/></fig></tp:treatment-sec><ref-list><ref id="B51"><mixed-citation xmlns:xlink="http://www.w3.org/1999/xlink" xlink:type="simple"><person-group><name name-style="western"><surname>Schauff</surname><given-names>ME</given-names></name><name name-style="western"><surname>Janzen</surname><given-names>DH</given-names></name></person-group> (<year>2001</year>) <article-title>Taxonomy and ecology of Costa Rican <italic><tp:taxon-name><tp:taxon-name-part taxon-name-part-type="genus">Euplectrus</tp:taxon-name-part></tp:taxon-name></italic> (<tp:taxon-name><tp:taxon-name-part taxon-name-part-type="order">Hymenoptera</tp:taxon-name-part></tp:taxon-name>: <tp:taxon-name><tp:taxon-name-part taxon-name-part-type="family">Eulophidae</tp:taxon-name-part></tp:taxon-name>), parasitoids of caterpillars.</article-title><source>Journal of <tp:taxon-name><tp:taxon-name-part taxon-name-part-type="order">Hymenoptera</tp:taxon-name-part></tp:taxon-name> Research</source><volume>10</volume>: <fpage>181</fpage>–<lpage>230</lpage>.</mixed-citation></ref></ref-list></tp:taxon-treatment>
