# Supplementary material for: Integrative taxonomy of New World Euplectrus Westwood (Hymenoptera, Eulophidae), with focus on 55 new species from Area de Conservación Guanacaste, northwestern Costa Rica
Source: Zookeys. 2015 Mar 10;(485):1–236. doi: 10.3897/zookeys.485.9124 (PMC4361813; doi:10.3897/zookeys.485.9124)
Supplement: XML Treatment for Euplectrus josei [file zookeys.485.9124-treatment63.xml]

<!DOCTYPE tp:taxon-treatment
  PUBLIC "-//TaxonX//DTD Taxonomic Treatment Publishing DTD v0 20100105//EN" "tax-treatment-NSO.dtd">
<tp:taxon-treatment xmlns:tp="http://www.plazi.org/taxpub"><tp:treatment-meta><kwd-group><label>Taxon classification</label><kwd><named-content content-type="kingdom">Animalia</named-content></kwd><kwd><named-content content-type="order">Hymenoptera</named-content></kwd><kwd><named-content content-type="family">Eulophidae</named-content></kwd></kwd-group><mixed-citation publication-type="journal"><person-group><name><surname>Hansson</surname><given-names>Christer</given-names></name><name><surname>Smith</surname><given-names>M. Alex</given-names></name><name><surname>Janzen</surname><given-names>Daniel H.</given-names></name><name><surname>Hallwachs</surname><given-names>Winnie</given-names></name></person-group><article-title>Integrative taxonomy of New World <italic><tp:taxon-name><tp:taxon-name-part taxon-name-part-type="genus">Euplectrus</tp:taxon-name-part></tp:taxon-name></italic> Westwood (<tp:taxon-name><tp:taxon-name-part taxon-name-part-type="order">Hymenoptera</tp:taxon-name-part></tp:taxon-name>, <tp:taxon-name><tp:taxon-name-part taxon-name-part-type="family">Eulophidae</tp:taxon-name-part></tp:taxon-name>), with focus on 55 new species from Area de Conservación Guanacaste, northwestern Costa Rica</article-title><source>Zookeys</source><day>10</day><month>3</month><year>2015</year><volume>2015</volume><issue>485</issue><fpage>1</fpage><lpage>236</lpage><pub-id pub-id-type="doi">10.3897/zookeys.485.9124</pub-id></mixed-citation></tp:treatment-meta><tp:nomenclature><tp:taxon-name>
                            <tp:taxon-name-part taxon-name-part-type="genus">Euplectrus</tp:taxon-name-part>
                            <tp:taxon-name-part taxon-name-part-type="species">josei</tp:taxon-name-part>
                        </tp:taxon-name><tp:taxon-authority>Schauff</tp:taxon-authority><xref ref-type="fig" rid="F78">Figures 603–609</xref><xref ref-type="fig" rid="F79">, 613–615</xref><xref ref-type="fig" rid="F104">, 793</xref><tp:nomenclature-citation-list><tp:nomenclature-citation><tp:taxon-name><tp:taxon-name-part taxon-name-part-type="genus">Euplectrus</tp:taxon-name-part> <tp:taxon-name-part taxon-name-part-type="species">josei</tp:taxon-name-part></tp:taxon-name><comment> Schauff in Schauff &amp; Janzen, 2001: 209–210. Holotype ♀ (INBio), not examined.</comment></tp:nomenclature-citation></tp:nomenclature-citation-list></tp:nomenclature><tp:treatment-sec sec-type="Material"><title>Material.</title><p>Type material: 1♀ 1♂ paratypes of <italic><tp:taxon-name><tp:taxon-name-part taxon-name-part-type="genus">Euplectrus</tp:taxon-name-part> <tp:taxon-name-part taxon-name-part-type="species">josei</tp:taxon-name-part></tp:taxon-name></italic> (BMNH). Additional material: COSTA RICA: 29♀ 2♂ from Guanacaste Province on <italic><tp:taxon-name><tp:taxon-name-part taxon-name-part-type="genus">Paectes</tp:taxon-name-part> <tp:taxon-name-part taxon-name-part-type="species">lunodes</tp:taxon-name-part></tp:taxon-name></italic> and <italic><tp:taxon-name><tp:taxon-name-part taxon-name-part-type="genus">Paectes</tp:taxon-name-part> <tp:taxon-name-part taxon-name-part-type="species">tumida</tp:taxon-name-part></tp:taxon-name></italic>; caterpillar project voucher codes: 93-SRNP-2869, 93-SRNP-2871, 93-SRNP-3064, 93-SRNP-3093, 95-SRNP-6055 (BMNH, CNC, INBio, MZLU, MIUCR, USNM).</p></tp:treatment-sec><tp:treatment-sec sec-type="Diagnosis"><title>Diagnosis.</title><p>Lower face medially yellowish-brown in both sexes, reaching to level of outer lateral margin of toruli (Figs <xref ref-type="fig" rid="F78">604</xref>, <xref ref-type="fig" rid="F78">605</xref>); vertex with parts close to eyes dark reddish-brown; eyes and ocelli large (Figs <xref ref-type="fig" rid="F79">613</xref>, <xref ref-type="fig" rid="F79">614</xref>), WE/WF = 0.7, OOL/DO = 0.6; petiole 0.7× as long as wide in female, 1.0× in male; legs white with hind coxa yellowish-white (Fig. <xref ref-type="fig" rid="F78">603</xref>); female gaster with anterior ½ yellowish-white with dark brown anterolateral margins, posterior ½ with anterior ½ dark brown and posterior ½ reddish-brown (Fig. <xref ref-type="fig" rid="F78">606</xref>), male gaster with anterior ½ white with dark brown anterolateral margins and posterior ½ dark brown (Fig. <xref ref-type="fig" rid="F78">607</xref>); male antenna with scape slightly expanded and widest in the middle, 3.0× as long as wide (Fig. <xref ref-type="fig" rid="F78">609</xref>).</p></tp:treatment-sec><tp:treatment-sec sec-type="Description"><title>Description.</title><!--PageBreak--><p><italic>Female</italic>. Length of body 2.4 mm. Antenna with scape white, pedicel and flagellomeres yellowish-brown (Fig. <xref ref-type="fig" rid="F78">608</xref>). Mandibles and palpi white. Head black and shiny, lower face medially yellowish-brown, reaching to level of outer lateral margin of toruli, parts between pale area and eyes black (Fig. <xref ref-type="fig" rid="F78">604</xref>). Frons close to eyes with one row of setae (Fig. <xref ref-type="fig" rid="F79">613</xref>). Vertex with parts close to eyes dark reddish-brown; with very weak reticulation (Fig. <xref ref-type="fig" rid="F79">614</xref>). Occipital margin with a carina (Fig. <xref ref-type="fig" rid="F79">614</xref>).</p><p>Mesosoma black and shiny (Fig. <xref ref-type="fig" rid="F78">603</xref>). Each sidelobe of mesoscutum with 13 setae. Scutellum 1.0× as long as wide; with weak engraved reticulation (Fig. <xref ref-type="fig" rid="F79">615</xref>). Dorsellum anteriorly with a narrow groove that is divided by longitudinal carinae (Fig. <xref ref-type="fig" rid="F104">793</xref>), groove medially 0.2× as long as length of dorsellum. Propodeum smooth (Fig. <xref ref-type="fig" rid="F104">793</xref>); anteromedially with a transverse triangular cup; propodeal callus with nine setae. Legs white with hind coxa yellowish-white (Fig. <xref ref-type="fig" rid="F78">603</xref>). Fore wing: costal cell on ventral surface with two rows of setae, and margin with three setae close to marginal vein; with 19 admarginal setae, in one row.</p><p>Gaster with anterior ½ yellowish-white with dark brown anterolateral margins, posterior ½ with anterior ½ dark brown and posterior ½ reddish-brown (Fig. <xref ref-type="fig" rid="F78">606</xref>).</p><p>Ratios. HE/MS/WM = 2.5/1.0/1.3; POL/OOL/POO = 8.0/3.0/1.0; OOL/DO = 0.6; WE/WF/WH/HH = 1.0/1.5/3.3/2.4; WH/WT = 1.1; PM/ST = 1.8; TS1/TS2/LT/LT1/LT2/LT3/LT4 = 4.2/2.6/6.8/2.2/1.8/1.0/1.8; LP/WP = 0.7; MM/LG = 1.0.</p><p><italic>Male</italic>. Length of body 2.2 mm. Scape slightly expanded and widest in the middle (Fig. <xref ref-type="fig" rid="F78">609</xref>), with sensory pores along entire ventral margin. Otherwise similar to female except petiole longer; gaster shorter with anterior ½ white with dark brown anterolateral margins and posterior ½ dark brown (Fig. <xref ref-type="fig" rid="F78">607</xref>).</p><p>Ratios. LC/WS = 3.0; LP/WP = 1.0; MM/LG = 1.2.</p></tp:treatment-sec><tp:treatment-sec sec-type="Hosts and biology"><title>Hosts and biology.</title><p><italic><tp:taxon-name><tp:taxon-name-part taxon-name-part-type="genus">Paectes</tp:taxon-name-part> <tp:taxon-name-part taxon-name-part-type="species">lunodes</tp:taxon-name-part></tp:taxon-name></italic> feeding on <italic><tp:taxon-name><tp:taxon-name-part taxon-name-part-type="genus">Ocotea</tp:taxon-name-part> <tp:taxon-name-part taxon-name-part-type="species">veraguensis</tp:taxon-name-part></tp:taxon-name></italic> (<tp:taxon-name><tp:taxon-name-part taxon-name-part-type="family">Lauraceae</tp:taxon-name-part></tp:taxon-name>) (<xref ref-type="bibr" rid="B51">Schauff and Janzen 2001</xref>), <italic><tp:taxon-name><tp:taxon-name-part taxon-name-part-type="genus">Paectes</tp:taxon-name-part> <tp:taxon-name-part taxon-name-part-type="species">tumida</tp:taxon-name-part></tp:taxon-name></italic> feeding on <italic><tp:taxon-name><tp:taxon-name-part taxon-name-part-type="genus">Bursera</tp:taxon-name-part> <tp:taxon-name-part taxon-name-part-type="species">simaruba</tp:taxon-name-part></tp:taxon-name></italic> (<tp:taxon-name><tp:taxon-name-part taxon-name-part-type="family">Burseraceae</tp:taxon-name-part></tp:taxon-name>) (<bold>new record</bold>) (hosts are <tp:taxon-name><tp:taxon-name-part taxon-name-part-type="family">Euteliidae</tp:taxon-name-part></tp:taxon-name>).</p></tp:treatment-sec><tp:treatment-sec sec-type="Distribution"><title>Distribution.</title><p>Costa Rica (Guanacaste Province).</p></tp:treatment-sec><tp:treatment-sec><!--Section generated to contain objects referenced in tp:taxon-treatment.--><fig id="F78" position="float" orientation="portrait"><label>Figures 603–609.</label><caption><p><italic><tp:taxon-name><tp:taxon-name-part taxon-name-part-type="genus">Euplectrus</tp:taxon-name-part> <tp:taxon-name-part taxon-name-part-type="species">josei</tp:taxon-name-part></tp:taxon-name></italic> (paratypes): <bold>603</bold> habitus in lateral view, female <bold>604</bold> head in frontal view, female <bold>605</bold> head in frontal view, male <bold>606</bold> gaster in dorsal view, female <bold>607</bold> gaster in dorsal view, male <bold>608</bold> antenna in lateral view, female <bold>609</bold> antenna in lateral view, male.</p></caption><graphic xmlns:xlink="http://www.w3.org/1999/xlink" xlink:href="zookeys-485-001-g078.jpg" position="float" orientation="portrait" xlink:type="simple" id="oo_39313.jpg"/></fig><fig id="F79" position="float" orientation="portrait"><label>Figures 610–615.</label><caption><p><italic><tp:taxon-name><tp:taxon-name-part taxon-name-part-type="genus">Euplectrus</tp:taxon-name-part></tp:taxon-name></italic> spp., females. <bold>610–612</bold> <italic><tp:taxon-name><tp:taxon-name-part taxon-name-part-type="genus">Euplectrus</tp:taxon-name-part> <tp:taxon-name-part taxon-name-part-type="species">ivonae</tp:taxon-name-part></tp:taxon-name></italic> (no codes): <bold>610</bold> head in frontal view <bold>611</bold> vertex <bold>612</bold> mesosoma in dorsal view <bold>613–615</bold> <italic><tp:taxon-name><tp:taxon-name-part taxon-name-part-type="genus">Euplectrus</tp:taxon-name-part> <tp:taxon-name-part taxon-name-part-type="species">josei</tp:taxon-name-part></tp:taxon-name></italic> (non-types): <bold>613</bold> head in frontal view <bold>614</bold> vertex <bold>615</bold> mesosoma in dorsal view.</p></caption><graphic xmlns:xlink="http://www.w3.org/1999/xlink" xlink:href="zookeys-485-001-g079.jpg" position="float" orientation="portrait" xlink:type="simple" id="oo_39314.jpg"/></fig><fig id="F104" position="float" orientation="portrait"><label>Figures 793–798.</label><caption><p><italic><tp:taxon-name><tp:taxon-name-part taxon-name-part-type="genus">Euplectrus</tp:taxon-name-part></tp:taxon-name></italic> spp., propodeum, females: <bold>793</bold> <italic><tp:taxon-name><tp:taxon-name-part taxon-name-part-type="genus">Euplectrus</tp:taxon-name-part> <tp:taxon-name-part taxon-name-part-type="species">josei</tp:taxon-name-part></tp:taxon-name></italic> (non-type) <bold>794</bold> <italic><tp:taxon-name><tp:taxon-name-part taxon-name-part-type="genus">Euplectrus</tp:taxon-name-part> <tp:taxon-name-part taxon-name-part-type="species">magdae</tp:taxon-name-part></tp:taxon-name></italic> (non-type) <bold>795</bold> <italic><tp:taxon-name><tp:taxon-name-part taxon-name-part-type="genus">Euplectrus</tp:taxon-name-part> <tp:taxon-name-part taxon-name-part-type="species">mariae</tp:taxon-name-part></tp:taxon-name></italic> (non-type) <bold>796</bold> <italic><tp:taxon-name><tp:taxon-name-part taxon-name-part-type="genus">Euplectrus</tp:taxon-name-part> <tp:taxon-name-part taxon-name-part-type="species">platyhypenae</tp:taxon-name-part></tp:taxon-name></italic> (non-type) <bold>797</bold> <italic><tp:taxon-name><tp:taxon-name-part taxon-name-part-type="genus">Euplectrus</tp:taxon-name-part> <tp:taxon-name-part taxon-name-part-type="species">testaceipes</tp:taxon-name-part></tp:taxon-name></italic> (non-type) <bold>798</bold> <italic><tp:taxon-name><tp:taxon-name-part taxon-name-part-type="genus">Euplectrus</tp:taxon-name-part> <tp:taxon-name-part taxon-name-part-type="species">xiomarae</tp:taxon-name-part></tp:taxon-name></italic> (non-type).</p></caption><graphic xmlns:xlink="http://www.w3.org/1999/xlink" xlink:href="zookeys-485-001-g104.jpg" position="float" orientation="portrait" xlink:type="simple" id="oo_39339.jpg"/></fig></tp:treatment-sec><ref-list><ref id="B51"><mixed-citation xmlns:xlink="http://www.w3.org/1999/xlink" xlink:type="simple"><person-group><name name-style="western"><surname>Schauff</surname><given-names>ME</given-names></name><name name-style="western"><surname>Janzen</surname><given-names>DH</given-names></name></person-group> (<year>2001</year>) <article-title>Taxonomy and ecology of Costa Rican <italic><tp:taxon-name><tp:taxon-name-part taxon-name-part-type="genus">Euplectrus</tp:taxon-name-part></tp:taxon-name></italic> (<tp:taxon-name><tp:taxon-name-part taxon-name-part-type="order">Hymenoptera</tp:taxon-name-part></tp:taxon-name>: <tp:taxon-name><tp:taxon-name-part taxon-name-part-type="family">Eulophidae</tp:taxon-name-part></tp:taxon-name>), parasitoids of caterpillars.</article-title><source>Journal of <tp:taxon-name><tp:taxon-name-part taxon-name-part-type="order">Hymenoptera</tp:taxon-name-part></tp:taxon-name> Research</source><volume>10</volume>: <fpage>181</fpage>–<lpage>230</lpage>.</mixed-citation></ref></ref-list></tp:taxon-treatment>
