# Supplementary material for: Integrative taxonomy of New World Euplectrus Westwood (Hymenoptera, Eulophidae), with focus on 55 new species from Area de Conservación Guanacaste, northwestern Costa Rica
Source: Zookeys. 2015 Mar 10;(485):1–236. doi: 10.3897/zookeys.485.9124 (PMC4361813; doi:10.3897/zookeys.485.9124)
Supplement: XML Treatment for Euplectrus magdae [file zookeys.485.9124-treatment64.xml]

<!DOCTYPE tp:taxon-treatment
  PUBLIC "-//TaxonX//DTD Taxonomic Treatment Publishing DTD v0 20100105//EN" "tax-treatment-NSO.dtd">
<tp:taxon-treatment xmlns:tp="http://www.plazi.org/taxpub"><tp:treatment-meta><kwd-group><label>Taxon classification</label><kwd><named-content content-type="kingdom">Animalia</named-content></kwd><kwd><named-content content-type="order">Hymenoptera</named-content></kwd><kwd><named-content content-type="family">Eulophidae</named-content></kwd></kwd-group><mixed-citation publication-type="journal"><person-group><name><surname>Hansson</surname><given-names>Christer</given-names></name><name><surname>Smith</surname><given-names>M. Alex</given-names></name><name><surname>Janzen</surname><given-names>Daniel H.</given-names></name><name><surname>Hallwachs</surname><given-names>Winnie</given-names></name></person-group><article-title>Integrative taxonomy of New World <italic><tp:taxon-name><tp:taxon-name-part taxon-name-part-type="genus">Euplectrus</tp:taxon-name-part></tp:taxon-name></italic> Westwood (<tp:taxon-name><tp:taxon-name-part taxon-name-part-type="order">Hymenoptera</tp:taxon-name-part></tp:taxon-name>, <tp:taxon-name><tp:taxon-name-part taxon-name-part-type="family">Eulophidae</tp:taxon-name-part></tp:taxon-name>), with focus on 55 new species from Area de Conservación Guanacaste, northwestern Costa Rica</article-title><source>Zookeys</source><day>10</day><month>3</month><year>2015</year><volume>2015</volume><issue>485</issue><fpage>1</fpage><lpage>236</lpage><pub-id pub-id-type="doi">10.3897/zookeys.485.9124</pub-id></mixed-citation></tp:treatment-meta><tp:nomenclature><tp:taxon-name>
                            <tp:taxon-name-part taxon-name-part-type="genus">Euplectrus</tp:taxon-name-part>
                            <tp:taxon-name-part taxon-name-part-type="species">magdae</tp:taxon-name-part>
                        </tp:taxon-name><tp:taxon-authority>Schauff</tp:taxon-authority><xref ref-type="fig" rid="F5">Figures 18</xref><xref ref-type="fig" rid="F80">, 616–622</xref><xref ref-type="fig" rid="F82">, 630–632</xref><xref ref-type="fig" rid="F104">, 794</xref><!--PageBreak--><tp:nomenclature-citation-list><tp:nomenclature-citation><tp:taxon-name><tp:taxon-name-part taxon-name-part-type="genus">Euplectrus</tp:taxon-name-part> <tp:taxon-name-part taxon-name-part-type="species">magdae</tp:taxon-name-part></tp:taxon-name><comment> Schauff in Schauff &amp; Janzen, 2001: 210–214. Holotype ♀ (INBio), not examined.</comment></tp:nomenclature-citation></tp:nomenclature-citation-list></tp:nomenclature><tp:treatment-sec sec-type="Material"><title>Material.</title><p>Type material: 1♀ paratype of <italic><tp:taxon-name><tp:taxon-name-part taxon-name-part-type="genus">Euplectrus</tp:taxon-name-part> <tp:taxon-name-part taxon-name-part-type="species">magdae</tp:taxon-name-part></tp:taxon-name></italic> (BMNH). Additional material: COSTA RICA: 42♀ 11♂ from Guanacaste Province; caterpillar project voucher codes: 94-SRNP-6167, 96-SRNP-11096, 99-SRNP-11068, 00-SRNP-19037, 01-SRNP-9851, 01-SRNP-16124, 05-SRNP-46987, 07-SRNP-46045, 11-SRNP-56354 (BMNH, CNC, INBio, MZLU, MIUCR, USNM).</p></tp:treatment-sec><tp:treatment-sec sec-type="Diagnosis"><title>Diagnosis.</title><p>Lower face medially yellowish-brown, pale area reaching to level of outer lateral margins of toruli (Fig. <xref ref-type="fig" rid="F80">617</xref>); vertex reddish-brown; dorsellum anteriorly with two large foveae (Fig. <xref ref-type="fig" rid="F104">794</xref>); fore and mid legs yellowish-white, hind leg with coxa yellowish-brown, femur with basal ½ yellowish-white and apical ½ yellowish-brown, tibia and tarsus yellowish-white (Fig. <xref ref-type="fig" rid="F80">616</xref>); petiole 0.9× as long as wide in female, 1.2× in male; gaster with anterior ½ yellowish-white (female, Fig. <xref ref-type="fig" rid="F80">619</xref>), or dusky white (male, Fig. <xref ref-type="fig" rid="F80">620</xref>), with dark brown lateral margins, posterior ½ dark brown.</p></tp:treatment-sec><tp:treatment-sec sec-type="Description"><title>Description.</title><p><italic>Female</italic>. Length of body 3.0 mm. Antenna with scape, pedicel and flagellomeres 1–2 yellowish-white, 3–4 pale brown, 5–6 dark brown (Fig. <xref ref-type="fig" rid="F80">621</xref>). Mandibles and palpi white. Head black and shiny, lower face medially yellowish-brown, pale area reaching to level of outer lateral margins of toruli, with part between pale area and eyes black (Fig. <xref ref-type="fig" rid="F80">617</xref>), and vertex reddish-brown. Frons close to eyes with three rows of setae (Fig. <xref ref-type="fig" rid="F82">630</xref>). Vertex smooth (Fig. <xref ref-type="fig" rid="F82">631</xref>). Occipital margin with a carina behind ocellar triangle (Fig. <xref ref-type="fig" rid="F82">631</xref>).</p><p>Mesosoma black and shiny (Fig. <xref ref-type="fig" rid="F80">616</xref>). Each sidelobe of mesoscutum with 14 setae. Scutellum 0.9× as long as wide; with weak engraved reticulation (Fig. <xref ref-type="fig" rid="F82">632</xref>). Dorsellum anteriorly with two large foveae (Fig. <xref ref-type="fig" rid="F104">794</xref>), surface behind foveae reticulate. Propodeum with very weak reticulation (Fig. <xref ref-type="fig" rid="F104">794</xref>); anteromedially with a transverse triangular cup; propodeal callus with eight setae. Legs (Fig. <xref ref-type="fig" rid="F80">616</xref>): fore and mid legs yellowish-white, hind leg with coxa yellowish-brown, femur with basal ½ yellowish-white and apical ½ yellowish-brown, tibia and tarsus yellowish-white. Fore wing with submarginal vein with five setae; costal cell on ventral surface with two rows of setae, and margin with five setae close to marginal vein; with 24 admarginal setae, in two rows.</p><p>Gaster with anterior ½ yellowish-white with dark brown lateral margins, posterior ½ dark brown (Fig. <xref ref-type="fig" rid="F80">619</xref>).</p><p>Ratios. HE/MS/WM = 2.2/1.0/1.2; POL/OOL/POO = 5.8/3.8/1.0; OOL/DO = 1.3; WE/WF/WH/HH = 1.0/2.5/4.6/3.1; WH/WT = 1.1; PM/ST = 2.1; TS1/TS2/LT/LT1/LT2/LT3/LT4 = 3.8/2.5/6.2/2.3/1.5/1.0/1.5; LP/WP = 0.9; MM/LG = 1.1.</p><p><italic>Male</italic>. Length of body 1.8 mm. Scape white, expanded and widest close to base (Fig. <xref ref-type="fig" rid="F80">622</xref>), sensory pores confined to a wide groove along entire ventral margin. Otherwise similar to female except legs paler: fore and mid coxae white, femora yellowish-white in basal ½, yellowish-brown in apical ½, tibiae and tarsi yellowish-brown; petiole longer; gaster with anterior ½ dusky white with dark brown lateral margins (Fig. <xref ref-type="fig" rid="F80">620</xref>), and shorter.</p><p>Ratios. LC/WS = 2.7; LP/WP = 1.2; MM/LG = 1.5.</p></tp:treatment-sec><tp:treatment-sec sec-type="Hosts and biology"><title>Hosts and biology.</title><p><italic><tp:taxon-name><tp:taxon-name-part taxon-name-part-type="genus">Dasylophia</tp:taxon-name-part></tp:taxon-name></italic> maxtlaDHJ06 (<xref ref-type="bibr" rid="B51">Schauff and Janzen 2001</xref>); <bold>new records:</bold> <italic><tp:taxon-name><tp:taxon-name-part taxon-name-part-type="genus">Chliara</tp:taxon-name-part> <tp:taxon-name-part taxon-name-part-type="species">croesus</tp:taxon-name-part></tp:taxon-name></italic> feeding on <italic><tp:taxon-name><tp:taxon-name-part taxon-name-part-type="genus">Andira</tp:taxon-name-part> <tp:taxon-name-part taxon-name-part-type="species">inermis</tp:taxon-name-part></tp:taxon-name></italic>, <italic><tp:taxon-name><tp:taxon-name-part taxon-name-part-type="genus">Colax</tp:taxon-name-part></tp:taxon-name> apulusDHJ01</italic> feeding on <italic><tp:taxon-name><tp:taxon-name-part taxon-name-part-type="genus">Pterocarpus</tp:taxon-name-part> <tp:taxon-name-part taxon-name-part-type="species">orbiculatus</tp:taxon-name-part></tp:taxon-name></italic>, <italic><tp:taxon-name><tp:taxon-name-part taxon-name-part-type="genus">Dasylophia</tp:taxon-name-part> <tp:taxon-name-part taxon-name-part-type="species">guarana</tp:taxon-name-part></tp:taxon-name></italic> feeding on <italic><tp:taxon-name><tp:taxon-name-part taxon-name-part-type="genus">Platymiscium</tp:taxon-name-part> <tp:taxon-name-part taxon-name-part-type="species">parviflorum</tp:taxon-name-part></tp:taxon-name></italic>, <italic><tp:taxon-name><tp:taxon-name-part taxon-name-part-type="genus">Hapigiodes</tp:taxon-name-part> <tp:taxon-name-part taxon-name-part-type="species">sigifredomarini</tp:taxon-name-part></tp:taxon-name></italic> feeding on <italic><tp:taxon-name><tp:taxon-name-part taxon-name-part-type="genus">Lonchocarpus</tp:taxon-name-part> <tp:taxon-name-part taxon-name-part-type="species">guatemalensis</tp:taxon-name-part></tp:taxon-name></italic>, <italic><tp:taxon-name><tp:taxon-name-part taxon-name-part-type="genus">Pentobesa</tp:taxon-name-part></tp:taxon-name></italic> pinnaDHJ02 feeding on <italic><tp:taxon-name><tp:taxon-name-part taxon-name-part-type="genus">Inga</tp:taxon-name-part> <tp:taxon-name-part taxon-name-part-type="species">vera</tp:taxon-name-part></tp:taxon-name></italic> and <italic><tp:taxon-name><tp:taxon-name-part taxon-name-part-type="genus">Inga</tp:taxon-name-part> <tp:taxon-name-part taxon-name-part-type="species">punctata</tp:taxon-name-part></tp:taxon-name></italic>. All hosts are <tp:taxon-name><tp:taxon-name-part taxon-name-part-type="family">Notodontidae</tp:taxon-name-part></tp:taxon-name>, and all host plants are <tp:taxon-name><tp:taxon-name-part taxon-name-part-type="family">Fabaceae</tp:taxon-name-part></tp:taxon-name>.</p></tp:treatment-sec><tp:treatment-sec sec-type="Distribution"><title>Distribution.</title><p>Costa Rica (Guanacaste Province).</p></tp:treatment-sec><tp:treatment-sec><!--Section generated to contain objects referenced in tp:taxon-treatment.--><fig id="F5" position="float" orientation="portrait"><label>Figures 16–18.</label><caption><p><italic><tp:taxon-name><tp:taxon-name-part taxon-name-part-type="genus">Euplectrus</tp:taxon-name-part></tp:taxon-name></italic> spp.: <bold>16</bold> last instar <italic><tp:taxon-name><tp:taxon-name-part taxon-name-part-type="genus">Euplectrus</tp:taxon-name-part> <tp:taxon-name-part taxon-name-part-type="species">charlesmicheneri</tp:taxon-name-part></tp:taxon-name></italic> feeding on last instar <italic><tp:taxon-name><tp:taxon-name-part taxon-name-part-type="genus">Sicya</tp:taxon-name-part> <tp:taxon-name-part taxon-name-part-type="species">medangula</tp:taxon-name-part></tp:taxon-name></italic> (<tp:taxon-name><tp:taxon-name-part taxon-name-part-type="family">Geometridae</tp:taxon-name-part></tp:taxon-name>) (08-SRNP-35772) <bold>17</bold> last instar <italic><tp:taxon-name><tp:taxon-name-part taxon-name-part-type="genus">Euplectrus</tp:taxon-name-part> <tp:taxon-name-part taxon-name-part-type="species">johnnoyesi</tp:taxon-name-part></tp:taxon-name></italic> feeding on pen-penultimate instar <italic><tp:taxon-name><tp:taxon-name-part taxon-name-part-type="genus">Gonodonta</tp:taxon-name-part> <tp:taxon-name-part taxon-name-part-type="species">sinaldus</tp:taxon-name-part></tp:taxon-name></italic> (<tp:taxon-name><tp:taxon-name-part taxon-name-part-type="family">Erebidae</tp:taxon-name-part></tp:taxon-name>) (07-SRNP-33589) <bold>18</bold> last instar <italic><tp:taxon-name><tp:taxon-name-part taxon-name-part-type="genus">Euplectrus</tp:taxon-name-part> <tp:taxon-name-part taxon-name-part-type="species">magdae</tp:taxon-name-part></tp:taxon-name></italic> feeding on penultimate instar <italic><tp:taxon-name><tp:taxon-name-part taxon-name-part-type="genus">Pentobesa</tp:taxon-name-part></tp:taxon-name></italic> pinnaDHJ02 (<tp:taxon-name><tp:taxon-name-part taxon-name-part-type="family">Notodontidae</tp:taxon-name-part></tp:taxon-name>) (05-SRNP-19353).</p></caption><graphic xmlns:xlink="http://www.w3.org/1999/xlink" xlink:href="zookeys-485-001-g005.jpg" position="float" orientation="portrait" xlink:type="simple" id="oo_39240.jpg"/></fig><fig id="F80" position="float" orientation="portrait"><label>Figures 616–622.</label><caption><p><italic><tp:taxon-name><tp:taxon-name-part taxon-name-part-type="genus">Euplectrus</tp:taxon-name-part> <tp:taxon-name-part taxon-name-part-type="species">magdae</tp:taxon-name-part></tp:taxon-name></italic> (non-types): <bold>616</bold> habitus in lateral view, female <bold>617</bold> head in frontal view, female <bold>618</bold> head in frontal view, male <bold>619</bold> gaster in dorsal view, female <bold>620</bold> gaster in dorsal view, male <bold>621</bold> antenna in lateral view, female <bold>622</bold> antenna in lateral view, male.</p></caption><graphic xmlns:xlink="http://www.w3.org/1999/xlink" xlink:href="zookeys-485-001-g080.jpg" position="float" orientation="portrait" xlink:type="simple" id="oo_39315.jpg"/></fig><fig id="F82" position="float" orientation="portrait"><label>Figures 630–635.</label><caption><p><italic><tp:taxon-name><tp:taxon-name-part taxon-name-part-type="genus">Euplectrus</tp:taxon-name-part></tp:taxon-name></italic> spp., females. <bold>630–632</bold> <italic><tp:taxon-name><tp:taxon-name-part taxon-name-part-type="genus">Euplectrus</tp:taxon-name-part> <tp:taxon-name-part taxon-name-part-type="species">magdae</tp:taxon-name-part></tp:taxon-name></italic> (non-types): <bold>630</bold> head in frontal view <bold>631</bold> vertex <bold>632</bold> mesosoma in dorsal view <bold>633–635</bold> <italic><tp:taxon-name><tp:taxon-name-part taxon-name-part-type="genus">Euplectrus</tp:taxon-name-part> <tp:taxon-name-part taxon-name-part-type="species">mariae</tp:taxon-name-part></tp:taxon-name></italic> (non-types): <bold>633</bold> head in frontal view <bold>634</bold> vertex <bold>635</bold> mesosoma in dorsal view.</p></caption><graphic xmlns:xlink="http://www.w3.org/1999/xlink" xlink:href="zookeys-485-001-g082.jpg" position="float" orientation="portrait" xlink:type="simple" id="oo_39317.jpg"/></fig><fig id="F104" position="float" orientation="portrait"><label>Figures 793–798.</label><caption><p><italic><tp:taxon-name><tp:taxon-name-part taxon-name-part-type="genus">Euplectrus</tp:taxon-name-part></tp:taxon-name></italic> spp., propodeum, females: <bold>793</bold> <italic><tp:taxon-name><tp:taxon-name-part taxon-name-part-type="genus">Euplectrus</tp:taxon-name-part> <tp:taxon-name-part taxon-name-part-type="species">josei</tp:taxon-name-part></tp:taxon-name></italic> (non-type) <bold>794</bold> <italic><tp:taxon-name><tp:taxon-name-part taxon-name-part-type="genus">Euplectrus</tp:taxon-name-part> <tp:taxon-name-part taxon-name-part-type="species">magdae</tp:taxon-name-part></tp:taxon-name></italic> (non-type) <bold>795</bold> <italic><tp:taxon-name><tp:taxon-name-part taxon-name-part-type="genus">Euplectrus</tp:taxon-name-part> <tp:taxon-name-part taxon-name-part-type="species">mariae</tp:taxon-name-part></tp:taxon-name></italic> (non-type) <bold>796</bold> <italic><tp:taxon-name><tp:taxon-name-part taxon-name-part-type="genus">Euplectrus</tp:taxon-name-part> <tp:taxon-name-part taxon-name-part-type="species">platyhypenae</tp:taxon-name-part></tp:taxon-name></italic> (non-type) <bold>797</bold> <italic><tp:taxon-name><tp:taxon-name-part taxon-name-part-type="genus">Euplectrus</tp:taxon-name-part> <tp:taxon-name-part taxon-name-part-type="species">testaceipes</tp:taxon-name-part></tp:taxon-name></italic> (non-type) <bold>798</bold> <italic><tp:taxon-name><tp:taxon-name-part taxon-name-part-type="genus">Euplectrus</tp:taxon-name-part> <tp:taxon-name-part taxon-name-part-type="species">xiomarae</tp:taxon-name-part></tp:taxon-name></italic> (non-type).</p></caption><graphic xmlns:xlink="http://www.w3.org/1999/xlink" xlink:href="zookeys-485-001-g104.jpg" position="float" orientation="portrait" xlink:type="simple" id="oo_39339.jpg"/></fig></tp:treatment-sec><ref-list><ref id="B51"><mixed-citation xmlns:xlink="http://www.w3.org/1999/xlink" xlink:type="simple"><person-group><name name-style="western"><surname>Schauff</surname><given-names>ME</given-names></name><name name-style="western"><surname>Janzen</surname><given-names>DH</given-names></name></person-group> (<year>2001</year>) <article-title>Taxonomy and ecology of Costa Rican <italic><tp:taxon-name><tp:taxon-name-part taxon-name-part-type="genus">Euplectrus</tp:taxon-name-part></tp:taxon-name></italic> (<tp:taxon-name><tp:taxon-name-part taxon-name-part-type="order">Hymenoptera</tp:taxon-name-part></tp:taxon-name>: <tp:taxon-name><tp:taxon-name-part taxon-name-part-type="family">Eulophidae</tp:taxon-name-part></tp:taxon-name>), parasitoids of caterpillars.</article-title><source>Journal of <tp:taxon-name><tp:taxon-name-part taxon-name-part-type="order">Hymenoptera</tp:taxon-name-part></tp:taxon-name> Research</source><volume>10</volume>: <fpage>181</fpage>–<lpage>230</lpage>.</mixed-citation></ref></ref-list></tp:taxon-treatment>
