# Supplementary material for: Integrative taxonomy of New World Euplectrus Westwood (Hymenoptera, Eulophidae), with focus on 55 new species from Area de Conservación Guanacaste, northwestern Costa Rica
Source: Zookeys. 2015 Mar 10;(485):1–236. doi: 10.3897/zookeys.485.9124 (PMC4361813; doi:10.3897/zookeys.485.9124)
Supplement: XML Treatment for Euplectrus mariae [file zookeys.485.9124-treatment65.xml]

<!DOCTYPE tp:taxon-treatment
  PUBLIC "-//TaxonX//DTD Taxonomic Treatment Publishing DTD v0 20100105//EN" "tax-treatment-NSO.dtd">
<tp:taxon-treatment xmlns:tp="http://www.plazi.org/taxpub"><tp:treatment-meta><kwd-group><label>Taxon classification</label><kwd><named-content content-type="kingdom">Animalia</named-content></kwd><kwd><named-content content-type="order">Hymenoptera</named-content></kwd><kwd><named-content content-type="family">Eulophidae</named-content></kwd></kwd-group><mixed-citation publication-type="journal"><person-group><name><surname>Hansson</surname><given-names>Christer</given-names></name><name><surname>Smith</surname><given-names>M. Alex</given-names></name><name><surname>Janzen</surname><given-names>Daniel H.</given-names></name><name><surname>Hallwachs</surname><given-names>Winnie</given-names></name></person-group><article-title>Integrative taxonomy of New World <italic><tp:taxon-name><tp:taxon-name-part taxon-name-part-type="genus">Euplectrus</tp:taxon-name-part></tp:taxon-name></italic> Westwood (<tp:taxon-name><tp:taxon-name-part taxon-name-part-type="order">Hymenoptera</tp:taxon-name-part></tp:taxon-name>, <tp:taxon-name><tp:taxon-name-part taxon-name-part-type="family">Eulophidae</tp:taxon-name-part></tp:taxon-name>), with focus on 55 new species from Area de Conservación Guanacaste, northwestern Costa Rica</article-title><source>Zookeys</source><day>10</day><month>3</month><year>2015</year><volume>2015</volume><issue>485</issue><fpage>1</fpage><lpage>236</lpage><pub-id pub-id-type="doi">10.3897/zookeys.485.9124</pub-id></mixed-citation></tp:treatment-meta><tp:nomenclature><tp:taxon-name>
                            <tp:taxon-name-part taxon-name-part-type="genus">Euplectrus</tp:taxon-name-part>
                            <tp:taxon-name-part taxon-name-part-type="species">mariae</tp:taxon-name-part>
                        </tp:taxon-name><tp:taxon-authority>Schauff</tp:taxon-authority><xref ref-type="fig" rid="F6">Figures 20</xref><xref ref-type="fig" rid="F81">, 623–629</xref><xref ref-type="fig" rid="F82">, 633–635</xref><xref ref-type="fig" rid="F104">, 795</xref><tp:nomenclature-citation-list><tp:nomenclature-citation><tp:taxon-name><tp:taxon-name-part taxon-name-part-type="genus">Euplectrus</tp:taxon-name-part> <tp:taxon-name-part taxon-name-part-type="species">mariae</tp:taxon-name-part></tp:taxon-name><comment> Schauff in Schauff &amp; Janzen, 2001: 214–216. Holotype ♀ (INBio), not examined.</comment></tp:nomenclature-citation><!--PageBreak--></tp:nomenclature-citation-list></tp:nomenclature><tp:treatment-sec sec-type="Material"><title>Material.</title><p>Type material: 1♀ 1♂ paratypes of <italic><tp:taxon-name><tp:taxon-name-part taxon-name-part-type="genus">Euplectrus</tp:taxon-name-part> <tp:taxon-name-part taxon-name-part-type="species">mariae</tp:taxon-name-part></tp:taxon-name></italic> (BMNH). Additional material: Costa Rica: 41♀ 7♂ from Guanacaste Province; caterpillar project voucher codes: 92-SRNP-993, 92-SRNP-2923, 92-SRNP-2924, 92-SRNP-3032, 92-SRNP-3141, 92-SRNP-3142, 92-SRNP-3297, 93-SRNP-1577, 93-SRNP-1582, 93-SRNP-1585, 94-SRNP-1055, 94-SRNP-1063, 94-SRNP-1071, 94-SRNP-1075, 94-SRNP-1081, 94-SRNP-1088, 94-SRNP-1090, 94-SRNP-1160, 94-SRNP-1216, 94-SRNP-1217, 96-SRNP-1314, 09-SRNP-72128 (BMNH, CNC, INBio, MZLU, MIUCR, USNM).</p></tp:treatment-sec><tp:treatment-sec sec-type="Diagnosis"><title>Diagnosis.</title><p>Lower face medially with median part yellowish-brown and lateral parts white, pale area reaching half-way between outer lateral margins of toruli and eyes (Figs <xref ref-type="fig" rid="F81">624</xref>, <xref ref-type="fig" rid="F81">625</xref>); fore and mid legs yellowish-white, hind leg yellowish-brown (Fig. <xref ref-type="fig" rid="F81">623</xref>); petiole 0.6× as long as wide in female, 0.8× in male; gaster with anterior ½ yellowish-brown (female, Fig. <xref ref-type="fig" rid="F81">626</xref>) or white (male, Fig. <xref ref-type="fig" rid="F81">627</xref>) with dark brown lateral margins, posterior ½ dark brown; male antenna with scape slightly expanded and widest in the middle, 2.9× as long as wide (Fig. <xref ref-type="fig" rid="F81">629</xref>), and with apicoventral sensory area dark brown.</p></tp:treatment-sec><tp:treatment-sec sec-type="Description"><title>Description.</title><p><italic>Female</italic>. Length of body 2.3 mm. Antenna with scape yellowish-white, pedicel and flagellomeres 1–2 yellowish-brown, 3–6 yellowish-brown ventrally and dark brown dorsally (Fig. <xref ref-type="fig" rid="F81">628</xref>). Mandibles and palpi yellowish-white. Head black and shiny, lower face medially with median part yellowish-brown and lateral parts white, reaching half-way between outer lateral margins of toruli and eyes, parts between pale area and eyes black (Fig. <xref ref-type="fig" rid="F81">624</xref>). Frons close to eyes with two rows of setae (Fig. <xref ref-type="fig" rid="F82">633</xref>). Vertex smooth (Fig. <xref ref-type="fig" rid="F82">634</xref>). Occipital margin with a weak carina (Fig. <xref ref-type="fig" rid="F82">634</xref>).</p><p>Mesosoma black and shiny (Fig. <xref ref-type="fig" rid="F81">623</xref>). Each sidelobe of mesoscutum with 15 setae. Scutellum 1.0× as long as wide; with very weak engraved reticulation (Fig. <xref ref-type="fig" rid="F82">635</xref>). Dorsellum anteriorly with a groove that is divided by longitudinal carinae (Fig. <xref ref-type="fig" rid="F104">795</xref>), groove medially 0.2× as long as length of dorsellum. Propodeum with very weak reticulation (Fig. <xref ref-type="fig" rid="F104">795</xref>); anteromedially with a transverse triangular cup; propodeal callus with ten setae. Legs (Fig. <xref ref-type="fig" rid="F81">623</xref>): fore and mid legs yellowish-white, hind leg yellowish-brown. Fore wing: costal cell with one row of setae on ventral surface, and margin with three setae close to marginal vein; with 15 admarginal setae, in one row.</p><p>Gaster with anterior ½ yellowish-brown with dark brown lateral margins, posterior ½ dark brown (Fig. <xref ref-type="fig" rid="F81">626</xref>).</p><p>Ratios. HE/MS/WM = 2.1/1.0/1.1; POL/OOL/POO = 8.2/4.2/1.0; OOL/DO = 1.1; WE/WF/WH/HH = 1.0/2.5/4.7/3.7; WH/WT = 1.0; PM/ST = 1.9; TS1/TS2/LT/LT1/LT2/LT3/LT4 = 3.8/2.5/6.3/2.1/1.4/1.0/2.1; LP/WP = 0.6; MM/LG = 0.9.</p><p><italic>Male</italic>. Length of body 1.9 mm. Scape slightly expanded and widest in the middle, sensory pores confined to apicoventral 2/3 and with sensory area dark brown (Fig. <xref ref-type="fig" rid="F81">629</xref>). Otherwise similar to female except legs yellowish-white with hind coxa and hind femur slightly darker; petiole longer; gaster shorter and with pale parts white (Fig. <xref ref-type="fig" rid="F81">627</xref>).</p><p>Ratios. LC/WS = 2.9; LP/WP = 0.8; MM/LG = 1.3.</p></tp:treatment-sec><tp:treatment-sec sec-type="Hosts and biology"><title>Hosts and biology.</title><p><italic><tp:taxon-name><tp:taxon-name-part taxon-name-part-type="genus">Concana</tp:taxon-name-part> <tp:taxon-name-part taxon-name-part-type="species">hoshea</tp:taxon-name-part></tp:taxon-name></italic>, <italic><tp:taxon-name><tp:taxon-name-part taxon-name-part-type="genus">Concana</tp:taxon-name-part></tp:taxon-name></italic> Poole01, <italic><tp:taxon-name><tp:taxon-name-part taxon-name-part-type="genus">Concana</tp:taxon-name-part></tp:taxon-name></italic> Poole02 (<tp:taxon-name><tp:taxon-name-part taxon-name-part-type="family">Noctuidae</tp:taxon-name-part></tp:taxon-name>) (<xref ref-type="bibr" rid="B51">Schauff and Janzen 2001</xref>) feeding on <italic><tp:taxon-name><tp:taxon-name-part taxon-name-part-type="genus">Byrsonima</tp:taxon-name-part> <tp:taxon-name-part taxon-name-part-type="species">crassifolia</tp:taxon-name-part></tp:taxon-name></italic>, <italic><tp:taxon-name><tp:taxon-name-part taxon-name-part-type="genus">Heteropterys</tp:taxon-name-part> <tp:taxon-name-part taxon-name-part-type="species">laurifolia</tp:taxon-name-part></tp:taxon-name></italic>, and <italic><tp:taxon-name><tp:taxon-name-part taxon-name-part-type="genus">Hiraea</tp:taxon-name-part> <tp:taxon-name-part taxon-name-part-type="species">reclinata</tp:taxon-name-part></tp:taxon-name></italic> (all host plants are <tp:taxon-name><tp:taxon-name-part taxon-name-part-type="family">Malpighiaceae</tp:taxon-name-part></tp:taxon-name>).</p></tp:treatment-sec><tp:treatment-sec sec-type="Distribution"><title>Distribution.</title><p>Costa Rica (Guanacaste Province) (<xref ref-type="bibr" rid="B51">Schauff and Janzen 2001</xref>).</p><!--PageBreak--></tp:treatment-sec><tp:treatment-sec><!--Section generated to contain objects referenced in tp:taxon-treatment.--><fig id="F6" position="float" orientation="portrait"><label>Figures 19–22.</label><caption><p><italic><tp:taxon-name><tp:taxon-name-part taxon-name-part-type="genus">Euplectrus</tp:taxon-name-part></tp:taxon-name></italic> spp.: <bold>19</bold> two different sizes of <italic><tp:taxon-name><tp:taxon-name-part taxon-name-part-type="genus">Euplectrus</tp:taxon-name-part> <tp:taxon-name-part taxon-name-part-type="species">mikesharkeyi</tp:taxon-name-part></tp:taxon-name></italic> feeding on penultimate instar <italic><tp:taxon-name><tp:taxon-name-part taxon-name-part-type="genus">Perigea</tp:taxon-name-part> <tp:taxon-name-part taxon-name-part-type="species">micrippia</tp:taxon-name-part></tp:taxon-name></italic> (<tp:taxon-name><tp:taxon-name-part taxon-name-part-type="family">Noctuidae</tp:taxon-name-part></tp:taxon-name>) (10-SRNP-36122); this may represent two different oviposition events or differential growth capacity that depends on the location on the caterpillar and/or whether competing parasitoids are present <bold>20</bold> last instar <italic><tp:taxon-name><tp:taxon-name-part taxon-name-part-type="genus">Euplectrus</tp:taxon-name-part> <tp:taxon-name-part taxon-name-part-type="species">mariae</tp:taxon-name-part></tp:taxon-name></italic> feeding on last instar <italic><tp:taxon-name><tp:taxon-name-part taxon-name-part-type="genus">Concana</tp:taxon-name-part> <tp:taxon-name-part taxon-name-part-type="species">hoshea</tp:taxon-name-part></tp:taxon-name></italic> (<tp:taxon-name><tp:taxon-name-part taxon-name-part-type="family">Noctuidae</tp:taxon-name-part></tp:taxon-name>) (09-SRNP-72128) <bold>21</bold> last instar <italic><tp:taxon-name><tp:taxon-name-part taxon-name-part-type="genus">Euplectrus</tp:taxon-name-part> <tp:taxon-name-part taxon-name-part-type="species">floryae</tp:taxon-name-part></tp:taxon-name></italic> feeding on penultimate instar <italic><tp:taxon-name><tp:taxon-name-part taxon-name-part-type="genus">Enyo</tp:taxon-name-part> <tp:taxon-name-part taxon-name-part-type="species">ocypete</tp:taxon-name-part></tp:taxon-name></italic> (<tp:taxon-name><tp:taxon-name-part taxon-name-part-type="family">Sphingidae</tp:taxon-name-part></tp:taxon-name>) (97-SRNP-4188) <bold>22</bold> prepupal <italic><tp:taxon-name><tp:taxon-name-part taxon-name-part-type="genus">Euplectrus</tp:taxon-name-part> <tp:taxon-name-part taxon-name-part-type="species">eowilsoni</tp:taxon-name-part></tp:taxon-name></italic> beginning to spin their cocoon mass on last instar <italic><tp:taxon-name><tp:taxon-name-part taxon-name-part-type="genus">Argyrosticta</tp:taxon-name-part> <tp:taxon-name-part taxon-name-part-type="species">vauaurea</tp:taxon-name-part></tp:taxon-name></italic> (<tp:taxon-name><tp:taxon-name-part taxon-name-part-type="family">Noctuidae</tp:taxon-name-part></tp:taxon-name>) (07-SRNP-65277).</p></caption><graphic xmlns:xlink="http://www.w3.org/1999/xlink" xlink:href="zookeys-485-001-g006.jpg" position="float" orientation="portrait" xlink:type="simple" id="oo_39241.jpg"/></fig><fig id="F81" position="float" orientation="portrait"><label>Figures 623–629.</label><caption><p><italic><tp:taxon-name><tp:taxon-name-part taxon-name-part-type="genus">Euplectrus</tp:taxon-name-part> <tp:taxon-name-part taxon-name-part-type="species">mariae</tp:taxon-name-part></tp:taxon-name></italic> (non-types): <bold>623</bold> habitus in lateral view, female <bold>624</bold> head in frontal view, female <bold>625</bold> head in frontal view, male <bold>626</bold> gaster in dorsal view, female <bold>627</bold> gaster in dorsal view, male <bold>628</bold> antenna in lateral view, female <bold>629</bold> antenna in lateral view, male.</p></caption><graphic xmlns:xlink="http://www.w3.org/1999/xlink" xlink:href="zookeys-485-001-g081.jpg" position="float" orientation="portrait" xlink:type="simple" id="oo_39316.jpg"/></fig><fig id="F82" position="float" orientation="portrait"><label>Figures 630–635.</label><caption><p><italic><tp:taxon-name><tp:taxon-name-part taxon-name-part-type="genus">Euplectrus</tp:taxon-name-part></tp:taxon-name></italic> spp., females. <bold>630–632</bold> <italic><tp:taxon-name><tp:taxon-name-part taxon-name-part-type="genus">Euplectrus</tp:taxon-name-part> <tp:taxon-name-part taxon-name-part-type="species">magdae</tp:taxon-name-part></tp:taxon-name></italic> (non-types): <bold>630</bold> head in frontal view <bold>631</bold> vertex <bold>632</bold> mesosoma in dorsal view <bold>633–635</bold> <italic><tp:taxon-name><tp:taxon-name-part taxon-name-part-type="genus">Euplectrus</tp:taxon-name-part> <tp:taxon-name-part taxon-name-part-type="species">mariae</tp:taxon-name-part></tp:taxon-name></italic> (non-types): <bold>633</bold> head in frontal view <bold>634</bold> vertex <bold>635</bold> mesosoma in dorsal view.</p></caption><graphic xmlns:xlink="http://www.w3.org/1999/xlink" xlink:href="zookeys-485-001-g082.jpg" position="float" orientation="portrait" xlink:type="simple" id="oo_39317.jpg"/></fig><fig id="F104" position="float" orientation="portrait"><label>Figures 793–798.</label><caption><p><italic><tp:taxon-name><tp:taxon-name-part taxon-name-part-type="genus">Euplectrus</tp:taxon-name-part></tp:taxon-name></italic> spp., propodeum, females: <bold>793</bold> <italic><tp:taxon-name><tp:taxon-name-part taxon-name-part-type="genus">Euplectrus</tp:taxon-name-part> <tp:taxon-name-part taxon-name-part-type="species">josei</tp:taxon-name-part></tp:taxon-name></italic> (non-type) <bold>794</bold> <italic><tp:taxon-name><tp:taxon-name-part taxon-name-part-type="genus">Euplectrus</tp:taxon-name-part> <tp:taxon-name-part taxon-name-part-type="species">magdae</tp:taxon-name-part></tp:taxon-name></italic> (non-type) <bold>795</bold> <italic><tp:taxon-name><tp:taxon-name-part taxon-name-part-type="genus">Euplectrus</tp:taxon-name-part> <tp:taxon-name-part taxon-name-part-type="species">mariae</tp:taxon-name-part></tp:taxon-name></italic> (non-type) <bold>796</bold> <italic><tp:taxon-name><tp:taxon-name-part taxon-name-part-type="genus">Euplectrus</tp:taxon-name-part> <tp:taxon-name-part taxon-name-part-type="species">platyhypenae</tp:taxon-name-part></tp:taxon-name></italic> (non-type) <bold>797</bold> <italic><tp:taxon-name><tp:taxon-name-part taxon-name-part-type="genus">Euplectrus</tp:taxon-name-part> <tp:taxon-name-part taxon-name-part-type="species">testaceipes</tp:taxon-name-part></tp:taxon-name></italic> (non-type) <bold>798</bold> <italic><tp:taxon-name><tp:taxon-name-part taxon-name-part-type="genus">Euplectrus</tp:taxon-name-part> <tp:taxon-name-part taxon-name-part-type="species">xiomarae</tp:taxon-name-part></tp:taxon-name></italic> (non-type).</p></caption><graphic xmlns:xlink="http://www.w3.org/1999/xlink" xlink:href="zookeys-485-001-g104.jpg" position="float" orientation="portrait" xlink:type="simple" id="oo_39339.jpg"/></fig></tp:treatment-sec><ref-list><ref id="B51"><mixed-citation xmlns:xlink="http://www.w3.org/1999/xlink" xlink:type="simple"><person-group><name name-style="western"><surname>Schauff</surname><given-names>ME</given-names></name><name name-style="western"><surname>Janzen</surname><given-names>DH</given-names></name></person-group> (<year>2001</year>) <article-title>Taxonomy and ecology of Costa Rican <italic><tp:taxon-name><tp:taxon-name-part taxon-name-part-type="genus">Euplectrus</tp:taxon-name-part></tp:taxon-name></italic> (<tp:taxon-name><tp:taxon-name-part taxon-name-part-type="order">Hymenoptera</tp:taxon-name-part></tp:taxon-name>: <tp:taxon-name><tp:taxon-name-part taxon-name-part-type="family">Eulophidae</tp:taxon-name-part></tp:taxon-name>), parasitoids of caterpillars.</article-title><source>Journal of <tp:taxon-name><tp:taxon-name-part taxon-name-part-type="order">Hymenoptera</tp:taxon-name-part></tp:taxon-name> Research</source><volume>10</volume>: <fpage>181</fpage>–<lpage>230</lpage>.</mixed-citation></ref></ref-list></tp:taxon-treatment>
