# Supplementary material for: Integrative taxonomy of New World Euplectrus Westwood (Hymenoptera, Eulophidae), with focus on 55 new species from Area de Conservación Guanacaste, northwestern Costa Rica
Source: Zookeys. 2015 Mar 10;(485):1–236. doi: 10.3897/zookeys.485.9124 (PMC4361813; doi:10.3897/zookeys.485.9124)
Supplement: XML Treatment for Euplectrus platyhypenae [file zookeys.485.9124-treatment67.xml]

<!DOCTYPE tp:taxon-treatment
  PUBLIC "-//TaxonX//DTD Taxonomic Treatment Publishing DTD v0 20100105//EN" "tax-treatment-NSO.dtd">
<tp:taxon-treatment xmlns:tp="http://www.plazi.org/taxpub"><tp:treatment-meta><kwd-group><label>Taxon classification</label><kwd><named-content content-type="kingdom">Animalia</named-content></kwd><kwd><named-content content-type="order">Hymenoptera</named-content></kwd><kwd><named-content content-type="family">Eulophidae</named-content></kwd></kwd-group><mixed-citation publication-type="journal"><person-group><name><surname>Hansson</surname><given-names>Christer</given-names></name><name><surname>Smith</surname><given-names>M. Alex</given-names></name><name><surname>Janzen</surname><given-names>Daniel H.</given-names></name><name><surname>Hallwachs</surname><given-names>Winnie</given-names></name></person-group><article-title>Integrative taxonomy of New World <italic><tp:taxon-name><tp:taxon-name-part taxon-name-part-type="genus">Euplectrus</tp:taxon-name-part></tp:taxon-name></italic> Westwood (<tp:taxon-name><tp:taxon-name-part taxon-name-part-type="order">Hymenoptera</tp:taxon-name-part></tp:taxon-name>, <tp:taxon-name><tp:taxon-name-part taxon-name-part-type="family">Eulophidae</tp:taxon-name-part></tp:taxon-name>), with focus on 55 new species from Area de Conservación Guanacaste, northwestern Costa Rica</article-title><source>Zookeys</source><day>10</day><month>3</month><year>2015</year><volume>2015</volume><issue>485</issue><fpage>1</fpage><lpage>236</lpage><pub-id pub-id-type="doi">10.3897/zookeys.485.9124</pub-id></mixed-citation></tp:treatment-meta><tp:nomenclature><tp:taxon-name>
                            <tp:taxon-name-part taxon-name-part-type="genus">Euplectrus</tp:taxon-name-part>
                            <tp:taxon-name-part taxon-name-part-type="species">platyhypenae</tp:taxon-name-part>
                        </tp:taxon-name><tp:taxon-authority>Howard</tp:taxon-authority><xref ref-type="fig" rid="F54">Figures 402–403</xref><xref ref-type="fig" rid="F55">, 404–409</xref><xref ref-type="fig" rid="F56">, 410–420</xref><xref ref-type="fig" rid="F57">, 421–427</xref><xref ref-type="fig" rid="F58">, 428–434</xref><xref ref-type="fig" rid="F59">, 435–440</xref><xref ref-type="fig" rid="F60">, 441–452</xref><xref ref-type="fig" rid="F61">, 453–463</xref><xref ref-type="fig" rid="F62">, 464–469</xref><xref ref-type="fig" rid="F63">, 470–478</xref><xref ref-type="fig" rid="F64">, 479–488</xref><xref ref-type="fig" rid="F65">, 489–494</xref><xref ref-type="fig" rid="F83">, 636–643</xref><xref ref-type="fig" rid="F104">, 796</xref><tp:nomenclature-citation-list><tp:nomenclature-citation><tp:taxon-name><tp:taxon-name-part taxon-name-part-type="genus">Euplectrus</tp:taxon-name-part> <tp:taxon-name-part taxon-name-part-type="species">platyhypenae</tp:taxon-name-part></tp:taxon-name><comment> Howard, 1885: 26. Lectotype ♂ (USNM), designated here, examined.</comment></tp:nomenclature-citation></tp:nomenclature-citation-list></tp:nomenclature><tp:treatment-sec sec-type="Material"><title>Material.</title><p>Type material: ♂ lectotype of <italic><tp:taxon-name><tp:taxon-name-part taxon-name-part-type="genus">Euplectrus</tp:taxon-name-part> <tp:taxon-name-part taxon-name-part-type="species">platyhypenae</tp:taxon-name-part></tp:taxon-name></italic> (USNM). Additional material: COSTA RICA: 12♀ 1♂ from Guanacaste on <italic><tp:taxon-name><tp:taxon-name-part taxon-name-part-type="genus">Spodoptera</tp:taxon-name-part> <tp:taxon-name-part taxon-name-part-type="species">frugiperda</tp:taxon-name-part></tp:taxon-name></italic>; caterpillar project voucher code: 05-SRNP-16047, no barcode (BMNH, CNC, INBio, USNM).</p></tp:treatment-sec><tp:treatment-sec sec-type="Diagnosis"><title>Diagnosis.</title><p>Lower face black (Figs <xref ref-type="fig" rid="F83">637</xref>, <xref ref-type="fig" rid="F83">638</xref>); legs yellowish-brown (Fig. <xref ref-type="fig" rid="F83">636</xref>); eyes small (Fig. <xref ref-type="fig" rid="F65">492</xref>); propodeum with a triangular median carina (Fig. <xref ref-type="fig" rid="F104">796</xref>); petiole 0.6× as long as wide; gaster yellowish-brown with black lateral margins (female, Fig. <xref ref-type="fig" rid="F83">639</xref>), or black with a large yellowish-white spot in apical ½ (male, Fig. <xref ref-type="fig" rid="F83">640</xref>); male antenna with scape slightly expanded, widest in the middle, and 3.1× as long as wide (Fig. <xref ref-type="fig" rid="F83">643</xref>).</p></tp:treatment-sec><tp:treatment-sec sec-type="Description"><title>Description.</title><p><italic>Female</italic>. Length of body 2.1 mm. Antenna with scape yellowish-white in basal ½ and yellowish-brown in apical ½, pedicel yellowish-brown, flagellomeres yellowish-brown ventrally and dark brown dorsally (Fig. <xref ref-type="fig" rid="F83">641</xref>). Mandibles and palpi yellowish-white. Head including lower face black and shiny (Fig. <xref ref-type="fig" rid="F83">637</xref>). Frons close to eyes with two irregular rows of setae (Fig. <xref ref-type="fig" rid="F65">492</xref>). Vertex with very weak reticulation, smooth lateral to posterior ocelli (Fig. <xref ref-type="fig" rid="F65">493</xref>). Occipital margin rounded (Fig. <xref ref-type="fig" rid="F65">493</xref>).</p><p>Mesosoma black and shiny (Fig. <xref ref-type="fig" rid="F83">636</xref>). Each sidelobe of mesoscutum with eight setae. Scutellum 0.9× as long as wide; with weak reticulation (Fig. <xref ref-type="fig" rid="F65">494</xref>). Dorsellum along anterior margin with a very narrow groove that is divided by longitudinal carinae (Fig. <xref ref-type="fig" rid="F104">796</xref>), groove medially 0.1× as long as length of dorsellum. Propodeum with very weak reticulation (Fig. <xref ref-type="fig" rid="F104">796</xref>); anteromedially with a triangular cup; propodeal callus with 15 setae. Legs yellowish-brown (Fig. <xref ref-type="fig" rid="F83">636</xref>). Fore wing: costal cell with one complete row of setae on ventral surface, and margin with three setae close to marginal vein; with 18 admarginal setae mainly in one row, in apical ⅓ in two rows.</p><p>Gaster yellowish-brown with lateral margins black (Fig. <xref ref-type="fig" rid="F83">639</xref>).</p><p>Ratios. HE/MS/WM = 1.5/1.0/1.0; POL/OOL/POO = 6.1/3.6/1.0; OOL/DO = 1.5; WE/WF/WH/HH = 1.0/2.8/4.6/3.4; WH/WT = 1.1; PM/ST = 1.4; TS1/TS2/LT/LT1/LT2/LT3/LT4 = 4.7/2.4/7.8/3.1/1.6/1.0/1.9; LP/WP = 0.6; MM/LG = 1.0.</p><p><italic>Male</italic>. Length of body 1.7 mm. Scape yellowish-white, slightly expanded and widest in the middle (Fig. <xref ref-type="fig" rid="F83">643</xref>), sensory pores confined to apicoventral ⅔. Similar to female except gaster shorter and black with a large yellowish-white spot in apical ½ (Fig. <xref ref-type="fig" rid="F83">640</xref>).</p><p>Ratios. LC/WS = 3.1; MM/LG = 1.3.</p></tp:treatment-sec><tp:treatment-sec sec-type="Hosts and biology"><title>Hosts and biology.</title><p><italic><tp:taxon-name><tp:taxon-name-part taxon-name-part-type="genus">Plathypena</tp:taxon-name-part> <tp:taxon-name-part taxon-name-part-type="species">scabra</tp:taxon-name-part></tp:taxon-name></italic> (<xref ref-type="bibr" rid="B30">Howard 1885</xref>), <italic><tp:taxon-name><tp:taxon-name-part taxon-name-part-type="genus">Spodoptera</tp:taxon-name-part> <tp:taxon-name-part taxon-name-part-type="species">frugiperda</tp:taxon-name-part></tp:taxon-name></italic> feeding on <italic><tp:taxon-name><tp:taxon-name-part taxon-name-part-type="genus">Cipura</tp:taxon-name-part> <tp:taxon-name-part taxon-name-part-type="species">campanulata</tp:taxon-name-part></tp:taxon-name></italic> (<tp:taxon-name><tp:taxon-name-part taxon-name-part-type="family">Iridaceae</tp:taxon-name-part></tp:taxon-name>) (<bold>new record</bold>) (both hosts are <tp:taxon-name><tp:taxon-name-part taxon-name-part-type="family">Noctuidae</tp:taxon-name-part></tp:taxon-name>).</p></tp:treatment-sec><tp:treatment-sec sec-type="Distribution"><title>Distribution.</title><p>USA (D.C.) (<xref ref-type="bibr" rid="B30">Howard 1885</xref>), Costa Rica (Guanacaste Province) (<bold>new record</bold>).</p></tp:treatment-sec><tp:treatment-sec sec-type="Remarks"><title>Remarks.</title><p><italic><tp:taxon-name><tp:taxon-name-part taxon-name-part-type="genus">Euplectrus</tp:taxon-name-part> <tp:taxon-name-part taxon-name-part-type="species">platyhypenae</tp:taxon-name-part></tp:taxon-name></italic> was described from one female and one male but no primary type was selected. The male labeled “Euplectrus platyhypenae How. ms.”, “No.657, P.o, July 11.82”, “Type No. 1655, U.S.N.M.”, is hereby selected as lectotype.</p><p>The name of this species is frequently misspellt in the literature, as “<italic><tp:taxon-name><tp:taxon-name-part taxon-name-part-type="genus">Euplectrus</tp:taxon-name-part> <tp:taxon-name-part taxon-name-part-type="species">plathypenae</tp:taxon-name-part></tp:taxon-name></italic>”, as is also the host <italic><tp:taxon-name><tp:taxon-name-part taxon-name-part-type="genus">Spodoptera</tp:taxon-name-part> <tp:taxon-name-part taxon-name-part-type="species">frugiperda</tp:taxon-name-part></tp:taxon-name></italic>, as “<italic><tp:taxon-name><tp:taxon-name-part taxon-name-part-type="genus">Spodoptera</tp:taxon-name-part> <tp:taxon-name-part taxon-name-part-type="species">fugiperda</tp:taxon-name-part></tp:taxon-name></italic>”.</p></tp:treatment-sec><tp:treatment-sec><!--Section generated to contain objects referenced in tp:taxon-treatment.--><fig id="F54" position="float" orientation="portrait"><label>Figures 393–403.</label><caption><p><italic><tp:taxon-name><tp:taxon-name-part taxon-name-part-type="genus">Euplectrus</tp:taxon-name-part></tp:taxon-name></italic> spp. <bold>393–399</bold> <italic><tp:taxon-name><tp:taxon-name-part taxon-name-part-type="genus">Euplectrus</tp:taxon-name-part> <tp:taxon-name-part taxon-name-part-type="species">johnnoyesi</tp:taxon-name-part></tp:taxon-name></italic> (DHJPAR0028699): <bold>393</bold> habitus in lateral view, female <bold>394</bold> head in frontal view, female <bold>395</bold> head in frontal view, male <bold>396</bold> gaster in dorsal view, female <bold>397</bold> gaster in dorsal view, male <bold>398</bold> antenna in lateral view, female <bold>399</bold> antenna in lateral view, male; <bold>400–403</bold> <italic><tp:taxon-name><tp:taxon-name-part taxon-name-part-type="genus">Euplectrus</tp:taxon-name-part> <tp:taxon-name-part taxon-name-part-type="species">ireneae</tp:taxon-name-part></tp:taxon-name></italic> (paratype), female: <bold>400</bold> habitus in lateral view <bold>401</bold> head in frontal view <bold>402</bold> gaster in dorsal view <bold>403</bold> antenna in lateral view.</p></caption><graphic xmlns:xlink="http://www.w3.org/1999/xlink" xlink:href="zookeys-485-001-g054.jpg" position="float" orientation="portrait" xlink:type="simple" id="oo_39289.jpg"/></fig><fig id="F55" position="float" orientation="portrait"><label>Figures 404–409.</label><caption><p><italic><tp:taxon-name><tp:taxon-name-part taxon-name-part-type="genus">Euplectrus</tp:taxon-name-part></tp:taxon-name></italic> spp., females. <bold>404–406</bold> <italic><tp:taxon-name><tp:taxon-name-part taxon-name-part-type="genus">Euplectrus</tp:taxon-name-part> <tp:taxon-name-part taxon-name-part-type="species">johnnoyesi</tp:taxon-name-part></tp:taxon-name></italic> (DHJPAR0028699): <bold>404</bold> head in frontal view <bold>405</bold> vertex <bold>406</bold> mesosoma in dorsal view; <bold>407–409</bold> <italic><tp:taxon-name><tp:taxon-name-part taxon-name-part-type="genus">Euplectrus</tp:taxon-name-part> <tp:taxon-name-part taxon-name-part-type="species">ireneae</tp:taxon-name-part></tp:taxon-name></italic> (95-SRNP-6049, no barcode): <bold>407</bold> head in frontal view <bold>408</bold> vertex <bold>409</bold> mesosoma in dorsal view.</p></caption><graphic xmlns:xlink="http://www.w3.org/1999/xlink" xlink:href="zookeys-485-001-g055.jpg" position="float" orientation="portrait" xlink:type="simple" id="oo_39290.jpg"/></fig><fig id="F56" position="float" orientation="portrait"><label>Figures 410–420.</label><caption><p><italic><tp:taxon-name><tp:taxon-name-part taxon-name-part-type="genus">Euplectrus</tp:taxon-name-part></tp:taxon-name></italic> spp. <bold>410–416</bold> <italic><tp:taxon-name><tp:taxon-name-part taxon-name-part-type="genus">Euplectrus</tp:taxon-name-part> <tp:taxon-name-part taxon-name-part-type="species">josefernandezi</tp:taxon-name-part></tp:taxon-name></italic> (DHJPAR0028908): <bold>410</bold> habitus in lateral view, female <bold>411</bold> head in frontal view, female <bold>412</bold> head in frontal view, male <bold>413</bold> gaster in dorsal view, female <bold>414</bold> gaster in dorsal view, male <bold>415</bold> antenna in lateral view, female <bold>416</bold> antenna in lateral view, male <bold>417–420</bold> <italic><tp:taxon-name><tp:taxon-name-part taxon-name-part-type="genus">Euplectrus</tp:taxon-name-part> <tp:taxon-name-part taxon-name-part-type="species">orias</tp:taxon-name-part></tp:taxon-name></italic> (paratype), female: <bold>417</bold> habitus in lateral view <bold>418</bold> head in frontal view <bold>419</bold> gaster in dorsal view <bold>420</bold> antenna in lateral view.</p></caption><graphic xmlns:xlink="http://www.w3.org/1999/xlink" xlink:href="zookeys-485-001-g056.jpg" position="float" orientation="portrait" xlink:type="simple" id="oo_39291.jpg"/></fig><fig id="F57" position="float" orientation="portrait"><label>Figures 421–427.</label><caption><p><italic><tp:taxon-name><tp:taxon-name-part taxon-name-part-type="genus">Euplectrus</tp:taxon-name-part></tp:taxon-name></italic> spp. <bold>421–423</bold> <italic><tp:taxon-name><tp:taxon-name-part taxon-name-part-type="genus">Euplectrus</tp:taxon-name-part> <tp:taxon-name-part taxon-name-part-type="species">josefernandezi</tp:taxon-name-part></tp:taxon-name></italic> (DHJPAR0028908): <bold>421</bold> head in frontal view <bold>422</bold> vertex <bold>423</bold> mesosoma in dorsal view; <bold>424–425</bold> hind tarsus in lateral view, females <bold>424</bold> <italic><tp:taxon-name><tp:taxon-name-part taxon-name-part-type="genus">Euplectrus</tp:taxon-name-part> <tp:taxon-name-part taxon-name-part-type="species">garygibsoni</tp:taxon-name-part></tp:taxon-name></italic> (DHJPAR0042124) <bold>425</bold> <italic><tp:taxon-name><tp:taxon-name-part taxon-name-part-type="genus">Euplectrus</tp:taxon-name-part> <tp:taxon-name-part taxon-name-part-type="species">eowilsoni</tp:taxon-name-part></tp:taxon-name></italic> (DHJPAR0028932) <bold>426-427</bold> scape in ventral view, males <bold>426</bold> <italic><tp:taxon-name><tp:taxon-name-part taxon-name-part-type="genus">Euplectrus</tp:taxon-name-part> <tp:taxon-name-part taxon-name-part-type="species">ivonae</tp:taxon-name-part></tp:taxon-name></italic> <bold>427</bold> <italic><tp:taxon-name><tp:taxon-name-part taxon-name-part-type="genus">Euplectrus</tp:taxon-name-part> <tp:taxon-name-part taxon-name-part-type="species">andybennetti</tp:taxon-name-part></tp:taxon-name></italic>.</p></caption><graphic xmlns:xlink="http://www.w3.org/1999/xlink" xlink:href="zookeys-485-001-g057.jpg" position="float" orientation="portrait" xlink:type="simple" id="oo_39292.jpg"/></fig><fig id="F58" position="float" orientation="portrait"><label>Figures 428–434.</label><caption><p><italic><tp:taxon-name><tp:taxon-name-part taxon-name-part-type="genus">Euplectrus</tp:taxon-name-part> <tp:taxon-name-part taxon-name-part-type="species">lubomirmasneri</tp:taxon-name-part></tp:taxon-name></italic> (DHJPAR0028760): <bold>428</bold> habitus in lateral view, female <bold>429</bold> head in frontal view, female <bold>430</bold> head in frontal view, male <bold>431</bold> gaster in dorsal view, female <bold>432</bold> gaster in dorsal view, male <bold>433</bold> antenna in lateral view, female <bold>434</bold> antenna in lateral view, male.</p></caption><graphic xmlns:xlink="http://www.w3.org/1999/xlink" xlink:href="zookeys-485-001-g058.jpg" position="float" orientation="portrait" xlink:type="simple" id="oo_39293.jpg"/></fig><fig id="F59" position="float" orientation="portrait"><label>Figures 435–440.</label><caption><p><italic><tp:taxon-name><tp:taxon-name-part taxon-name-part-type="genus">Euplectrus</tp:taxon-name-part></tp:taxon-name></italic> spp., females <bold>435–437.</bold> <italic><tp:taxon-name><tp:taxon-name-part taxon-name-part-type="genus">Euplectrus</tp:taxon-name-part> <tp:taxon-name-part taxon-name-part-type="species">lubomirmasneri</tp:taxon-name-part></tp:taxon-name></italic> (DHJPAR0028760): <bold>435</bold> head in frontal view <bold>436</bold> vertex <bold>437</bold> mesosoma in dorsal view <bold>438–440</bold> <italic><tp:taxon-name><tp:taxon-name-part taxon-name-part-type="genus">Euplectrus</tp:taxon-name-part> <tp:taxon-name-part taxon-name-part-type="species">mikegatesi</tp:taxon-name-part></tp:taxon-name></italic> (DHJPAR0031184): <bold>438</bold> head in frontal view <bold>439</bold> vertex <bold>440</bold> mesosoma in dorsal view.</p></caption><graphic xmlns:xlink="http://www.w3.org/1999/xlink" xlink:href="zookeys-485-001-g059.jpg" position="float" orientation="portrait" xlink:type="simple" id="oo_39294.jpg"/></fig><fig id="F60" position="float" orientation="portrait"><label>Figures 441–452.</label><caption><p><italic><tp:taxon-name><tp:taxon-name-part taxon-name-part-type="genus">Euplectrus</tp:taxon-name-part></tp:taxon-name></italic> spp. <bold>441–447</bold> <italic><tp:taxon-name><tp:taxon-name-part taxon-name-part-type="genus">Euplectrus</tp:taxon-name-part> <tp:taxon-name-part taxon-name-part-type="species">mikegatesi</tp:taxon-name-part></tp:taxon-name></italic> (DHJPAR0031184): <bold>441</bold> habitus in lateral view, female <bold>442</bold> head in frontal view, female <bold>443</bold> head in frontal view, male <bold>444</bold> gaster in dorsal view, female <bold>445</bold> gaster in dorsal view, male <bold>446</bold> antenna in lateral view, female <bold>447</bold> antenna in lateral view, male <bold>448–452</bold> <italic><tp:taxon-name><tp:taxon-name-part taxon-name-part-type="genus">Euplectrus</tp:taxon-name-part> <tp:taxon-name-part taxon-name-part-type="species">pachyscaphus</tp:taxon-name-part></tp:taxon-name></italic> (lectotype), female: <bold>448</bold> habitus in lateral view <bold>449</bold> head in frontal view <bold>450</bold> gaster in dorsal view <bold>451</bold> antenna in lateral view <bold>452</bold> head in lateral view.</p></caption><graphic xmlns:xlink="http://www.w3.org/1999/xlink" xlink:href="zookeys-485-001-g060.jpg" position="float" orientation="portrait" xlink:type="simple" id="oo_39295.jpg"/></fig><fig id="F61" position="float" orientation="portrait"><label>Figures 453–463.</label><caption><p><italic><tp:taxon-name><tp:taxon-name-part taxon-name-part-type="genus">Euplectrus</tp:taxon-name-part></tp:taxon-name></italic> spp. <bold>453–459</bold> <italic><tp:taxon-name><tp:taxon-name-part taxon-name-part-type="genus">Euplectrus</tp:taxon-name-part> <tp:taxon-name-part taxon-name-part-type="species">mikeschauffi</tp:taxon-name-part></tp:taxon-name></italic> (DHJPAR0045452): <bold>453</bold> habitus in lateral view, female <bold>454</bold> head in frontal view, female <bold>455</bold> head in frontal view, male <bold>456</bold> gaster in dorsal view, female <bold>457</bold> gaster in dorsal view, male <bold>458</bold> antenna in lateral view, female <bold>459</bold> antenna in lateral view, male; <bold>460–463</bold> <italic><tp:taxon-name><tp:taxon-name-part taxon-name-part-type="genus">Euplectrus</tp:taxon-name-part> <tp:taxon-name-part taxon-name-part-type="species">mellipes</tp:taxon-name-part></tp:taxon-name></italic> (lectotype), female: <bold>460</bold> habitus in lateral view <bold>461</bold> head in frontal view <bold>462</bold> gaster in dorsal view <bold>463</bold> antenna in lateral view.</p></caption><graphic xmlns:xlink="http://www.w3.org/1999/xlink" xlink:href="zookeys-485-001-g061.jpg" position="float" orientation="portrait" xlink:type="simple" id="oo_39296.jpg"/></fig><fig id="F62" position="float" orientation="portrait"><label>Figures 464–469.</label><caption><p><italic><tp:taxon-name><tp:taxon-name-part taxon-name-part-type="genus">Euplectrus</tp:taxon-name-part></tp:taxon-name></italic> spp., females. <bold>464–466</bold> <italic><tp:taxon-name><tp:taxon-name-part taxon-name-part-type="genus">Euplectrus</tp:taxon-name-part> <tp:taxon-name-part taxon-name-part-type="species">mikeschauffi</tp:taxon-name-part></tp:taxon-name></italic> (DHJPAR0045452): <bold>464</bold> head in frontal view <bold>465</bold> vertex <bold>466</bold> mesosoma in dorsal view; <bold>467–469</bold> <italic><tp:taxon-name><tp:taxon-name-part taxon-name-part-type="genus">Euplectrus</tp:taxon-name-part> <tp:taxon-name-part taxon-name-part-type="species">mikesharkeyi</tp:taxon-name-part></tp:taxon-name></italic> (DHJPAR0030516): <bold>467</bold> head in frontal view <bold>468</bold> vertex <bold>469</bold> mesosoma in dorsal view.</p></caption><graphic xmlns:xlink="http://www.w3.org/1999/xlink" xlink:href="zookeys-485-001-g062.jpg" position="float" orientation="portrait" xlink:type="simple" id="oo_39297.jpg"/></fig><fig id="F63" position="float" orientation="portrait"><label>Figures 470–478.</label><caption><p><italic><tp:taxon-name><tp:taxon-name-part taxon-name-part-type="genus">Euplectrus</tp:taxon-name-part></tp:taxon-name></italic> spp. <bold>470–476</bold> <italic><tp:taxon-name><tp:taxon-name-part taxon-name-part-type="genus">Euplectrus</tp:taxon-name-part> <tp:taxon-name-part taxon-name-part-type="species">mikesharkeyi</tp:taxon-name-part></tp:taxon-name></italic> (DHJPAR0030516): <bold>470</bold> habitus in lateral view, female <bold>471</bold> head in frontal view, female <bold>472</bold> head in frontal view, male <bold>473</bold> gaster in dorsal view, female <bold>474</bold> gaster in dorsal view, male <bold>475</bold> antenna in lateral view, female <bold>476</bold> antenna in lateral view, male; <bold>477–478</bold> <italic><tp:taxon-name><tp:taxon-name-part taxon-name-part-type="genus">Euplectrus</tp:taxon-name-part> <tp:taxon-name-part taxon-name-part-type="species">semimarginatus</tp:taxon-name-part></tp:taxon-name></italic> (lectotype), female: <bold>477</bold> habitus in lateral view, head missing <bold>478</bold> gaster in dorsal view.</p></caption><graphic xmlns:xlink="http://www.w3.org/1999/xlink" xlink:href="zookeys-485-001-g063.jpg" position="float" orientation="portrait" xlink:type="simple" id="oo_39298.jpg"/></fig><fig id="F64" position="float" orientation="portrait"><label>Figures 479–488.</label><caption><p><italic><tp:taxon-name><tp:taxon-name-part taxon-name-part-type="genus">Euplectrus</tp:taxon-name-part></tp:taxon-name></italic> spp. <bold>479–485</bold> <italic><tp:taxon-name><tp:taxon-name-part taxon-name-part-type="genus">Euplectrus</tp:taxon-name-part> <tp:taxon-name-part taxon-name-part-type="species">paulhansoni</tp:taxon-name-part></tp:taxon-name></italic> (DHJPAR0028775): <bold>479</bold> habitus in lateral view, female <bold>480</bold> head in frontal view, female <bold>481</bold> head in frontal view, male <bold>482</bold> gaster in dorsal view, female <bold>483</bold> gaster in dorsal view, male <bold>484</bold> antenna in lateral view, female <bold>485</bold> antenna in lateral view, male; <bold>486–488</bold> <italic><tp:taxon-name><tp:taxon-name-part taxon-name-part-type="genus">Euplectrus</tp:taxon-name-part> <tp:taxon-name-part taxon-name-part-type="species">solitarius</tp:taxon-name-part></tp:taxon-name></italic> (holotype), female: <bold>486</bold> habitus in lateral view, gaster missing <bold>487</bold> head in frontal view <bold>488</bold> scape and pedicel in lateral view.</p></caption><graphic xmlns:xlink="http://www.w3.org/1999/xlink" xlink:href="zookeys-485-001-g064.jpg" position="float" orientation="portrait" xlink:type="simple" id="oo_39299.jpg"/></fig><fig id="F65" position="float" orientation="portrait"><label>Figures 489–494.</label><caption><p><italic><tp:taxon-name><tp:taxon-name-part taxon-name-part-type="genus">Euplectrus</tp:taxon-name-part></tp:taxon-name></italic> spp., females. <bold>489–491</bold> <italic><tp:taxon-name><tp:taxon-name-part taxon-name-part-type="genus">Euplectrus</tp:taxon-name-part> <tp:taxon-name-part taxon-name-part-type="species">paulhansoni</tp:taxon-name-part></tp:taxon-name></italic> (DHJPAR0028775): <bold>489</bold> head in frontal view <bold>490</bold> vertex <bold>491</bold> mesosoma in dorsal view; <bold>492–494</bold> <italic><tp:taxon-name><tp:taxon-name-part taxon-name-part-type="genus">Euplectrus</tp:taxon-name-part> <tp:taxon-name-part taxon-name-part-type="species">platyhypenae</tp:taxon-name-part></tp:taxon-name></italic> (non-types): <bold>492</bold> head in frontal view <bold>493</bold> vertex <bold>494</bold> mesosoma in dorsal view.</p></caption><graphic xmlns:xlink="http://www.w3.org/1999/xlink" xlink:href="zookeys-485-001-g065.jpg" position="float" orientation="portrait" xlink:type="simple" id="oo_39300.jpg"/></fig><fig id="F83" position="float" orientation="portrait"><label>Figures 636–643.</label><caption><p><italic><tp:taxon-name><tp:taxon-name-part taxon-name-part-type="genus">Euplectrus</tp:taxon-name-part> <tp:taxon-name-part taxon-name-part-type="species">platyhypenae</tp:taxon-name-part></tp:taxon-name></italic> (non-types): <bold>636</bold> habitus in lateral view, female <bold>637</bold> head in frontal view, female <bold>638</bold> head in frontal view, male <bold>639</bold> gaster in dorsal view, female <bold>640</bold> gaster in dorsal view, male <bold>641</bold> antenna in lateral view, female <bold>642</bold> antenna in lateral view, male <bold>643</bold> scape in lateral view, male.</p></caption><graphic xmlns:xlink="http://www.w3.org/1999/xlink" xlink:href="zookeys-485-001-g083.jpg" position="float" orientation="portrait" xlink:type="simple" id="oo_39318.jpg"/></fig><fig id="F104" position="float" orientation="portrait"><label>Figures 793–798.</label><caption><p><italic><tp:taxon-name><tp:taxon-name-part taxon-name-part-type="genus">Euplectrus</tp:taxon-name-part></tp:taxon-name></italic> spp., propodeum, females: <bold>793</bold> <italic><tp:taxon-name><tp:taxon-name-part taxon-name-part-type="genus">Euplectrus</tp:taxon-name-part> <tp:taxon-name-part taxon-name-part-type="species">josei</tp:taxon-name-part></tp:taxon-name></italic> (non-type) <bold>794</bold> <italic><tp:taxon-name><tp:taxon-name-part taxon-name-part-type="genus">Euplectrus</tp:taxon-name-part> <tp:taxon-name-part taxon-name-part-type="species">magdae</tp:taxon-name-part></tp:taxon-name></italic> (non-type) <bold>795</bold> <italic><tp:taxon-name><tp:taxon-name-part taxon-name-part-type="genus">Euplectrus</tp:taxon-name-part> <tp:taxon-name-part taxon-name-part-type="species">mariae</tp:taxon-name-part></tp:taxon-name></italic> (non-type) <bold>796</bold> <italic><tp:taxon-name><tp:taxon-name-part taxon-name-part-type="genus">Euplectrus</tp:taxon-name-part> <tp:taxon-name-part taxon-name-part-type="species">platyhypenae</tp:taxon-name-part></tp:taxon-name></italic> (non-type) <bold>797</bold> <italic><tp:taxon-name><tp:taxon-name-part taxon-name-part-type="genus">Euplectrus</tp:taxon-name-part> <tp:taxon-name-part taxon-name-part-type="species">testaceipes</tp:taxon-name-part></tp:taxon-name></italic> (non-type) <bold>798</bold> <italic><tp:taxon-name><tp:taxon-name-part taxon-name-part-type="genus">Euplectrus</tp:taxon-name-part> <tp:taxon-name-part taxon-name-part-type="species">xiomarae</tp:taxon-name-part></tp:taxon-name></italic> (non-type).</p></caption><graphic xmlns:xlink="http://www.w3.org/1999/xlink" xlink:href="zookeys-485-001-g104.jpg" position="float" orientation="portrait" xlink:type="simple" id="oo_39339.jpg"/></fig></tp:treatment-sec><ref-list><ref id="B30"><mixed-citation xmlns:xlink="http://www.w3.org/1999/xlink" xlink:type="simple"><person-group><name name-style="western"><surname>Howard</surname><given-names>LO</given-names></name></person-group> (<year>1885</year>) <article-title>Descriptions of North American <tp:taxon-name><tp:taxon-name-part taxon-name-part-type="family">Chalcididae</tp:taxon-name-part></tp:taxon-name> from the collections of the U.S. Department of Agriculture and of Dr C.V. Riley, with biological notes. (First paper). Together with a list of the described North American species of the family.</article-title><source>Bulletin of the United States Department of Agriculture, Bureau of Entomology, No</source><volume>5</volume>: <fpage>1</fpage>–<lpage>47</lpage>.</mixed-citation></ref></ref-list></tp:taxon-treatment>
