# Supplementary material for: Integrative taxonomy of New World Euplectrus Westwood (Hymenoptera, Eulophidae), with focus on 55 new species from Area de Conservación Guanacaste, northwestern Costa Rica
Source: Zookeys. 2015 Mar 10;(485):1–236. doi: 10.3897/zookeys.485.9124 (PMC4361813; doi:10.3897/zookeys.485.9124)
Supplement: XML Treatment for Euplectrus ronniei [file zookeys.485.9124-treatment68.xml]

<!DOCTYPE tp:taxon-treatment
  PUBLIC "-//TaxonX//DTD Taxonomic Treatment Publishing DTD v0 20100105//EN" "tax-treatment-NSO.dtd">
<tp:taxon-treatment xmlns:tp="http://www.plazi.org/taxpub"><tp:treatment-meta><kwd-group><label>Taxon classification</label><kwd><named-content content-type="kingdom">Animalia</named-content></kwd><kwd><named-content content-type="order">Hymenoptera</named-content></kwd><kwd><named-content content-type="family">Eulophidae</named-content></kwd></kwd-group><mixed-citation publication-type="journal"><person-group><name><surname>Hansson</surname><given-names>Christer</given-names></name><name><surname>Smith</surname><given-names>M. Alex</given-names></name><name><surname>Janzen</surname><given-names>Daniel H.</given-names></name><name><surname>Hallwachs</surname><given-names>Winnie</given-names></name></person-group><article-title>Integrative taxonomy of New World <italic><tp:taxon-name><tp:taxon-name-part taxon-name-part-type="genus">Euplectrus</tp:taxon-name-part></tp:taxon-name></italic> Westwood (<tp:taxon-name><tp:taxon-name-part taxon-name-part-type="order">Hymenoptera</tp:taxon-name-part></tp:taxon-name>, <tp:taxon-name><tp:taxon-name-part taxon-name-part-type="family">Eulophidae</tp:taxon-name-part></tp:taxon-name>), with focus on 55 new species from Area de Conservación Guanacaste, northwestern Costa Rica</article-title><source>Zookeys</source><day>10</day><month>3</month><year>2015</year><volume>2015</volume><issue>485</issue><fpage>1</fpage><lpage>236</lpage><pub-id pub-id-type="doi">10.3897/zookeys.485.9124</pub-id></mixed-citation></tp:treatment-meta><tp:nomenclature><tp:taxon-name>
                            <tp:taxon-name-part taxon-name-part-type="genus">Euplectrus</tp:taxon-name-part>
                            <tp:taxon-name-part taxon-name-part-type="species">ronniei</tp:taxon-name-part>
                        </tp:taxon-name><tp:taxon-authority>Schauff</tp:taxon-authority><xref ref-type="fig" rid="F84">Figures 651–655</xref><tp:nomenclature-citation-list><tp:nomenclature-citation><tp:taxon-name><tp:taxon-name-part taxon-name-part-type="genus">Euplectrus</tp:taxon-name-part> <tp:taxon-name-part taxon-name-part-type="species">ronniei</tp:taxon-name-part></tp:taxon-name><comment> Schauff, in Schauff &amp; Janzen, 2001: 219–220. Holotype ♀ (INBio), not examined.</comment></tp:nomenclature-citation><!--PageBreak--></tp:nomenclature-citation-list></tp:nomenclature><tp:treatment-sec sec-type="Material"><title>Material.</title><p>Type material: 1♀ paratype of <italic><tp:taxon-name><tp:taxon-name-part taxon-name-part-type="genus">Euplectrus</tp:taxon-name-part> <tp:taxon-name-part taxon-name-part-type="species">ronniei</tp:taxon-name-part></tp:taxon-name></italic> (USNM). Additional material: 1♀ 1♂ with same label data as female paratype (USNM), but not included in the original description.</p></tp:treatment-sec><tp:treatment-sec sec-type="Diagnosis"><title>Diagnosis.</title><p>Lower face medially white with median ⅓ pale yellowish-brown, extending to half-way between level of outer lateral margins of toruli and eyes (Fig. <xref ref-type="fig" rid="F84">652</xref>); legs yellowish-white with hind coxae pale yellowish-brown (Fig. <xref ref-type="fig" rid="F84">651</xref>); petiole 0.7× as long as wide; gaster with anterior ½ yellowish-white (female, Fig. <xref ref-type="fig" rid="F84">653</xref>) or white (male, Fig. <xref ref-type="fig" rid="F84">654</xref>) with dark brown anterior and lateral margins, posterior ½ dark brown. Very similar to <italic><tp:taxon-name><tp:taxon-name-part taxon-name-part-type="genus">Euplectrus</tp:taxon-name-part> <tp:taxon-name-part taxon-name-part-type="species">chrisgrinteri</tp:taxon-name-part></tp:taxon-name></italic> the only differences are that <italic><tp:taxon-name><tp:taxon-name-part taxon-name-part-type="genus">Euplectrus</tp:taxon-name-part> <tp:taxon-name-part taxon-name-part-type="species">ronniei</tp:taxon-name-part></tp:taxon-name></italic> has shorter petiole (both sexes) and different host preferences, possibly also in the characters of male scape – but the appearance of the male scape in <italic><tp:taxon-name><tp:taxon-name-part taxon-name-part-type="genus">Euplectrus</tp:taxon-name-part> <tp:taxon-name-part taxon-name-part-type="species">ronniei</tp:taxon-name-part></tp:taxon-name></italic> is not known (head is missing in single known male specimen).</p></tp:treatment-sec><tp:treatment-sec sec-type="Description"><title>Description.</title><p><italic>Female</italic>. Length of body 2.2 mm. Antenna (missing in non-type specimen) with scape white with apex and pedicel yellowish-brown, flagellum yellowish-brown with ventral parts pale yellowish-brown (Fig. <xref ref-type="fig" rid="F84">655</xref>). Mandibles and palpi white. Head black and shiny, lower face medially white with median ⅓ pale yellowish-brown, extending to half-way between level of outer lateral margins of toruli and eye, parts between pale area and eyes black (Fig. <xref ref-type="fig" rid="F84">652</xref>). Frons close to eyes with two rows of setae. Vertex smooth. Occipital margin rounded.</p><p>Mesosoma black and shiny (Fig. <xref ref-type="fig" rid="F84">651</xref>). Each sidelobe of mesoscutum with 12 setae. Scutellum 0.9× as long as wide; with weak engraved reticulation, posterior margin smooth. Dorsellum along anterior margin with a groove that is divided by longitudinal carinae. Propodeum with very weak reticulation; anteromedially with a triangular cup that has posterior part strongly raised; propodeal callus with seven setae. Legs yellowish-white with hind coxa pale yellowish-brown (Fig. <xref ref-type="fig" rid="F84">651</xref>). Fore wing: costal cell on ventral surface predominantly with one row of setae, two rows at base, and margin with three setae close to marginal vein; with 15 admarginal setae, in one row.</p><p>Gaster with anterior ½ yellowish-white with dark brown anterior and lateral margins, posterior ½ dark brown (Fig. <xref ref-type="fig" rid="F84">653</xref>).</p><p>Ratios. HE/MS/WM = 2.0/1.0/1.1; POL/OOL/POO = 6.0/2.7/1.0; OOL/DO = 1.2; WE/WF/WH/HH = 1.0/2.8/5.1/3.7; WH/WT = 1.0; PM/ST = 1.3; TS1/TS2/LT/LT1/LT2/LT3/LT4 = 4.4/2.7/7.1/2.4/1.6/1.0/1.9; LP/WP = 0.7; MM/LG = 1.1.</p><p><italic>Male</italic>. Length of body without head 1.5 mm. Similar to female except shorter gaster with pale area white (Fig. <xref ref-type="fig" rid="F84">654</xref>). The head is missing in single available male specimen.</p><p>Ratios. MM/LG = 1.2.</p></tp:treatment-sec><tp:treatment-sec sec-type="Hosts and biology"><title>Hosts and biology.</title><p><italic><tp:taxon-name><tp:taxon-name-part taxon-name-part-type="genus">Cautethia</tp:taxon-name-part> <tp:taxon-name-part taxon-name-part-type="species">spuria</tp:taxon-name-part></tp:taxon-name></italic> (<tp:taxon-name><tp:taxon-name-part taxon-name-part-type="family">Sphingidae</tp:taxon-name-part></tp:taxon-name>) feeding on <italic><tp:taxon-name><tp:taxon-name-part taxon-name-part-type="genus">Exostema</tp:taxon-name-part> <tp:taxon-name-part taxon-name-part-type="species">mexicanum</tp:taxon-name-part></tp:taxon-name></italic> (<tp:taxon-name><tp:taxon-name-part taxon-name-part-type="family">Rubiaceae</tp:taxon-name-part></tp:taxon-name>) (<xref ref-type="bibr" rid="B51">Schauff and Janzen 2001</xref>).</p></tp:treatment-sec><tp:treatment-sec sec-type="Distribution"><title>Distribution.</title><p>Costa Rica (Guanacaste Province) (<xref ref-type="bibr" rid="B51">Schauff and Janzen 2001</xref>).</p></tp:treatment-sec><tp:treatment-sec sec-type="Remarks"><title>Remarks.</title><p>The type series of <!--PageBreak--><italic><tp:taxon-name><tp:taxon-name-part taxon-name-part-type="genus">Euplectrus</tp:taxon-name-part> <tp:taxon-name-part taxon-name-part-type="species">ronniei</tp:taxon-name-part></tp:taxon-name></italic> contains two females, one the holotype, from <italic><tp:taxon-name><tp:taxon-name-part taxon-name-part-type="genus">Cautethia</tp:taxon-name-part> <tp:taxon-name-part taxon-name-part-type="species">spuria</tp:taxon-name-part></tp:taxon-name></italic> (<tp:taxon-name><tp:taxon-name-part taxon-name-part-type="family">Sphingidae</tp:taxon-name-part></tp:taxon-name>), and three males reared from <italic><tp:taxon-name><tp:taxon-name-part taxon-name-part-type="genus">Oxidercia</tp:taxon-name-part> <tp:taxon-name-part taxon-name-part-type="species">toxea</tp:taxon-name-part></tp:taxon-name></italic> (<tp:taxon-name><tp:taxon-name-part taxon-name-part-type="family">Noctuidae</tp:taxon-name-part></tp:taxon-name>). The specimens from <italic><tp:taxon-name><tp:taxon-name-part taxon-name-part-type="genus">Cautethia</tp:taxon-name-part></tp:taxon-name></italic>, among them the holotype, belong to a different species than the specimens from <italic><tp:taxon-name><tp:taxon-name-part taxon-name-part-type="genus">Oxidercia</tp:taxon-name-part></tp:taxon-name></italic>. As the holotype of <italic><tp:taxon-name><tp:taxon-name-part taxon-name-part-type="genus">Euplectrus</tp:taxon-name-part> <tp:taxon-name-part taxon-name-part-type="species">ronniei</tp:taxon-name-part></tp:taxon-name></italic> is from <italic><tp:taxon-name><tp:taxon-name-part taxon-name-part-type="genus">Cautethia</tp:taxon-name-part> <tp:taxon-name-part taxon-name-part-type="species">spuria</tp:taxon-name-part></tp:taxon-name></italic>, being the name-bearing type, these two females are <italic><tp:taxon-name><tp:taxon-name-part taxon-name-part-type="genus">Euplectrus</tp:taxon-name-part> <tp:taxon-name-part taxon-name-part-type="species">ronniei</tp:taxon-name-part></tp:taxon-name></italic>. The male specimens from <italic><tp:taxon-name><tp:taxon-name-part taxon-name-part-type="genus">Oxidercia</tp:taxon-name-part></tp:taxon-name></italic> belong to a different species, possibly <italic><tp:taxon-name><tp:taxon-name-part taxon-name-part-type="genus">Euplectrus</tp:taxon-name-part> <tp:taxon-name-part taxon-name-part-type="species">garygibsoni</tp:taxon-name-part></tp:taxon-name></italic>, which has the same host, but some morphological features do not agree between the females of <italic><tp:taxon-name><tp:taxon-name-part taxon-name-part-type="genus">Euplectrus</tp:taxon-name-part> <tp:taxon-name-part taxon-name-part-type="species">garygibsoni</tp:taxon-name-part></tp:taxon-name></italic> and the males that formerly were <italic><tp:taxon-name><tp:taxon-name-part taxon-name-part-type="genus">Euplectrus</tp:taxon-name-part> <tp:taxon-name-part taxon-name-part-type="species">ronniei</tp:taxon-name-part></tp:taxon-name></italic>. There are no barcode for the specimens from <italic><tp:taxon-name><tp:taxon-name-part taxon-name-part-type="genus">Oxidercia</tp:taxon-name-part></tp:taxon-name></italic>. The identity of the males from <italic><tp:taxon-name><tp:taxon-name-part taxon-name-part-type="genus">Oxidercia</tp:taxon-name-part></tp:taxon-name></italic> remains unsolved until further information becomes available.</p></tp:treatment-sec><tp:treatment-sec><!--Section generated to contain objects referenced in tp:taxon-treatment.--><fig id="F84" position="float" orientation="portrait"><label>Figures 644–655.</label><caption><p><italic><tp:taxon-name><tp:taxon-name-part taxon-name-part-type="genus">Euplectrus</tp:taxon-name-part></tp:taxon-name></italic> spp. <bold>644–650</bold> <italic><tp:taxon-name><tp:taxon-name-part taxon-name-part-type="genus">Euplectrus</tp:taxon-name-part> <tp:taxon-name-part taxon-name-part-type="species">testaceipes</tp:taxon-name-part></tp:taxon-name></italic> (non-types): <bold>644</bold> habitus in lateral view, female <bold>645</bold> head in frontal view, female <bold>646</bold> head in frontal view, male <bold>647</bold> gaster in dorsal view, female <bold>648</bold> gaster in dorsal view, male <bold>649</bold> antenna in lateral view, female <bold>650</bold> antenna in lateral view, male; <bold>651–655</bold> <italic><tp:taxon-name><tp:taxon-name-part taxon-name-part-type="genus">Euplectrus</tp:taxon-name-part> <tp:taxon-name-part taxon-name-part-type="species">ronniei</tp:taxon-name-part></tp:taxon-name></italic>: <bold>651</bold> habitus in lateral view, female (paratype) <bold>652</bold> head in frontal view, female (non-type) <bold>653</bold> gaster in dorsal view, female (non-type) <bold>654</bold> gaster in dorsal view, male (non-type) <bold>655</bold> antenna in lateral view, female (paratype).</p></caption><graphic xmlns:xlink="http://www.w3.org/1999/xlink" xlink:href="zookeys-485-001-g084.jpg" position="float" orientation="portrait" xlink:type="simple" id="oo_39319.jpg"/></fig></tp:treatment-sec><ref-list><ref id="B51"><mixed-citation xmlns:xlink="http://www.w3.org/1999/xlink" xlink:type="simple"><person-group><name name-style="western"><surname>Schauff</surname><given-names>ME</given-names></name><name name-style="western"><surname>Janzen</surname><given-names>DH</given-names></name></person-group> (<year>2001</year>) <article-title>Taxonomy and ecology of Costa Rican <italic><tp:taxon-name><tp:taxon-name-part taxon-name-part-type="genus">Euplectrus</tp:taxon-name-part></tp:taxon-name></italic> (<tp:taxon-name><tp:taxon-name-part taxon-name-part-type="order">Hymenoptera</tp:taxon-name-part></tp:taxon-name>: <tp:taxon-name><tp:taxon-name-part taxon-name-part-type="family">Eulophidae</tp:taxon-name-part></tp:taxon-name>), parasitoids of caterpillars.</article-title><source>Journal of <tp:taxon-name><tp:taxon-name-part taxon-name-part-type="order">Hymenoptera</tp:taxon-name-part></tp:taxon-name> Research</source><volume>10</volume>: <fpage>181</fpage>–<lpage>230</lpage>.</mixed-citation></ref></ref-list></tp:taxon-treatment>
