# Supplementary material for: Integrative taxonomy of New World Euplectrus Westwood (Hymenoptera, Eulophidae), with focus on 55 new species from Area de Conservación Guanacaste, northwestern Costa Rica
Source: Zookeys. 2015 Mar 10;(485):1–236. doi: 10.3897/zookeys.485.9124 (PMC4361813; doi:10.3897/zookeys.485.9124)
Supplement: XML Treatment for Euplectrus testaceipes [file zookeys.485.9124-treatment69.xml]

<!DOCTYPE tp:taxon-treatment
  PUBLIC "-//TaxonX//DTD Taxonomic Treatment Publishing DTD v0 20100105//EN" "tax-treatment-NSO.dtd">
<tp:taxon-treatment xmlns:tp="http://www.plazi.org/taxpub"><tp:treatment-meta><kwd-group><label>Taxon classification</label><kwd><named-content content-type="kingdom">Animalia</named-content></kwd><kwd><named-content content-type="order">Hymenoptera</named-content></kwd><kwd><named-content content-type="family">Eulophidae</named-content></kwd></kwd-group><mixed-citation publication-type="journal"><person-group><name><surname>Hansson</surname><given-names>Christer</given-names></name><name><surname>Smith</surname><given-names>M. Alex</given-names></name><name><surname>Janzen</surname><given-names>Daniel H.</given-names></name><name><surname>Hallwachs</surname><given-names>Winnie</given-names></name></person-group><article-title>Integrative taxonomy of New World <italic><tp:taxon-name><tp:taxon-name-part taxon-name-part-type="genus">Euplectrus</tp:taxon-name-part></tp:taxon-name></italic> Westwood (<tp:taxon-name><tp:taxon-name-part taxon-name-part-type="order">Hymenoptera</tp:taxon-name-part></tp:taxon-name>, <tp:taxon-name><tp:taxon-name-part taxon-name-part-type="family">Eulophidae</tp:taxon-name-part></tp:taxon-name>), with focus on 55 new species from Area de Conservación Guanacaste, northwestern Costa Rica</article-title><source>Zookeys</source><day>10</day><month>3</month><year>2015</year><volume>2015</volume><issue>485</issue><fpage>1</fpage><lpage>236</lpage><pub-id pub-id-type="doi">10.3897/zookeys.485.9124</pub-id></mixed-citation></tp:treatment-meta><tp:nomenclature><tp:taxon-name>
                            <tp:taxon-name-part taxon-name-part-type="genus">Euplectrus</tp:taxon-name-part>
                            <tp:taxon-name-part taxon-name-part-type="species">testaceipes</tp:taxon-name-part>
                        </tp:taxon-name><tp:taxon-authority>(Cameron)</tp:taxon-authority><xref ref-type="fig" rid="F2">Figures 6–8</xref><xref ref-type="fig" rid="F3">, 9–11</xref><xref ref-type="fig" rid="F4">, 12–13</xref><xref ref-type="fig" rid="F84">, 644–650</xref><xref ref-type="fig" rid="F85">, 656–658</xref><xref ref-type="fig" rid="F104">, 797</xref><!--PageBreak--><tp:nomenclature-citation-list><tp:nomenclature-citation><tp:taxon-name><tp:taxon-name-part taxon-name-part-type="genus">Rekabia</tp:taxon-name-part> <tp:taxon-name-part taxon-name-part-type="species">testaceipes</tp:taxon-name-part></tp:taxon-name><comment> Cameron, 1904: 66. Lectotype ♂ (BMNH), examined.</comment></tp:nomenclature-citation><tp:nomenclature-citation><tp:taxon-name><tp:taxon-name-part taxon-name-part-type="genus">Euplectrus</tp:taxon-name-part> <tp:taxon-name-part taxon-name-part-type="species">testaceipes</tp:taxon-name-part></tp:taxon-name><comment> (Cameron) (<xref ref-type="bibr" rid="B36">Kerrich 1974</xref>: 636).</comment></tp:nomenclature-citation><tp:nomenclature-citation><tp:taxon-name><tp:taxon-name-part taxon-name-part-type="genus">Elachistus</tp:taxon-name-part> <tp:taxon-name-part taxon-name-part-type="species">carinatus</tp:taxon-name-part></tp:taxon-name><comment> Cameron, 1913: 126. Lectotype ♀ (BMNH), examined. Synonymized by <xref ref-type="bibr" rid="B3">Bouček (1977</xref>: 11).</comment></tp:nomenclature-citation><tp:nomenclature-citation><tp:taxon-name><tp:taxon-name-part taxon-name-part-type="genus">Euplectrus</tp:taxon-name-part> <tp:taxon-name-part taxon-name-part-type="species">walteri</tp:taxon-name-part></tp:taxon-name><comment> Schauff in Schauff &amp; Janzen, 2001: 224–225. Holotype ♀ (INBio), not examined. <bold>New synonym.</bold></comment></tp:nomenclature-citation></tp:nomenclature-citation-list></tp:nomenclature><tp:treatment-sec sec-type="Material"><title>Material.</title><p>Type material: male lectotype of <italic><tp:taxon-name><tp:taxon-name-part taxon-name-part-type="genus">Rekabia</tp:taxon-name-part> <tp:taxon-name-part taxon-name-part-type="species">testaceipes</tp:taxon-name-part></tp:taxon-name></italic> (BMNH), female lectotype of <italic><tp:taxon-name><tp:taxon-name-part taxon-name-part-type="genus">Elachistus</tp:taxon-name-part> <tp:taxon-name-part taxon-name-part-type="species">carinatus</tp:taxon-name-part></tp:taxon-name></italic> (BMNH), 1♀ 1♂ paratypes of <italic><tp:taxon-name><tp:taxon-name-part taxon-name-part-type="genus">Euplectrus</tp:taxon-name-part> <tp:taxon-name-part taxon-name-part-type="species">walteri</tp:taxon-name-part></tp:taxon-name></italic> (BMNH). Additional material: COSTA RICA: 31♀ 8♂ from Guanacaste Province; caterpillar project voucher codes: 84-SRNP-623, 84-SRNP-805, 91-SRNP-1636, 92-SRNP-2262, 92-SRNP-3018, 92-SRNP-3174, 92-SRNP-3708, 92-SRNP-3811, 92-SRNP-4114, 93-SRNP-2239, 95-SRNP-7544, 96-SRNP-6830, 96-SRNP-10435, 97-SRNP-3135, 98-SRNP-10806, 01-SRNP-14301, 02-SRNP-7759, 05-SRNP-46152, 07-SRNP-31879, 08-SRNP-16396, 08-SRNP-13885, 10-SRNP-72733 (BMNH, CNC, INBio, MZLU, MIUCR, USNM).</p></tp:treatment-sec><tp:treatment-sec sec-type="Diagnosis"><title>Diagnosis.</title><p>Lower face pointed downwards, medially yellowish-brown (female, Fig. <xref ref-type="fig" rid="F84">645</xref>) or yellowish-white (male, Fig. <xref ref-type="fig" rid="F84">646</xref>), pale area reaching to level of outer lateral margin of toruli and up between toruli; legs yellowish-brown (Fig. <xref ref-type="fig" rid="F84">644</xref>); dorsellum with a wide groove along anterior margin (Fig. <xref ref-type="fig" rid="F104">797</xref>), medially 0.4× as long as length of dorsellum; propodeum with a wide median carina (Fig. <xref ref-type="fig" rid="F104">797</xref>); gaster with anterior ½ white with dark brown lateral margins that are broken posteriorly, posterior ½ black, in female with apex reddish-brown (Fig. <xref ref-type="fig" rid="F84">647</xref>); male antenna with scape slightly expanded, widest in the middle, 3.0× as long as wide (Fig. <xref ref-type="fig" rid="F84">650</xref>); petiole 1.0× as long as wide in female, 1.1× in male, with a strong seta anterolaterally.</p></tp:treatment-sec><tp:treatment-sec sec-type="Description"><title>Description.</title><p><italic>Female</italic>. Length of body 2.9 mm. Antenna with scape yellowish-white, pedicel yellowish-brown, flagellomere 1 pale brown, 2–6 dark brown (Fig. <xref ref-type="fig" rid="F84">649</xref>). Mandibles and palpi yellowish-white. Head black and shiny, lower face medially yellowish-brown, pale area reaching to level of outer margin of toruli and up between toruli (Fig. <xref ref-type="fig" rid="F84">645</xref>). Frons close to eyes with one row of setae in lower ½, with two irregular rows in upper ½ (Fig. <xref ref-type="fig" rid="F85">656</xref>). Vertex smooth (Fig. <xref ref-type="fig" rid="F85">657</xref>). Occipital margin with a carina behind ocellar triangle (Fig. <xref ref-type="fig" rid="F85">657</xref>).</p><p>Mesosoma black and shiny (Fig. <xref ref-type="fig" rid="F84">644</xref>). Each sidelobe of mesoscutum with 15 setae. Scutellum 0.9× as long as wide; with rather strong engraved reticulation (Fig. <xref ref-type="fig" rid="F85">658</xref>). Dorsellum along anterior margin with a wide groove (Fig. <xref ref-type="fig" rid="F104">797</xref>), medially 0.4× as long as length of dorsellum. Propodeum smooth (Fig. <xref ref-type="fig" rid="F104">797</xref>); anteromedially with a semicircular cup; propodeal callus with seven setae. Legs yellowish-brown (Fig. <xref ref-type="fig" rid="F84">644</xref>). Fore wing: costal cell with two complete rows of setae on ventral surface, and margin with five setae close to marginal vein; with 19 admarginal setae in one row.</p><p>Petiole with a strong seta anterolaterally. Gaster with anterior ½ white with dark brown lateral margins that are broken posteriorly, posterior ½ black with apex reddish-brown (Fig. <xref ref-type="fig" rid="F84">647</xref>).</p><p>Ratios. HE/MS/WM = 2.1/1.0/1.3; POL/OOL/POO = 8.4/4.4/1.0; OOL/DO = 1.3; WE/WF/WH/HH = 1.0/2.3/4.3/3.1; WH/WT = 1.1; PM/ST = 1.7; TS1/TS2/LT/LT1/LT2/LT3/LT4 = 4.0/2.5/7.3/2.8/1.8/1.0/1.5; LP/WP = 1.0; MM/LG = 1.1.</p><p><italic>Male</italic>. Length of body 2.5 mm. Scape slightly expanded and widest in the middle (Fig. <xref ref-type="fig" rid="F84">650</xref>), sensory pores confined to apicoventral ⅔. Similar to female except antenna with flagellum longer and more slender (Fig. <xref ref-type="fig" rid="F84">650</xref>); lower face with pale area yellowish-white (Fig. <xref ref-type="fig" rid="F84">646</xref>); petiole longer; gaster shorter.</p><p>Ratios. LC/WS = 3.0; LP/WP = 1.1; MM/LG = 1.3.</p></tp:treatment-sec><tp:treatment-sec sec-type="Hosts and biology"><title>Hosts and biology.</title><p><italic><tp:taxon-name><tp:taxon-name-part taxon-name-part-type="genus">Manduca</tp:taxon-name-part> <tp:taxon-name-part taxon-name-part-type="species">dilucida</tp:taxon-name-part></tp:taxon-name></italic> feeding on <italic><tp:taxon-name><tp:taxon-name-part taxon-name-part-type="genus">Tabebuia</tp:taxon-name-part> <tp:taxon-name-part taxon-name-part-type="species">ochracea</tp:taxon-name-part></tp:taxon-name></italic> (<tp:taxon-name><tp:taxon-name-part taxon-name-part-type="family">Bignoniaceae</tp:taxon-name-part></tp:taxon-name>); <italic><tp:taxon-name><tp:taxon-name-part taxon-name-part-type="genus">Manduca</tp:taxon-name-part> <tp:taxon-name-part taxon-name-part-type="species">florestan</tp:taxon-name-part></tp:taxon-name></italic> feeding on <italic><tp:taxon-name><tp:taxon-name-part taxon-name-part-type="genus">Aegiphila</tp:taxon-name-part> <tp:taxon-name-part taxon-name-part-type="species">martinicensis</tp:taxon-name-part></tp:taxon-name></italic>, <italic><tp:taxon-name><tp:taxon-name-part taxon-name-part-type="genus">Cornutia</tp:taxon-name-part> <tp:taxon-name-part taxon-name-part-type="species">grandifolia</tp:taxon-name-part></tp:taxon-name></italic> (<tp:taxon-name><tp:taxon-name-part taxon-name-part-type="family">Lamiaceae</tp:taxon-name-part></tp:taxon-name>), <italic><tp:taxon-name><tp:taxon-name-part taxon-name-part-type="genus">Cydista</tp:taxon-name-part> <tp:taxon-name-part taxon-name-part-type="species">heterophylla</tp:taxon-name-part></tp:taxon-name></italic>, <italic><tp:taxon-name><tp:taxon-name-part taxon-name-part-type="genus">Pithecoctenium</tp:taxon-name-part> <tp:taxon-name-part taxon-name-part-type="species">crucigerum</tp:taxon-name-part></tp:taxon-name></italic>, <italic><tp:taxon-name><tp:taxon-name-part taxon-name-part-type="genus">Tabebuia</tp:taxon-name-part> <tp:taxon-name-part taxon-name-part-type="species">ochracea</tp:taxon-name-part></tp:taxon-name></italic> (<tp:taxon-name><tp:taxon-name-part taxon-name-part-type="family">Bignoniaceae</tp:taxon-name-part></tp:taxon-name>), <italic><tp:taxon-name><tp:taxon-name-part taxon-name-part-type="genus">Cordia</tp:taxon-name-part> <tp:taxon-name-part taxon-name-part-type="species">alliodora</tp:taxon-name-part></tp:taxon-name></italic> (<tp:taxon-name><tp:taxon-name-part taxon-name-part-type="family">Boraginaceae</tp:taxon-name-part></tp:taxon-name>), <italic><tp:taxon-name><tp:taxon-name-part taxon-name-part-type="genus">Gmelina</tp:taxon-name-part> <tp:taxon-name-part taxon-name-part-type="species">arborea</tp:taxon-name-part></tp:taxon-name></italic> (<tp:taxon-name><tp:taxon-name-part taxon-name-part-type="family">Verbenaceae</tp:taxon-name-part></tp:taxon-name>); <italic><tp:taxon-name><tp:taxon-name-part taxon-name-part-type="genus">Manduca</tp:taxon-name-part> <tp:taxon-name-part taxon-name-part-type="species">lanuginosa</tp:taxon-name-part></tp:taxon-name></italic> feeding on <italic><tp:taxon-name><tp:taxon-name-part taxon-name-part-type="genus">Cydista</tp:taxon-name-part> <tp:taxon-name-part taxon-name-part-type="species">heterophylla</tp:taxon-name-part></tp:taxon-name></italic>; <italic><tp:taxon-name><tp:taxon-name-part taxon-name-part-type="genus">Manduca</tp:taxon-name-part> <tp:taxon-name-part taxon-name-part-type="species">rustica</tp:taxon-name-part></tp:taxon-name></italic> feeding on <italic><tp:taxon-name><tp:taxon-name-part taxon-name-part-type="genus">Aegiphila</tp:taxon-name-part> <tp:taxon-name-part taxon-name-part-type="species">martinicensis</tp:taxon-name-part></tp:taxon-name></italic> (<tp:taxon-name><tp:taxon-name-part taxon-name-part-type="family">Lamiaceae</tp:taxon-name-part></tp:taxon-name>), <italic><tp:taxon-name><tp:taxon-name-part taxon-name-part-type="genus">Merremia</tp:taxon-name-part> <tp:taxon-name-part taxon-name-part-type="species">umbellata</tp:taxon-name-part></tp:taxon-name></italic> (<tp:taxon-name><tp:taxon-name-part taxon-name-part-type="family">Convolvulaceae</tp:taxon-name-part></tp:taxon-name>); <italic><tp:taxon-name><tp:taxon-name-part taxon-name-part-type="genus">Manduca</tp:taxon-name-part> <tp:taxon-name-part taxon-name-part-type="species">sexta</tp:taxon-name-part></tp:taxon-name></italic> feeding on <italic><tp:taxon-name><tp:taxon-name-part taxon-name-part-type="genus">Capsicuum</tp:taxon-name-part> <tp:taxon-name-part taxon-name-part-type="species">annuum</tp:taxon-name-part></tp:taxon-name></italic> (<tp:taxon-name><tp:taxon-name-part taxon-name-part-type="family">Solanaceae</tp:taxon-name-part></tp:taxon-name>) (all hosts are <tp:taxon-name><tp:taxon-name-part taxon-name-part-type="family">Sphingidae</tp:taxon-name-part></tp:taxon-name>).</p></tp:treatment-sec><tp:treatment-sec sec-type="Distribution"><title>Distribution.</title><p>Costa Rica (Guanacaste Province) (<xref ref-type="bibr" rid="B51">Schauff and Janzen 2001</xref>), Guyana (<xref ref-type="bibr" rid="B7">Cameron 1913</xref>), Nicaragua (<xref ref-type="bibr" rid="B6">Cameron 1904</xref>).</p></tp:treatment-sec><tp:treatment-sec><!--Section generated to contain objects referenced in tp:taxon-treatment.--><fig id="F2" position="float" orientation="portrait"><label>Figures 5–8.</label><caption><p><italic><tp:taxon-name><tp:taxon-name-part taxon-name-part-type="genus">Euplectrus</tp:taxon-name-part></tp:taxon-name></italic> spp.: <bold>5</bold> freshly killed (by freezing) adult <italic><tp:taxon-name><tp:taxon-name-part taxon-name-part-type="genus">Euplectrus</tp:taxon-name-part> <tp:taxon-name-part taxon-name-part-type="species">paulheberti</tp:taxon-name-part></tp:taxon-name></italic> on an author’s hand (DHJ), newly eclosed from cocoons below the cadaver of <italic><tp:taxon-name><tp:taxon-name-part taxon-name-part-type="genus">Aellopos</tp:taxon-name-part> <tp:taxon-name-part taxon-name-part-type="species">clavipes</tp:taxon-name-part></tp:taxon-name></italic> (<tp:taxon-name><tp:taxon-name-part taxon-name-part-type="family">Sphingidae</tp:taxon-name-part></tp:taxon-name>) (13-SRNP-10107) <bold>6</bold> two female <italic><tp:taxon-name><tp:taxon-name-part taxon-name-part-type="genus">Euplectrus</tp:taxon-name-part> <tp:taxon-name-part taxon-name-part-type="species">testaceipes</tp:taxon-name-part></tp:taxon-name></italic> exploring a penultimate instar <italic><tp:taxon-name><tp:taxon-name-part taxon-name-part-type="genus">Manduca</tp:taxon-name-part> <tp:taxon-name-part taxon-name-part-type="species">barnesi</tp:taxon-name-part></tp:taxon-name></italic> (<tp:taxon-name><tp:taxon-name-part taxon-name-part-type="family">Sphingidae</tp:taxon-name-part></tp:taxon-name>) (94-SRNP-4497) for oviposition in the field; they were extremely tenacious in staying mounted on the caterpillar through hours of strong buffeting in a plastic bag on the author’s belt (DHJ) <bold>7</bold> early instar <italic><tp:taxon-name><tp:taxon-name-part taxon-name-part-type="genus">Euplectrus</tp:taxon-name-part> <tp:taxon-name-part taxon-name-part-type="species">testaceipes</tp:taxon-name-part></tp:taxon-name></italic> where oviposited on the back of a last instar <italic><tp:taxon-name><tp:taxon-name-part taxon-name-part-type="genus">Manduca</tp:taxon-name-part> <tp:taxon-name-part taxon-name-part-type="species">albiplaga</tp:taxon-name-part></tp:taxon-name></italic> (<tp:taxon-name><tp:taxon-name-part taxon-name-part-type="family">Sphingidae</tp:taxon-name-part></tp:taxon-name>) (08-SRNP-16395) <bold>8</bold> middle instar <italic><tp:taxon-name><tp:taxon-name-part taxon-name-part-type="genus">Euplectrus</tp:taxon-name-part> <tp:taxon-name-part taxon-name-part-type="species">testaceipes</tp:taxon-name-part></tp:taxon-name></italic> growing on the back of a penultimate instar <italic><tp:taxon-name><tp:taxon-name-part taxon-name-part-type="genus">Manduca</tp:taxon-name-part> <tp:taxon-name-part taxon-name-part-type="species">albiplaga</tp:taxon-name-part></tp:taxon-name></italic> (<tp:taxon-name><tp:taxon-name-part taxon-name-part-type="family">Sphingidae</tp:taxon-name-part></tp:taxon-name>) (08-SRNP-16396).</p></caption><graphic xmlns:xlink="http://www.w3.org/1999/xlink" xlink:href="zookeys-485-001-g002.jpg" position="float" orientation="portrait" xlink:type="simple" id="oo_39237.jpg"/></fig><fig id="F3" position="float" orientation="portrait"><label>Figures 9–11.</label><caption><p><italic><tp:taxon-name><tp:taxon-name-part taxon-name-part-type="genus">Euplectrus</tp:taxon-name-part> <tp:taxon-name-part taxon-name-part-type="species">testaceipes</tp:taxon-name-part></tp:taxon-name></italic>: <bold>9</bold> last instar growing on the back of the caterpillar (08-SRNP-16396) in Fig. <xref ref-type="fig" rid="F2">8</xref> <bold>10</bold> beginning cocoon spinning on the back of the caterpillar (08-SRNP-16396) in Fig. <xref ref-type="fig" rid="F2">8</xref> <bold>11</bold> nearly completed ruff of gregarious cocoons on the back of caterpillar (08-SRNP-16396) in Fig. <xref ref-type="fig" rid="F2">8</xref>.</p></caption><graphic xmlns:xlink="http://www.w3.org/1999/xlink" xlink:href="zookeys-485-001-g003.jpg" position="float" orientation="portrait" xlink:type="simple" id="oo_39238.jpg"/></fig><fig id="F4" position="float" orientation="portrait"><label>Figures 12–15.</label><caption><p><italic><tp:taxon-name><tp:taxon-name-part taxon-name-part-type="genus">Euplectrus</tp:taxon-name-part></tp:taxon-name></italic> spp.: <bold>12</bold> close view of last instar <italic><tp:taxon-name><tp:taxon-name-part taxon-name-part-type="genus">Euplectrus</tp:taxon-name-part> <tp:taxon-name-part taxon-name-part-type="species">testaceipes</tp:taxon-name-part></tp:taxon-name></italic> feeding on the back of penultimate instar <italic><tp:taxon-name><tp:taxon-name-part taxon-name-part-type="genus">Manduca</tp:taxon-name-part> <tp:taxon-name-part taxon-name-part-type="species">rustica</tp:taxon-name-part></tp:taxon-name></italic> (<tp:taxon-name><tp:taxon-name-part taxon-name-part-type="family">Sphingidae</tp:taxon-name-part></tp:taxon-name>) (13-SRNP-71715) <bold>13</bold> cocoon ruff of <italic><tp:taxon-name><tp:taxon-name-part taxon-name-part-type="genus">Euplectrus</tp:taxon-name-part> <tp:taxon-name-part taxon-name-part-type="species">testaceipes</tp:taxon-name-part></tp:taxon-name></italic> on penultimate instar <italic><tp:taxon-name><tp:taxon-name-part taxon-name-part-type="genus">Manduca</tp:taxon-name-part> <tp:taxon-name-part taxon-name-part-type="species">florestan</tp:taxon-name-part></tp:taxon-name></italic> (<tp:taxon-name><tp:taxon-name-part taxon-name-part-type="family">Sphingidae</tp:taxon-name-part></tp:taxon-name>) (10-SRNP-72733) <bold>14</bold> dorsal view of mid-instar <italic><tp:taxon-name><tp:taxon-name-part taxon-name-part-type="genus">Euplectrus</tp:taxon-name-part> <tp:taxon-name-part taxon-name-part-type="species">davidwahli</tp:taxon-name-part></tp:taxon-name></italic> feeding on last instar <italic><tp:taxon-name><tp:taxon-name-part taxon-name-part-type="genus">Hypena</tp:taxon-name-part></tp:taxon-name></italic> Poole36 (<tp:taxon-name><tp:taxon-name-part taxon-name-part-type="family">Erebidae</tp:taxon-name-part></tp:taxon-name>) (11-SRNP-30665) <bold>15</bold> lateral view of mid-instar <italic><tp:taxon-name><tp:taxon-name-part taxon-name-part-type="genus">Euplectrus</tp:taxon-name-part> <tp:taxon-name-part taxon-name-part-type="species">davidwahli</tp:taxon-name-part></tp:taxon-name></italic> feeding on last instar <italic><tp:taxon-name><tp:taxon-name-part taxon-name-part-type="genus">Hypena</tp:taxon-name-part></tp:taxon-name></italic> Poole36 (<tp:taxon-name><tp:taxon-name-part taxon-name-part-type="family">Erebidae</tp:taxon-name-part></tp:taxon-name>) (11-SRNP-30665).</p></caption><graphic xmlns:xlink="http://www.w3.org/1999/xlink" xlink:href="zookeys-485-001-g004.jpg" position="float" orientation="portrait" xlink:type="simple" id="oo_39239.jpg"/></fig><fig id="F84" position="float" orientation="portrait"><label>Figures 644–655.</label><caption><p><italic><tp:taxon-name><tp:taxon-name-part taxon-name-part-type="genus">Euplectrus</tp:taxon-name-part></tp:taxon-name></italic> spp. <bold>644–650</bold> <italic><tp:taxon-name><tp:taxon-name-part taxon-name-part-type="genus">Euplectrus</tp:taxon-name-part> <tp:taxon-name-part taxon-name-part-type="species">testaceipes</tp:taxon-name-part></tp:taxon-name></italic> (non-types): <bold>644</bold> habitus in lateral view, female <bold>645</bold> head in frontal view, female <bold>646</bold> head in frontal view, male <bold>647</bold> gaster in dorsal view, female <bold>648</bold> gaster in dorsal view, male <bold>649</bold> antenna in lateral view, female <bold>650</bold> antenna in lateral view, male; <bold>651–655</bold> <italic><tp:taxon-name><tp:taxon-name-part taxon-name-part-type="genus">Euplectrus</tp:taxon-name-part> <tp:taxon-name-part taxon-name-part-type="species">ronniei</tp:taxon-name-part></tp:taxon-name></italic>: <bold>651</bold> habitus in lateral view, female (paratype) <bold>652</bold> head in frontal view, female (non-type) <bold>653</bold> gaster in dorsal view, female (non-type) <bold>654</bold> gaster in dorsal view, male (non-type) <bold>655</bold> antenna in lateral view, female (paratype).</p></caption><graphic xmlns:xlink="http://www.w3.org/1999/xlink" xlink:href="zookeys-485-001-g084.jpg" position="float" orientation="portrait" xlink:type="simple" id="oo_39319.jpg"/></fig><fig id="F85" position="float" orientation="portrait"><label>Figures 656–661.</label><caption><p><italic><tp:taxon-name><tp:taxon-name-part taxon-name-part-type="genus">Euplectrus</tp:taxon-name-part></tp:taxon-name></italic> spp., females. <bold>656–658</bold> <italic><tp:taxon-name><tp:taxon-name-part taxon-name-part-type="genus">Euplectrus</tp:taxon-name-part> <tp:taxon-name-part taxon-name-part-type="species">testaceipes</tp:taxon-name-part></tp:taxon-name></italic> (non-types): <bold>656</bold> head in frontal view <bold>657</bold> vertex <bold>658</bold> mesosoma in dorsal view; <bold>659–661</bold> <italic><tp:taxon-name><tp:taxon-name-part taxon-name-part-type="genus">Euplectrus</tp:taxon-name-part> <tp:taxon-name-part taxon-name-part-type="species">xiomarae</tp:taxon-name-part></tp:taxon-name></italic> (non-types): <bold>659</bold> head in frontal view <bold>660</bold> vertex <bold>661</bold> mesosoma in dorsal view.</p></caption><graphic xmlns:xlink="http://www.w3.org/1999/xlink" xlink:href="zookeys-485-001-g085.jpg" position="float" orientation="portrait" xlink:type="simple" id="oo_39320.jpg"/></fig><fig id="F104" position="float" orientation="portrait"><label>Figures 793–798.</label><caption><p><italic><tp:taxon-name><tp:taxon-name-part taxon-name-part-type="genus">Euplectrus</tp:taxon-name-part></tp:taxon-name></italic> spp., propodeum, females: <bold>793</bold> <italic><tp:taxon-name><tp:taxon-name-part taxon-name-part-type="genus">Euplectrus</tp:taxon-name-part> <tp:taxon-name-part taxon-name-part-type="species">josei</tp:taxon-name-part></tp:taxon-name></italic> (non-type) <bold>794</bold> <italic><tp:taxon-name><tp:taxon-name-part taxon-name-part-type="genus">Euplectrus</tp:taxon-name-part> <tp:taxon-name-part taxon-name-part-type="species">magdae</tp:taxon-name-part></tp:taxon-name></italic> (non-type) <bold>795</bold> <italic><tp:taxon-name><tp:taxon-name-part taxon-name-part-type="genus">Euplectrus</tp:taxon-name-part> <tp:taxon-name-part taxon-name-part-type="species">mariae</tp:taxon-name-part></tp:taxon-name></italic> (non-type) <bold>796</bold> <italic><tp:taxon-name><tp:taxon-name-part taxon-name-part-type="genus">Euplectrus</tp:taxon-name-part> <tp:taxon-name-part taxon-name-part-type="species">platyhypenae</tp:taxon-name-part></tp:taxon-name></italic> (non-type) <bold>797</bold> <italic><tp:taxon-name><tp:taxon-name-part taxon-name-part-type="genus">Euplectrus</tp:taxon-name-part> <tp:taxon-name-part taxon-name-part-type="species">testaceipes</tp:taxon-name-part></tp:taxon-name></italic> (non-type) <bold>798</bold> <italic><tp:taxon-name><tp:taxon-name-part taxon-name-part-type="genus">Euplectrus</tp:taxon-name-part> <tp:taxon-name-part taxon-name-part-type="species">xiomarae</tp:taxon-name-part></tp:taxon-name></italic> (non-type).</p></caption><graphic xmlns:xlink="http://www.w3.org/1999/xlink" xlink:href="zookeys-485-001-g104.jpg" position="float" orientation="portrait" xlink:type="simple" id="oo_39339.jpg"/></fig></tp:treatment-sec><ref-list><ref id="B36"><mixed-citation xmlns:xlink="http://www.w3.org/1999/xlink" xlink:type="simple"><person-group><name name-style="western"><surname>Kerrich</surname><given-names>GJ</given-names></name></person-group> (<year>1974</year>) <article-title>Systematic studies on <tp:taxon-name><tp:taxon-name-part taxon-name-part-type="family">Eulophidae</tp:taxon-name-part></tp:taxon-name> of economic significance (<tp:taxon-name><tp:taxon-name-part taxon-name-part-type="order">Hymenoptera</tp:taxon-name-part></tp:taxon-name>, <tp:taxon-name><tp:taxon-name-part taxon-name-part-type="superfamily">Chalcidoidea</tp:taxon-name-part></tp:taxon-name>).</article-title><source>Bulletin of Entomological Research</source><volume>63</volume>(<issue>4</issue>): <fpage>629</fpage>–<lpage>639</lpage>. doi: <ext-link ext-link-type="doi" xlink:href="10.1017/S0007485300047866" xlink:type="simple">10.1017/S0007485300047866</ext-link></mixed-citation></ref><ref id="B3"><mixed-citation xmlns:xlink="http://www.w3.org/1999/xlink" xlink:type="simple"><person-group><name name-style="western"><surname>Bouček</surname><given-names>Z</given-names></name></person-group> (<year>1977</year>) <article-title>Descriptions of two new species of Neotropical <tp:taxon-name><tp:taxon-name-part taxon-name-part-type="family">Eulophidae</tp:taxon-name-part></tp:taxon-name> (<tp:taxon-name><tp:taxon-name-part taxon-name-part-type="order">Hymenoptera</tp:taxon-name-part></tp:taxon-name>) of economic interest, with taxonomic notes on related species and genera.</article-title><source>Bulletin of Entomological Research</source><volume>67</volume>(<issue>1</issue>): <fpage>1</fpage>–<lpage>15</lpage>. doi: <ext-link ext-link-type="doi" xlink:href="10.1017/S0007485300010841" xlink:type="simple">10.1017/S0007485300010841</ext-link></mixed-citation></ref><ref id="B51"><mixed-citation xmlns:xlink="http://www.w3.org/1999/xlink" xlink:type="simple"><person-group><name name-style="western"><surname>Schauff</surname><given-names>ME</given-names></name><name name-style="western"><surname>Janzen</surname><given-names>DH</given-names></name></person-group> (<year>2001</year>) <article-title>Taxonomy and ecology of Costa Rican <italic><tp:taxon-name><tp:taxon-name-part taxon-name-part-type="genus">Euplectrus</tp:taxon-name-part></tp:taxon-name></italic> (<tp:taxon-name><tp:taxon-name-part taxon-name-part-type="order">Hymenoptera</tp:taxon-name-part></tp:taxon-name>: <tp:taxon-name><tp:taxon-name-part taxon-name-part-type="family">Eulophidae</tp:taxon-name-part></tp:taxon-name>), parasitoids of caterpillars.</article-title><source>Journal of <tp:taxon-name><tp:taxon-name-part taxon-name-part-type="order">Hymenoptera</tp:taxon-name-part></tp:taxon-name> Research</source><volume>10</volume>: <fpage>181</fpage>–<lpage>230</lpage>.</mixed-citation></ref><ref id="B7"><mixed-citation xmlns:xlink="http://www.w3.org/1999/xlink" xlink:type="simple"><person-group><name name-style="western"><surname>Cameron</surname><given-names>P</given-names></name></person-group> (<year>1913</year>) <source>The <tp:taxon-name><tp:taxon-name-part taxon-name-part-type="order">Hymenoptera</tp:taxon-name-part></tp:taxon-name> of the Georgetown Museum</source>. <issue>Part V</issue>. <publisher-name>Timehri</publisher-name>, <publisher-loc>Guyana</publisher-loc> (<volume-series>3</volume-series>) <volume>3</volume>: <fpage>105</fpage>–<lpage>137</lpage>.</mixed-citation></ref><ref id="B6"><mixed-citation xmlns:xlink="http://www.w3.org/1999/xlink" xlink:type="simple"><person-group><name name-style="western"><surname>Cameron</surname><given-names>P</given-names></name></person-group> (<year>1904</year>) <article-title>New <tp:taxon-name><tp:taxon-name-part taxon-name-part-type="order">Hymenoptera</tp:taxon-name-part></tp:taxon-name>, mostly from Nicaragua.</article-title><source>Invertebrata Pacifica</source><volume>1</volume>: <fpage>46</fpage>–<lpage>69</lpage>.</mixed-citation></ref></ref-list></tp:taxon-treatment>
