# Supplementary material for: Integrative taxonomy of New World Euplectrus Westwood (Hymenoptera, Eulophidae), with focus on 55 new species from Area de Conservación Guanacaste, northwestern Costa Rica
Source: Zookeys. 2015 Mar 10;(485):1–236. doi: 10.3897/zookeys.485.9124 (PMC4361813; doi:10.3897/zookeys.485.9124)
Supplement: XML Treatment for Euplectrus xiomarae [file zookeys.485.9124-treatment70.xml]

<!DOCTYPE tp:taxon-treatment
  PUBLIC "-//TaxonX//DTD Taxonomic Treatment Publishing DTD v0 20100105//EN" "tax-treatment-NSO.dtd">
<tp:taxon-treatment xmlns:tp="http://www.plazi.org/taxpub"><tp:treatment-meta><kwd-group><label>Taxon classification</label><kwd><named-content content-type="kingdom">Animalia</named-content></kwd><kwd><named-content content-type="order">Hymenoptera</named-content></kwd><kwd><named-content content-type="family">Eulophidae</named-content></kwd></kwd-group><mixed-citation publication-type="journal"><person-group><name><surname>Hansson</surname><given-names>Christer</given-names></name><name><surname>Smith</surname><given-names>M. Alex</given-names></name><name><surname>Janzen</surname><given-names>Daniel H.</given-names></name><name><surname>Hallwachs</surname><given-names>Winnie</given-names></name></person-group><article-title>Integrative taxonomy of New World <italic><tp:taxon-name><tp:taxon-name-part taxon-name-part-type="genus">Euplectrus</tp:taxon-name-part></tp:taxon-name></italic> Westwood (<tp:taxon-name><tp:taxon-name-part taxon-name-part-type="order">Hymenoptera</tp:taxon-name-part></tp:taxon-name>, <tp:taxon-name><tp:taxon-name-part taxon-name-part-type="family">Eulophidae</tp:taxon-name-part></tp:taxon-name>), with focus on 55 new species from Area de Conservación Guanacaste, northwestern Costa Rica</article-title><source>Zookeys</source><day>10</day><month>3</month><year>2015</year><volume>2015</volume><issue>485</issue><fpage>1</fpage><lpage>236</lpage><pub-id pub-id-type="doi">10.3897/zookeys.485.9124</pub-id></mixed-citation></tp:treatment-meta><tp:nomenclature><tp:taxon-name>
                            <tp:taxon-name-part taxon-name-part-type="genus">Euplectrus</tp:taxon-name-part>
                            <tp:taxon-name-part taxon-name-part-type="species">xiomarae</tp:taxon-name-part>
                        </tp:taxon-name><tp:taxon-authority>Schauff</tp:taxon-authority><xref ref-type="fig" rid="F8">Figures 27</xref><xref ref-type="fig" rid="F85">, 659–661</xref><xref ref-type="fig" rid="F86">, 662–668</xref><xref ref-type="fig" rid="F104">, 798</xref><tp:nomenclature-citation-list><tp:nomenclature-citation><tp:taxon-name><tp:taxon-name-part taxon-name-part-type="genus">Euplectrus</tp:taxon-name-part> <tp:taxon-name-part taxon-name-part-type="species">xiomarae</tp:taxon-name-part></tp:taxon-name><comment> Schauff in Schauff &amp; Janzen, 2001: 226–227. Holotype ♀ (INBio), not examined.</comment></tp:nomenclature-citation></tp:nomenclature-citation-list></tp:nomenclature><tp:treatment-sec sec-type="Material"><title>Material.</title><p>Type material: 1♀ 1♂ paratypes of <!--PageBreak--><italic><tp:taxon-name><tp:taxon-name-part taxon-name-part-type="genus">Euplectrus</tp:taxon-name-part> <tp:taxon-name-part taxon-name-part-type="species">xiomarae</tp:taxon-name-part></tp:taxon-name></italic> (BMNH). Additional material: COSTA RICA: 59♀ 5♂ (dried and mounted) from Guanacaste Province; caterpillar project voucher codes: 92-SRNP-4614, 92-SRNP-4642, 05-SRNP-19390, 05-SRNP-19416, 05-SRNP-19573, 07-SRNP-24233, 07-SRNP-46304, 07-SRNP-47004 (BMNH, CNC, INBio, MZLU, MIUCR, USNM). Additional material in alcohol with following caterpillar project voucher codes: 92-SRNP-4602, 92-SRNP-4609, 92-SRNP-4652, 93-SRNP-4384, 93-SRNP-4388, 05-SRNP-19377, 05-SRNP-19354, 05-SRNP-19351, 05-SRNP-19352, 05-SRNP-19558, 05-SRNP-19375, 05-SRNP-47274, 05-SRNP-19987, 05-SRNP-19363, 07-SRNP-24233, 07-SRNP-46365, 07-SRNP-46741, 07-SRNP-46944, 07-SRNP-46365, 07-SRNP-46944, 07-SRNP-46741, 07-SRNP-47385, 07-SRNP-15585, 07-SRNP-46712, 07-SRNP-15652, 07-SRNP-46169, 07-SRNP-15320, 07-SRNP-15327, 07-SRNP-46373, 07-SRNP-47448, 07-SRNP-46810, 07-SRNP-47104, 07-SRNP-47085, 07-SRNP-46475, 07-SRNP-46443, 07-SRNP-46074, 07-SRNP-15675, 07-SRNP-46140, 07-SRNP-15354, 07-SRNP-36651, 07-SRNP-46480, 07-SRNP-46075, 07-SRNP-46459, 07-SRNP-65671, 07-SRNP-46407, 07-SRNP-15731, 07-SRNP-46138, 07-SRNP-46031, 07-SRNP-46011, 07-SRNP-15657, 07-SRNP-46378, 07-SRNP-15661, 07-SRNP-15654, 07-SRNP-33250, 07-SRNP-15326, 07-SRNP-15735, 07-SRNP-33390, 07-SRNP-47261, 07-SRNP-47399, 07-SRNP-47390, 07-SRNP-46721, 07-SRNP-15736, 07-SRNP-46555, 07-SRNP-15819, 07-SRNP-46612, 07-SRNP-24257, 07-SRNP-47216, 07-SRNP-34433.</p></tp:treatment-sec><tp:treatment-sec sec-type="Diagnosis"><title>Diagnosis.</title><p>Lower face medially yellowish-brown, pale area reaching to level of middle of toruli (Figs <xref ref-type="fig" rid="F86">663</xref>, <xref ref-type="fig" rid="F86">664</xref>); fore and mid legs yellowish-brown, hind leg with coxa dark brown, femur dark brown with basal ⅓ yellowish-brown, tibia and tarsus yellowish-brown (Fig. <xref ref-type="fig" rid="F86">662</xref>); petiole 1.0× as long as wide; gaster with anterior ½ yellowish-brown (female, Fig. <xref ref-type="fig" rid="F86">665</xref>) or white (male, Fig. <xref ref-type="fig" rid="F86">666</xref>) with black lateral margins, posterior ½ black; male scape slightly expanded, widest in the middle, 3.7× as long as wide (Fig. <xref ref-type="fig" rid="F86">668</xref>).</p></tp:treatment-sec><tp:treatment-sec sec-type="Description"><title>Description.</title><p><italic>Female</italic>. Length of body 2.1 mm. Antenna with scape and pedicel yellowish-brown, flagellomeres 1–2 pale brown, 3–6 dark brown (Fig. <xref ref-type="fig" rid="F86">667</xref>). Mandibles yellowish-white, palpi white. Head black and shiny, lower face medially yellowish-brown, pale area reaching to level of middle of toruli (Fig. <xref ref-type="fig" rid="F86">663</xref>). Frons close to eyes with one row of setae (Fig. <xref ref-type="fig" rid="F85">659</xref>). Vertex with very weak reticulation, smooth lateral to posterior ocelli (Fig. <xref ref-type="fig" rid="F85">660</xref>). Occipital margin rounded (Fig. <xref ref-type="fig" rid="F85">660</xref>).</p><p>Mesosoma black and shiny (Fig. <xref ref-type="fig" rid="F86">662</xref>). Each sidelobe of mesoscutum with seven setae. Scutellum 0.9× as long as wide; with weak reticulation (Fig. <xref ref-type="fig" rid="F85">661</xref>). Dorsellum along anterior margin with a groove that is divided by longitudinal carinae (Fig. <xref ref-type="fig" rid="F104">798</xref>), groove medially 0.3× as long as length of dorsellum. Propodeum with very weak reticulation (Fig. <xref ref-type="fig" rid="F104">798</xref>); anteromedially with a triangular cup; propodeal callus with 11 setae. Legs (Fig. <xref ref-type="fig" rid="F86">662</xref>): fore and mid legs yellowish-brown, hind leg with coxa dark brown, femur dark brown with basal ⅓ yellowish-brown, tibia and tarsus yellowish-brown. Fore wing: costal cell on ventral surface with two complete rows of setae, and margin with four setae close to marginal vein; with 17 admarginal setae mainly in one row, in apical ⅓ in two rows.</p><p>Gaster with anterior ½ yellowish-brown with black lateral margins, posterior ½ black (Fig. <xref ref-type="fig" rid="F86">665</xref>).</p><p>Ratios. HE/MS/WM = 1.7/1.0/1.2; POL/OOL/POO = 8.2/6.2/1.0; OOL/DO = 1.5; WE/WF/WH/HH = 1.0/3.0/5.1/3.8; WH/WT = 1.1; PM/ST = 1.8; TS1/TS2/LT/LT1/LT2/LT3/LT4 = 4.0/2.2/6.7/2.4/1.7/1.0/1.7; LP/WP = 1.0; MM/LG = 1.1.</p><p><italic>Male</italic>. Length of body 1.8 mm. Scape yellowish-white, slightly expanded and widest in the middle (Fig. <xref ref-type="fig" rid="F86">668</xref>); sensory pores confined to apicoventral ½. Similar to female except shorter gaster that has pale parts white (Fig. <xref ref-type="fig" rid="F86">666</xref>).</p><p>Ratios. LC/WS = 3.7; MM/LG = 1.3.</p><!--PageBreak--></tp:treatment-sec><tp:treatment-sec sec-type="Hosts and biology"><title>Hosts and biology.</title><p><italic><tp:taxon-name><tp:taxon-name-part taxon-name-part-type="genus">Hemiceras</tp:taxon-name-part></tp:taxon-name></italic> and <italic><tp:taxon-name><tp:taxon-name-part taxon-name-part-type="genus">Rosema</tp:taxon-name-part></tp:taxon-name></italic> spp. (<tp:taxon-name><tp:taxon-name-part taxon-name-part-type="family">Notodontidae</tp:taxon-name-part></tp:taxon-name>) feeding on <italic><tp:taxon-name><tp:taxon-name-part taxon-name-part-type="genus">Inga</tp:taxon-name-part></tp:taxon-name></italic> spp. (<tp:taxon-name><tp:taxon-name-part taxon-name-part-type="family">Fabaceae</tp:taxon-name-part></tp:taxon-name>): <italic><tp:taxon-name><tp:taxon-name-part taxon-name-part-type="genus">Hemiceras</tp:taxon-name-part> <tp:taxon-name-part taxon-name-part-type="species">clarki</tp:taxon-name-part></tp:taxon-name></italic> feeding on <italic><tp:taxon-name><tp:taxon-name-part taxon-name-part-type="genus">Inga</tp:taxon-name-part> <tp:taxon-name-part taxon-name-part-type="species">vera</tp:taxon-name-part></tp:taxon-name></italic>, <italic><tp:taxon-name><tp:taxon-name-part taxon-name-part-type="genus">Hemiceras</tp:taxon-name-part> <tp:taxon-name-part taxon-name-part-type="species">corema</tp:taxon-name-part></tp:taxon-name></italic> feeding on <italic><tp:taxon-name><tp:taxon-name-part taxon-name-part-type="genus">Inga</tp:taxon-name-part> <tp:taxon-name-part taxon-name-part-type="species">oerstediana</tp:taxon-name-part></tp:taxon-name></italic>, <italic><tp:taxon-name><tp:taxon-name-part taxon-name-part-type="genus">Hemiceras</tp:taxon-name-part> <tp:taxon-name-part taxon-name-part-type="species">nigrescens</tp:taxon-name-part></tp:taxon-name></italic> feeding on <italic><tp:taxon-name><tp:taxon-name-part taxon-name-part-type="genus">Inga</tp:taxon-name-part> <tp:taxon-name-part taxon-name-part-type="species">punctata</tp:taxon-name-part></tp:taxon-name></italic>, <italic><tp:taxon-name><tp:taxon-name-part taxon-name-part-type="genus">Hemiceras</tp:taxon-name-part> <tp:taxon-name-part taxon-name-part-type="species">sabis</tp:taxon-name-part></tp:taxon-name></italic> feeding on <italic><tp:taxon-name><tp:taxon-name-part taxon-name-part-type="genus">Inga</tp:taxon-name-part> <tp:taxon-name-part taxon-name-part-type="species">oerstediana</tp:taxon-name-part></tp:taxon-name></italic>, <italic><tp:taxon-name><tp:taxon-name-part taxon-name-part-type="genus">Hemiceras</tp:taxon-name-part> <tp:taxon-name-part taxon-name-part-type="species">vecina</tp:taxon-name-part></tp:taxon-name></italic> feeding on <italic><tp:taxon-name><tp:taxon-name-part taxon-name-part-type="genus">Inga</tp:taxon-name-part> <tp:taxon-name-part taxon-name-part-type="species">sapindoides</tp:taxon-name-part></tp:taxon-name></italic>, <italic><tp:taxon-name><tp:taxon-name-part taxon-name-part-type="genus">Hemiceras</tp:taxon-name-part> <tp:taxon-name-part taxon-name-part-type="species">zula</tp:taxon-name-part></tp:taxon-name></italic> feeding on <italic><tp:taxon-name><tp:taxon-name-part taxon-name-part-type="genus">Inga</tp:taxon-name-part> <tp:taxon-name-part taxon-name-part-type="species">densiflora</tp:taxon-name-part></tp:taxon-name></italic> and <italic><tp:taxon-name><tp:taxon-name-part taxon-name-part-type="genus">Inga</tp:taxon-name-part> <tp:taxon-name-part taxon-name-part-type="species">oerstediana</tp:taxon-name-part></tp:taxon-name></italic>, <italic><tp:taxon-name><tp:taxon-name-part taxon-name-part-type="genus">Hemiceras</tp:taxon-name-part></tp:taxon-name> Janzen13</italic> feeding on <italic><tp:taxon-name><tp:taxon-name-part taxon-name-part-type="genus">Inga</tp:taxon-name-part> <tp:taxon-name-part taxon-name-part-type="species">vera</tp:taxon-name-part></tp:taxon-name></italic>, <italic><tp:taxon-name><tp:taxon-name-part taxon-name-part-type="genus">Rosema</tp:taxon-name-part> <tp:taxon-name-part taxon-name-part-type="species">attenuata</tp:taxon-name-part></tp:taxon-name></italic> feeding on <italic><tp:taxon-name><tp:taxon-name-part taxon-name-part-type="genus">Inga</tp:taxon-name-part> <tp:taxon-name-part taxon-name-part-type="species">punctata</tp:taxon-name-part></tp:taxon-name></italic>, <italic><tp:taxon-name><tp:taxon-name-part taxon-name-part-type="genus">Rosema</tp:taxon-name-part></tp:taxon-name> thestiaDHJ02</italic> feeding on <italic><tp:taxon-name><tp:taxon-name-part taxon-name-part-type="genus">Inga</tp:taxon-name-part> <tp:taxon-name-part taxon-name-part-type="species">oerstediana</tp:taxon-name-part></tp:taxon-name></italic>.</p></tp:treatment-sec><tp:treatment-sec sec-type="Distribution"><title>Distribution.</title><p>Costa Rica (Guanacaste Province) (<xref ref-type="bibr" rid="B51">Schauff and Janzen 2001</xref>).</p></tp:treatment-sec><tp:treatment-sec><!--Section generated to contain objects referenced in tp:taxon-treatment.--><fig id="F8" position="float" orientation="portrait"><label>Figures 27–30.</label><caption><p><italic><tp:taxon-name><tp:taxon-name-part taxon-name-part-type="genus">Euplectrus</tp:taxon-name-part></tp:taxon-name></italic> spp.: <bold>27</bold> pupae and cocoons of <italic><tp:taxon-name><tp:taxon-name-part taxon-name-part-type="genus">Euplectrus</tp:taxon-name-part> <tp:taxon-name-part taxon-name-part-type="species">xiomarae</tp:taxon-name-part></tp:taxon-name></italic> beneath the cadaver of a penultimate instar <italic><tp:taxon-name><tp:taxon-name-part taxon-name-part-type="genus">Hemiceras</tp:taxon-name-part> <tp:taxon-name-part taxon-name-part-type="species">clarki</tp:taxon-name-part></tp:taxon-name></italic> (<tp:taxon-name><tp:taxon-name-part taxon-name-part-type="family">Notodontidae</tp:taxon-name-part></tp:taxon-name>) (92-SRNP-4609); the yellow balls between the pupae are meconial pellets, one defecated by each larva immediately before pupation <bold>28</bold> prepupae of <italic><tp:taxon-name><tp:taxon-name-part taxon-name-part-type="genus">Euplectrus</tp:taxon-name-part> <tp:taxon-name-part taxon-name-part-type="species">wonyoungchoi</tp:taxon-name-part></tp:taxon-name></italic> in their partly spun cocoons beneath the cadaver of <italic><tp:taxon-name><tp:taxon-name-part taxon-name-part-type="genus">Elaphria</tp:taxon-name-part></tp:taxon-name></italic> Poole08 (<tp:taxon-name><tp:taxon-name-part taxon-name-part-type="family">Noctuidae</tp:taxon-name-part></tp:taxon-name>) (11-SRNP-32964); they have not yet defecated their meconial pellets <bold>29</bold> pupae of <italic><tp:taxon-name><tp:taxon-name-part taxon-name-part-type="genus">Euplectrus</tp:taxon-name-part> <tp:taxon-name-part taxon-name-part-type="species">lubomirmasneri</tp:taxon-name-part></tp:taxon-name></italic> beneath the cadaver of <italic><tp:taxon-name><tp:taxon-name-part taxon-name-part-type="genus">Cecharismena</tp:taxon-name-part> <tp:taxon-name-part taxon-name-part-type="species">zoum</tp:taxon-name-part></tp:taxon-name></italic> (<tp:taxon-name><tp:taxon-name-part taxon-name-part-type="family">Erebidae</tp:taxon-name-part></tp:taxon-name>) (14-SRNP-30332); the black balls are recently defecated meconial pellets <bold>30</bold> lateral view of the same <italic><tp:taxon-name><tp:taxon-name-part taxon-name-part-type="genus">Euplectrus</tp:taxon-name-part></tp:taxon-name></italic> and caterpillar as in Fig. 29.</p></caption><graphic xmlns:xlink="http://www.w3.org/1999/xlink" xlink:href="zookeys-485-001-g008.jpg" position="float" orientation="portrait" xlink:type="simple" id="oo_39243.jpg"/></fig><fig id="F85" position="float" orientation="portrait"><label>Figures 656–661.</label><caption><p><italic><tp:taxon-name><tp:taxon-name-part taxon-name-part-type="genus">Euplectrus</tp:taxon-name-part></tp:taxon-name></italic> spp., females. <bold>656–658</bold> <italic><tp:taxon-name><tp:taxon-name-part taxon-name-part-type="genus">Euplectrus</tp:taxon-name-part> <tp:taxon-name-part taxon-name-part-type="species">testaceipes</tp:taxon-name-part></tp:taxon-name></italic> (non-types): <bold>656</bold> head in frontal view <bold>657</bold> vertex <bold>658</bold> mesosoma in dorsal view; <bold>659–661</bold> <italic><tp:taxon-name><tp:taxon-name-part taxon-name-part-type="genus">Euplectrus</tp:taxon-name-part> <tp:taxon-name-part taxon-name-part-type="species">xiomarae</tp:taxon-name-part></tp:taxon-name></italic> (non-types): <bold>659</bold> head in frontal view <bold>660</bold> vertex <bold>661</bold> mesosoma in dorsal view.</p></caption><graphic xmlns:xlink="http://www.w3.org/1999/xlink" xlink:href="zookeys-485-001-g085.jpg" position="float" orientation="portrait" xlink:type="simple" id="oo_39320.jpg"/></fig><fig id="F86" position="float" orientation="portrait"><label>Figures 662–668.</label><caption><p><italic><tp:taxon-name><tp:taxon-name-part taxon-name-part-type="genus">Euplectrus</tp:taxon-name-part> <tp:taxon-name-part taxon-name-part-type="species">xiomarae</tp:taxon-name-part></tp:taxon-name></italic> (non-types): <bold>662</bold> habitus in lateral view, female <bold>663</bold> head in frontal view, female <bold>664</bold> head in frontal view, male <bold>665</bold> gaster in dorsal view, female <bold>666</bold> gaster in dorsal view, male <bold>667</bold> antenna in lateral view, female <bold>668</bold> antenna in lateral view, male.</p></caption><graphic xmlns:xlink="http://www.w3.org/1999/xlink" xlink:href="zookeys-485-001-g086.jpg" position="float" orientation="portrait" xlink:type="simple" id="oo_39321.jpg"/></fig><fig id="F104" position="float" orientation="portrait"><label>Figures 793–798.</label><caption><p><italic><tp:taxon-name><tp:taxon-name-part taxon-name-part-type="genus">Euplectrus</tp:taxon-name-part></tp:taxon-name></italic> spp., propodeum, females: <bold>793</bold> <italic><tp:taxon-name><tp:taxon-name-part taxon-name-part-type="genus">Euplectrus</tp:taxon-name-part> <tp:taxon-name-part taxon-name-part-type="species">josei</tp:taxon-name-part></tp:taxon-name></italic> (non-type) <bold>794</bold> <italic><tp:taxon-name><tp:taxon-name-part taxon-name-part-type="genus">Euplectrus</tp:taxon-name-part> <tp:taxon-name-part taxon-name-part-type="species">magdae</tp:taxon-name-part></tp:taxon-name></italic> (non-type) <bold>795</bold> <italic><tp:taxon-name><tp:taxon-name-part taxon-name-part-type="genus">Euplectrus</tp:taxon-name-part> <tp:taxon-name-part taxon-name-part-type="species">mariae</tp:taxon-name-part></tp:taxon-name></italic> (non-type) <bold>796</bold> <italic><tp:taxon-name><tp:taxon-name-part taxon-name-part-type="genus">Euplectrus</tp:taxon-name-part> <tp:taxon-name-part taxon-name-part-type="species">platyhypenae</tp:taxon-name-part></tp:taxon-name></italic> (non-type) <bold>797</bold> <italic><tp:taxon-name><tp:taxon-name-part taxon-name-part-type="genus">Euplectrus</tp:taxon-name-part> <tp:taxon-name-part taxon-name-part-type="species">testaceipes</tp:taxon-name-part></tp:taxon-name></italic> (non-type) <bold>798</bold> <italic><tp:taxon-name><tp:taxon-name-part taxon-name-part-type="genus">Euplectrus</tp:taxon-name-part> <tp:taxon-name-part taxon-name-part-type="species">xiomarae</tp:taxon-name-part></tp:taxon-name></italic> (non-type).</p></caption><graphic xmlns:xlink="http://www.w3.org/1999/xlink" xlink:href="zookeys-485-001-g104.jpg" position="float" orientation="portrait" xlink:type="simple" id="oo_39339.jpg"/></fig></tp:treatment-sec><ref-list><ref id="B51"><mixed-citation xmlns:xlink="http://www.w3.org/1999/xlink" xlink:type="simple"><person-group><name name-style="western"><surname>Schauff</surname><given-names>ME</given-names></name><name name-style="western"><surname>Janzen</surname><given-names>DH</given-names></name></person-group> (<year>2001</year>) <article-title>Taxonomy and ecology of Costa Rican <italic><tp:taxon-name><tp:taxon-name-part taxon-name-part-type="genus">Euplectrus</tp:taxon-name-part></tp:taxon-name></italic> (<tp:taxon-name><tp:taxon-name-part taxon-name-part-type="order">Hymenoptera</tp:taxon-name-part></tp:taxon-name>: <tp:taxon-name><tp:taxon-name-part taxon-name-part-type="family">Eulophidae</tp:taxon-name-part></tp:taxon-name>), parasitoids of caterpillars.</article-title><source>Journal of <tp:taxon-name><tp:taxon-name-part taxon-name-part-type="order">Hymenoptera</tp:taxon-name-part></tp:taxon-name> Research</source><volume>10</volume>: <fpage>181</fpage>–<lpage>230</lpage>.</mixed-citation></ref></ref-list></tp:taxon-treatment>
