# Supplementary material for: Integrative taxonomy of New World Euplectrus Westwood (Hymenoptera, Eulophidae), with focus on 55 new species from Area de Conservación Guanacaste, northwestern Costa Rica
Source: Zookeys. 2015 Mar 10;(485):1–236. doi: 10.3897/zookeys.485.9124 (PMC4361813; doi:10.3897/zookeys.485.9124)
Supplement: XML Treatment for Euplectrus catocalae [file zookeys.485.9124-treatment71.xml]

<!DOCTYPE tp:taxon-treatment
  PUBLIC "-//TaxonX//DTD Taxonomic Treatment Publishing DTD v0 20100105//EN" "tax-treatment-NSO.dtd">
<tp:taxon-treatment xmlns:tp="http://www.plazi.org/taxpub"><tp:treatment-meta><kwd-group><label>Taxon classification</label><kwd><named-content content-type="kingdom">Animalia</named-content></kwd><kwd><named-content content-type="order">Hymenoptera</named-content></kwd><kwd><named-content content-type="family">Eulophidae</named-content></kwd></kwd-group><mixed-citation publication-type="journal"><person-group><name><surname>Hansson</surname><given-names>Christer</given-names></name><name><surname>Smith</surname><given-names>M. Alex</given-names></name><name><surname>Janzen</surname><given-names>Daniel H.</given-names></name><name><surname>Hallwachs</surname><given-names>Winnie</given-names></name></person-group><article-title>Integrative taxonomy of New World <italic><tp:taxon-name><tp:taxon-name-part taxon-name-part-type="genus">Euplectrus</tp:taxon-name-part></tp:taxon-name></italic> Westwood (<tp:taxon-name><tp:taxon-name-part taxon-name-part-type="order">Hymenoptera</tp:taxon-name-part></tp:taxon-name>, <tp:taxon-name><tp:taxon-name-part taxon-name-part-type="family">Eulophidae</tp:taxon-name-part></tp:taxon-name>), with focus on 55 new species from Area de Conservación Guanacaste, northwestern Costa Rica</article-title><source>Zookeys</source><day>10</day><month>3</month><year>2015</year><volume>2015</volume><issue>485</issue><fpage>1</fpage><lpage>236</lpage><pub-id pub-id-type="doi">10.3897/zookeys.485.9124</pub-id></mixed-citation></tp:treatment-meta><tp:nomenclature><tp:taxon-name>
                            <tp:taxon-name-part taxon-name-part-type="genus">Euplectrus</tp:taxon-name-part>
                            <tp:taxon-name-part taxon-name-part-type="species">catocalae</tp:taxon-name-part>
                        </tp:taxon-name><tp:taxon-authority>Howard</tp:taxon-authority><xref ref-type="fig" rid="F87">Figures 669–675</xref><!--PageBreak--><tp:nomenclature-citation-list><tp:nomenclature-citation><tp:taxon-name><tp:taxon-name-part taxon-name-part-type="genus">Euplectrus</tp:taxon-name-part> <tp:taxon-name-part taxon-name-part-type="species">catocalae</tp:taxon-name-part></tp:taxon-name><comment> Howard, 1885: 27. Lectotype ♂ (USNM), designated here, examined.</comment></tp:nomenclature-citation></tp:nomenclature-citation-list></tp:nomenclature><tp:treatment-sec sec-type="Material"><title>Material.</title><p>Type material: 2♀ 3♂ syntypes of <italic><tp:taxon-name><tp:taxon-name-part taxon-name-part-type="genus">Euplectrus</tp:taxon-name-part> <tp:taxon-name-part taxon-name-part-type="species">catocalae</tp:taxon-name-part></tp:taxon-name></italic> (USNM). Additional material: 6♀ 1♂ (USNM) with same label data as syntypes, but not mentioned in the original description – see remarks below.</p></tp:treatment-sec><tp:treatment-sec sec-type="Diagnosis"><title>Diagnosis.</title><p>Lower face predominantly pale, medially yellowish-brown and laterally yellowish-white but with a black area the width of the width of scape between pale spot and eye margin (Figs <xref ref-type="fig" rid="F87">670</xref>, <xref ref-type="fig" rid="F87">671</xref>); vertex with parts lateral to ocellar triangle dark reddish-brown; gaster with anterior ½ yellowish-white with dark brown lateral margins, posterior ½ dark brown with apex reddish-brown (female, Fig. <xref ref-type="fig" rid="F87">672</xref>), or dark brown with a large white spot in anterior ½ (male, Fig. <xref ref-type="fig" rid="F87">673</xref>); legs yellowish-white, hind coxa slightly darker (Fig. <xref ref-type="fig" rid="F87">669</xref>); petiole 0.8× as long as wide.</p></tp:treatment-sec><tp:treatment-sec sec-type="Description"><title>Description.</title><p><italic>Female</italic>. Length of body 2.3 mm. Antenna with scape yellowish-white, pedicel yellowish-brown, flagellomeres pale brown (Fig. <xref ref-type="fig" rid="F87">674</xref>). Mandibles and palpi yellowish-white. Head black and shiny, vertex with parts lateral to ocellar triangle dark reddish-brown, lower face predominantly pale, medially yellowish-brown and laterally yellowish-white, with a black area the width of the width of scape between pale spot and eye margin (Fig. <xref ref-type="fig" rid="F87">670</xref>). Frons close to eyes with two rows of setae. Vertex with very weak reticulation inside ocellar triangle, smooth outside ocellar triangle. Occipital margin with a weak carina behind ocellar triangle.</p><p>Mesosoma black and shiny (Fig. <xref ref-type="fig" rid="F87">669</xref>). Each sidelobe of mesoscutum with 11 setae. Scutellum 1.0× as long as wide; with engraved rather strong reticulation, meshes isodiametric. Dorsellum anteriorly with a narrow groove, reaching ¼ the length of dorsellum. Propodeum with very weak reticulation; anteromedially with a semicircular cup; propodeal callus with 13 setae. Legs yellowish-white, hind coxae slightly darker(Fig. <xref ref-type="fig" rid="F87">669</xref>). Wing veins and setae transparent; submarginal vein with four setae; costal cell with two irregular and sparse rows of setae on ventral surface, and margin with four setae close to marginal vein; with 12 admarginal setae, in one row.</p><p>Gaster with anterior ½ yellowish-white with dark brown lateral margins, posterior ½ dark brown with apex reddish-brown (Fig. <xref ref-type="fig" rid="F87">672</xref>).</p><p>Ratios. HE/MS/WM = 2.0/1.0/1.3; POL/OOL/POO = 6.8/3.8/1.0; OOL/DO = 1.3; WE/WF/WH/HH = 1.0/2.4/4.6/3.0; WH/WT = 1.0; PM/ST = 1.3; TS1/TS2/LT/LT1/LT2/LT3/LT4 = 3.3/1.8/6.7/2.1/1.3/1.0/2.0; LP/WP = 0.8; MM/LG = 0.9.</p><p><italic>Male</italic>. Length of body 2.0 mm. Scape narrow and widest medially (Fig. <xref ref-type="fig" rid="F87">675</xref>); sensory area with same colour as remaining scape (yellowish-white). Otherwise similar to female.</p><p>Ratios. LC/WS = 4.8; MM/LG = 0.9.</p></tp:treatment-sec><tp:treatment-sec sec-type="Hosts and biology"><title>Hosts and biology.</title><p>From a larva of <italic><tp:taxon-name><tp:taxon-name-part taxon-name-part-type="genus">Catocala</tp:taxon-name-part></tp:taxon-name></italic> sp. (<tp:taxon-name><tp:taxon-name-part taxon-name-part-type="family">Erebidae</tp:taxon-name-part></tp:taxon-name>) (<xref ref-type="bibr" rid="B30">Howard 1885</xref>).</p></tp:treatment-sec><tp:treatment-sec sec-type="Distribution"><title>Distribution.</title><p>USA (Missouri) (<xref ref-type="bibr" rid="B30">Howard 1885</xref>).</p></tp:treatment-sec><tp:treatment-sec sec-type="Remarks"><title>Remarks.</title><p>The description of <italic><tp:taxon-name><tp:taxon-name-part taxon-name-part-type="genus">Euplectrus</tp:taxon-name-part> <tp:taxon-name-part taxon-name-part-type="species">catocalae</tp:taxon-name-part></tp:taxon-name></italic> was based on two females and three males reared from a larva collected July 5 1873, in Saint Louis, Missouri. In the USNM there is a card with five points, each point with a specimen – two females and three males. These specimens are labeled “411 L. Par on Catocala”, “Type No. 2656 U.S.N.M.”, but there is no information on locality or collection date. However, as the number of specimens of each sex, the host, and the specimens agree with the description, these are strong indications that these specimens are the type material. The five specimens are from left to right: a female with head missing, a male with antennae missing, a female with antennae missing, a male with antennae missing, a male with left antenna missing. The male on the far right is designated lectotype and the remaining specimens are paralectotypes. In the USNM there is also another card with seven points, each point with a specimen – six females and one male, and with same label data as as the syntypes. There is no mention of these seven specimens in the original description and even though they are conspecific with the syntypes and probably from the same collecting event they are not type material. Six of these specimens lack the head, and the 7<sup>th</sup> specimen, a female, lacks the flagellum on the right antenna.</p></tp:treatment-sec><tp:treatment-sec><!--Section generated to contain objects referenced in tp:taxon-treatment.--><fig id="F87" position="float" orientation="portrait"><label>Figures 669–680.</label><caption><p><italic><tp:taxon-name><tp:taxon-name-part taxon-name-part-type="genus">Euplectrus</tp:taxon-name-part></tp:taxon-name></italic> spp. <bold>669–675</bold> <italic><tp:taxon-name><tp:taxon-name-part taxon-name-part-type="genus">Euplectrus</tp:taxon-name-part> <tp:taxon-name-part taxon-name-part-type="species">catocalae</tp:taxon-name-part></tp:taxon-name></italic> (paralectotypes (female), lectotype (male)): <bold>669</bold> habitus in lateral view, female <bold>670</bold> head in frontal view, female <bold>671</bold> head in frontal view, male <bold>672</bold> gaster in dorsal view, female <bold>673</bold> gaster in dorsal view, male <bold>674</bold> antenna in lateral view, female <bold>675</bold> antenna in lateral view, male; <bold>676–680</bold> <italic><tp:taxon-name><tp:taxon-name-part taxon-name-part-type="genus">Euplectrus</tp:taxon-name-part> <tp:taxon-name-part taxon-name-part-type="species">chapadae</tp:taxon-name-part></tp:taxon-name></italic> (lectotype), female: <bold>676</bold> habitus in lateral view, head missing <bold>677</bold> head in frontal view <bold>678</bold> gaster in dorsal view <bold>679</bold> head in lateral view <bold>680</bold> dorsellum.</p></caption><graphic xmlns:xlink="http://www.w3.org/1999/xlink" xlink:href="zookeys-485-001-g087.jpg" position="float" orientation="portrait" xlink:type="simple" id="oo_39322.jpg"/></fig></tp:treatment-sec><ref-list><ref id="B30"><mixed-citation xmlns:xlink="http://www.w3.org/1999/xlink" xlink:type="simple"><person-group><name name-style="western"><surname>Howard</surname><given-names>LO</given-names></name></person-group> (<year>1885</year>) <article-title>Descriptions of North American <tp:taxon-name><tp:taxon-name-part taxon-name-part-type="family">Chalcididae</tp:taxon-name-part></tp:taxon-name> from the collections of the U.S. Department of Agriculture and of Dr C.V. Riley, with biological notes. (First paper). Together with a list of the described North American species of the family.</article-title><source>Bulletin of the United States Department of Agriculture, Bureau of Entomology, No</source><volume>5</volume>: <fpage>1</fpage>–<lpage>47</lpage>.</mixed-citation></ref></ref-list></tp:taxon-treatment>
