# Supplementary material for: Integrative taxonomy of New World Euplectrus Westwood (Hymenoptera, Eulophidae), with focus on 55 new species from Area de Conservación Guanacaste, northwestern Costa Rica
Source: Zookeys. 2015 Mar 10;(485):1–236. doi: 10.3897/zookeys.485.9124 (PMC4361813; doi:10.3897/zookeys.485.9124)
Supplement: XML Treatment for Euplectrus chapadae [file zookeys.485.9124-treatment72.xml]

<!DOCTYPE tp:taxon-treatment
  PUBLIC "-//TaxonX//DTD Taxonomic Treatment Publishing DTD v0 20100105//EN" "tax-treatment-NSO.dtd">
<tp:taxon-treatment xmlns:tp="http://www.plazi.org/taxpub"><tp:treatment-meta><kwd-group><label>Taxon classification</label><kwd><named-content content-type="kingdom">Animalia</named-content></kwd><kwd><named-content content-type="order">Hymenoptera</named-content></kwd><kwd><named-content content-type="family">Eulophidae</named-content></kwd></kwd-group><mixed-citation publication-type="journal"><person-group><name><surname>Hansson</surname><given-names>Christer</given-names></name><name><surname>Smith</surname><given-names>M. Alex</given-names></name><name><surname>Janzen</surname><given-names>Daniel H.</given-names></name><name><surname>Hallwachs</surname><given-names>Winnie</given-names></name></person-group><article-title>Integrative taxonomy of New World <italic><tp:taxon-name><tp:taxon-name-part taxon-name-part-type="genus">Euplectrus</tp:taxon-name-part></tp:taxon-name></italic> Westwood (<tp:taxon-name><tp:taxon-name-part taxon-name-part-type="order">Hymenoptera</tp:taxon-name-part></tp:taxon-name>, <tp:taxon-name><tp:taxon-name-part taxon-name-part-type="family">Eulophidae</tp:taxon-name-part></tp:taxon-name>), with focus on 55 new species from Area de Conservación Guanacaste, northwestern Costa Rica</article-title><source>Zookeys</source><day>10</day><month>3</month><year>2015</year><volume>2015</volume><issue>485</issue><fpage>1</fpage><lpage>236</lpage><pub-id pub-id-type="doi">10.3897/zookeys.485.9124</pub-id></mixed-citation></tp:treatment-meta><tp:nomenclature><tp:taxon-name>
                            <tp:taxon-name-part taxon-name-part-type="genus">Euplectrus</tp:taxon-name-part>
                            <tp:taxon-name-part taxon-name-part-type="species">chapadae</tp:taxon-name-part>
                        </tp:taxon-name><tp:taxon-authority>Ashmead</tp:taxon-authority><xref ref-type="fig" rid="F87">Figures 676–680</xref><tp:nomenclature-citation-list><tp:nomenclature-citation><tp:taxon-name><tp:taxon-name-part taxon-name-part-type="genus">Euplectrus</tp:taxon-name-part> <tp:taxon-name-part taxon-name-part-type="species">chapadae</tp:taxon-name-part></tp:taxon-name><comment> Ashmead, 1904: 517. Lectotype ♀ (USNM), designated by <xref ref-type="bibr" rid="B39">LaSalle and Schauff 1992</xref>: 20, examined.</comment></tp:nomenclature-citation></tp:nomenclature-citation-list></tp:nomenclature><tp:treatment-sec sec-type="Material"><title>Material.</title><p>Type material: ♀ lectotype of <italic><tp:taxon-name><tp:taxon-name-part taxon-name-part-type="genus">Euplectrus</tp:taxon-name-part> <tp:taxon-name-part taxon-name-part-type="species">chapadae</tp:taxon-name-part></tp:taxon-name></italic> (USNM).</p></tp:treatment-sec><tp:treatment-sec sec-type="Diagnosis"><title>Diagnosis.</title><p>Lower face completely pale, with median part reddish-brown and parts close to eyes yellowish-brown (Fig. <xref ref-type="fig" rid="F87">677</xref>); dorsellum with a narrow groove along anterior margin (Fig. <xref ref-type="fig" rid="F87">680</xref>); legs yellowish-brown (Fig. <xref ref-type="fig" rid="F87">676</xref>); petiole 1.0× as long as wide; gaster dark brown with a large pale spot in anterior ½ (Fig. <xref ref-type="fig" rid="F87">678</xref>).</p></tp:treatment-sec><tp:treatment-sec sec-type="Description"><title>Description.</title><!--PageBreak--><p><italic>Female</italic>. Length of body 2.1 mm. Antenna with scape and pedicel yellowish-brown, flagellomere 1 pale brown (Fig. <xref ref-type="fig" rid="F87">679</xref>), remaining flagellomeres missing. Mandibles and palpi yellowish-white. Head black and shiny, lower face completely pale (Fig. <xref ref-type="fig" rid="F87">677</xref>), with median part reddish-brown and parts close to eyes yellowish-brown. Frons close to eyes with two rows of setae. Vertex smooth. Occipital margin rounded.</p><p>Mesosoma black and shiny (Fig. <xref ref-type="fig" rid="F87">676</xref>). Each sidelobe of mesoscutum with 11 setae. Scutellum 1.1× as long as wide; with weak engraved reticulation and with lateral and posterior margins smooth. Dorsellum with a narrow groove along anterior margin, medially ¼ as long as length of dorsellum (Fig. <xref ref-type="fig" rid="F87">680</xref>). Propodeum smooth; anteromedially with a semicircular cup; propodeal callus with ten setae. Legs yellowish-brown (Fig. <xref ref-type="fig" rid="F87">676</xref>). Fore wing: costal cell with two rows of setae on ventral surface, and margin with four setae close to marginal vein; with 15 admarginal setae, in one row.</p><p>Gaster dark brown with a large pale spot in anterior ½ (Fig. <xref ref-type="fig" rid="F87">678</xref>).</p><p>Ratios. HE/MS/WM = 2.8/1.0/1.7; POL/OOL/POO = 5.0/4.0/1.0; OOL/DO = 1.3; WE/WF/WH/HH = 1.0/3.0/5.7/4.0; WH/WT = 1.1; PM/ST = 1.8; TS1/TS2/LT/LT1/LT2/LT3/LT4 = 4.7/2.7/7.3/2.6/1.7/1.0/1.7; LP/WP = 1.0; MM/LG = 1.5.</p><p><italic>Male</italic>. Unknown.</p></tp:treatment-sec><tp:treatment-sec sec-type="Hosts and biology"><title>Hosts and biology.</title><p>Unknown.</p></tp:treatment-sec><tp:treatment-sec sec-type="Distribution"><title>Distribution.</title><p>Brazil (<xref ref-type="bibr" rid="B2">Ashmead 1904</xref>).</p></tp:treatment-sec><tp:treatment-sec sec-type="Remarks"><title>Remarks.</title><p>According to <xref ref-type="bibr" rid="B39">LaSalle and Schauff (1992)</xref> the lectotype specimen of <italic><tp:taxon-name><tp:taxon-name-part taxon-name-part-type="genus">Euplectrus</tp:taxon-name-part> <tp:taxon-name-part taxon-name-part-type="species">chapadae</tp:taxon-name-part></tp:taxon-name></italic> designated by them was a male. However, the specimen examined, which also has the lectotype label by LaSalle &amp; Schauff, is a female.</p><p>The lectotype specimen is with head detached from the body and glued separately to the card. The specimen lacks all flagellomeres except the flagellomere 1 on both antennae, and left fore tarsus.</p></tp:treatment-sec><tp:treatment-sec><!--Section generated to contain objects referenced in tp:taxon-treatment.--><fig id="F87" position="float" orientation="portrait"><label>Figures 669–680.</label><caption><p><italic><tp:taxon-name><tp:taxon-name-part taxon-name-part-type="genus">Euplectrus</tp:taxon-name-part></tp:taxon-name></italic> spp. <bold>669–675</bold> <italic><tp:taxon-name><tp:taxon-name-part taxon-name-part-type="genus">Euplectrus</tp:taxon-name-part> <tp:taxon-name-part taxon-name-part-type="species">catocalae</tp:taxon-name-part></tp:taxon-name></italic> (paralectotypes (female), lectotype (male)): <bold>669</bold> habitus in lateral view, female <bold>670</bold> head in frontal view, female <bold>671</bold> head in frontal view, male <bold>672</bold> gaster in dorsal view, female <bold>673</bold> gaster in dorsal view, male <bold>674</bold> antenna in lateral view, female <bold>675</bold> antenna in lateral view, male; <bold>676–680</bold> <italic><tp:taxon-name><tp:taxon-name-part taxon-name-part-type="genus">Euplectrus</tp:taxon-name-part> <tp:taxon-name-part taxon-name-part-type="species">chapadae</tp:taxon-name-part></tp:taxon-name></italic> (lectotype), female: <bold>676</bold> habitus in lateral view, head missing <bold>677</bold> head in frontal view <bold>678</bold> gaster in dorsal view <bold>679</bold> head in lateral view <bold>680</bold> dorsellum.</p></caption><graphic xmlns:xlink="http://www.w3.org/1999/xlink" xlink:href="zookeys-485-001-g087.jpg" position="float" orientation="portrait" xlink:type="simple" id="oo_39322.jpg"/></fig></tp:treatment-sec><ref-list><ref id="B39"><mixed-citation xmlns:xlink="http://www.w3.org/1999/xlink" xlink:type="simple"><person-group><name name-style="western"><surname>La Salle</surname><given-names>J</given-names></name><name name-style="western"><surname>Schauff</surname><given-names>ME</given-names></name></person-group> (<year>1992</year>) <article-title>Preliminary studies on neotropical <tp:taxon-name><tp:taxon-name-part taxon-name-part-type="family">Eulophidae</tp:taxon-name-part></tp:taxon-name> (<tp:taxon-name><tp:taxon-name-part taxon-name-part-type="order">Hymenoptera</tp:taxon-name-part></tp:taxon-name>: <tp:taxon-name><tp:taxon-name-part taxon-name-part-type="superfamily">Chalcidoidea</tp:taxon-name-part></tp:taxon-name>): Ashmead, Cameron, Howard and Walker species.</article-title><source>Contributions of the American Entomological Institute</source><volume>27</volume>(<issue>1</issue>): <fpage>1</fpage>–<lpage>47</lpage>.</mixed-citation></ref><ref id="B2"><mixed-citation xmlns:xlink="http://www.w3.org/1999/xlink" xlink:type="simple"><person-group><name name-style="western"><surname>Ashmead</surname><given-names>WH</given-names></name></person-group> (<year>1904</year>) <article-title>Classification of the chalcid flies of the superfamily <tp:taxon-name><tp:taxon-name-part taxon-name-part-type="superfamily">Chalcidoidea</tp:taxon-name-part></tp:taxon-name>, with descriptions of new species in the Carnegie Museum, collected in South America by Herbert H. Smith.</article-title><source>Memoirs of the Carnegie Museum</source><volume>1</volume>(<issue>4</issue>): i–xi, <fpage>225</fpage>–<lpage>551</lpage>, 39 pls.</mixed-citation></ref></ref-list></tp:taxon-treatment>
