# Supplementary material for: Integrative taxonomy of New World Euplectrus Westwood (Hymenoptera, Eulophidae), with focus on 55 new species from Area de Conservación Guanacaste, northwestern Costa Rica
Source: Zookeys. 2015 Mar 10;(485):1–236. doi: 10.3897/zookeys.485.9124 (PMC4361813; doi:10.3897/zookeys.485.9124)
Supplement: XML Treatment for Euplectrus comstockii [file zookeys.485.9124-treatment73.xml]

<!DOCTYPE tp:taxon-treatment
  PUBLIC "-//TaxonX//DTD Taxonomic Treatment Publishing DTD v0 20100105//EN" "tax-treatment-NSO.dtd">
<tp:taxon-treatment xmlns:tp="http://www.plazi.org/taxpub"><tp:treatment-meta><kwd-group><label>Taxon classification</label><kwd><named-content content-type="kingdom">Animalia</named-content></kwd><kwd><named-content content-type="order">Hymenoptera</named-content></kwd><kwd><named-content content-type="family">Eulophidae</named-content></kwd></kwd-group><mixed-citation publication-type="journal"><person-group><name><surname>Hansson</surname><given-names>Christer</given-names></name><name><surname>Smith</surname><given-names>M. Alex</given-names></name><name><surname>Janzen</surname><given-names>Daniel H.</given-names></name><name><surname>Hallwachs</surname><given-names>Winnie</given-names></name></person-group><article-title>Integrative taxonomy of New World <italic><tp:taxon-name><tp:taxon-name-part taxon-name-part-type="genus">Euplectrus</tp:taxon-name-part></tp:taxon-name></italic> Westwood (<tp:taxon-name><tp:taxon-name-part taxon-name-part-type="order">Hymenoptera</tp:taxon-name-part></tp:taxon-name>, <tp:taxon-name><tp:taxon-name-part taxon-name-part-type="family">Eulophidae</tp:taxon-name-part></tp:taxon-name>), with focus on 55 new species from Area de Conservación Guanacaste, northwestern Costa Rica</article-title><source>Zookeys</source><day>10</day><month>3</month><year>2015</year><volume>2015</volume><issue>485</issue><fpage>1</fpage><lpage>236</lpage><pub-id pub-id-type="doi">10.3897/zookeys.485.9124</pub-id></mixed-citation></tp:treatment-meta><tp:nomenclature><tp:taxon-name>
                            <tp:taxon-name-part taxon-name-part-type="genus">Euplectrus</tp:taxon-name-part>
                            <tp:taxon-name-part taxon-name-part-type="species">comstockii</tp:taxon-name-part>
                        </tp:taxon-name><tp:taxon-authority>Howard</tp:taxon-authority><xref ref-type="fig" rid="F88">Figures 681–687</xref><!--PageBreak--><tp:nomenclature-citation-list><tp:nomenclature-citation><tp:taxon-name><tp:taxon-name-part taxon-name-part-type="genus">Euplectrus</tp:taxon-name-part> <tp:taxon-name-part taxon-name-part-type="species">comstockii</tp:taxon-name-part></tp:taxon-name><comment> Howard, 1880: 159. Neotype female in USNM, designated by <xref ref-type="bibr" rid="B51">Schauff (2001)</xref>, examined.</comment></tp:nomenclature-citation></tp:nomenclature-citation-list></tp:nomenclature><tp:treatment-sec sec-type="Material"><title>Material.</title><p>Type material: ♀ neotype of <italic><tp:taxon-name><tp:taxon-name-part taxon-name-part-type="genus">Euplectrus</tp:taxon-name-part> <tp:taxon-name-part taxon-name-part-type="species">comstockii</tp:taxon-name-part></tp:taxon-name></italic> (USNM). Additional material: 3♀ 4♂ (USNM) from the series of specimens mentioned by <xref ref-type="bibr" rid="B51">Schauff and Janzen (2001)</xref>, from which the neotype was selected.</p></tp:treatment-sec><tp:treatment-sec sec-type="Diagnosis"><title>Diagnosis.</title><p>Lower face medially yellowish-brown (female, Fig. <xref ref-type="fig" rid="F88">682</xref>) or white (male, Fig. <xref ref-type="fig" rid="F88">683</xref>), pale area reaching slightly outside of level of outer lateral margin of toruli, part between pale area and eyes black (female) or dark brown (male); scutellum smooth in anteromedian ⅔, remaining parts with very weak reticulation; legs yellowish-white, except yellowish-brown hind coxa (Fig. <xref ref-type="fig" rid="F88">681</xref>); petiole 0.7× as long as wide; gaster dark brown, anterior ½ with a round yellowish-brown spot (female, Fig. <xref ref-type="fig" rid="F88">684</xref>), or anterior ½ white with dark brown lateral margins (male, Fig. <xref ref-type="fig" rid="F88">685</xref>); male scape slightly expanded and widest apically, 3.3× as long as wide (Fig. <xref ref-type="fig" rid="F88">687</xref>), sensory pores confined to anteroventral ½.</p></tp:treatment-sec><tp:treatment-sec sec-type="Description"><title>Description.</title><p><italic>Female</italic>. Length of body 1.9 mm. Antenna with scape and pedicel yellowish-brown, base of scape whitish, flagellomeres brown (Fig. <xref ref-type="fig" rid="F88">686</xref>). Mandibles and palpi yellowish-white. Head black and shiny, vertex dark reddish-brown almost black, lower face yellowish-brown medially, pale area reaching slightly outside of level of outer lateral margin of toruli, part between pale area and eyes black (Fig. <xref ref-type="fig" rid="F88">682</xref>). Frons close to eyes with two rows of setae. Vertex smooth. Occipital margin with a weak carina behind ocellar triangle.</p><p>Mesosoma black and shiny (Fig. <xref ref-type="fig" rid="F88">681</xref>). Each sidelobe of mesoscutum with 12 setae. Scutellum 1.0× as long as wide; smooth in anteromedian ⅔, remaining parts with very weak reticulation. Dorsellum anteriorly with a groove that is divided by longitudinal carinae, groove medially 0.4× as long as length of dorsellum. Propodeum smooth; anteromedially with a transverse semicircular cup; propodeal callus with nine setae. Legs yellowish-white, hind coxa yellowish-brown (Fig. <xref ref-type="fig" rid="F88">681</xref>). Both fore wings missing in examined female specimen.</p><p>Gaster dark brown, anterior ½ with a round yellowish-brown spot (Fig. <xref ref-type="fig" rid="F88">684</xref>).</p><p>Ratios. HE/MS/WM = 2.2/1.0/1.2; POL/OOL/POO = 5.0/2.7/1.0; OOL/DO = 1.5; WE/WF/WH/HH = 1.0/2.4/4.4/3.2; WH/WT = 1.0; TS1/TS2/LT/LT1/LT2/LT3/LT4 = 4.0/2.8/6.8/2.4/1.4/1.0/1.8; LP/WP = 0.7; MM/LG = 1.5.</p><p><italic>Male</italic>. Length of body 1.6 mm. Scape slightly expanded and widest apically (Fig. <xref ref-type="fig" rid="F88">687</xref>), sensory pores confined to anteroventral ½. Wings transparent, veins yellowish-white and setae black; submarginal vein with four setae; costal cell with one row of setae on ventral surface, and margin with four setae close to marginal vein; with 13 admarginal setae, in one row. Otherwise similar to female except gaster with anterior ½ white with dark brown lateral margins and posterior ½ dark brown (Fig. <xref ref-type="fig" rid="F88">685</xref>), and shorter.</p><p>Ratios. LC/WS = 3.3; PM/ST = 1.4; MM/LG = 1.8.</p></tp:treatment-sec><tp:treatment-sec sec-type="Hosts and biology"><title>Hosts and biology.</title><p><italic><tp:taxon-name><tp:taxon-name-part taxon-name-part-type="genus">Alabama</tp:taxon-name-part> <tp:taxon-name-part taxon-name-part-type="species">argillacea</tp:taxon-name-part></tp:taxon-name></italic> (<tp:taxon-name><tp:taxon-name-part taxon-name-part-type="family">Erebidae</tp:taxon-name-part></tp:taxon-name>) (<xref ref-type="bibr" rid="B29">Howard 1880</xref>).</p></tp:treatment-sec><tp:treatment-sec sec-type="Distribution"><title>Distribution.</title><p>USA (Alabama) (<xref ref-type="bibr" rid="B29">Howard 1880</xref>).</p></tp:treatment-sec><tp:treatment-sec><!--Section generated to contain objects referenced in tp:taxon-treatment.--><fig id="F88" position="float" orientation="portrait"><label>Figures 681–691.</label><caption><p><italic><tp:taxon-name><tp:taxon-name-part taxon-name-part-type="genus">Euplectrus</tp:taxon-name-part></tp:taxon-name></italic> spp. <bold>681–687</bold> <italic><tp:taxon-name><tp:taxon-name-part taxon-name-part-type="genus">Euplectrus</tp:taxon-name-part> <tp:taxon-name-part taxon-name-part-type="species">comstockii</tp:taxon-name-part></tp:taxon-name></italic> (neotype (female), non-type (male)): <bold>681</bold> habitus in lateral view, female <bold>682</bold> head in frontal view, female <bold>683</bold> head in frontal view, male <bold>684</bold> gaster in dorsal view, female <bold>685</bold> gaster in dorsal view, male <bold>686</bold> antenna in lateral view, female <bold>687</bold> antenna in lateral view, male <bold>688–691</bold> <italic><tp:taxon-name><tp:taxon-name-part taxon-name-part-type="genus">Euplectrus</tp:taxon-name-part> <tp:taxon-name-part taxon-name-part-type="species">junctus</tp:taxon-name-part></tp:taxon-name></italic> (lectotype), female: <bold>688</bold> habitus in lateral view <bold>689</bold> head in frontal view <bold>690</bold> gaster in dorsal view <bold>691</bold> antenna in lateral view.</p></caption><graphic xmlns:xlink="http://www.w3.org/1999/xlink" xlink:href="zookeys-485-001-g088.jpg" position="float" orientation="portrait" xlink:type="simple" id="oo_39323.jpg"/></fig></tp:treatment-sec><ref-list><ref id="B51"><mixed-citation xmlns:xlink="http://www.w3.org/1999/xlink" xlink:type="simple"><person-group><name name-style="western"><surname>Schauff</surname><given-names>ME</given-names></name><name name-style="western"><surname>Janzen</surname><given-names>DH</given-names></name></person-group> (<year>2001</year>) <article-title>Taxonomy and ecology of Costa Rican <italic><tp:taxon-name><tp:taxon-name-part taxon-name-part-type="genus">Euplectrus</tp:taxon-name-part></tp:taxon-name></italic> (<tp:taxon-name><tp:taxon-name-part taxon-name-part-type="order">Hymenoptera</tp:taxon-name-part></tp:taxon-name>: <tp:taxon-name><tp:taxon-name-part taxon-name-part-type="family">Eulophidae</tp:taxon-name-part></tp:taxon-name>), parasitoids of caterpillars.</article-title><source>Journal of <tp:taxon-name><tp:taxon-name-part taxon-name-part-type="order">Hymenoptera</tp:taxon-name-part></tp:taxon-name> Research</source><volume>10</volume>: <fpage>181</fpage>–<lpage>230</lpage>.</mixed-citation></ref><ref id="B29"><mixed-citation xmlns:xlink="http://www.w3.org/1999/xlink" xlink:type="simple"><person-group><name name-style="western"><surname>Howard</surname><given-names>LO</given-names></name></person-group> (<year>1880</year>) <article-title>A new silk-spinning chalcid.</article-title><source>Canadian Entomologist</source><volume>12</volume>(<issue>8</issue>): <fpage>158</fpage>–<lpage>159</lpage>. doi: <ext-link ext-link-type="doi" xlink:href="10.4039/Ent12158-8" xlink:type="simple">10.4039/Ent12158-8</ext-link></mixed-citation></ref></ref-list></tp:taxon-treatment>
