# Supplementary material for: Integrative taxonomy of New World Euplectrus Westwood (Hymenoptera, Eulophidae), with focus on 55 new species from Area de Conservación Guanacaste, northwestern Costa Rica
Source: Zookeys. 2015 Mar 10;(485):1–236. doi: 10.3897/zookeys.485.9124 (PMC4361813; doi:10.3897/zookeys.485.9124)
Supplement: XML Treatment for Euplectrus edithae [file zookeys.485.9124-treatment74.xml]

<!DOCTYPE tp:taxon-treatment
  PUBLIC "-//TaxonX//DTD Taxonomic Treatment Publishing DTD v0 20100105//EN" "tax-treatment-NSO.dtd">
<tp:taxon-treatment xmlns:tp="http://www.plazi.org/taxpub"><tp:treatment-meta><kwd-group><label>Taxon classification</label><kwd><named-content content-type="kingdom">Animalia</named-content></kwd><kwd><named-content content-type="order">Hymenoptera</named-content></kwd><kwd><named-content content-type="family">Eulophidae</named-content></kwd></kwd-group><mixed-citation publication-type="journal"><person-group><name><surname>Hansson</surname><given-names>Christer</given-names></name><name><surname>Smith</surname><given-names>M. Alex</given-names></name><name><surname>Janzen</surname><given-names>Daniel H.</given-names></name><name><surname>Hallwachs</surname><given-names>Winnie</given-names></name></person-group><article-title>Integrative taxonomy of New World <italic><tp:taxon-name><tp:taxon-name-part taxon-name-part-type="genus">Euplectrus</tp:taxon-name-part></tp:taxon-name></italic> Westwood (<tp:taxon-name><tp:taxon-name-part taxon-name-part-type="order">Hymenoptera</tp:taxon-name-part></tp:taxon-name>, <tp:taxon-name><tp:taxon-name-part taxon-name-part-type="family">Eulophidae</tp:taxon-name-part></tp:taxon-name>), with focus on 55 new species from Area de Conservación Guanacaste, northwestern Costa Rica</article-title><source>Zookeys</source><day>10</day><month>3</month><year>2015</year><volume>2015</volume><issue>485</issue><fpage>1</fpage><lpage>236</lpage><pub-id pub-id-type="doi">10.3897/zookeys.485.9124</pub-id></mixed-citation></tp:treatment-meta><tp:nomenclature><tp:taxon-name>
                            <tp:taxon-name-part taxon-name-part-type="genus">Euplectrus</tp:taxon-name-part>
                            <tp:taxon-name-part taxon-name-part-type="species">edithae</tp:taxon-name-part>
                        </tp:taxon-name><tp:taxon-authority>Schauff</tp:taxon-authority><xref ref-type="fig" rid="F89">Figures 692–698</xref><xref ref-type="fig" rid="F90">, 703–705</xref><xref ref-type="fig" rid="F105">, 799</xref><tp:nomenclature-citation-list><tp:nomenclature-citation><tp:taxon-name><tp:taxon-name-part taxon-name-part-type="genus">Euplectrus</tp:taxon-name-part> <tp:taxon-name-part taxon-name-part-type="species">edithae</tp:taxon-name-part></tp:taxon-name><comment> Schauff in Schauff &amp; Janzen, 2001: 198–200. Holotype ♀ (INBio), not examined.</comment></tp:nomenclature-citation></tp:nomenclature-citation-list></tp:nomenclature><tp:treatment-sec sec-type="Material"><title>Material.</title><p>Type material: 1♀ paratype of <italic><tp:taxon-name><tp:taxon-name-part taxon-name-part-type="genus">Euplectrus</tp:taxon-name-part> <tp:taxon-name-part taxon-name-part-type="species">edithae</tp:taxon-name-part></tp:taxon-name></italic> (BMNH). Additional material: 1♀ from Zurqui de Moravia in Costa Rica, i.e. the type locality (MIUCR); 4♀ 2♂ from COSTA RICA: Puntarenas, Monteverde, no date, ex <tp:taxon-name><tp:taxon-name-part taxon-name-part-type="order">Lepidoptera</tp:taxon-name-part></tp:taxon-name> (possibly <tp:taxon-name><tp:taxon-name-part taxon-name-part-type="family">Notodontidae</tp:taxon-name-part></tp:taxon-name>) on Lycopodium (BMNH, CNC, INBio, USNM); 1♀ from Alajuela, N. slope Volcan Cacao (MZLU).</p></tp:treatment-sec><tp:treatment-sec sec-type="Diagnosis"><title>Diagnosis.</title><p>Lower face completely black (Figs <xref ref-type="fig" rid="F89">693</xref>, <xref ref-type="fig" rid="F89">694</xref>); legs yellowish-brown (Fig. <xref ref-type="fig" rid="F89">692</xref>); petiole 0.8× as long as wide; gaster in female yellowish-brown with dark <!--PageBreak-->brown lateral margins (Fig. <xref ref-type="fig" rid="F89">695</xref>), in male with anterior ½ yellowish-brown in median ⅓ and dark brown laterally, posterior ½ dark brown (Fig. <xref ref-type="fig" rid="F89">696</xref>); male scape narrow and widest in apical part, 4.1× as long as wide (Fig. <xref ref-type="fig" rid="F89">698</xref>), sensory area confined to apicoventral ½ and with same colour as remaining scape (yellowish-white).</p></tp:treatment-sec><tp:treatment-sec sec-type="Description"><title>Description.</title><p><italic>Female</italic>. Length of body 2.4 mm. Antenna with scape yellowish-brown with base yellowish-white, pedicel yellowish-brown, flagellomeres pale brown (Fig. <xref ref-type="fig" rid="F89">697</xref>). Mandibles and palpi yellowish-white. Head including lower face black and shiny (Fig. <xref ref-type="fig" rid="F89">693</xref>). Frons close to eyes with three rows of setae (Fig. <xref ref-type="fig" rid="F90">703</xref>). Vertex with very weak reticulation inside ocellar triangle, smooth outside triangle (Fig. <xref ref-type="fig" rid="F90">704</xref>). Occipital margin with a weak carina behind ocellar triangle (Fig. <xref ref-type="fig" rid="F90">704</xref>).</p><p>Mesosoma dark brown and shiny (Fig. <xref ref-type="fig" rid="F89">692</xref>). Each sidelobe of mesoscutum with nine setae. Scutellum 1.0× as long as wide; with weak engraved reticulation, posterior margin smooth (Fig. <xref ref-type="fig" rid="F90">705</xref>). Dorsellum anteriorly with a narrow groove that is divided by longitudinal carinae (Fig. <xref ref-type="fig" rid="F105">799</xref>), groove medially 0.3× as long as length of dorsellum. Propodeum smooth (Fig. <xref ref-type="fig" rid="F105">799</xref>); anteromedially with a transverse semicircular cup; propodeal callus with 12 setae. Legs yellowish-brown (Fig. <xref ref-type="fig" rid="F89">692</xref>). Fore wing: costal cell with two rows of setae on ventral surface, and margin with four setae close to marginal vein; with 12 admarginal setae, in one row.</p><p>Gaster yellowish-brown with dark brown lateral margins (Fig. <xref ref-type="fig" rid="F89">695</xref>).</p><p>Ratios. HE/MS/WM = 1.7/1.3/1.0; POL/OOL/POO = 21.0/16.0/1.0; OOL/DO = 2.3; WE/WF/WH/HH = 1.0/2.8/4.6/3.3; WH/WT = 1.1; PM/ST = 1.3; TS1/TS2/LT/LT1/LT2/LT3/LT4 = 4.2/2.6/7.6/3.2/1.4/1.0/1.6; LP/WP = 0.8; MM/LG = 1.0.</p><p><italic>Male</italic>. Length of body 2.0 mm. Scape narrow and widest in apical part (Fig. <xref ref-type="fig" rid="F89">698</xref>), sensory area confined to apicoventral ½ and with same colour as remaining scape (yellowish-white). Gaster in anterior ½ yellowish-brown in median ⅓ and dark brown laterally, posterior ½ dark brown (Fig. <xref ref-type="fig" rid="F89">696</xref>). Otherwise similar to female.</p><p>Ratio. LC/WS = 4.1.</p></tp:treatment-sec><tp:treatment-sec sec-type="Hosts and biology"><title>Hosts and biology.</title><p>From a caterpillar feeding on <italic><tp:taxon-name><tp:taxon-name-part taxon-name-part-type="genus">Lycopodium</tp:taxon-name-part></tp:taxon-name></italic> (<tp:taxon-name><tp:taxon-name-part taxon-name-part-type="family">Lycopodiaceae</tp:taxon-name-part></tp:taxon-name>) (<bold>new record</bold>).</p></tp:treatment-sec><tp:treatment-sec sec-type="Distribution"><title>Distribution.</title><p>Costa Rica (Puntarenas and San José Provinces).</p></tp:treatment-sec><tp:treatment-sec><!--Section generated to contain objects referenced in tp:taxon-treatment.--><fig id="F89" position="float" orientation="portrait"><label>Figures 692–702.</label><caption><p><italic><tp:taxon-name><tp:taxon-name-part taxon-name-part-type="genus">Euplectrus</tp:taxon-name-part></tp:taxon-name></italic> spp. <bold>692–698</bold> <italic><tp:taxon-name><tp:taxon-name-part taxon-name-part-type="genus">Euplectrus</tp:taxon-name-part> <tp:taxon-name-part taxon-name-part-type="species">edithae</tp:taxon-name-part></tp:taxon-name></italic> (non-types): <bold>692</bold> habitus in lateral view, female <bold>693</bold> head in frontal view, female <bold>694</bold> head in frontal view, male <bold>695</bold> gaster in dorsal view, female <bold>696</bold> gaster in dorsal view, male <bold>697</bold> antenna in lateral view, female <bold>698</bold> antenna in lateral view, male <bold>699–702</bold> <italic><tp:taxon-name><tp:taxon-name-part taxon-name-part-type="genus">Euplectrus</tp:taxon-name-part> <tp:taxon-name-part taxon-name-part-type="species">leucotrophis</tp:taxon-name-part></tp:taxon-name></italic> (lectotype), male: <bold>699</bold> habitus in lateral view <bold>700</bold> head in frontal view <bold>701</bold> gaster in dorsal view <bold>702</bold> petiole in dorsal view.</p></caption><graphic xmlns:xlink="http://www.w3.org/1999/xlink" xlink:href="zookeys-485-001-g089.jpg" position="float" orientation="portrait" xlink:type="simple" id="oo_39324.jpg"/></fig><fig id="F90" position="float" orientation="portrait"><label>Figures 703–708.</label><caption><p><italic><tp:taxon-name><tp:taxon-name-part taxon-name-part-type="genus">Euplectrus</tp:taxon-name-part></tp:taxon-name></italic> spp., females. <bold>703–705</bold> <italic><tp:taxon-name><tp:taxon-name-part taxon-name-part-type="genus">Euplectrus</tp:taxon-name-part> <tp:taxon-name-part taxon-name-part-type="species">edithae</tp:taxon-name-part></tp:taxon-name></italic> (non-types, no codes): <bold>703</bold> head in frontal view <bold>704</bold> vertex <bold>705</bold> mesosoma in dorsal view <bold>706–708</bold> <italic><tp:taxon-name><tp:taxon-name-part taxon-name-part-type="genus">Euplectrus</tp:taxon-name-part> <tp:taxon-name-part taxon-name-part-type="species">puttleri</tp:taxon-name-part></tp:taxon-name></italic> (paratypes, no codes): <bold>706</bold> head in frontal view <bold>707</bold> vertex <bold>708</bold> mesosoma in dorsal view.</p></caption><graphic xmlns:xlink="http://www.w3.org/1999/xlink" xlink:href="zookeys-485-001-g090.jpg" position="float" orientation="portrait" xlink:type="simple" id="oo_39325.jpg"/></fig><fig id="F105" position="float" orientation="portrait"><label>Figures 799–802.</label><caption><p><italic><tp:taxon-name><tp:taxon-name-part taxon-name-part-type="genus">Euplectrus</tp:taxon-name-part></tp:taxon-name></italic> spp., propodeum, females: <bold>799</bold> <italic><tp:taxon-name><tp:taxon-name-part taxon-name-part-type="genus">Euplectrus</tp:taxon-name-part> <tp:taxon-name-part taxon-name-part-type="species">edithae</tp:taxon-name-part></tp:taxon-name></italic> (non-type) <bold>800</bold> <italic><tp:taxon-name><tp:taxon-name-part taxon-name-part-type="genus">Euplectrus</tp:taxon-name-part> <tp:taxon-name-part taxon-name-part-type="species">puttleri</tp:taxon-name-part></tp:taxon-name></italic> (paratype) <bold>801</bold> <italic><tp:taxon-name><tp:taxon-name-part taxon-name-part-type="genus">Euplectrus</tp:taxon-name-part> <tp:taxon-name-part taxon-name-part-type="species">valverdei</tp:taxon-name-part></tp:taxon-name></italic> (non-type) <bold>802</bold> <italic><tp:taxon-name><tp:taxon-name-part taxon-name-part-type="genus">Euplectrus</tp:taxon-name-part> <tp:taxon-name-part taxon-name-part-type="species">zamorai</tp:taxon-name-part></tp:taxon-name></italic> (non-type).</p></caption><graphic xmlns:xlink="http://www.w3.org/1999/xlink" xlink:href="zookeys-485-001-g105.jpg" position="float" orientation="portrait" xlink:type="simple" id="oo_39340.jpg"/></fig></tp:treatment-sec></tp:taxon-treatment>
