# Supplementary material for: Integrative taxonomy of New World Euplectrus Westwood (Hymenoptera, Eulophidae), with focus on 55 new species from Area de Conservación Guanacaste, northwestern Costa Rica
Source: Zookeys. 2015 Mar 10;(485):1–236. doi: 10.3897/zookeys.485.9124 (PMC4361813; doi:10.3897/zookeys.485.9124)
Supplement: XML Treatment for Euplectrus frontalis [file zookeys.485.9124-treatment75.xml]

<!DOCTYPE tp:taxon-treatment
  PUBLIC "-//TaxonX//DTD Taxonomic Treatment Publishing DTD v0 20100105//EN" "tax-treatment-NSO.dtd">
<tp:taxon-treatment xmlns:tp="http://www.plazi.org/taxpub"><tp:treatment-meta><kwd-group><label>Taxon classification</label><kwd><named-content content-type="kingdom">Animalia</named-content></kwd><kwd><named-content content-type="order">Hymenoptera</named-content></kwd><kwd><named-content content-type="family">Eulophidae</named-content></kwd></kwd-group><mixed-citation publication-type="journal"><person-group><name><surname>Hansson</surname><given-names>Christer</given-names></name><name><surname>Smith</surname><given-names>M. Alex</given-names></name><name><surname>Janzen</surname><given-names>Daniel H.</given-names></name><name><surname>Hallwachs</surname><given-names>Winnie</given-names></name></person-group><article-title>Integrative taxonomy of New World <italic><tp:taxon-name><tp:taxon-name-part taxon-name-part-type="genus">Euplectrus</tp:taxon-name-part></tp:taxon-name></italic> Westwood (<tp:taxon-name><tp:taxon-name-part taxon-name-part-type="order">Hymenoptera</tp:taxon-name-part></tp:taxon-name>, <tp:taxon-name><tp:taxon-name-part taxon-name-part-type="family">Eulophidae</tp:taxon-name-part></tp:taxon-name>), with focus on 55 new species from Area de Conservación Guanacaste, northwestern Costa Rica</article-title><source>Zookeys</source><day>10</day><month>3</month><year>2015</year><volume>2015</volume><issue>485</issue><fpage>1</fpage><lpage>236</lpage><pub-id pub-id-type="doi">10.3897/zookeys.485.9124</pub-id></mixed-citation></tp:treatment-meta><tp:nomenclature><tp:taxon-name>
                            <tp:taxon-name-part taxon-name-part-type="genus">Euplectrus</tp:taxon-name-part>
                            <tp:taxon-name-part taxon-name-part-type="species">frontalis</tp:taxon-name-part>
                        </tp:taxon-name><tp:taxon-authority>Howard</tp:taxon-authority><xref ref-type="fig" rid="F91">Figures 716–719</xref><!--PageBreak--><tp:nomenclature-citation-list><tp:nomenclature-citation><tp:taxon-name><tp:taxon-name-part taxon-name-part-type="genus">Euplectrus</tp:taxon-name-part> <tp:taxon-name-part taxon-name-part-type="species">frontalis</tp:taxon-name-part></tp:taxon-name><comment> Howard, 1885: 27. Holotype ♀ (USNM), examined.</comment></tp:nomenclature-citation></tp:nomenclature-citation-list></tp:nomenclature><tp:treatment-sec sec-type="Material"><title>Material.</title><p>Type material: ♀ holotype of <italic><tp:taxon-name><tp:taxon-name-part taxon-name-part-type="genus">Euplectrus</tp:taxon-name-part> <tp:taxon-name-part taxon-name-part-type="species">frontalis</tp:taxon-name-part></tp:taxon-name></italic> (USNM). Additional material: 1♂ (USNM).</p></tp:treatment-sec><tp:treatment-sec sec-type="Diagnosis"><title>Diagnosis.</title><p>Lower face in male (female head missing) yellowish-brown with a narrow dark stripe between pale area and eye margin, dark stripe about as wide as ½ the diameter of one torulus, and with part between antennal scrobes reddish-brown (Fig. <xref ref-type="fig" rid="F91">717</xref>); gaster in female yellowish-brown with dark brown lateral margins and with a round dark brown spot posteromedially (Fig. <xref ref-type="fig" rid="F91">718</xref>), in male with anterior ½ white with dark brown lateral margins and posterior ½ dark brown; legs yellowish-white (Fig. <xref ref-type="fig" rid="F91">716</xref>); dorsellum with a narrow groove along anterior margin, medially reaching ⅓ of dorsellum length; petiole 0.5× as long as wide.</p></tp:treatment-sec><tp:treatment-sec sec-type="Description"><title>Description.</title><p><italic>Female</italic>. Length of body 2.5 mm (estimated as the female examined lacks head).</p><p>Head missing in holotype female.</p><p>Mesosoma black and shiny (Fig. <xref ref-type="fig" rid="F91">716</xref>). Each sidelobe of mesoscutum with 12 setae. Scutellum 1.0× as long as wide; with engraved rather strong reticulation, meshes slightly elongate, posterior margin smooth. Dorsellum anteriorly with a narrow groove, medially 0.3× as long as length of dorsellum, part behind groove with very weak reticulation. Propodeum with very weak reticulation; anteromedially with a very short and wide cup, 0.3× as long as wide; propodeal callus with 14 setae. Legs yellowish-white (Fig. <xref ref-type="fig" rid="F91">716</xref>). Wings missing holotype female.</p><p>Gaster yellowish-brown with dark brown lateral margins and with a round dark brown spot posteromedially (Fig. <xref ref-type="fig" rid="F91">718</xref>).</p><p>Ratios. TS1/TS2/LT/LT1/LT2/LT3/LT4 = 2.7/1.5/5.7/1.3/1.2/1.0/1.7; LP/WP = 0.5; MM/LG = 1.3.</p><p><italic>Male</italic>. Length of body 2.1 mm. Antenna with scape yellowish-white, expanded apically, sensory area with same colour as remaining scape; pedicel and basal three flagellomeres yellowish-brown, apical three flagellomeres missing in examined male (Fig. <xref ref-type="fig" rid="F91">719</xref>). Mandibles and palpi yellowish-white. Head dark reddish-brown, lower face yellowish-brown with a narrow dark stripe between pale area and eye margin, dark stripe about as wide as ½ the diameter of one torulus, and with part between antennal scrobes reddish-brown (Fig. <xref ref-type="fig" rid="F91">717</xref>). Frons close to eyes with two irregular rows of setae. Vertex with very weak reticulation inside ocellar triangle, outside ocellar triangle smooth. Occipital margin rounded.</p><p>Fore wing: costal cell with two irregular and sparse rows of setae on ventral surface, and margin with five setae close to marginal vein; with 17 admarginal setae, in one row.</p><p>Gaster with anterior ½ white with dark brown lateral margins and posterior ½ dark brown.</p><p>Otherwise similar to female.</p><p>Ratios. HE/MS/WM = 2.9/1.0/1.8; POL/OOL/POO = 6.3/3.0/1.0; OOL/DO = 0.8; WE/WF/WH/HH = 1.0/2.1/4.3/3.0; LC/WS = 3.6; WH/WT = 1.1; PM/ST = 1.4; MM/LG = 1.3.</p></tp:treatment-sec><tp:treatment-sec sec-type="Hosts and biology"><title>Hosts and biology.</title><p><tp:taxon-name><tp:taxon-name-part taxon-name-part-type="family">Noctuidae</tp:taxon-name-part></tp:taxon-name> indet. on black walnut (<italic><tp:taxon-name><tp:taxon-name-part taxon-name-part-type="genus">Juglans</tp:taxon-name-part> <tp:taxon-name-part taxon-name-part-type="species">nigra</tp:taxon-name-part></tp:taxon-name></italic>) (<xref ref-type="bibr" rid="B30">Howard 1885</xref>).</p></tp:treatment-sec><tp:treatment-sec sec-type="Distribution"><title>Distribution.</title><p>USA (Virginia) (<xref ref-type="bibr" rid="B30">Howard 1885</xref>).</p></tp:treatment-sec><tp:treatment-sec sec-type="Remarks"><title>Remarks.</title><p>The original description was based on a single female from an unknown noctuid larva collected on black walnut in September 13, 1882, Arlington Virginia. In the USNM there are two specimens, a female and a male, under <!--PageBreak-->this name. Both are labeled “No. 2841, Sept-13-82”, “Type No. 2657, U.S.N.M.”. Howard does not mention any male in his description, but as the male mentioned above has the same labels as the holotype female these two specimens are very likely from the same series and are conspecific. The female lacks the head and wings, the male lacks left flagellum and apical 3 flagellomeres on the right antenna, left fore leg with only coxa and left mid leg with coxa+femur remaining, left hind leg with apical 3 tarsomeres missing.</p><p>As the female lacks the head, features of the male head has been used to include the female in the key. Female and male heads are similar in some features, but the placement of the female in the key must be considered provisional until a female head is found.</p></tp:treatment-sec><tp:treatment-sec><!--Section generated to contain objects referenced in tp:taxon-treatment.--><fig id="F91" position="float" orientation="portrait"><label>Figures 709–719.</label><caption><p><italic><tp:taxon-name><tp:taxon-name-part taxon-name-part-type="genus">Euplectrus</tp:taxon-name-part></tp:taxon-name></italic> spp. <bold>709–715</bold> <italic><tp:taxon-name><tp:taxon-name-part taxon-name-part-type="genus">Euplectrus</tp:taxon-name-part> <tp:taxon-name-part taxon-name-part-type="species">puttleri</tp:taxon-name-part></tp:taxon-name></italic> (paratypes): <bold>709</bold> habitus in lateral view, female <bold>710</bold> head in frontal view, female <bold>711</bold> head in frontal view, male <bold>712</bold> gaster in dorsal view, female <bold>713</bold> gaster in dorsal view, male <bold>714</bold> antenna in lateral view, female <bold>715</bold> antenna in lateral view, male; <bold>716–719</bold> <italic><tp:taxon-name><tp:taxon-name-part taxon-name-part-type="genus">Euplectrus</tp:taxon-name-part> <tp:taxon-name-part taxon-name-part-type="species">frontalis</tp:taxon-name-part></tp:taxon-name></italic>: <bold>716</bold> habitus in lateral view, head missing, female holotype <bold>717</bold> head in frontal view, male non-type <bold>718</bold> gaster in dorsal view, female holotype <bold>719</bold> antenna in lateral view, male non-type.</p></caption><graphic xmlns:xlink="http://www.w3.org/1999/xlink" xlink:href="zookeys-485-001-g091.jpg" position="float" orientation="portrait" xlink:type="simple" id="oo_39326.jpg"/></fig></tp:treatment-sec><ref-list><ref id="B30"><mixed-citation xmlns:xlink="http://www.w3.org/1999/xlink" xlink:type="simple"><person-group><name name-style="western"><surname>Howard</surname><given-names>LO</given-names></name></person-group> (<year>1885</year>) <article-title>Descriptions of North American <tp:taxon-name><tp:taxon-name-part taxon-name-part-type="family">Chalcididae</tp:taxon-name-part></tp:taxon-name> from the collections of the U.S. Department of Agriculture and of Dr C.V. Riley, with biological notes. (First paper). Together with a list of the described North American species of the family.</article-title><source>Bulletin of the United States Department of Agriculture, Bureau of Entomology, No</source><volume>5</volume>: <fpage>1</fpage>–<lpage>47</lpage>.</mixed-citation></ref></ref-list></tp:taxon-treatment>
