# Supplementary material for: Integrative taxonomy of New World Euplectrus Westwood (Hymenoptera, Eulophidae), with focus on 55 new species from Area de Conservación Guanacaste, northwestern Costa Rica
Source: Zookeys. 2015 Mar 10;(485):1–236. doi: 10.3897/zookeys.485.9124 (PMC4361813; doi:10.3897/zookeys.485.9124)
Supplement: XML Treatment for Euplectrus furnius [file zookeys.485.9124-treatment76.xml]

<!DOCTYPE tp:taxon-treatment
  PUBLIC "-//TaxonX//DTD Taxonomic Treatment Publishing DTD v0 20100105//EN" "tax-treatment-NSO.dtd">
<tp:taxon-treatment xmlns:tp="http://www.plazi.org/taxpub"><tp:treatment-meta><kwd-group><label>Taxon classification</label><kwd><named-content content-type="kingdom">Animalia</named-content></kwd><kwd><named-content content-type="order">Hymenoptera</named-content></kwd><kwd><named-content content-type="family">Eulophidae</named-content></kwd></kwd-group><mixed-citation publication-type="journal"><person-group><name><surname>Hansson</surname><given-names>Christer</given-names></name><name><surname>Smith</surname><given-names>M. Alex</given-names></name><name><surname>Janzen</surname><given-names>Daniel H.</given-names></name><name><surname>Hallwachs</surname><given-names>Winnie</given-names></name></person-group><article-title>Integrative taxonomy of New World <italic><tp:taxon-name><tp:taxon-name-part taxon-name-part-type="genus">Euplectrus</tp:taxon-name-part></tp:taxon-name></italic> Westwood (<tp:taxon-name><tp:taxon-name-part taxon-name-part-type="order">Hymenoptera</tp:taxon-name-part></tp:taxon-name>, <tp:taxon-name><tp:taxon-name-part taxon-name-part-type="family">Eulophidae</tp:taxon-name-part></tp:taxon-name>), with focus on 55 new species from Area de Conservación Guanacaste, northwestern Costa Rica</article-title><source>Zookeys</source><day>10</day><month>3</month><year>2015</year><volume>2015</volume><issue>485</issue><fpage>1</fpage><lpage>236</lpage><pub-id pub-id-type="doi">10.3897/zookeys.485.9124</pub-id></mixed-citation></tp:treatment-meta><tp:nomenclature><tp:taxon-name>
                            <tp:taxon-name-part taxon-name-part-type="genus">Euplectrus</tp:taxon-name-part>
                            <tp:taxon-name-part taxon-name-part-type="species">furnius</tp:taxon-name-part>
                        </tp:taxon-name><tp:taxon-authority>Walker</tp:taxon-authority><tp:nomenclature-citation-list><tp:nomenclature-citation><tp:taxon-name><tp:taxon-name-part taxon-name-part-type="genus">Euplectrus</tp:taxon-name-part> <tp:taxon-name-part taxon-name-part-type="species">furnius</tp:taxon-name-part></tp:taxon-name><comment> Walker, 1843: 48. Lectotype ♀ (BMNH), examined.</comment></tp:nomenclature-citation></tp:nomenclature-citation-list></tp:nomenclature><tp:treatment-sec sec-type="Material"><title>Material.</title><p>Type material: ♀ lectotype of <italic><tp:taxon-name><tp:taxon-name-part taxon-name-part-type="genus">Euplectrus</tp:taxon-name-part> <tp:taxon-name-part taxon-name-part-type="species">furnius</tp:taxon-name-part></tp:taxon-name></italic> (BMNH).</p></tp:treatment-sec><tp:treatment-sec sec-type="Diagnosis"><title>Diagnosis.</title><p>Lower face black; antennal flagellum short, e.g. flagellomeres 3–4 1.1× as long as wide; scutellum with very weak reticulation, almost smooth; legs yellowish-brown; petiole 0.9× as long as wide; gaster with anterior ½ yellowish-brown with dark brown lateral margins, posterior ½ dark brown.</p></tp:treatment-sec><tp:treatment-sec sec-type="Description"><title>Description.</title><p><italic>Female</italic>. Length of body 2.0 mm. Antenna with scape, pedicel and flagellomeres 1–2 yellowish-brown, flagellomeres 3–6 pale brown. Mandibles and palpi yellowish-brown. Head including lower face black and shiny. Vertex smooth and shiny. Occipital margin with a weak carina behind ocellar triangle.</p><p>Mesosoma black and shiny. Scutellum convex, 1.0× as long as wide, with very weak engraved reticulation, posterior and lateral margins smooth. Dorsellum anteriorly with a groove that is divided by longitudinal carinae, groove medially 0.3× as long as length of dorsellum. Propodeum smooth; anteromedially with a transverse semicircular cup that has posterior part strongly raised; propodeal callus with eight setae. Legs yellowish-brown. Fore wing: costal cell on margin with two setae close to marginal vein.</p><p>Gaster with anterior ½ yellowish-brown with dark brown lateral margins, posterior ½ dark brown.</p><p>Ratios. HE/MS/WM = 1.3/1.0/nm; POL/OOL/POO = 4.0/3.0/nm; OOL/DO = nm; WE/WF/WH/HH = 1.0/6.3/7.3/5.7; WH/WT = 1.2; PM/ST = 1.3; TS1/TS2/LT/LT1/LT2/LT3/LT4 = 4.0/2.0/7.6/2.8/1.4/1.0/2.0; LP/WP = 0.9; MM/LG = 1.5.</p><p><italic>Male</italic>. Unknown.</p></tp:treatment-sec><tp:treatment-sec sec-type="Hosts and biology"><title>Hosts and biology.</title><p>Unknown.</p></tp:treatment-sec><tp:treatment-sec sec-type="Distribution"><title>Distribution.</title><p>The West Indies (St Vincent) (<xref ref-type="bibr" rid="B59">Walker 1843</xref>).</p></tp:treatment-sec><tp:treatment-sec sec-type="Remarks"><title>Remarks.</title><p>Lectotype specimen with left flagellum missing. See also remarks under <italic><tp:taxon-name><tp:taxon-name-part taxon-name-part-type="genus">Euplectrus</tp:taxon-name-part> <tp:taxon-name-part taxon-name-part-type="species">insularis</tp:taxon-name-part></tp:taxon-name></italic>.</p><!--PageBreak--></tp:treatment-sec><ref-list><ref id="B59"><mixed-citation xmlns:xlink="http://www.w3.org/1999/xlink" xlink:type="simple"><person-group><name name-style="western"><surname>Walker</surname><given-names>F</given-names></name></person-group> (<year>1843</year>) <article-title>Descriptions of Chalcidites discovered in St. Vincent’s Isle by the Rev. Lansdown Guilding.</article-title><source>Annals and Magazine of Natural History</source><volume>12</volume>: <fpage>46</fpage>–<lpage>49</lpage>. doi: <ext-link ext-link-type="doi" xlink:href="10.1080/03745484309442485" xlink:type="simple">10.1080/03745484309442485</ext-link></mixed-citation></ref></ref-list></tp:taxon-treatment>
