# Supplementary material for: Integrative taxonomy of New World Euplectrus Westwood (Hymenoptera, Eulophidae), with focus on 55 new species from Area de Conservación Guanacaste, northwestern Costa Rica
Source: Zookeys. 2015 Mar 10;(485):1–236. doi: 10.3897/zookeys.485.9124 (PMC4361813; doi:10.3897/zookeys.485.9124)
Supplement: XML Treatment for Euplectrus insularis [file zookeys.485.9124-treatment77.xml]

<!DOCTYPE tp:taxon-treatment
  PUBLIC "-//TaxonX//DTD Taxonomic Treatment Publishing DTD v0 20100105//EN" "tax-treatment-NSO.dtd">
<tp:taxon-treatment xmlns:tp="http://www.plazi.org/taxpub"><tp:treatment-meta><kwd-group><label>Taxon classification</label><kwd><named-content content-type="kingdom">Animalia</named-content></kwd><kwd><named-content content-type="order">Hymenoptera</named-content></kwd><kwd><named-content content-type="family">Eulophidae</named-content></kwd></kwd-group><mixed-citation publication-type="journal"><person-group><name><surname>Hansson</surname><given-names>Christer</given-names></name><name><surname>Smith</surname><given-names>M. Alex</given-names></name><name><surname>Janzen</surname><given-names>Daniel H.</given-names></name><name><surname>Hallwachs</surname><given-names>Winnie</given-names></name></person-group><article-title>Integrative taxonomy of New World <italic><tp:taxon-name><tp:taxon-name-part taxon-name-part-type="genus">Euplectrus</tp:taxon-name-part></tp:taxon-name></italic> Westwood (<tp:taxon-name><tp:taxon-name-part taxon-name-part-type="order">Hymenoptera</tp:taxon-name-part></tp:taxon-name>, <tp:taxon-name><tp:taxon-name-part taxon-name-part-type="family">Eulophidae</tp:taxon-name-part></tp:taxon-name>), with focus on 55 new species from Area de Conservación Guanacaste, northwestern Costa Rica</article-title><source>Zookeys</source><day>10</day><month>3</month><year>2015</year><volume>2015</volume><issue>485</issue><fpage>1</fpage><lpage>236</lpage><pub-id pub-id-type="doi">10.3897/zookeys.485.9124</pub-id></mixed-citation></tp:treatment-meta><tp:nomenclature><tp:taxon-name>
                            <tp:taxon-name-part taxon-name-part-type="genus">Euplectrus</tp:taxon-name-part>
                            <tp:taxon-name-part taxon-name-part-type="species">insularis</tp:taxon-name-part>
                        </tp:taxon-name><tp:taxon-authority>(Howard)</tp:taxon-authority><tp:nomenclature-citation-list><tp:nomenclature-citation><tp:taxon-name><tp:taxon-name-part taxon-name-part-type="genus">Pachyscapha</tp:taxon-name-part> <tp:taxon-name-part taxon-name-part-type="species">insularis</tp:taxon-name-part></tp:taxon-name><comment> Howard, 1897: 159. Lectotype ♂ (BMNH), examined.</comment></tp:nomenclature-citation><tp:nomenclature-citation><tp:taxon-name><tp:taxon-name-part taxon-name-part-type="genus">Euplectrus</tp:taxon-name-part> <tp:taxon-name-part taxon-name-part-type="species">insularis</tp:taxon-name-part></tp:taxon-name><comment> (Howard), <xref ref-type="bibr" rid="B43">Peck (1951</xref>: 453).</comment></tp:nomenclature-citation></tp:nomenclature-citation-list></tp:nomenclature><tp:treatment-sec sec-type="Material"><title>Material.</title><p>Type material: ♂ lectotype of <italic><tp:taxon-name><tp:taxon-name-part taxon-name-part-type="genus">Pachyscapha</tp:taxon-name-part> <tp:taxon-name-part taxon-name-part-type="species">insularis</tp:taxon-name-part></tp:taxon-name></italic> (BMNH).</p></tp:treatment-sec><tp:treatment-sec sec-type="Diagnosis"><title>Diagnosis.</title><p>Very similar to the male of <italic><tp:taxon-name><tp:taxon-name-part taxon-name-part-type="genus">Euplectrus</tp:taxon-name-part> <tp:taxon-name-part taxon-name-part-type="species">alvarowillei</tp:taxon-name-part></tp:taxon-name></italic>, i.e. with a black and strongly swollen scape (Fig. <xref ref-type="fig" rid="F14">59</xref>), pedicel and flagellomeres 1–2 yellowish-white and flagellomere 3 dark brown. Differs in having lower face medially reddish-brown (black in <italic><tp:taxon-name><tp:taxon-name-part taxon-name-part-type="genus">Euplectrus</tp:taxon-name-part> <tp:taxon-name-part taxon-name-part-type="species">alvarowillei</tp:taxon-name-part></tp:taxon-name></italic>); petiole transverse (0.8× as long as wide) (1.0× as long as wide in <italic><tp:taxon-name><tp:taxon-name-part taxon-name-part-type="genus">Euplectrus</tp:taxon-name-part> <tp:taxon-name-part taxon-name-part-type="species">alvarowillei</tp:taxon-name-part></tp:taxon-name></italic>); hind legs with coxae and femora yellowish-brown (darker in <italic><tp:taxon-name><tp:taxon-name-part taxon-name-part-type="genus">Euplectrus</tp:taxon-name-part> <tp:taxon-name-part taxon-name-part-type="species">alvarowillei</tp:taxon-name-part></tp:taxon-name></italic>).</p></tp:treatment-sec><tp:treatment-sec sec-type="Description"><title>Description.</title><p><italic>Male</italic>. Length of body 1.6 mm. Antenna with scape black, strongly swollen, not possible to measure as both scapes have collapsed; pedicel and flagellomeres 1–2 yellowish-white, flagellomere 3 black with peduncle yellowish-white (flagellomeres 4-6 missing). Mandibles and palpi yellowish-brown. Head black and shiny, lower face medially reddish-brown. Vertex smooth and shiny. Occipital margin rounded.</p><p>Mesosoma black and shiny. Mesoscutum with sidelobes with several setae. Scutellum convex; 1.1× as long as wide; with very weak reticulation, posterior and lateral margins smooth. Dorsellum along anterior margin with a very narrow groove. Propodeum smooth and shiny; anteromedially with a triangular cup; propodeal callus with seven setae. Legs yellowish-brown.</p><p>Gaster with anterior ½ yellowish-white with lateral margins dark brown, posterior ½ dark brown.</p><p>Ratios. HE/MS/WM = 1.4/1.3/1.0; POL/OOL/POO = 1.7/1.0/nm; OOL/DO = nm; WE/WF/WH/HH = 1.0/2.8/4.6/3.0; WH/WT = 1.2; PM/ST = nm; TS1/TS2/LT/LT1/LT2/LT3/LT4 = 4.0/2.0/7.2/2.6/1.4/1.0/1.8; LP/WP = 0.8; MM/LG = 1.4.</p><p><italic>Female</italic>. Unknown.</p></tp:treatment-sec><tp:treatment-sec sec-type="Hosts and biology"><title>Hosts and biology.</title><p>Unknown.</p></tp:treatment-sec><tp:treatment-sec sec-type="Distribution"><title>Distribution.</title><p>The West Indies (Grenada) (<xref ref-type="bibr" rid="B31">Howard 1897</xref>).</p></tp:treatment-sec><tp:treatment-sec sec-type="Remarks"><title>Remarks.</title><p><xref ref-type="bibr" rid="B3">Bouček (1977)</xref> synonymized <italic><tp:taxon-name><tp:taxon-name-part taxon-name-part-type="genus">Euplectrus</tp:taxon-name-part> <tp:taxon-name-part taxon-name-part-type="species">insularis</tp:taxon-name-part></tp:taxon-name></italic> with <italic><tp:taxon-name><tp:taxon-name-part taxon-name-part-type="genus">Euplectrus</tp:taxon-name-part> <tp:taxon-name-part taxon-name-part-type="species">furnius</tp:taxon-name-part></tp:taxon-name></italic>. <italic><tp:taxon-name><tp:taxon-name-part taxon-name-part-type="genus">Euplectrus</tp:taxon-name-part> <tp:taxon-name-part taxon-name-part-type="species">insularis</tp:taxon-name-part></tp:taxon-name></italic> is known only from males and <italic><tp:taxon-name><tp:taxon-name-part taxon-name-part-type="genus">Euplectrus</tp:taxon-name-part> <tp:taxon-name-part taxon-name-part-type="species">furnius</tp:taxon-name-part></tp:taxon-name></italic> only from females. The biology is not known for either species. Until the host is known for either and the sexes can be associated it is best to keep these two species separate. Lectotype specimen of <italic><tp:taxon-name><tp:taxon-name-part taxon-name-part-type="genus">Euplectrus</tp:taxon-name-part> <tp:taxon-name-part taxon-name-part-type="species">insularis</tp:taxon-name-part></tp:taxon-name></italic> with flagellomeres 4-6 and right fore wing missing.</p></tp:treatment-sec><tp:treatment-sec><!--Section generated to contain objects referenced in tp:taxon-treatment.--><fig id="F14" position="float" orientation="portrait"><label>Figures 53–63.</label><caption><p><italic><tp:taxon-name><tp:taxon-name-part taxon-name-part-type="genus">Euplectrus</tp:taxon-name-part></tp:taxon-name></italic> spp. <bold>53–59</bold> <italic><tp:taxon-name><tp:taxon-name-part taxon-name-part-type="genus">Euplectrus</tp:taxon-name-part> <tp:taxon-name-part taxon-name-part-type="species">alvarowillei</tp:taxon-name-part></tp:taxon-name></italic> (DHJPAR0028881): <bold>53</bold> habitus in lateral view, female <bold>54</bold> head in frontal view, female <bold>55</bold> head in frontal view, male <bold>56</bold> gaster in dorsal view, female <bold>57</bold> gaster in dorsal view, male <bold>58</bold> antenna in lateral view, female <bold>59</bold> antenna in lateral view, male <bold>60–63</bold> <italic><tp:taxon-name><tp:taxon-name-part taxon-name-part-type="genus">Euplectrus</tp:taxon-name-part> <tp:taxon-name-part taxon-name-part-type="species">bobwhartoni</tp:taxon-name-part></tp:taxon-name></italic> (DHJPAR0028861), female: <bold>60</bold> habitus in lateral view <bold>61</bold> head in frontal view <bold>62</bold> gaster in dorsal view <bold>63</bold> antenna in lateral view.</p></caption><graphic xmlns:xlink="http://www.w3.org/1999/xlink" xlink:href="zookeys-485-001-g014.jpg" position="float" orientation="portrait" xlink:type="simple" id="oo_39249.jpg"/></fig></tp:treatment-sec><ref-list><ref id="B43"><mixed-citation xmlns:xlink="http://www.w3.org/1999/xlink" xlink:type="simple"><person-group><name name-style="western"><surname>Peck</surname><given-names>O</given-names></name></person-group> (<year>1951</year>) <article-title>Superfamily <tp:taxon-name><tp:taxon-name-part taxon-name-part-type="superfamily">Chalcidoidea</tp:taxon-name-part></tp:taxon-name>.</article-title> In: <person-group><name name-style="western"><surname>Muesebeck</surname><given-names>CFW</given-names></name><name name-style="western"><surname>Krombein</surname><given-names>KV</given-names></name><name name-style="western"><surname>Townes</surname><given-names>HK</given-names></name></person-group> (<role>Eds</role>) <source><tp:taxon-name><tp:taxon-name-part taxon-name-part-type="order">Hymenoptera</tp:taxon-name-part></tp:taxon-name> of America north of Mexico - synoptic catalog.)</source>. <series>Agriculture Monographs</series>. <publisher-name>U.S. Department of Agriculture</publisher-name><volume>2</volume>: <fpage>410</fpage>–<lpage>594</lpage>.</mixed-citation></ref><ref id="B31"><mixed-citation xmlns:xlink="http://www.w3.org/1999/xlink" xlink:type="simple"><person-group><name name-style="western"><surname>Howard</surname><given-names>LO</given-names></name></person-group> (<year>1897</year>) <article-title>On the <tp:taxon-name><tp:taxon-name-part taxon-name-part-type="family">Chalcididae</tp:taxon-name-part></tp:taxon-name> of the Island of Grenada.</article-title><source>Journal of the Linnean Society (Zoology)</source><volume>26</volume>: <fpage>129</fpage>–<lpage>178</lpage>.</mixed-citation></ref><ref id="B3"><mixed-citation xmlns:xlink="http://www.w3.org/1999/xlink" xlink:type="simple"><person-group><name name-style="western"><surname>Bouček</surname><given-names>Z</given-names></name></person-group> (<year>1977</year>) <article-title>Descriptions of two new species of Neotropical <tp:taxon-name><tp:taxon-name-part taxon-name-part-type="family">Eulophidae</tp:taxon-name-part></tp:taxon-name> (<tp:taxon-name><tp:taxon-name-part taxon-name-part-type="order">Hymenoptera</tp:taxon-name-part></tp:taxon-name>) of economic interest, with taxonomic notes on related species and genera.</article-title><source>Bulletin of Entomological Research</source><volume>67</volume>(<issue>1</issue>): <fpage>1</fpage>–<lpage>15</lpage>. doi: <ext-link ext-link-type="doi" xlink:href="10.1017/S0007485300010841" xlink:type="simple">10.1017/S0007485300010841</ext-link></mixed-citation></ref></ref-list></tp:taxon-treatment>
