# Supplementary material for: Integrative taxonomy of New World Euplectrus Westwood (Hymenoptera, Eulophidae), with focus on 55 new species from Area de Conservación Guanacaste, northwestern Costa Rica
Source: Zookeys. 2015 Mar 10;(485):1–236. doi: 10.3897/zookeys.485.9124 (PMC4361813; doi:10.3897/zookeys.485.9124)
Supplement: XML Treatment for Euplectrus junctus [file zookeys.485.9124-treatment78.xml]

<!DOCTYPE tp:taxon-treatment
  PUBLIC "-//TaxonX//DTD Taxonomic Treatment Publishing DTD v0 20100105//EN" "tax-treatment-NSO.dtd">
<tp:taxon-treatment xmlns:tp="http://www.plazi.org/taxpub"><tp:treatment-meta><kwd-group><label>Taxon classification</label><kwd><named-content content-type="kingdom">Animalia</named-content></kwd><kwd><named-content content-type="order">Hymenoptera</named-content></kwd><kwd><named-content content-type="family">Eulophidae</named-content></kwd></kwd-group><mixed-citation publication-type="journal"><person-group><name><surname>Hansson</surname><given-names>Christer</given-names></name><name><surname>Smith</surname><given-names>M. Alex</given-names></name><name><surname>Janzen</surname><given-names>Daniel H.</given-names></name><name><surname>Hallwachs</surname><given-names>Winnie</given-names></name></person-group><article-title>Integrative taxonomy of New World <italic><tp:taxon-name><tp:taxon-name-part taxon-name-part-type="genus">Euplectrus</tp:taxon-name-part></tp:taxon-name></italic> Westwood (<tp:taxon-name><tp:taxon-name-part taxon-name-part-type="order">Hymenoptera</tp:taxon-name-part></tp:taxon-name>, <tp:taxon-name><tp:taxon-name-part taxon-name-part-type="family">Eulophidae</tp:taxon-name-part></tp:taxon-name>), with focus on 55 new species from Area de Conservación Guanacaste, northwestern Costa Rica</article-title><source>Zookeys</source><day>10</day><month>3</month><year>2015</year><volume>2015</volume><issue>485</issue><fpage>1</fpage><lpage>236</lpage><pub-id pub-id-type="doi">10.3897/zookeys.485.9124</pub-id></mixed-citation></tp:treatment-meta><tp:nomenclature><tp:taxon-name>
                            <tp:taxon-name-part taxon-name-part-type="genus">Euplectrus</tp:taxon-name-part>
                            <tp:taxon-name-part taxon-name-part-type="species">junctus</tp:taxon-name-part>
                        </tp:taxon-name><tp:taxon-authority>Gahan</tp:taxon-authority><xref ref-type="fig" rid="F88">Figures 688–691</xref><tp:nomenclature-citation-list><tp:nomenclature-citation><tp:taxon-name><tp:taxon-name-part taxon-name-part-type="genus">Euplectrus</tp:taxon-name-part> <tp:taxon-name-part taxon-name-part-type="species">junctus</tp:taxon-name-part></tp:taxon-name><comment> Gahan, 1927: 30–31. Lectotype ♀ (USNM), designated here, examined.</comment></tp:nomenclature-citation></tp:nomenclature-citation-list></tp:nomenclature><tp:treatment-sec sec-type="Material"><title>Material.</title><p>Type material: ♀ lectotype of <italic><tp:taxon-name><tp:taxon-name-part taxon-name-part-type="genus">Euplectrus</tp:taxon-name-part> <tp:taxon-name-part taxon-name-part-type="species">junctus</tp:taxon-name-part></tp:taxon-name></italic> (USNM).</p><!--PageBreak--></tp:treatment-sec><tp:treatment-sec sec-type="Diagnosis"><title>Diagnosis.</title><p>Lower face medially yellowish-white with median part yellowish-brown, pale area extending slightly outside of outer lateral margins of toruli (Fig. <xref ref-type="fig" rid="F88">689</xref>); legs yellowish-brown with hind coxa slightly darker (Fig. <xref ref-type="fig" rid="F88">688</xref>); fore wing submarginal vein with six setae; petiole 0.5× as long as wide; gaster yellowish-brown, in anterior ⅔ with lateral margins dark brown, and with a darker spot in posteromedian part (Fig. <xref ref-type="fig" rid="F88">690</xref>).</p></tp:treatment-sec><tp:treatment-sec sec-type="Description"><title>Description.</title><p><italic>Female</italic>. Length of body 2.1 mm. Antenna with scape and pedicel yellowish-brown, flagellomeres pale brown with ventral part of flagellomeres 1–3 yellowish-brown (Fig. <xref ref-type="fig" rid="F88">691</xref>). Mandibles and palpi yellowish-white. Head black with parts lateral to ocellar triangle dark reddish-brown and shiny, lower face medially yellowish-white with median part yellowish-brown, pale area extending slightly outside outer lateral margins of toruli, parts between pale area and eyes black (Fig. <xref ref-type="fig" rid="F88">689</xref>). Frons close to eyes with two rows of setae. Vertex smooth lateral to ocellar triangle, with very weak reticulation inside ocellar triangle. Occipital margin with a carina.</p><p>Mesosoma black and shiny (Fig. <xref ref-type="fig" rid="F88">688</xref>). Each sidelobe of mesoscutum with 12 setae. Scutellum 1.0× as long as wide; with weak and engraved reticulation, posterior margin smooth. Dorsellum anteriorly with a groove that is divided by longitudinal carinae. Propodeum smooth; anteromedially with a semicircular cup; propodeal callus with five visible setae, but some appears broken off, so probably with more than five setae. Legs yellowish-brown with hind coxa slightly darker (Fig. <xref ref-type="fig" rid="F88">688</xref>). Fore wing: costal cell on ventral surface with two rows of setae, and margin with two setae close to marginal vein; with 13 admarginal setae, in one row.</p><p>Gaster yellowish-brown with margins in anterior ⅔ dark brown and with a darker spot in posteromedian part (Fig. <xref ref-type="fig" rid="F88">690</xref>).</p><p>Ratios. HE/MS/WM = 2.1/1.0/1.4; POL/OOL/POO = 6.0/2.8/1.0; OOL/DO = 1.2; WE/WF/WH/HH = 1.0/2.4/4.3/3.3; WH/WT = 1.1; PM/ST = 1.4; TS1/TS2/LT/LT1/LT2/LT3/LT4 = 3.6/2.2/6.2/1.8/1.0/1.2/2.2; LP/WP = 0.5; MM/LG = 1.4.</p><p><italic>Male</italic>. Unknown.</p></tp:treatment-sec><tp:treatment-sec sec-type="Hosts and biology"><title>Hosts and biology.</title><p><italic><tp:taxon-name><tp:taxon-name-part taxon-name-part-type="genus">Isoparce</tp:taxon-name-part> <tp:taxon-name-part taxon-name-part-type="species">cupressi</tp:taxon-name-part></tp:taxon-name></italic> (<tp:taxon-name><tp:taxon-name-part taxon-name-part-type="family">Sphingidae</tp:taxon-name-part></tp:taxon-name>) (<xref ref-type="bibr" rid="B22">Gahan 1927</xref>).</p></tp:treatment-sec><tp:treatment-sec sec-type="Distribution"><title>Distribution.</title><p>USA (Florida) (<xref ref-type="bibr" rid="B22">Gahan 1927</xref>).</p></tp:treatment-sec><tp:treatment-sec sec-type="Remarks"><title>Remarks.</title><p>This species was described from three females but no primary type was selected. One of the females labeled “ALACHUA CO., FLA, Waldo, x.13-1924, 253, T.H. Hubbell”, “Reared fron Isoparce cupressi”, “Type No. 29451 U.S.N.M.”, “Euplectrus junctus Gahan female Type”, is hereby selected as lectotype.</p></tp:treatment-sec><tp:treatment-sec><!--Section generated to contain objects referenced in tp:taxon-treatment.--><fig id="F88" position="float" orientation="portrait"><label>Figures 681–691.</label><caption><p><italic><tp:taxon-name><tp:taxon-name-part taxon-name-part-type="genus">Euplectrus</tp:taxon-name-part></tp:taxon-name></italic> spp. <bold>681–687</bold> <italic><tp:taxon-name><tp:taxon-name-part taxon-name-part-type="genus">Euplectrus</tp:taxon-name-part> <tp:taxon-name-part taxon-name-part-type="species">comstockii</tp:taxon-name-part></tp:taxon-name></italic> (neotype (female), non-type (male)): <bold>681</bold> habitus in lateral view, female <bold>682</bold> head in frontal view, female <bold>683</bold> head in frontal view, male <bold>684</bold> gaster in dorsal view, female <bold>685</bold> gaster in dorsal view, male <bold>686</bold> antenna in lateral view, female <bold>687</bold> antenna in lateral view, male <bold>688–691</bold> <italic><tp:taxon-name><tp:taxon-name-part taxon-name-part-type="genus">Euplectrus</tp:taxon-name-part> <tp:taxon-name-part taxon-name-part-type="species">junctus</tp:taxon-name-part></tp:taxon-name></italic> (lectotype), female: <bold>688</bold> habitus in lateral view <bold>689</bold> head in frontal view <bold>690</bold> gaster in dorsal view <bold>691</bold> antenna in lateral view.</p></caption><graphic xmlns:xlink="http://www.w3.org/1999/xlink" xlink:href="zookeys-485-001-g088.jpg" position="float" orientation="portrait" xlink:type="simple" id="oo_39323.jpg"/></fig></tp:treatment-sec><ref-list><ref id="B22"><mixed-citation xmlns:xlink="http://www.w3.org/1999/xlink" xlink:type="simple"><person-group><name name-style="western"><surname>Gahan</surname><given-names>AB</given-names></name></person-group> (<year>1927</year>) <article-title>Miscellaneous descriptions of new parasitic <tp:taxon-name><tp:taxon-name-part taxon-name-part-type="order">Hymenoptera</tp:taxon-name-part></tp:taxon-name> with some synonymical notes.</article-title><source>Proceedings of the United States National Museum</source><volume>71</volume>: <fpage>1</fpage>–<lpage>39</lpage>, 1 pl. doi: <ext-link ext-link-type="doi" xlink:href="10.5479/si.00963801.71-2676.1" xlink:type="simple">10.5479/si.00963801.71-2676.1</ext-link></mixed-citation></ref></ref-list></tp:taxon-treatment>
