# Supplementary material for: Integrative taxonomy of New World Euplectrus Westwood (Hymenoptera, Eulophidae), with focus on 55 new species from Area de Conservación Guanacaste, northwestern Costa Rica
Source: Zookeys. 2015 Mar 10;(485):1–236. doi: 10.3897/zookeys.485.9124 (PMC4361813; doi:10.3897/zookeys.485.9124)
Supplement: XML Treatment for Euplectrus leucotrophis [file zookeys.485.9124-treatment79.xml]

<!DOCTYPE tp:taxon-treatment
  PUBLIC "-//TaxonX//DTD Taxonomic Treatment Publishing DTD v0 20100105//EN" "tax-treatment-NSO.dtd">
<tp:taxon-treatment xmlns:tp="http://www.plazi.org/taxpub"><tp:treatment-meta><kwd-group><label>Taxon classification</label><kwd><named-content content-type="kingdom">Animalia</named-content></kwd><kwd><named-content content-type="order">Hymenoptera</named-content></kwd><kwd><named-content content-type="family">Eulophidae</named-content></kwd></kwd-group><mixed-citation publication-type="journal"><person-group><name><surname>Hansson</surname><given-names>Christer</given-names></name><name><surname>Smith</surname><given-names>M. Alex</given-names></name><name><surname>Janzen</surname><given-names>Daniel H.</given-names></name><name><surname>Hallwachs</surname><given-names>Winnie</given-names></name></person-group><article-title>Integrative taxonomy of New World <italic><tp:taxon-name><tp:taxon-name-part taxon-name-part-type="genus">Euplectrus</tp:taxon-name-part></tp:taxon-name></italic> Westwood (<tp:taxon-name><tp:taxon-name-part taxon-name-part-type="order">Hymenoptera</tp:taxon-name-part></tp:taxon-name>, <tp:taxon-name><tp:taxon-name-part taxon-name-part-type="family">Eulophidae</tp:taxon-name-part></tp:taxon-name>), with focus on 55 new species from Area de Conservación Guanacaste, northwestern Costa Rica</article-title><source>Zookeys</source><day>10</day><month>3</month><year>2015</year><volume>2015</volume><issue>485</issue><fpage>1</fpage><lpage>236</lpage><pub-id pub-id-type="doi">10.3897/zookeys.485.9124</pub-id></mixed-citation></tp:treatment-meta><tp:nomenclature><tp:taxon-name>
                            <tp:taxon-name-part taxon-name-part-type="genus">Euplectrus</tp:taxon-name-part>
                            <tp:taxon-name-part taxon-name-part-type="species">leucotrophis</tp:taxon-name-part>
                        </tp:taxon-name><tp:taxon-authority>Howard</tp:taxon-authority><xref ref-type="fig" rid="F89">Figures 699–702</xref><!--PageBreak--><tp:nomenclature-citation-list><tp:nomenclature-citation><tp:taxon-name><tp:taxon-name-part taxon-name-part-type="genus">Euplectrus</tp:taxon-name-part> <tp:taxon-name-part taxon-name-part-type="species">leucotrophis</tp:taxon-name-part></tp:taxon-name><comment> Howard, 1885: 26. Lectotype ♂ (USNM), designated here, examined.</comment></tp:nomenclature-citation></tp:nomenclature-citation-list></tp:nomenclature><tp:treatment-sec sec-type="Material"><title>Material.</title><p>Type material: 3♂ syntypes of <italic><tp:taxon-name><tp:taxon-name-part taxon-name-part-type="genus">Euplectrus</tp:taxon-name-part> <tp:taxon-name-part taxon-name-part-type="species">leucotrophis</tp:taxon-name-part></tp:taxon-name></italic>, one of which is selected lectotype here (USNM).</p></tp:treatment-sec><tp:treatment-sec sec-type="Diagnosis"><title>Diagnosis.</title><p>Entire lower face white with median part yellowish-white (Fig. <xref ref-type="fig" rid="F89">700</xref>); scape slightly expanded and widest in apical part, 3.6× as long as wide (Fig. <xref ref-type="fig" rid="F89">700</xref>), sensory pores confined to apico-ventral part, sensory area with same colour as scape; legs white; petiole 0.6× as long as wide, with posterior margin strongly curved forwards (Fig. <xref ref-type="fig" rid="F89">702</xref>); gaster with anterior ½ yellowish-white with anterolateral margins dark brown, margin broken medially by white stripe, posterior ½ dark brown (Fig. <xref ref-type="fig" rid="F89">701</xref>).</p></tp:treatment-sec><tp:treatment-sec sec-type="Description"><title>Description.</title><p><italic>Male</italic>. Length of body 1.3 mm. Antenna with scape white, pedicel yellowish-white, flagellomeres missing in type specimens; scape slightly expanded and widest in apical part (Fig. <xref ref-type="fig" rid="F89">700</xref>), sensory pores confined to apico-ventral part, sensory area with same colour as scape. Mandibles and palpi white. Head dark reddish-brown and shiny, entire lower face white with median part yellowish-white (Fig. <xref ref-type="fig" rid="F89">700</xref>). Frons close to eyes with a row of setae and with some setae parallel to this row. Vertex smooth. Occipital margin with a weak carina behind ocellar triangle.</p><p>Mesosoma dark reddish-brown (Fig. <xref ref-type="fig" rid="F89">699</xref>). Each sidelobe of mesoscutum with eight setae. Scutellum 1.1× as long as wide; with very weak engraved reticulation, with posterior margin smooth. Dorsellum anteriorly without a groove or foveae. Propodeum smooth; anteromedially with a transverse semicircular cup; propodeal callus with six setae. Legs white (Fig. <xref ref-type="fig" rid="F89">699</xref>). Fore wing: costal cell with two rows of setae on ventral surface, and margin with four setae close to marginal vein; with 12 admarginal setae, in one row.</p><p>Gaster with anterior ½ yellowish-white with anterolateral margins dark brown, margin broken medially by white stripe, posterior ½ dark brown (Fig. <xref ref-type="fig" rid="F89">701</xref>).</p><p>Ratios. HE/MS/WM = 2.5/1.0/1.5; POL/OOL/POO = 5.3/2.0/1.0; OOL/DO = 0.8; WE/WF/WH/HH = 1.0/2.4/4.7/3.6; LC/WS = 3.6; WH/WT = 1.3; PM/ST = 1.2; TS1/TS2/LT/LT1/LT2/LT3/LT4 = 2.7/1.5/5.0/1.4/1.2/1.0/1.3; LP/WP = 0.6; MM/LG = 1.7.</p><p><italic>Female</italic>. Unknown.</p></tp:treatment-sec><tp:treatment-sec sec-type="Hosts and biology"><title>Hosts and biology.</title><p>Recorded as “<tp:taxon-name><tp:taxon-name-part taxon-name-part-type="family">Arctiidae</tp:taxon-name-part></tp:taxon-name> indet.” (<xref ref-type="bibr" rid="B30">Howard 1885</xref>), but highly unlikely to be the host. <tp:taxon-name><tp:taxon-name-part taxon-name-part-type="family">Arctiidae</tp:taxon-name-part></tp:taxon-name> is nowadays classifed as a subfamily (<tp:taxon-name><tp:taxon-name-part taxon-name-part-type="subfamily">Arctiinae</tp:taxon-name-part></tp:taxon-name>) in <tp:taxon-name><tp:taxon-name-part taxon-name-part-type="family">Erebidae</tp:taxon-name-part></tp:taxon-name>.</p></tp:treatment-sec><tp:treatment-sec sec-type="Distribution"><title>Distribution.</title><p>USA (Florida) (<xref ref-type="bibr" rid="B30">Howard 1885</xref>).</p></tp:treatment-sec><tp:treatment-sec sec-type="Remarks"><title>Remarks.</title><p>The syntype series consists of three males. One male is on a strongly corroded pin and this specimen lacks the head. Two males are glued to the same card, specimen to the left lacks entire left antenna and pedicel+flagellum on the right antenna, the right hindwing, hind legs, tarsus on right midleg; specimen to the right lacks the flagellum on the left antenna and pedicel+flagellum on the right antenna, tarsus on right fore and mid legs, and right wing-pair. The lectotype is the male to the right of the two males glue to the same card. Labels on the pin: “No.647.a. July 19.80 [1880]”, “Type No. 2654 U.S.N.M.”, “Euplectrus leuctrophis How. ms.”. All specimens have a pale appearance which might be due to bleaching by light.</p><!--PageBreak--></tp:treatment-sec><tp:treatment-sec><!--Section generated to contain objects referenced in tp:taxon-treatment.--><fig id="F89" position="float" orientation="portrait"><label>Figures 692–702.</label><caption><p><italic><tp:taxon-name><tp:taxon-name-part taxon-name-part-type="genus">Euplectrus</tp:taxon-name-part></tp:taxon-name></italic> spp. <bold>692–698</bold> <italic><tp:taxon-name><tp:taxon-name-part taxon-name-part-type="genus">Euplectrus</tp:taxon-name-part> <tp:taxon-name-part taxon-name-part-type="species">edithae</tp:taxon-name-part></tp:taxon-name></italic> (non-types): <bold>692</bold> habitus in lateral view, female <bold>693</bold> head in frontal view, female <bold>694</bold> head in frontal view, male <bold>695</bold> gaster in dorsal view, female <bold>696</bold> gaster in dorsal view, male <bold>697</bold> antenna in lateral view, female <bold>698</bold> antenna in lateral view, male <bold>699–702</bold> <italic><tp:taxon-name><tp:taxon-name-part taxon-name-part-type="genus">Euplectrus</tp:taxon-name-part> <tp:taxon-name-part taxon-name-part-type="species">leucotrophis</tp:taxon-name-part></tp:taxon-name></italic> (lectotype), male: <bold>699</bold> habitus in lateral view <bold>700</bold> head in frontal view <bold>701</bold> gaster in dorsal view <bold>702</bold> petiole in dorsal view.</p></caption><graphic xmlns:xlink="http://www.w3.org/1999/xlink" xlink:href="zookeys-485-001-g089.jpg" position="float" orientation="portrait" xlink:type="simple" id="oo_39324.jpg"/></fig></tp:treatment-sec><ref-list><ref id="B30"><mixed-citation xmlns:xlink="http://www.w3.org/1999/xlink" xlink:type="simple"><person-group><name name-style="western"><surname>Howard</surname><given-names>LO</given-names></name></person-group> (<year>1885</year>) <article-title>Descriptions of North American <tp:taxon-name><tp:taxon-name-part taxon-name-part-type="family">Chalcididae</tp:taxon-name-part></tp:taxon-name> from the collections of the U.S. Department of Agriculture and of Dr C.V. Riley, with biological notes. (First paper). Together with a list of the described North American species of the family.</article-title><source>Bulletin of the United States Department of Agriculture, Bureau of Entomology, No</source><volume>5</volume>: <fpage>1</fpage>–<lpage>47</lpage>.</mixed-citation></ref></ref-list></tp:taxon-treatment>
