# Supplementary material for: Integrative taxonomy of New World Euplectrus Westwood (Hymenoptera, Eulophidae), with focus on 55 new species from Area de Conservación Guanacaste, northwestern Costa Rica
Source: Zookeys. 2015 Mar 10;(485):1–236. doi: 10.3897/zookeys.485.9124 (PMC4361813; doi:10.3897/zookeys.485.9124)
Supplement: XML Treatment for Euplectrus marginatus [file zookeys.485.9124-treatment80.xml]

<!DOCTYPE tp:taxon-treatment
  PUBLIC "-//TaxonX//DTD Taxonomic Treatment Publishing DTD v0 20100105//EN" "tax-treatment-NSO.dtd">
<tp:taxon-treatment xmlns:tp="http://www.plazi.org/taxpub"><tp:treatment-meta><kwd-group><label>Taxon classification</label><kwd><named-content content-type="kingdom">Animalia</named-content></kwd><kwd><named-content content-type="order">Hymenoptera</named-content></kwd><kwd><named-content content-type="family">Eulophidae</named-content></kwd></kwd-group><mixed-citation publication-type="journal"><person-group><name><surname>Hansson</surname><given-names>Christer</given-names></name><name><surname>Smith</surname><given-names>M. Alex</given-names></name><name><surname>Janzen</surname><given-names>Daniel H.</given-names></name><name><surname>Hallwachs</surname><given-names>Winnie</given-names></name></person-group><article-title>Integrative taxonomy of New World <italic><tp:taxon-name><tp:taxon-name-part taxon-name-part-type="genus">Euplectrus</tp:taxon-name-part></tp:taxon-name></italic> Westwood (<tp:taxon-name><tp:taxon-name-part taxon-name-part-type="order">Hymenoptera</tp:taxon-name-part></tp:taxon-name>, <tp:taxon-name><tp:taxon-name-part taxon-name-part-type="family">Eulophidae</tp:taxon-name-part></tp:taxon-name>), with focus on 55 new species from Area de Conservación Guanacaste, northwestern Costa Rica</article-title><source>Zookeys</source><day>10</day><month>3</month><year>2015</year><volume>2015</volume><issue>485</issue><fpage>1</fpage><lpage>236</lpage><pub-id pub-id-type="doi">10.3897/zookeys.485.9124</pub-id></mixed-citation></tp:treatment-meta><tp:nomenclature><tp:taxon-name>
                            <tp:taxon-name-part taxon-name-part-type="genus">Euplectrus</tp:taxon-name-part>
                            <tp:taxon-name-part taxon-name-part-type="species">marginatus</tp:taxon-name-part>
                        </tp:taxon-name><tp:taxon-authority>Ashmead</tp:taxon-authority><xref ref-type="fig" rid="F92">Figures 727–729</xref><tp:nomenclature-citation-list><tp:nomenclature-citation><tp:taxon-name><tp:taxon-name-part taxon-name-part-type="genus">Euplectus</tp:taxon-name-part><tp:taxon-name-part taxon-name-part-type="uncertainty-rank">[sic!]</tp:taxon-name-part> <tp:taxon-name-part taxon-name-part-type="species">marginatus</tp:taxon-name-part></tp:taxon-name><comment> Ashmead, 1885: 18. Lectotype ♀ (USNM), designated here, examined.</comment></tp:nomenclature-citation></tp:nomenclature-citation-list></tp:nomenclature><tp:treatment-sec sec-type="Material"><title>Material.</title><p>Type material: ♀ lectotype of <italic><tp:taxon-name><tp:taxon-name-part taxon-name-part-type="genus">Euplectus</tp:taxon-name-part> <tp:taxon-name-part taxon-name-part-type="species">marginatus</tp:taxon-name-part></tp:taxon-name></italic> (USNM).</p></tp:treatment-sec><tp:treatment-sec sec-type="Diagnosis"><title>Diagnosis.</title><p>Head including lower face black (Fig. <xref ref-type="fig" rid="F92">728</xref>); scutellum with strong engraved reticulation; dorsellum and propodeum with strong reticulation; legs yellowish-brown (Fig. <xref ref-type="fig" rid="F92">727</xref>); petiole 0.7× as long as wide; gaster dark brown with a yellowish-brown spot anteromedially (Fig. <xref ref-type="fig" rid="F92">729</xref>).</p></tp:treatment-sec><tp:treatment-sec sec-type="Description"><title>Description.</title><p><italic>Female</italic>. Length of body 1.5 mm. Antenna with scape and pedicel yellowish-brown, (Fig. <xref ref-type="fig" rid="F92">728</xref>). Mandibles and palpi not visible. Head including lower face black and shiny (Fig. <xref ref-type="fig" rid="F92">728</xref>). Frons close to eyes with one row of setae. Vertex with weak reticulation. Occipital margin with a carina.</p><p>Mesosoma black and shiny (Fig. <xref ref-type="fig" rid="F92">727</xref>). Mesoscutum with number of setae on sidelobes difficult to see because they are mostly broken. Scutellum 1.0× as long as wide; with strong engraved reticulation. Dorsellum with a narrow groove along anterior margin. Propodeum strongly reticulate; anteromedially with a transverse semicircular cup; propodeal callus with six setae. Legs yellowish-brown (Fig. <xref ref-type="fig" rid="F92">727</xref>). Fore wing: setae on ventral side of costal cell and admarginal setae difficult to see; margin of costal cell with one seta close to marginal vein.</p><p>Gaster dark brown with a small yellowish-brown spot anteromedially (Fig. <xref ref-type="fig" rid="F92">729</xref>).</p><p>Ratios. HE/MS/WM = nm; POL/OOL/POO = 4.1/1.9/1.0; OOL/DO = 1.5; WE/WF/WH/HH = 1.0/3.6/6.0/4.5; WH/WT = 1.0; PM/ST = 1.3; TS1/TS2/LT/LT1/LT2/LT3/LT4 = 4.0/2.8/7.8/2.8/1.3/1.0/2.3; LP/WP = 0.7; MM/LG = 1.5.</p><p><italic>Male</italic>. Not seen.</p></tp:treatment-sec><tp:treatment-sec sec-type="Hosts and biology"><title>Hosts and biology.</title><p><tp:taxon-name><tp:taxon-name-part taxon-name-part-type="family">Noctuidae</tp:taxon-name-part></tp:taxon-name> indet. (<tp:taxon-name><tp:taxon-name-part taxon-name-part-type="order">Lepidoptera</tp:taxon-name-part></tp:taxon-name>) (<xref ref-type="bibr" rid="B1">Ashmead 1885</xref>).</p></tp:treatment-sec><tp:treatment-sec sec-type="Distribution"><title>Distribution.</title><p>USA (Florida) (<xref ref-type="bibr" rid="B1">Ashmead 1885</xref>).</p></tp:treatment-sec><tp:treatment-sec sec-type="Remarks"><title>Remarks.</title><p>This species was described from 15 specimens, 13 females and 2 males, but no primary type was selected. One of the females is here designated as lectotype, with labels “Jacksonville, Fla”, “Type”, “Type No.27642, U.S.N.M.”, “<tp:taxon-name><tp:taxon-name-part taxon-name-part-type="genus">Euplectrus</tp:taxon-name-part> <tp:taxon-name-part taxon-name-part-type="species">marginatus</tp:taxon-name-part></tp:taxon-name> Ashm.”, “<tp:taxon-name><tp:taxon-name-part taxon-name-part-type="genus">Euplectrus</tp:taxon-name-part> <tp:taxon-name-part taxon-name-part-type="species">marginatus</tp:taxon-name-part></tp:taxon-name> Lectotype Gordh 1978”. This specimen was selected as lectotype by G. Gordh but was never validated. The redescription above is based on the lectotype, as are also the illustrations. The lectotype lacks entire right antenna and left antennal flagellum.</p></tp:treatment-sec><tp:treatment-sec><!--Section generated to contain objects referenced in tp:taxon-treatment.--><fig id="F92" position="float" orientation="portrait"><label>Figures 720–729.</label><caption><p><italic><tp:taxon-name><tp:taxon-name-part taxon-name-part-type="genus">Euplectrus</tp:taxon-name-part></tp:taxon-name></italic> spp. <bold>720–726</bold> <italic><tp:taxon-name><tp:taxon-name-part taxon-name-part-type="genus">Euplectrus</tp:taxon-name-part> <tp:taxon-name-part taxon-name-part-type="species">valverdei</tp:taxon-name-part></tp:taxon-name></italic> (paratypes): <bold>720</bold> habitus in lateral view, female <bold>721</bold> head in frontal view, female <bold>722</bold> head in frontal view, male <bold>723</bold> gaster in dorsal view, female <bold>724</bold> gaster in dorsal view, male <bold>725</bold> antenna in lateral view, female <bold>726</bold> antenna in lateral view, male; <bold>727–729</bold> <italic><tp:taxon-name><tp:taxon-name-part taxon-name-part-type="genus">Euplectrus</tp:taxon-name-part> <tp:taxon-name-part taxon-name-part-type="species">marginatus</tp:taxon-name-part></tp:taxon-name></italic> (lectotype), female: <bold>727</bold> habitus in lateral view <bold>728</bold> head in frontal view <bold>729</bold> gaster in dorsal view.</p></caption><graphic xmlns:xlink="http://www.w3.org/1999/xlink" xlink:href="zookeys-485-001-g092.jpg" position="float" orientation="portrait" xlink:type="simple" id="oo_39327.jpg"/></fig></tp:treatment-sec><ref-list><ref id="B1"><mixed-citation xmlns:xlink="http://www.w3.org/1999/xlink" xlink:type="simple"><person-group><name name-style="western"><surname>Ashmead</surname><given-names>WH</given-names></name></person-group> (<year>1885</year>) Studies on North American <tp:taxon-name><tp:taxon-name-part taxon-name-part-type="family">Chalcididae</tp:taxon-name-part></tp:taxon-name>, with descriptions of new species from Florida. Transactions of the American Entomological Society 12: x–xix.</mixed-citation></ref></ref-list></tp:taxon-treatment>
