# Supplementary material for: Integrative taxonomy of New World Euplectrus Westwood (Hymenoptera, Eulophidae), with focus on 55 new species from Area de Conservación Guanacaste, northwestern Costa Rica
Source: Zookeys. 2015 Mar 10;(485):1–236. doi: 10.3897/zookeys.485.9124 (PMC4361813; doi:10.3897/zookeys.485.9124)
Supplement: XML Treatment for Euplectrus mellipes [file zookeys.485.9124-treatment81.xml]

<!DOCTYPE tp:taxon-treatment
  PUBLIC "-//TaxonX//DTD Taxonomic Treatment Publishing DTD v0 20100105//EN" "tax-treatment-NSO.dtd">
<tp:taxon-treatment xmlns:tp="http://www.plazi.org/taxpub"><tp:treatment-meta><kwd-group><label>Taxon classification</label><kwd><named-content content-type="kingdom">Animalia</named-content></kwd><kwd><named-content content-type="order">Hymenoptera</named-content></kwd><kwd><named-content content-type="family">Eulophidae</named-content></kwd></kwd-group><mixed-citation publication-type="journal"><person-group><name><surname>Hansson</surname><given-names>Christer</given-names></name><name><surname>Smith</surname><given-names>M. Alex</given-names></name><name><surname>Janzen</surname><given-names>Daniel H.</given-names></name><name><surname>Hallwachs</surname><given-names>Winnie</given-names></name></person-group><article-title>Integrative taxonomy of New World <italic><tp:taxon-name><tp:taxon-name-part taxon-name-part-type="genus">Euplectrus</tp:taxon-name-part></tp:taxon-name></italic> Westwood (<tp:taxon-name><tp:taxon-name-part taxon-name-part-type="order">Hymenoptera</tp:taxon-name-part></tp:taxon-name>, <tp:taxon-name><tp:taxon-name-part taxon-name-part-type="family">Eulophidae</tp:taxon-name-part></tp:taxon-name>), with focus on 55 new species from Area de Conservación Guanacaste, northwestern Costa Rica</article-title><source>Zookeys</source><day>10</day><month>3</month><year>2015</year><volume>2015</volume><issue>485</issue><fpage>1</fpage><lpage>236</lpage><pub-id pub-id-type="doi">10.3897/zookeys.485.9124</pub-id></mixed-citation></tp:treatment-meta><tp:nomenclature><tp:taxon-name>
                            <tp:taxon-name-part taxon-name-part-type="genus">Euplectrus</tp:taxon-name-part>
                            <tp:taxon-name-part taxon-name-part-type="species">mellipes</tp:taxon-name-part>
                        </tp:taxon-name><tp:taxon-authority>Provancher</tp:taxon-authority><xref ref-type="fig" rid="F61">Figures 460–463</xref><!--PageBreak--><tp:nomenclature-citation-list><tp:nomenclature-citation><tp:taxon-name><tp:taxon-name-part taxon-name-part-type="genus">Euplectrus</tp:taxon-name-part> <tp:taxon-name-part taxon-name-part-type="species">mellipes</tp:taxon-name-part></tp:taxon-name><comment> Provancher, 1887: 207. Lectotype ♀ (CNC), designated by <xref ref-type="bibr" rid="B21">Gahan and Rohwer 1917</xref>: 399, examined.</comment></tp:nomenclature-citation></tp:nomenclature-citation-list></tp:nomenclature><tp:treatment-sec sec-type="Material"><title>Material.</title><p>Type material: ♀ lectotype of <italic><tp:taxon-name><tp:taxon-name-part taxon-name-part-type="genus">Euplectrus</tp:taxon-name-part> <tp:taxon-name-part taxon-name-part-type="species">mellipes</tp:taxon-name-part></tp:taxon-name></italic> (CNC).</p></tp:treatment-sec><tp:treatment-sec sec-type="Diagnosis"><title>Diagnosis.</title><p>Lower face medially yellowish-brown, pale area reaching half-way between outer lateral margins of toruli and eyes (Fig. <xref ref-type="fig" rid="F61">461</xref>); scutellum reticulate with elongate meshes that converge toward the middle, anteromedian ½ of scutellum with weaker reticulation; legs yellowish-brown (Fig. <xref ref-type="fig" rid="F61">460</xref>); petiole 0.9× as long as wide; gaster with anterior ½ yellowish-brown with dark brown lateral margins, posterior ½ dark brown (Fig. <xref ref-type="fig" rid="F61">462</xref>).</p></tp:treatment-sec><tp:treatment-sec sec-type="Description"><title>Description.</title><p><italic>Female</italic>. Length of body 2.4 mm. Antenna with scape and pedicel yellowish-brown, flagellomeres brown (Fig. <xref ref-type="fig" rid="F61">463</xref>). Mandibles and palpi yellowish-brown. Head black and shiny, lower face medially yellowish-brown, pale area reaching half-way between outer lateral margins of toruli and eyes, parts between pale area and eyes black (Fig. <xref ref-type="fig" rid="F61">461</xref>). Frons close to eyes with one row of setae. Vertex smooth. Occipital margin with a carina behind ocellar triangle.</p><p>Mesosoma black and shiny (Fig. <xref ref-type="fig" rid="F61">460</xref>). Each sidelobe of mesoscutum with 12 setae. Scutellum 1.0× as long as wide; reticulate with elongate meshes that converge toward the middle, anteromedian ½ of scutellum with weaker reticulation. Dorsellum with a very narrow groove along anterior margin, medially 0.1× as long as length of dorsellum. Propodeum smooth; anteromedially with a triangular cup; propodeal callus with 12 setae. Legs yellowish-brown (Fig. <xref ref-type="fig" rid="F61">460</xref>). Fore wing: costal cell with one row of setae on ventral surface, and margin with four setae close to marginal vein.</p><p>Gaster with anterior ½ yellowish-brown with dark brown lateral margins, posterior ½ dark brown (Fig. <xref ref-type="fig" rid="F61">462</xref>).</p><p>Ratios. HE/MS/WM = 2.0/1.0/1.2; POL/OOL/POO = 6.0/3.0/1.0; OOL/DO = 1.2; WE/WF/WH/HH = 1.0/2.4/4.6/3.6; WH/WT = 1.1; PM/ST = 1.4; TS1/TS2/LT/LT1/LT2/LT3/LT4 = 3.3/2.0/6.2/2.0/1.5/1.0/1.7; LP/WP = 0.9; MM/LG = 1.3.</p><p><italic>Male</italic>. Unknown.</p></tp:treatment-sec><tp:treatment-sec sec-type="Hosts and biology"><title>Hosts and biology.</title><p>Unknown.</p></tp:treatment-sec><tp:treatment-sec sec-type="Distribution"><title>Distribution.</title><p>Canada (<xref ref-type="bibr" rid="B45">Provancher 1887</xref>).</p></tp:treatment-sec><tp:treatment-sec sec-type="Remarks"><title>Remarks.</title><p>The antennae of the lectotype lack flagellum of right antenna and apical two flagellomeres on left antenna.</p></tp:treatment-sec><tp:treatment-sec><!--Section generated to contain objects referenced in tp:taxon-treatment.--><fig id="F61" position="float" orientation="portrait"><label>Figures 453–463.</label><caption><p><italic><tp:taxon-name><tp:taxon-name-part taxon-name-part-type="genus">Euplectrus</tp:taxon-name-part></tp:taxon-name></italic> spp. <bold>453–459</bold> <italic><tp:taxon-name><tp:taxon-name-part taxon-name-part-type="genus">Euplectrus</tp:taxon-name-part> <tp:taxon-name-part taxon-name-part-type="species">mikeschauffi</tp:taxon-name-part></tp:taxon-name></italic> (DHJPAR0045452): <bold>453</bold> habitus in lateral view, female <bold>454</bold> head in frontal view, female <bold>455</bold> head in frontal view, male <bold>456</bold> gaster in dorsal view, female <bold>457</bold> gaster in dorsal view, male <bold>458</bold> antenna in lateral view, female <bold>459</bold> antenna in lateral view, male; <bold>460–463</bold> <italic><tp:taxon-name><tp:taxon-name-part taxon-name-part-type="genus">Euplectrus</tp:taxon-name-part> <tp:taxon-name-part taxon-name-part-type="species">mellipes</tp:taxon-name-part></tp:taxon-name></italic> (lectotype), female: <bold>460</bold> habitus in lateral view <bold>461</bold> head in frontal view <bold>462</bold> gaster in dorsal view <bold>463</bold> antenna in lateral view.</p></caption><graphic xmlns:xlink="http://www.w3.org/1999/xlink" xlink:href="zookeys-485-001-g061.jpg" position="float" orientation="portrait" xlink:type="simple" id="oo_39296.jpg"/></fig></tp:treatment-sec><ref-list><ref id="B21"><mixed-citation xmlns:xlink="http://www.w3.org/1999/xlink" xlink:type="simple"><person-group><name name-style="western"><surname>Gahan</surname><given-names>AB</given-names></name><name name-style="western"><surname>Rohwer</surname><given-names>SA</given-names></name></person-group> (<year>1917</year>) <article-title>Lectotypes of the species of <tp:taxon-name><tp:taxon-name-part taxon-name-part-type="order">Hymenoptera</tp:taxon-name-part></tp:taxon-name> (except <tp:taxon-name><tp:taxon-name-part taxon-name-part-type="superfamily">Apoidea</tp:taxon-name-part></tp:taxon-name>) described by Abbé Provancher.</article-title><source>Canadian Entomologist</source><volume>49</volume>(<issue>11</issue>): <fpage>391</fpage>–<lpage>400</lpage>. doi: <ext-link ext-link-type="doi" xlink:href="10.4039/Ent49391-11" xlink:type="simple">10.4039/Ent49391-11</ext-link></mixed-citation></ref><ref id="B45"><mixed-citation xmlns:xlink="http://www.w3.org/1999/xlink" xlink:type="simple"><person-group><name name-style="western"><surname>Provancher</surname><given-names>L</given-names></name></person-group> (<year>1887</year>) <article-title>Faune entomologique de Canada, 2</article-title>. <source>Additions et corrections à la faune Hymenoptèrologique de la province de Québec</source>, <fpage>165</fpage>–<lpage>272</lpage>.</mixed-citation></ref></ref-list></tp:taxon-treatment>
