# Supplementary material for: Integrative taxonomy of New World Euplectrus Westwood (Hymenoptera, Eulophidae), with focus on 55 new species from Area de Conservación Guanacaste, northwestern Costa Rica
Source: Zookeys. 2015 Mar 10;(485):1–236. doi: 10.3897/zookeys.485.9124 (PMC4361813; doi:10.3897/zookeys.485.9124)
Supplement: XML Treatment for Euplectrus pachyscaphus [file zookeys.485.9124-treatment82.xml]

<!DOCTYPE tp:taxon-treatment
  PUBLIC "-//TaxonX//DTD Taxonomic Treatment Publishing DTD v0 20100105//EN" "tax-treatment-NSO.dtd">
<tp:taxon-treatment xmlns:tp="http://www.plazi.org/taxpub"><tp:treatment-meta><kwd-group><label>Taxon classification</label><kwd><named-content content-type="kingdom">Animalia</named-content></kwd><kwd><named-content content-type="order">Hymenoptera</named-content></kwd><kwd><named-content content-type="family">Eulophidae</named-content></kwd></kwd-group><mixed-citation publication-type="journal"><person-group><name><surname>Hansson</surname><given-names>Christer</given-names></name><name><surname>Smith</surname><given-names>M. Alex</given-names></name><name><surname>Janzen</surname><given-names>Daniel H.</given-names></name><name><surname>Hallwachs</surname><given-names>Winnie</given-names></name></person-group><article-title>Integrative taxonomy of New World <italic><tp:taxon-name><tp:taxon-name-part taxon-name-part-type="genus">Euplectrus</tp:taxon-name-part></tp:taxon-name></italic> Westwood (<tp:taxon-name><tp:taxon-name-part taxon-name-part-type="order">Hymenoptera</tp:taxon-name-part></tp:taxon-name>, <tp:taxon-name><tp:taxon-name-part taxon-name-part-type="family">Eulophidae</tp:taxon-name-part></tp:taxon-name>), with focus on 55 new species from Area de Conservación Guanacaste, northwestern Costa Rica</article-title><source>Zookeys</source><day>10</day><month>3</month><year>2015</year><volume>2015</volume><issue>485</issue><fpage>1</fpage><lpage>236</lpage><pub-id pub-id-type="doi">10.3897/zookeys.485.9124</pub-id></mixed-citation></tp:treatment-meta><tp:nomenclature><tp:taxon-name>
                            <tp:taxon-name-part taxon-name-part-type="genus">Euplectrus</tp:taxon-name-part>
                            <tp:taxon-name-part taxon-name-part-type="species">pachyscaphus</tp:taxon-name-part>
                        </tp:taxon-name><tp:taxon-authority>Girault</tp:taxon-authority><xref ref-type="fig" rid="F60">Figures 448–452</xref><tp:nomenclature-citation-list><tp:nomenclature-citation><tp:taxon-name><tp:taxon-name-part taxon-name-part-type="genus">Euplectrus</tp:taxon-name-part> <tp:taxon-name-part taxon-name-part-type="species">pachyscapha</tp:taxon-name-part></tp:taxon-name><comment> Girault, 1917a: 2. Lectotype ♀ (USNM), designated here, examined.</comment></tp:nomenclature-citation></tp:nomenclature-citation-list></tp:nomenclature><tp:treatment-sec sec-type="Material"><title>Material.</title><p>Type material: ♀ lectotype of <italic><tp:taxon-name><tp:taxon-name-part taxon-name-part-type="genus">Euplectrus</tp:taxon-name-part> <tp:taxon-name-part taxon-name-part-type="species">pachyscapha</tp:taxon-name-part></tp:taxon-name></italic> (USNM).</p></tp:treatment-sec><tp:treatment-sec sec-type="Diagnosis"><title>Diagnosis.</title><p>Lower face medially reddish-brown, pale area reaching to outer lateral margins of toruli (Fig. <xref ref-type="fig" rid="F60">449</xref>); head below level of eyes distinctly pointed (Fig. <xref ref-type="fig" rid="F60">449</xref>); female scape long with ⅕ reaching above level of vertex (Fig. <xref ref-type="fig" rid="F60">452</xref>); dorsellum anteriorly with a groove that covers ⅓ the length of dorsellum and is divided by longitudinal <!--PageBreak-->carinae; legs yellowish-brown with hind coxa slightly darker (Fig. <xref ref-type="fig" rid="F60">448</xref>); petiole 0.5× as long as wide; gaster yellowish-brown in median ⅓ with lateral margins dark brown, and with a dark brown round spot posteromedially (Fig. <xref ref-type="fig" rid="F60">450</xref>).</p></tp:treatment-sec><tp:treatment-sec sec-type="Description"><title>Description.</title><p><italic>Female</italic>. Length of body 2.4 mm. Antenna with scape and pedicel yellowish-brown, flagellomeres pale brown (Fig. <xref ref-type="fig" rid="F60">451</xref>); scape long with ⅕ reaching above level of vertex (Fig. <xref ref-type="fig" rid="F60">452</xref>). Mandibles and palpi yellowish-white. Head black and shiny, lower face medially reddish-brown, pale area reaching to outer lateral margins of toruli, parts between pale area and eyes black (Fig. <xref ref-type="fig" rid="F60">449</xref>). Frons close to eyes with two rows of setae. Vertex inside ocellar triangle with very weak reticulation, outside triangle smooth. Occipital margin with a carina behind ocellar triangle.</p><p>Mesosoma black and shiny (Fig. <xref ref-type="fig" rid="F60">448</xref>). Each sidelobe of mesoscutum with 16 setae. Scutellum 1.0× as long as wide; with weak and engraved reticulation and with elongate meshes in anterior ⅓ and isodiametric in posterior ⅔, posterior margin smooth. Dorsellum with a groove along anterior margin that is divided by longitudinal carinae, medially 0.3× as long as length of dorsellum. Propodeum with weak reticulation; anteromedially with a triangular cup; propodeal callus with ten setae. Legs yellowish-brown with hind coxa slightly darker (Fig. <xref ref-type="fig" rid="F60">448</xref>). Fore wing: costal cell on ventral surface with two rows of setae, and margin with five setae close to marginal vein; with 17 admarginal setae, in one row.</p><p>Gaster yellowish-brown in median ⅓ with lateral margins dark brown, and with a dark brown round spot posteromedially (Fig. <xref ref-type="fig" rid="F60">450</xref>).</p><p>Ratios. HE/MS/WM = 1.7/1.0/1.1; POL/OOL/POO = 5.6/3.4/1.0; OOL/DO = 1.8; WE/WF/WH/HH = 1.0/3.0/5.0/3.9; WH/WT = 1.0; PM/ST = 1.5; TS1/TS2/LT/LT1/LT2/LT3/LT4 = 3.5/2.3/7.1/2.3/1.5/1.0/1.8; LP/WP = 0.5; MM/LG = 1.3.</p><p><italic>Male</italic>. Not found.</p></tp:treatment-sec><tp:treatment-sec sec-type="Hosts and biology"><title>Hosts and biology.</title><p>Unknown.</p></tp:treatment-sec><tp:treatment-sec sec-type="Distribution"><title>Distribution.</title><p>USA (Kansas) (<xref ref-type="bibr" rid="B26">Girault 1917a</xref>).</p></tp:treatment-sec><tp:treatment-sec sec-type="Remarks"><title>Remarks.</title><p><italic><tp:taxon-name><tp:taxon-name-part taxon-name-part-type="genus">Euplectrus</tp:taxon-name-part> <tp:taxon-name-part taxon-name-part-type="species">pachyscaphus</tp:taxon-name-part></tp:taxon-name></italic> was described from an unspecified number of female and male specimens. The only remaining specimen in USNM (M. Gates personal communication) is a female which is used for the redescription above. This specimen is labeled “Type 21159 U.S.N.M.” and a handwritten label “Euplectrus pachyscapha Girault ♀ type”, and is here designated lectotype.</p></tp:treatment-sec><tp:treatment-sec><!--Section generated to contain objects referenced in tp:taxon-treatment.--><fig id="F60" position="float" orientation="portrait"><label>Figures 441–452.</label><caption><p><italic><tp:taxon-name><tp:taxon-name-part taxon-name-part-type="genus">Euplectrus</tp:taxon-name-part></tp:taxon-name></italic> spp. <bold>441–447</bold> <italic><tp:taxon-name><tp:taxon-name-part taxon-name-part-type="genus">Euplectrus</tp:taxon-name-part> <tp:taxon-name-part taxon-name-part-type="species">mikegatesi</tp:taxon-name-part></tp:taxon-name></italic> (DHJPAR0031184): <bold>441</bold> habitus in lateral view, female <bold>442</bold> head in frontal view, female <bold>443</bold> head in frontal view, male <bold>444</bold> gaster in dorsal view, female <bold>445</bold> gaster in dorsal view, male <bold>446</bold> antenna in lateral view, female <bold>447</bold> antenna in lateral view, male <bold>448–452</bold> <italic><tp:taxon-name><tp:taxon-name-part taxon-name-part-type="genus">Euplectrus</tp:taxon-name-part> <tp:taxon-name-part taxon-name-part-type="species">pachyscaphus</tp:taxon-name-part></tp:taxon-name></italic> (lectotype), female: <bold>448</bold> habitus in lateral view <bold>449</bold> head in frontal view <bold>450</bold> gaster in dorsal view <bold>451</bold> antenna in lateral view <bold>452</bold> head in lateral view.</p></caption><graphic xmlns:xlink="http://www.w3.org/1999/xlink" xlink:href="zookeys-485-001-g060.jpg" position="float" orientation="portrait" xlink:type="simple" id="oo_39295.jpg"/></fig></tp:treatment-sec><ref-list><ref id="B26"><mixed-citation xmlns:xlink="http://www.w3.org/1999/xlink" xlink:type="simple"><person-group><name name-style="western"><surname>Girault</surname><given-names>AA</given-names></name></person-group> (<year>1917a</year>) <source>New chalcid flies.</source><publisher-name>Private publication</publisher-name>, <publisher-loc>Glenndale, Maryland</publisher-loc>, <size units="page">6 pp</size>.</mixed-citation></ref></ref-list></tp:taxon-treatment>
