# Supplementary material for: Integrative taxonomy of New World Euplectrus Westwood (Hymenoptera, Eulophidae), with focus on 55 new species from Area de Conservación Guanacaste, northwestern Costa Rica
Source: Zookeys. 2015 Mar 10;(485):1–236. doi: 10.3897/zookeys.485.9124 (PMC4361813; doi:10.3897/zookeys.485.9124)
Supplement: XML Treatment for Euplectrus puttleri [file zookeys.485.9124-treatment83.xml]

<!DOCTYPE tp:taxon-treatment
  PUBLIC "-//TaxonX//DTD Taxonomic Treatment Publishing DTD v0 20100105//EN" "tax-treatment-NSO.dtd">
<tp:taxon-treatment xmlns:tp="http://www.plazi.org/taxpub"><tp:treatment-meta><kwd-group><label>Taxon classification</label><kwd><named-content content-type="kingdom">Animalia</named-content></kwd><kwd><named-content content-type="order">Hymenoptera</named-content></kwd><kwd><named-content content-type="family">Eulophidae</named-content></kwd></kwd-group><mixed-citation publication-type="journal"><person-group><name><surname>Hansson</surname><given-names>Christer</given-names></name><name><surname>Smith</surname><given-names>M. Alex</given-names></name><name><surname>Janzen</surname><given-names>Daniel H.</given-names></name><name><surname>Hallwachs</surname><given-names>Winnie</given-names></name></person-group><article-title>Integrative taxonomy of New World <italic><tp:taxon-name><tp:taxon-name-part taxon-name-part-type="genus">Euplectrus</tp:taxon-name-part></tp:taxon-name></italic> Westwood (<tp:taxon-name><tp:taxon-name-part taxon-name-part-type="order">Hymenoptera</tp:taxon-name-part></tp:taxon-name>, <tp:taxon-name><tp:taxon-name-part taxon-name-part-type="family">Eulophidae</tp:taxon-name-part></tp:taxon-name>), with focus on 55 new species from Area de Conservación Guanacaste, northwestern Costa Rica</article-title><source>Zookeys</source><day>10</day><month>3</month><year>2015</year><volume>2015</volume><issue>485</issue><fpage>1</fpage><lpage>236</lpage><pub-id pub-id-type="doi">10.3897/zookeys.485.9124</pub-id></mixed-citation></tp:treatment-meta><tp:nomenclature><tp:taxon-name>
                            <tp:taxon-name-part taxon-name-part-type="genus">Euplectrus</tp:taxon-name-part>
                            <tp:taxon-name-part taxon-name-part-type="species">puttleri</tp:taxon-name-part>
                        </tp:taxon-name><tp:taxon-authority>Gordh</tp:taxon-authority><xref ref-type="fig" rid="F90">Figures 706–708</xref><xref ref-type="fig" rid="F91">, 709–715</xref><xref ref-type="fig" rid="F105">, 800</xref><!--PageBreak--><tp:nomenclature-citation-list><tp:nomenclature-citation><tp:taxon-name><tp:taxon-name-part taxon-name-part-type="genus">Euplectrus</tp:taxon-name-part> <tp:taxon-name-part taxon-name-part-type="species">puttleri</tp:taxon-name-part></tp:taxon-name><comment> Gordh in Puttler et al., 1980: 28–29. Holotype ♀ (USNM), not found.</comment></tp:nomenclature-citation></tp:nomenclature-citation-list></tp:nomenclature><tp:treatment-sec sec-type="Material"><title>Material.</title><p>Type material: 10♀ 3♂ paratypes of <italic><tp:taxon-name><tp:taxon-name-part taxon-name-part-type="genus">Euplectrus</tp:taxon-name-part> <tp:taxon-name-part taxon-name-part-type="species">puttleri</tp:taxon-name-part></tp:taxon-name></italic> (UCR).</p></tp:treatment-sec><tp:treatment-sec sec-type="Diagnosis"><title>Diagnosis.</title><p>Lower face medially yellowish-white with median ⅓ yellowish-brown, pale area reaching slightly outside of outer lateral margins of toruli (Figs <xref ref-type="fig" rid="F91">710</xref>, <xref ref-type="fig" rid="F91">711</xref>); dorsellum anteriorly with a groove that medially is 0.6× as long as dorsellum (Fig. <xref ref-type="fig" rid="F105">800</xref>); legs yellowish-brown with hind coxa slightly darker (Fig. <xref ref-type="fig" rid="F91">709</xref>); petiole 0.7× as long as wide in female, 0.8× in male; gaster with anterior ½ yellowish-brown (female, Fig. <xref ref-type="fig" rid="F91">712</xref>) or white (male, Fig. <xref ref-type="fig" rid="F91">713</xref>), with wide dark brown lateral margins, posterior ½ dark brown (Fig. <xref ref-type="fig" rid="F91">715</xref>).</p></tp:treatment-sec><tp:treatment-sec sec-type="Description"><title>Description.</title><p><italic>Female</italic>. Length of body 2.3 mm. Antenna with scape and pedicel yellowish-brown, flagellomeres pale brown (Fig. <xref ref-type="fig" rid="F91">714</xref>). Mandibles and palpi yellowish-white. Head black and shiny, lower face medially yellowish-white with median ⅓ yellowish-brown, pale area extending slightly outside of outer lateral margins of toruli, parts between pale area and eyes black (Fig. <xref ref-type="fig" rid="F91">710</xref>). Frons close to eyes with two rows of setae (Fig. <xref ref-type="fig" rid="F90">706</xref>). Vertex smooth (Fig. <xref ref-type="fig" rid="F90">707</xref>). Occipital margin with a carina (Fig. <xref ref-type="fig" rid="F90">707</xref>).</p><p>Mesosoma black and shiny (Fig. <xref ref-type="fig" rid="F91">709</xref>). Each sidelobe of mesoscutum with 11 setae. Scutellum 1.0× as long as wide; with rather weak and engraved reticulation and with elongate meshes, posterior and lateral margins smooth (Fig. <xref ref-type="fig" rid="F90">708</xref>). Dorsellum anteriorly with a very wide groove, medially 0.6× as long as length of dorsellum, that is divided by longitudinal carinae (Fig. <xref ref-type="fig" rid="F105">800</xref>). Propodeum smooth (Fig. <xref ref-type="fig" rid="F105">800</xref>); anteromedially with a semicircular cup; propodeal callus with 9–12 setae. Legs yellowish-brown with hind coxa slightly darker (Fig. <xref ref-type="fig" rid="F91">709</xref>). Fore wing: costal cell on ventral surface with one row of setae, and margin with three setae close to marginal vein; with 13 admarginal setae, in one row.</p><p>Gaster with anterior ½ yellowish-brown with wide dark brown lateral margins, posterior ½ dark brown (Fig. <xref ref-type="fig" rid="F91">712</xref>).</p><p>Ratios. HE/MS/WM = 1.6/1.0/1.1; POL/OOL/POO = 9.5/5.5/1.0; OOL/DO = 1.7; WE/WF/WH/HH = 1.0/3.8/6.3/4.7; WH/WT = 1.1; PM/ST = 1.0; TS1/TS2/LT/LT1/LT2/LT3/LT4 = 3.8/2.4/6.0/1.8/1.4/1.0/1.6; LP/WP = 0.7; MM/LG = 1.0.</p><p><italic>Male</italic>. Length of body 1.5 mm. Scape slightly expanded and widest above the middle and with base narrow (Fig. <xref ref-type="fig" rid="F91">715</xref>), sensory area dark brown and confined to apicoventral ⅓. Otherwise similar to female except petiole longer and pale parts of gaster white (Fig. <xref ref-type="fig" rid="F91">713</xref>).</p><p>Ratios. LC/WS = 4.4; LP/WP = 0.8; MM/LG = 1.0.</p></tp:treatment-sec><tp:treatment-sec sec-type="Hosts and biology"><title>Hosts and biology.</title><p><italic><tp:taxon-name><tp:taxon-name-part taxon-name-part-type="genus">Anticarsia</tp:taxon-name-part> <tp:taxon-name-part taxon-name-part-type="species">gemmatalis</tp:taxon-name-part></tp:taxon-name></italic> (<tp:taxon-name><tp:taxon-name-part taxon-name-part-type="family">Erebidae</tp:taxon-name-part></tp:taxon-name>) (<xref ref-type="bibr" rid="B46">Puttler et al. 1980</xref>).</p></tp:treatment-sec><tp:treatment-sec sec-type="Distribution"><title>Distribution.</title><p>Colombia, and introduced into the USA (Florida, Louisiana, Mississippi) (<xref ref-type="bibr" rid="B46">Puttler et al. 1980</xref>).</p></tp:treatment-sec><tp:treatment-sec sec-type="Remarks"><title>Remarks.</title><p>The holotype female of <italic><tp:taxon-name><tp:taxon-name-part taxon-name-part-type="genus">Euplectrus</tp:taxon-name-part> <tp:taxon-name-part taxon-name-part-type="species">puttleri</tp:taxon-name-part></tp:taxon-name></italic> that according to the original description should be deposited in USNM could not be found there (M. Gates, personal communication).</p></tp:treatment-sec><tp:treatment-sec><!--Section generated to contain objects referenced in tp:taxon-treatment.--><fig id="F90" position="float" orientation="portrait"><label>Figures 703–708.</label><caption><p><italic><tp:taxon-name><tp:taxon-name-part taxon-name-part-type="genus">Euplectrus</tp:taxon-name-part></tp:taxon-name></italic> spp., females. <bold>703–705</bold> <italic><tp:taxon-name><tp:taxon-name-part taxon-name-part-type="genus">Euplectrus</tp:taxon-name-part> <tp:taxon-name-part taxon-name-part-type="species">edithae</tp:taxon-name-part></tp:taxon-name></italic> (non-types, no codes): <bold>703</bold> head in frontal view <bold>704</bold> vertex <bold>705</bold> mesosoma in dorsal view <bold>706–708</bold> <italic><tp:taxon-name><tp:taxon-name-part taxon-name-part-type="genus">Euplectrus</tp:taxon-name-part> <tp:taxon-name-part taxon-name-part-type="species">puttleri</tp:taxon-name-part></tp:taxon-name></italic> (paratypes, no codes): <bold>706</bold> head in frontal view <bold>707</bold> vertex <bold>708</bold> mesosoma in dorsal view.</p></caption><graphic xmlns:xlink="http://www.w3.org/1999/xlink" xlink:href="zookeys-485-001-g090.jpg" position="float" orientation="portrait" xlink:type="simple" id="oo_39325.jpg"/></fig><fig id="F91" position="float" orientation="portrait"><label>Figures 709–719.</label><caption><p><italic><tp:taxon-name><tp:taxon-name-part taxon-name-part-type="genus">Euplectrus</tp:taxon-name-part></tp:taxon-name></italic> spp. <bold>709–715</bold> <italic><tp:taxon-name><tp:taxon-name-part taxon-name-part-type="genus">Euplectrus</tp:taxon-name-part> <tp:taxon-name-part taxon-name-part-type="species">puttleri</tp:taxon-name-part></tp:taxon-name></italic> (paratypes): <bold>709</bold> habitus in lateral view, female <bold>710</bold> head in frontal view, female <bold>711</bold> head in frontal view, male <bold>712</bold> gaster in dorsal view, female <bold>713</bold> gaster in dorsal view, male <bold>714</bold> antenna in lateral view, female <bold>715</bold> antenna in lateral view, male; <bold>716–719</bold> <italic><tp:taxon-name><tp:taxon-name-part taxon-name-part-type="genus">Euplectrus</tp:taxon-name-part> <tp:taxon-name-part taxon-name-part-type="species">frontalis</tp:taxon-name-part></tp:taxon-name></italic>: <bold>716</bold> habitus in lateral view, head missing, female holotype <bold>717</bold> head in frontal view, male non-type <bold>718</bold> gaster in dorsal view, female holotype <bold>719</bold> antenna in lateral view, male non-type.</p></caption><graphic xmlns:xlink="http://www.w3.org/1999/xlink" xlink:href="zookeys-485-001-g091.jpg" position="float" orientation="portrait" xlink:type="simple" id="oo_39326.jpg"/></fig><fig id="F105" position="float" orientation="portrait"><label>Figures 799–802.</label><caption><p><italic><tp:taxon-name><tp:taxon-name-part taxon-name-part-type="genus">Euplectrus</tp:taxon-name-part></tp:taxon-name></italic> spp., propodeum, females: <bold>799</bold> <italic><tp:taxon-name><tp:taxon-name-part taxon-name-part-type="genus">Euplectrus</tp:taxon-name-part> <tp:taxon-name-part taxon-name-part-type="species">edithae</tp:taxon-name-part></tp:taxon-name></italic> (non-type) <bold>800</bold> <italic><tp:taxon-name><tp:taxon-name-part taxon-name-part-type="genus">Euplectrus</tp:taxon-name-part> <tp:taxon-name-part taxon-name-part-type="species">puttleri</tp:taxon-name-part></tp:taxon-name></italic> (paratype) <bold>801</bold> <italic><tp:taxon-name><tp:taxon-name-part taxon-name-part-type="genus">Euplectrus</tp:taxon-name-part> <tp:taxon-name-part taxon-name-part-type="species">valverdei</tp:taxon-name-part></tp:taxon-name></italic> (non-type) <bold>802</bold> <italic><tp:taxon-name><tp:taxon-name-part taxon-name-part-type="genus">Euplectrus</tp:taxon-name-part> <tp:taxon-name-part taxon-name-part-type="species">zamorai</tp:taxon-name-part></tp:taxon-name></italic> (non-type).</p></caption><graphic xmlns:xlink="http://www.w3.org/1999/xlink" xlink:href="zookeys-485-001-g105.jpg" position="float" orientation="portrait" xlink:type="simple" id="oo_39340.jpg"/></fig></tp:treatment-sec><ref-list><ref id="B46"><mixed-citation xmlns:xlink="http://www.w3.org/1999/xlink" xlink:type="simple"><person-group><name name-style="western"><surname>Puttler</surname><given-names>B</given-names></name><name name-style="western"><surname>Gordh</surname><given-names>G</given-names></name><name name-style="western"><surname>Long</surname><given-names>SH</given-names></name></person-group> (<year>1980</year>) <article-title>Bionomics of <italic><tp:taxon-name><tp:taxon-name-part taxon-name-part-type="genus">Euplectrus</tp:taxon-name-part> <tp:taxon-name-part taxon-name-part-type="species">puttleri</tp:taxon-name-part></tp:taxon-name></italic>, new species, an introduced parasite of the velvetbean caterpillar, <italic><tp:taxon-name><tp:taxon-name-part taxon-name-part-type="genus">Anticarsia</tp:taxon-name-part> <tp:taxon-name-part taxon-name-part-type="species">gemmatalis</tp:taxon-name-part></tp:taxon-name></italic>, from South America.</article-title><source>Annals of the Entomological Society of America</source><volume>73</volume>(<issue>1</issue>): <fpage>2</fpage>–<lpage>35</lpage>. doi: <ext-link ext-link-type="doi" xlink:href="10.1093/aesa/73.1.28" xlink:type="simple">10.1093/aesa/73.1.28</ext-link></mixed-citation></ref></ref-list></tp:taxon-treatment>
