# Supplementary material for: Integrative taxonomy of New World Euplectrus Westwood (Hymenoptera, Eulophidae), with focus on 55 new species from Area de Conservación Guanacaste, northwestern Costa Rica
Source: Zookeys. 2015 Mar 10;(485):1–236. doi: 10.3897/zookeys.485.9124 (PMC4361813; doi:10.3897/zookeys.485.9124)
Supplement: XML Treatment for Euplectrus semimarginatus [file zookeys.485.9124-treatment85.xml]

<!DOCTYPE tp:taxon-treatment
  PUBLIC "-//TaxonX//DTD Taxonomic Treatment Publishing DTD v0 20100105//EN" "tax-treatment-NSO.dtd">
<tp:taxon-treatment xmlns:tp="http://www.plazi.org/taxpub"><tp:treatment-meta><kwd-group><label>Taxon classification</label><kwd><named-content content-type="kingdom">Animalia</named-content></kwd><kwd><named-content content-type="order">Hymenoptera</named-content></kwd><kwd><named-content content-type="family">Eulophidae</named-content></kwd></kwd-group><mixed-citation publication-type="journal"><person-group><name><surname>Hansson</surname><given-names>Christer</given-names></name><name><surname>Smith</surname><given-names>M. Alex</given-names></name><name><surname>Janzen</surname><given-names>Daniel H.</given-names></name><name><surname>Hallwachs</surname><given-names>Winnie</given-names></name></person-group><article-title>Integrative taxonomy of New World <italic><tp:taxon-name><tp:taxon-name-part taxon-name-part-type="genus">Euplectrus</tp:taxon-name-part></tp:taxon-name></italic> Westwood (<tp:taxon-name><tp:taxon-name-part taxon-name-part-type="order">Hymenoptera</tp:taxon-name-part></tp:taxon-name>, <tp:taxon-name><tp:taxon-name-part taxon-name-part-type="family">Eulophidae</tp:taxon-name-part></tp:taxon-name>), with focus on 55 new species from Area de Conservación Guanacaste, northwestern Costa Rica</article-title><source>Zookeys</source><day>10</day><month>3</month><year>2015</year><volume>2015</volume><issue>485</issue><fpage>1</fpage><lpage>236</lpage><pub-id pub-id-type="doi">10.3897/zookeys.485.9124</pub-id></mixed-citation></tp:treatment-meta><tp:nomenclature><tp:taxon-name>
                            <tp:taxon-name-part taxon-name-part-type="genus">Euplectrus</tp:taxon-name-part>
                            <tp:taxon-name-part taxon-name-part-type="species">semimarginatus</tp:taxon-name-part>
                        </tp:taxon-name><tp:taxon-authority>Girault</tp:taxon-authority><xref ref-type="fig" rid="F63">Figures 477–478</xref><tp:nomenclature-citation-list><tp:nomenclature-citation><tp:taxon-name><tp:taxon-name-part taxon-name-part-type="genus">Euplectrus</tp:taxon-name-part> <tp:taxon-name-part taxon-name-part-type="species">semimarginatus</tp:taxon-name-part></tp:taxon-name><comment> Girault, 1917b: 1. Lectotype female in USNM, designated here, examined.</comment></tp:nomenclature-citation></tp:nomenclature-citation-list></tp:nomenclature><tp:treatment-sec sec-type="Material"><title>Material.</title><p>Type material: ♀ lectotype of <italic><tp:taxon-name><tp:taxon-name-part taxon-name-part-type="genus">Euplectrus</tp:taxon-name-part> <tp:taxon-name-part taxon-name-part-type="species">semimarginatus</tp:taxon-name-part></tp:taxon-name></italic> (USNM).</p></tp:treatment-sec><tp:treatment-sec sec-type="Diagnosis"><title>Diagnosis.</title><p>See remarks below.</p></tp:treatment-sec><tp:treatment-sec sec-type="Description"><title>Description.</title><p><italic>Female</italic>. Head missing in lectotype specimen. Length of body 1.9 mm (excluding head).</p><p>Mesosoma black and shiny (Fig. <xref ref-type="fig" rid="F63">477</xref>). Each sidelobe of mesoscutum with nine setae. Scutellum convex; 1.0× as long as wide; with very weak reticulation, hence shiny. Dorsellum hidden behind glue. Propodeum with very weak reticulation and shiny; anteromedian part hidden behind glue; propodeal callus with 15 setae. Legs yellowish-brown (Fig. <xref ref-type="fig" rid="F63">477</xref>). Wings transparent, veins and setae yellowish-white; setae on submarginal vein all broken off; admarginal setae and setae in costal cell not visible, hidden in glue.</p><p>Gaster yellowish-brown with anterolateral margins dark brown (Fig. <xref ref-type="fig" rid="F63">478</xref>).</p><p>Ratios. PM/ST = 1.2; TS1/TS2/LT/LT1/LT2/LT3/LT4 = 4.0/2.6/7.0/2.8/1.4/1.0/1.6; LP/WP = 0.5; MM/LG = 1.3.</p><p><italic>Male</italic>. Unknown.</p></tp:treatment-sec><tp:treatment-sec sec-type="Hosts and biology"><title>Hosts and biology.</title><p><italic><tp:taxon-name><tp:taxon-name-part taxon-name-part-type="genus">Aphis</tp:taxon-name-part> <tp:taxon-name-part taxon-name-part-type="species">rumicis</tp:taxon-name-part></tp:taxon-name></italic> (<tp:taxon-name><tp:taxon-name-part taxon-name-part-type="order">Hemiptera</tp:taxon-name-part></tp:taxon-name>: <tp:taxon-name><tp:taxon-name-part taxon-name-part-type="family">Aphididae</tp:taxon-name-part></tp:taxon-name>) (<xref ref-type="bibr" rid="B27">Girault 1917b</xref>). In view of other host records for species of <italic><tp:taxon-name><tp:taxon-name-part taxon-name-part-type="genus">Euplectrus</tp:taxon-name-part></tp:taxon-name></italic> this host record is very dubious and needs verification.</p></tp:treatment-sec><tp:treatment-sec sec-type="Distribution"><title>Distribution.</title><p>USA (Texas) (<xref ref-type="bibr" rid="B27">Girault 1917b</xref>).</p></tp:treatment-sec><tp:treatment-sec sec-type="Remarks"><title>Remarks.</title><p>The lectotype female lacks the head and is therefore not possible to include in the identification key. However, the gaster is with a very distinct pattern: yellowish-brown with dark brown margins in anterior ⅓ (Fig. <xref ref-type="fig" rid="F63">478</xref>), much like in <!--PageBreak--><italic><tp:taxon-name><tp:taxon-name-part taxon-name-part-type="genus">Euplectrus</tp:taxon-name-part> <tp:taxon-name-part taxon-name-part-type="species">bobwhartoni</tp:taxon-name-part></tp:taxon-name></italic> and <italic><tp:taxon-name><tp:taxon-name-part taxon-name-part-type="genus">Euplectrus</tp:taxon-name-part> <tp:taxon-name-part taxon-name-part-type="species">charlesporteri</tp:taxon-name-part></tp:taxon-name></italic>. <italic><tp:taxon-name><tp:taxon-name-part taxon-name-part-type="genus">Euplectrus</tp:taxon-name-part> <tp:taxon-name-part taxon-name-part-type="species">semimarginatus</tp:taxon-name-part></tp:taxon-name></italic> also has very weak reticulation on the scutellum, which thus is shiny, as in <italic><tp:taxon-name><tp:taxon-name-part taxon-name-part-type="genus">Euplectrus</tp:taxon-name-part> <tp:taxon-name-part taxon-name-part-type="species">bobwhartoni</tp:taxon-name-part></tp:taxon-name></italic> (Fig. <xref ref-type="fig" rid="F15">69</xref>) but unlike <italic><tp:taxon-name><tp:taxon-name-part taxon-name-part-type="genus">Euplectrus</tp:taxon-name-part> <tp:taxon-name-part taxon-name-part-type="species">charlesporteri</tp:taxon-name-part></tp:taxon-name></italic> which has stronger reticulation on the scutellum (Fig. <xref ref-type="fig" rid="F17">86</xref>). <italic><tp:taxon-name><tp:taxon-name-part taxon-name-part-type="genus">Euplectrus</tp:taxon-name-part> <tp:taxon-name-part taxon-name-part-type="species">semimarginatus</tp:taxon-name-part></tp:taxon-name></italic> differs from <italic><tp:taxon-name><tp:taxon-name-part taxon-name-part-type="genus">Euplectrus</tp:taxon-name-part> <tp:taxon-name-part taxon-name-part-type="species">bobwhartoni</tp:taxon-name-part></tp:taxon-name></italic> in having hindleg with tarsomere 1 1.7× as long as tarsomere 4, in <italic><tp:taxon-name><tp:taxon-name-part taxon-name-part-type="genus">Euplectrus</tp:taxon-name-part> <tp:taxon-name-part taxon-name-part-type="species">bobwhartoni</tp:taxon-name-part></tp:taxon-name></italic> tarsomere 1 and 4 are equally long. Also similar to <italic><tp:taxon-name><tp:taxon-name-part taxon-name-part-type="genus">Euplectrus</tp:taxon-name-part> <tp:taxon-name-part taxon-name-part-type="species">floryae</tp:taxon-name-part></tp:taxon-name></italic> and <italic><tp:taxon-name><tp:taxon-name-part taxon-name-part-type="genus">Euplectrus</tp:taxon-name-part> <tp:taxon-name-part taxon-name-part-type="species">jesusugaldei</tp:taxon-name-part></tp:taxon-name></italic> but both these species have the dark margins on female gaster extending along more or less the entire gaster.</p><p>In the original description there is no mention on what material the description is based. Therefore a female that agrees with the original description, in USNM, and labeled: “College Stn Sept Banks”, “Texas”, “Type 21431”, “Euplectrus semimarginatus Girault female type” is designated as lectotype here.</p></tp:treatment-sec><tp:treatment-sec><!--Section generated to contain objects referenced in tp:taxon-treatment.--><fig id="F63" position="float" orientation="portrait"><label>Figures 470–478.</label><caption><p><italic><tp:taxon-name><tp:taxon-name-part taxon-name-part-type="genus">Euplectrus</tp:taxon-name-part></tp:taxon-name></italic> spp. <bold>470–476</bold> <italic><tp:taxon-name><tp:taxon-name-part taxon-name-part-type="genus">Euplectrus</tp:taxon-name-part> <tp:taxon-name-part taxon-name-part-type="species">mikesharkeyi</tp:taxon-name-part></tp:taxon-name></italic> (DHJPAR0030516): <bold>470</bold> habitus in lateral view, female <bold>471</bold> head in frontal view, female <bold>472</bold> head in frontal view, male <bold>473</bold> gaster in dorsal view, female <bold>474</bold> gaster in dorsal view, male <bold>475</bold> antenna in lateral view, female <bold>476</bold> antenna in lateral view, male; <bold>477–478</bold> <italic><tp:taxon-name><tp:taxon-name-part taxon-name-part-type="genus">Euplectrus</tp:taxon-name-part> <tp:taxon-name-part taxon-name-part-type="species">semimarginatus</tp:taxon-name-part></tp:taxon-name></italic> (lectotype), female: <bold>477</bold> habitus in lateral view, head missing <bold>478</bold> gaster in dorsal view.</p></caption><graphic xmlns:xlink="http://www.w3.org/1999/xlink" xlink:href="zookeys-485-001-g063.jpg" position="float" orientation="portrait" xlink:type="simple" id="oo_39298.jpg"/></fig><fig id="F15" position="float" orientation="portrait"><label>Figures 64–69.</label><caption><p><italic><tp:taxon-name><tp:taxon-name-part taxon-name-part-type="genus">Euplectrus</tp:taxon-name-part></tp:taxon-name></italic> spp., females. <bold>64–66</bold> <italic><tp:taxon-name><tp:taxon-name-part taxon-name-part-type="genus">Euplectrus</tp:taxon-name-part> <tp:taxon-name-part taxon-name-part-type="species">alvarowillei</tp:taxon-name-part></tp:taxon-name></italic> (DHJPAR0028881): <bold>64</bold> head in frontal view <bold>65</bold> vertex <bold>66</bold> mesosoma in dorsal view <bold>67–69</bold> <italic><tp:taxon-name><tp:taxon-name-part taxon-name-part-type="genus">Euplectrus</tp:taxon-name-part> <tp:taxon-name-part taxon-name-part-type="species">bobwhartoni</tp:taxon-name-part></tp:taxon-name></italic> (DHJPAR0028861): <bold>67</bold> head in frontal view <bold>68</bold> vertex <bold>69</bold> mesosoma in dorsal view.</p></caption><graphic xmlns:xlink="http://www.w3.org/1999/xlink" xlink:href="zookeys-485-001-g015.jpg" position="float" orientation="portrait" xlink:type="simple" id="oo_39250.jpg"/></fig><fig id="F17" position="float" orientation="portrait"><label>Figures 81–86.</label><caption><p><italic><tp:taxon-name><tp:taxon-name-part taxon-name-part-type="genus">Euplectrus</tp:taxon-name-part></tp:taxon-name></italic> spp., females. <bold>81–83</bold> <italic><tp:taxon-name><tp:taxon-name-part taxon-name-part-type="genus">Euplectrus</tp:taxon-name-part> <tp:taxon-name-part taxon-name-part-type="species">andybennetti</tp:taxon-name-part></tp:taxon-name></italic> (94-SRNP-5588, no barcode): <bold>81</bold> head in frontal view <bold>82</bold> vertex <bold>83</bold> mesosoma in dorsal view <bold>84–86</bold> <italic><tp:taxon-name><tp:taxon-name-part taxon-name-part-type="genus">Euplectrus</tp:taxon-name-part> <tp:taxon-name-part taxon-name-part-type="species">charlesporteri</tp:taxon-name-part></tp:taxon-name></italic> (97-SRNP-9717, no barcode): <bold>84</bold> head in frontal view <bold>85</bold> vertex <bold>86</bold> mesosoma in dorsal view.</p></caption><graphic xmlns:xlink="http://www.w3.org/1999/xlink" xlink:href="zookeys-485-001-g017.jpg" position="float" orientation="portrait" xlink:type="simple" id="oo_39252.jpg"/></fig></tp:treatment-sec><ref-list><ref id="B27"><mixed-citation xmlns:xlink="http://www.w3.org/1999/xlink" xlink:type="simple"><person-group><name name-style="western"><surname>Girault</surname><given-names>AA</given-names></name></person-group> (<year>1917b</year>) <source>Descriptions hymenopterorum chalcidoidicarum variorum cum observationibus. V. Private publication.</source><publisher-name>Glenndale</publisher-name>, <publisher-loc>Maryland</publisher-loc>, <size units="page">16 pp</size>.</mixed-citation></ref></ref-list></tp:taxon-treatment>
