# Supplementary material for: Integrative taxonomy of New World Euplectrus Westwood (Hymenoptera, Eulophidae), with focus on 55 new species from Area de Conservación Guanacaste, northwestern Costa Rica
Source: Zookeys. 2015 Mar 10;(485):1–236. doi: 10.3897/zookeys.485.9124 (PMC4361813; doi:10.3897/zookeys.485.9124)
Supplement: XML Treatment for Euplectrus solitarius [file zookeys.485.9124-treatment86.xml]

<!DOCTYPE tp:taxon-treatment
  PUBLIC "-//TaxonX//DTD Taxonomic Treatment Publishing DTD v0 20100105//EN" "tax-treatment-NSO.dtd">
<tp:taxon-treatment xmlns:tp="http://www.plazi.org/taxpub"><tp:treatment-meta><kwd-group><label>Taxon classification</label><kwd><named-content content-type="kingdom">Animalia</named-content></kwd><kwd><named-content content-type="order">Hymenoptera</named-content></kwd><kwd><named-content content-type="family">Eulophidae</named-content></kwd></kwd-group><mixed-citation publication-type="journal"><person-group><name><surname>Hansson</surname><given-names>Christer</given-names></name><name><surname>Smith</surname><given-names>M. Alex</given-names></name><name><surname>Janzen</surname><given-names>Daniel H.</given-names></name><name><surname>Hallwachs</surname><given-names>Winnie</given-names></name></person-group><article-title>Integrative taxonomy of New World <italic><tp:taxon-name><tp:taxon-name-part taxon-name-part-type="genus">Euplectrus</tp:taxon-name-part></tp:taxon-name></italic> Westwood (<tp:taxon-name><tp:taxon-name-part taxon-name-part-type="order">Hymenoptera</tp:taxon-name-part></tp:taxon-name>, <tp:taxon-name><tp:taxon-name-part taxon-name-part-type="family">Eulophidae</tp:taxon-name-part></tp:taxon-name>), with focus on 55 new species from Area de Conservación Guanacaste, northwestern Costa Rica</article-title><source>Zookeys</source><day>10</day><month>3</month><year>2015</year><volume>2015</volume><issue>485</issue><fpage>1</fpage><lpage>236</lpage><pub-id pub-id-type="doi">10.3897/zookeys.485.9124</pub-id></mixed-citation></tp:treatment-meta><tp:nomenclature><tp:taxon-name>
                            <tp:taxon-name-part taxon-name-part-type="genus">Euplectrus</tp:taxon-name-part>
                            <tp:taxon-name-part taxon-name-part-type="species">solitarius</tp:taxon-name-part>
                        </tp:taxon-name><tp:taxon-authority>Ashmead</tp:taxon-authority><xref ref-type="fig" rid="F64">Figures 486–488</xref><!--PageBreak--><tp:nomenclature-citation-list><tp:nomenclature-citation><tp:taxon-name><tp:taxon-name-part taxon-name-part-type="genus">Euplectrus</tp:taxon-name-part> <tp:taxon-name-part taxon-name-part-type="species">solitarius</tp:taxon-name-part></tp:taxon-name><comment> Ashmead, 1904: 517. Holotype ♀ (USNM), examined.</comment></tp:nomenclature-citation></tp:nomenclature-citation-list></tp:nomenclature><tp:treatment-sec sec-type="Material"><title>Material.</title><p>Type material: ♀ holotype of <italic><tp:taxon-name><tp:taxon-name-part taxon-name-part-type="genus">Euplectrus</tp:taxon-name-part> <tp:taxon-name-part taxon-name-part-type="species">solitarius</tp:taxon-name-part></tp:taxon-name></italic> (USNM).</p></tp:treatment-sec><tp:treatment-sec sec-type="Diagnosis"><title>Diagnosis.</title><p>Lower face medially reddish-brown, pale area reaching to level of outer lateral margins of toruli (Fig. <xref ref-type="fig" rid="F64">487</xref>); legs yellowish-brown (Fig. <xref ref-type="fig" rid="F64">486</xref>); scutellum with very weak engraved reticulation, almost smooth medially and with posterior ⅕ smooth; dorsellum anteriorly with a narrow groove that medially reaches ⅕ of length of dorsellum.</p></tp:treatment-sec><tp:treatment-sec sec-type="Description"><title>Description.</title><p><italic>Female</italic>. Length of body 1.3 mm (excluding gaster which is missing in holotype). Antenna with scape yellowish-white, pedicel yellowish-brown (Fig. <xref ref-type="fig" rid="F64">488</xref>). Mandibles and palpi yellowish-brown. Head black and shiny, lower face medially reddish-brown, pale area reaching to level of outer lateral margins of toruli, parts between pale area and eyes black (Fig. <xref ref-type="fig" rid="F64">487</xref>). Frons close to eyes with three rows of setae. Vertex smooth. Occipital margin rounded.</p><p>Mesosoma black and shiny (Fig. <xref ref-type="fig" rid="F64">486</xref>). Each sidelobe of mesoscutum with 14 setae. Scutellum 1.1× as long as wide; with very weak engraved reticulation, almost smooth medially and with posterior ⅕ smooth. Dorsellum anteriorly with a narrow groove, medially about 0.2× as long as length of dorsellum. Propodeum smooth; anteromedially with a triangular cup that has posterior part strongly raised; propodeal callus with seven setae. Legs yellowish-brown (Fig. <xref ref-type="fig" rid="F64">486</xref>). Fore wing: costal cell with two rows of setae on ventral surface, and margin with five setae close to marginal vein; with 15 admarginal setae, in one row.</p><p>Ratios. HE/MS/WM = 1.8/1.1/1.0; POL/OOL/POO = 4.2/2.8/1.0; OOL/DO = 1.6; WE/WF/WH/HH = 1.0/2.4/4.3/3.3; WH/WT = 1.1; PM/ST = 1.6; TS1/TS2/LT/LT1/LT2/LT3/LT4 = 3.4/2.0/5.8/1.8/1.2/1.0/1.4.</p><p><italic>Male</italic>. Unknown.</p></tp:treatment-sec><tp:treatment-sec sec-type="Hosts and biology"><title>Hosts and biology.</title><p>Unknown.</p></tp:treatment-sec><tp:treatment-sec sec-type="Distribution"><title>Distribution.</title><p>Brazil (<xref ref-type="bibr" rid="B2">Ashmead 1904</xref>).</p></tp:treatment-sec><tp:treatment-sec sec-type="Remarks"><title>Remarks.</title><p>The holotype specimen lacks flagellum on both antennae, femora, tibiae and tarsi on fore legs, entire hind left leg, and petiole+gaster. The missing body parts make it difficult to fix the identity of this species and it is therefore not possible to include in the key.</p></tp:treatment-sec><tp:treatment-sec><!--Section generated to contain objects referenced in tp:taxon-treatment.--><fig id="F64" position="float" orientation="portrait"><label>Figures 479–488.</label><caption><p><italic><tp:taxon-name><tp:taxon-name-part taxon-name-part-type="genus">Euplectrus</tp:taxon-name-part></tp:taxon-name></italic> spp. <bold>479–485</bold> <italic><tp:taxon-name><tp:taxon-name-part taxon-name-part-type="genus">Euplectrus</tp:taxon-name-part> <tp:taxon-name-part taxon-name-part-type="species">paulhansoni</tp:taxon-name-part></tp:taxon-name></italic> (DHJPAR0028775): <bold>479</bold> habitus in lateral view, female <bold>480</bold> head in frontal view, female <bold>481</bold> head in frontal view, male <bold>482</bold> gaster in dorsal view, female <bold>483</bold> gaster in dorsal view, male <bold>484</bold> antenna in lateral view, female <bold>485</bold> antenna in lateral view, male; <bold>486–488</bold> <italic><tp:taxon-name><tp:taxon-name-part taxon-name-part-type="genus">Euplectrus</tp:taxon-name-part> <tp:taxon-name-part taxon-name-part-type="species">solitarius</tp:taxon-name-part></tp:taxon-name></italic> (holotype), female: <bold>486</bold> habitus in lateral view, gaster missing <bold>487</bold> head in frontal view <bold>488</bold> scape and pedicel in lateral view.</p></caption><graphic xmlns:xlink="http://www.w3.org/1999/xlink" xlink:href="zookeys-485-001-g064.jpg" position="float" orientation="portrait" xlink:type="simple" id="oo_39299.jpg"/></fig></tp:treatment-sec><ref-list><ref id="B2"><mixed-citation xmlns:xlink="http://www.w3.org/1999/xlink" xlink:type="simple"><person-group><name name-style="western"><surname>Ashmead</surname><given-names>WH</given-names></name></person-group> (<year>1904</year>) <article-title>Classification of the chalcid flies of the superfamily <tp:taxon-name><tp:taxon-name-part taxon-name-part-type="superfamily">Chalcidoidea</tp:taxon-name-part></tp:taxon-name>, with descriptions of new species in the Carnegie Museum, collected in South America by Herbert H. Smith.</article-title><source>Memoirs of the Carnegie Museum</source><volume>1</volume>(<issue>4</issue>): i–xi, <fpage>225</fpage>–<lpage>551</lpage>, 39 pls.</mixed-citation></ref></ref-list></tp:taxon-treatment>
