# Supplementary material for: Integrative taxonomy of New World Euplectrus Westwood (Hymenoptera, Eulophidae), with focus on 55 new species from Area de Conservación Guanacaste, northwestern Costa Rica
Source: Zookeys. 2015 Mar 10;(485):1–236. doi: 10.3897/zookeys.485.9124 (PMC4361813; doi:10.3897/zookeys.485.9124)
Supplement: XML Treatment for Euplectrus valverdei [file zookeys.485.9124-treatment87.xml]

<!DOCTYPE tp:taxon-treatment
  PUBLIC "-//TaxonX//DTD Taxonomic Treatment Publishing DTD v0 20100105//EN" "tax-treatment-NSO.dtd">
<tp:taxon-treatment xmlns:tp="http://www.plazi.org/taxpub"><tp:treatment-meta><kwd-group><label>Taxon classification</label><kwd><named-content content-type="kingdom">Animalia</named-content></kwd><kwd><named-content content-type="order">Hymenoptera</named-content></kwd><kwd><named-content content-type="family">Eulophidae</named-content></kwd></kwd-group><mixed-citation publication-type="journal"><person-group><name><surname>Hansson</surname><given-names>Christer</given-names></name><name><surname>Smith</surname><given-names>M. Alex</given-names></name><name><surname>Janzen</surname><given-names>Daniel H.</given-names></name><name><surname>Hallwachs</surname><given-names>Winnie</given-names></name></person-group><article-title>Integrative taxonomy of New World <italic><tp:taxon-name><tp:taxon-name-part taxon-name-part-type="genus">Euplectrus</tp:taxon-name-part></tp:taxon-name></italic> Westwood (<tp:taxon-name><tp:taxon-name-part taxon-name-part-type="order">Hymenoptera</tp:taxon-name-part></tp:taxon-name>, <tp:taxon-name><tp:taxon-name-part taxon-name-part-type="family">Eulophidae</tp:taxon-name-part></tp:taxon-name>), with focus on 55 new species from Area de Conservación Guanacaste, northwestern Costa Rica</article-title><source>Zookeys</source><day>10</day><month>3</month><year>2015</year><volume>2015</volume><issue>485</issue><fpage>1</fpage><lpage>236</lpage><pub-id pub-id-type="doi">10.3897/zookeys.485.9124</pub-id></mixed-citation></tp:treatment-meta><tp:nomenclature><tp:taxon-name>
                            <tp:taxon-name-part taxon-name-part-type="genus">Euplectrus</tp:taxon-name-part>
                            <tp:taxon-name-part taxon-name-part-type="species">valverdei</tp:taxon-name-part>
                        </tp:taxon-name><tp:taxon-authority>Schauff</tp:taxon-authority><xref ref-type="fig" rid="F92">Figures 720–726</xref><xref ref-type="fig" rid="F93">, 730–732</xref><xref ref-type="fig" rid="F105">, 801</xref><tp:nomenclature-citation-list><tp:nomenclature-citation><tp:taxon-name><tp:taxon-name-part taxon-name-part-type="genus">Euplectrus</tp:taxon-name-part> <tp:taxon-name-part taxon-name-part-type="species">valverdei</tp:taxon-name-part></tp:taxon-name><comment> Schauff in Schauff &amp; Janzen, 2001: 220–224. Holotype ♀ (INBio), not examined.</comment></tp:nomenclature-citation></tp:nomenclature-citation-list></tp:nomenclature><tp:treatment-sec sec-type="Material"><title>Material.</title><p>Type material: 1♀ 1♂ paratypes (BMNH). Additional material: COSTA RICA: 2♀ from Alajuela Province in malaise traps (INBio).</p></tp:treatment-sec><tp:treatment-sec sec-type="Diagnosis"><title>Diagnosis.</title><p>Lower face medially dark reddish-brown to black and not clearly delimited from surrounding black areas (Fig. <xref ref-type="fig" rid="F92">721</xref>); mandibles dark brown; female with fore and midlegs with coxae yellowish-white, femora, tibiae and tarsi yellowish-brown; hind coxa pale brown, femur with basal ½ yellowish-white and apical ½ pale brown, tibia and tarsus yellowish-brown (Fig. <xref ref-type="fig" rid="F92">720</xref>), male legs as in female but with hind coxa yellowish-brown; petiole 0.8× as long as wide; female gaster dark brown with a large T-shaped yellowish-white spot in anterior ½ and with apex reddish-brown (Fig. <xref ref-type="fig" rid="F92">723</xref>), male gaster with anterior ½ white with dark brown lateral margins and posterior ½ dark brown (Fig. <xref ref-type="fig" rid="F92">724</xref>); male scape strongly expanded and widest close to base (Fig. <xref ref-type="fig" rid="F92">726</xref>), 1.4× as long as wide, sensory pores cover entire inner lateral surface.</p></tp:treatment-sec><tp:treatment-sec sec-type="Description"><title>Description.</title><p><italic>Female</italic>. Length of body 2.6 mm. Antenna with scape white with apex yellowish-white, pedicel, flagellomere 1 and base of 2 yellowish-brown, apical part of flagellomere 2 and entire 3–6 dark brown (Fig. <xref ref-type="fig" rid="F92">725</xref>). Mandibles dark brown, palpi white. Head black and shiny, lower face below toruli very dark reddish-brown to black and not clearly delimited from surrounding black areas (Fig. <xref ref-type="fig" rid="F92">721</xref>). Frons close to eyes with two rows of setae (Fig. <xref ref-type="fig" rid="F93">730</xref>). Vertex smooth (Fig. <xref ref-type="fig" rid="F93">731</xref>). Occipital margin rounded (Fig. <xref ref-type="fig" rid="F93">731</xref>).</p><p>Mesosoma black and shiny (Fig. <xref ref-type="fig" rid="F92">720</xref>). Each sidelobe of mesoscutum with 10 setae. Scutellum 1.2× as long as wide; with weak engraved reticulation (Fig. <xref ref-type="fig" rid="F93">731</xref>). Dorsellum anteriorly with a narrow groove (Fig. <xref ref-type="fig" rid="F105">801</xref>), medially 0.3× as long as length of dorsellum. Propodeum smooth (Fig. <xref ref-type="fig" rid="F105">801</xref>); anteromedially with a transverse semicircular cup; propodeal callus with 11 setae. Legs (Fig. <xref ref-type="fig" rid="F92">720</xref>): fore and mid legs with coxae yellowish-white, femora, tibiae and tarsi yellowish-brown; hind coxa pale brown, femur with basal ½ yellowish-white and apical ½ pale brown, tibia and tarsus yellowish-brown. Fore wing: costal cell on ventral surface with one row of setae, and margin with five setae close to marginal vein; with 12 admarginal setae, in one row.</p><p>Gaster dark brown with a large T-shaped yellowish-white spot in anterior ½ and with apex reddish-brown (Fig. <xref ref-type="fig" rid="F92">723</xref>).</p><p>Ratios. HE/MS/WM = 1.7/1.1/1.0; POL/OOL/POO = 6.9/4.6/1.0; OOL/DO = 1.5; WE/WF/WH/HH = 1.0/2.8/4.7/3.2; WH/WT = 1.2; PM/ST = 1.5; TS1/TS2/LT/LT1/LT2/LT3/LT4 = 4.5/2.4/7.5/2.9/1.7/1.0/1.7; LP/WP = 0.8; MM/LG = 1.0.</p><p><italic>Male</italic>. Length of body 1.8 mm. Scape strongly expanded and widest close to base, sensory pores cover entire inner lateral surface (Fig. <xref ref-type="fig" rid="F92">726</xref>). Otherwise similar to female except scape yellowish-brown, flagellomeres 1–4 yellowish-white, 5–6 pale brown (Fig. <xref ref-type="fig" rid="F92">726</xref>); hind coxa yellowish-brown; gaster with anterior ½ white with dark brown lateral margins and posterior ½ dark brown (Fig. <xref ref-type="fig" rid="F92">724</xref>).</p><!--PageBreak--><p>Ratios. LC/WS = 1.4; MM/LG = 1.0.</p></tp:treatment-sec><tp:treatment-sec sec-type="Hosts and biology"><title>Hosts and biology.</title><p>Unknown.</p></tp:treatment-sec><tp:treatment-sec sec-type="Distribution"><title>Distribution.</title><p>Costa Rica (Alajuela and San José Provinces).</p></tp:treatment-sec><tp:treatment-sec><!--Section generated to contain objects referenced in tp:taxon-treatment.--><fig id="F92" position="float" orientation="portrait"><label>Figures 720–729.</label><caption><p><italic><tp:taxon-name><tp:taxon-name-part taxon-name-part-type="genus">Euplectrus</tp:taxon-name-part></tp:taxon-name></italic> spp. <bold>720–726</bold> <italic><tp:taxon-name><tp:taxon-name-part taxon-name-part-type="genus">Euplectrus</tp:taxon-name-part> <tp:taxon-name-part taxon-name-part-type="species">valverdei</tp:taxon-name-part></tp:taxon-name></italic> (paratypes): <bold>720</bold> habitus in lateral view, female <bold>721</bold> head in frontal view, female <bold>722</bold> head in frontal view, male <bold>723</bold> gaster in dorsal view, female <bold>724</bold> gaster in dorsal view, male <bold>725</bold> antenna in lateral view, female <bold>726</bold> antenna in lateral view, male; <bold>727–729</bold> <italic><tp:taxon-name><tp:taxon-name-part taxon-name-part-type="genus">Euplectrus</tp:taxon-name-part> <tp:taxon-name-part taxon-name-part-type="species">marginatus</tp:taxon-name-part></tp:taxon-name></italic> (lectotype), female: <bold>727</bold> habitus in lateral view <bold>728</bold> head in frontal view <bold>729</bold> gaster in dorsal view.</p></caption><graphic xmlns:xlink="http://www.w3.org/1999/xlink" xlink:href="zookeys-485-001-g092.jpg" position="float" orientation="portrait" xlink:type="simple" id="oo_39327.jpg"/></fig><fig id="F93" position="float" orientation="portrait"><label>Figures 730–732.</label><caption><p><italic><tp:taxon-name><tp:taxon-name-part taxon-name-part-type="genus">Euplectrus</tp:taxon-name-part> <tp:taxon-name-part taxon-name-part-type="species">valverdei</tp:taxon-name-part></tp:taxon-name></italic>, female (non-types): <bold>730</bold> head in frontal view <bold>731</bold> vertex <bold>732</bold> mesosoma in dorsal view.</p></caption><graphic xmlns:xlink="http://www.w3.org/1999/xlink" xlink:href="zookeys-485-001-g093.jpg" position="float" orientation="portrait" xlink:type="simple" id="oo_39328.jpg"/></fig><fig id="F105" position="float" orientation="portrait"><label>Figures 799–802.</label><caption><p><italic><tp:taxon-name><tp:taxon-name-part taxon-name-part-type="genus">Euplectrus</tp:taxon-name-part></tp:taxon-name></italic> spp., propodeum, females: <bold>799</bold> <italic><tp:taxon-name><tp:taxon-name-part taxon-name-part-type="genus">Euplectrus</tp:taxon-name-part> <tp:taxon-name-part taxon-name-part-type="species">edithae</tp:taxon-name-part></tp:taxon-name></italic> (non-type) <bold>800</bold> <italic><tp:taxon-name><tp:taxon-name-part taxon-name-part-type="genus">Euplectrus</tp:taxon-name-part> <tp:taxon-name-part taxon-name-part-type="species">puttleri</tp:taxon-name-part></tp:taxon-name></italic> (paratype) <bold>801</bold> <italic><tp:taxon-name><tp:taxon-name-part taxon-name-part-type="genus">Euplectrus</tp:taxon-name-part> <tp:taxon-name-part taxon-name-part-type="species">valverdei</tp:taxon-name-part></tp:taxon-name></italic> (non-type) <bold>802</bold> <italic><tp:taxon-name><tp:taxon-name-part taxon-name-part-type="genus">Euplectrus</tp:taxon-name-part> <tp:taxon-name-part taxon-name-part-type="species">zamorai</tp:taxon-name-part></tp:taxon-name></italic> (non-type).</p></caption><graphic xmlns:xlink="http://www.w3.org/1999/xlink" xlink:href="zookeys-485-001-g105.jpg" position="float" orientation="portrait" xlink:type="simple" id="oo_39340.jpg"/></fig></tp:treatment-sec></tp:taxon-treatment>
