# Supplementary material for: Integrative taxonomy of New World Euplectrus Westwood (Hymenoptera, Eulophidae), with focus on 55 new species from Area de Conservación Guanacaste, northwestern Costa Rica
Source: Zookeys. 2015 Mar 10;(485):1–236. doi: 10.3897/zookeys.485.9124 (PMC4361813; doi:10.3897/zookeys.485.9124)
Supplement: XML Treatment for Euplectrus zamorai [file zookeys.485.9124-treatment88.xml]

<!DOCTYPE tp:taxon-treatment
  PUBLIC "-//TaxonX//DTD Taxonomic Treatment Publishing DTD v0 20100105//EN" "tax-treatment-NSO.dtd">
<tp:taxon-treatment xmlns:tp="http://www.plazi.org/taxpub"><tp:treatment-meta><kwd-group><label>Taxon classification</label><kwd><named-content content-type="kingdom">Animalia</named-content></kwd><kwd><named-content content-type="order">Hymenoptera</named-content></kwd><kwd><named-content content-type="family">Eulophidae</named-content></kwd></kwd-group><mixed-citation publication-type="journal"><person-group><name><surname>Hansson</surname><given-names>Christer</given-names></name><name><surname>Smith</surname><given-names>M. Alex</given-names></name><name><surname>Janzen</surname><given-names>Daniel H.</given-names></name><name><surname>Hallwachs</surname><given-names>Winnie</given-names></name></person-group><article-title>Integrative taxonomy of New World <italic><tp:taxon-name><tp:taxon-name-part taxon-name-part-type="genus">Euplectrus</tp:taxon-name-part></tp:taxon-name></italic> Westwood (<tp:taxon-name><tp:taxon-name-part taxon-name-part-type="order">Hymenoptera</tp:taxon-name-part></tp:taxon-name>, <tp:taxon-name><tp:taxon-name-part taxon-name-part-type="family">Eulophidae</tp:taxon-name-part></tp:taxon-name>), with focus on 55 new species from Area de Conservación Guanacaste, northwestern Costa Rica</article-title><source>Zookeys</source><day>10</day><month>3</month><year>2015</year><volume>2015</volume><issue>485</issue><fpage>1</fpage><lpage>236</lpage><pub-id pub-id-type="doi">10.3897/zookeys.485.9124</pub-id></mixed-citation></tp:treatment-meta><tp:nomenclature><tp:taxon-name>
                            <tp:taxon-name-part taxon-name-part-type="genus">Euplectrus</tp:taxon-name-part>
                            <tp:taxon-name-part taxon-name-part-type="species">zamorai</tp:taxon-name-part>
                        </tp:taxon-name><tp:taxon-authority>Schauff</tp:taxon-authority><xref ref-type="fig" rid="F66">Figures 502–505</xref><xref ref-type="fig" rid="F67">, 509–511</xref><xref ref-type="fig" rid="F105">, 802</xref><!--PageBreak--><tp:nomenclature-citation-list><tp:nomenclature-citation><tp:taxon-name><tp:taxon-name-part taxon-name-part-type="genus">Euplectrus</tp:taxon-name-part> <tp:taxon-name-part taxon-name-part-type="species">zamorai</tp:taxon-name-part></tp:taxon-name><comment> Schauff in Schauff &amp; Janzen, 2001: 227–228. Holotype ♀ (USNM), examined.</comment></tp:nomenclature-citation></tp:nomenclature-citation-list></tp:nomenclature><tp:treatment-sec sec-type="Material"><title>Material.</title><p>Type material: holotype female of <italic><tp:taxon-name><tp:taxon-name-part taxon-name-part-type="genus">Euplectrus</tp:taxon-name-part> <tp:taxon-name-part taxon-name-part-type="species">zamorai</tp:taxon-name-part></tp:taxon-name></italic> (USNM). Additional material: COSTA RICA: 2♀ from Guanacaste and Heredia provinces in malaise traps (BMNH, INBio).</p></tp:treatment-sec><tp:treatment-sec sec-type="Diagnosis"><title>Diagnosis.</title><p>Lower face black (Fig. <xref ref-type="fig" rid="F66">503</xref>); antenna with scape, pedicel and flagellomeres 1–3 yellowish-white, flagellomeres 4–6 dark brown (Fig. <xref ref-type="fig" rid="F66">505</xref>); mandibles and palpi dark brown; fore and midlegs with coxae yellowish-white, femora, tibiae and tarsi yellowish-brown; hind coxa dark brown, femur with basal ½ yellowish-white and apical ½ pale brown, tibia and tarsus yellowish-brown (Fig. <xref ref-type="fig" rid="F66">502</xref>); petiole 0.9× as long as wide; gaster with anterior ½ yellowish-white with dark brown lateral margins, posterior ½ dark brown (Fig. <xref ref-type="fig" rid="F66">504</xref>).</p></tp:treatment-sec><tp:treatment-sec sec-type="Description"><title>Description.</title><p><italic>Female</italic>. Length of body 2.2 mm. Antenna with scape, pedicel and flagellomeres 1–3 yellowish-white, 4–6 dark brown (Fig. <xref ref-type="fig" rid="F66">505</xref>). Mandibles and palpi dark brown. Head including lower face black and shiny (Fig. <xref ref-type="fig" rid="F66">503</xref>). Frons close to eyes with one row of setae (Fig. <xref ref-type="fig" rid="F67">509</xref>). Vertex smooth (Fig. <xref ref-type="fig" rid="F67">510</xref>). Occipital margin with a carina behind ocellar triangle (Fig. <xref ref-type="fig" rid="F67">510</xref>).</p><p>Mesosoma black and shiny (Fig. <xref ref-type="fig" rid="F66">502</xref>). Each sidelobe of mesoscutum with four setae. Scutellum 0.9× as long as wide; with very weak engraved reticulation, posterior margin smooth (Fig. <xref ref-type="fig" rid="F67">511</xref>). Dorsellum anteriorly with a narrow groove (Fig. <xref ref-type="fig" rid="F105">802</xref>), medially 0.2× as long as length of dorsellum. Propodeum smooth (Fig. <xref ref-type="fig" rid="F105">802</xref>); anteromedially with a semicircular cup that has posterior part strongly raised; propodeal callus with seven setae. Legs (Fig. <xref ref-type="fig" rid="F66">502</xref>): fore and mid legs with coxae yellowish-white, femora, tibiae and tarsi yellowish-brown; hind coxa dark brown, femur with basal ½ yellowish-white and apical ½ pale brown, tibia and tarsus yellowish-brown. Fore wing: costal cell with two rows of setae on ventral surface, and margin with three setae close to marginal vein; with 12 admarginal setae, in one row.</p><p>Gaster with anterior ½ yellowish-white with dark brown lateral margins, posterior ½ dark brown (Fig. <xref ref-type="fig" rid="F66">504</xref>).</p><p>Ratios. HE/MS/WM = 2.2/1.1/1.0; POL/OOL/POO = 4.8/2.0/1.0; OOL/DO = 1.2; WE/WF/WH/HH = 1.0/2.3/4.3/3.2; WH/WT = 1.1; PM/ST = 1.8; TS1/TS2/LT/LT1/LT2/LT3/LT4 = 4.4/2.7/6.7/2.3/1.6/1.0/1.7; LP/WP = 0.9; MM/LG = 0.9.</p><p><italic>Male</italic>. Unknown.</p></tp:treatment-sec><tp:treatment-sec sec-type="Hosts and biology"><title>Hosts and biology.</title><p>Unknown.</p></tp:treatment-sec><tp:treatment-sec sec-type="Distribution"><title>Distribution.</title><p>Costa Rica (<xref ref-type="bibr" rid="B51">Schauff and Janzen 2001</xref>) (Guanacaste &amp; Heredia Provinces).</p></tp:treatment-sec><tp:treatment-sec><!--Section generated to contain objects referenced in tp:taxon-treatment.--><fig id="F66" position="float" orientation="portrait"><label>Figures 495–505.</label><caption><p><italic><tp:taxon-name><tp:taxon-name-part taxon-name-part-type="genus">Euplectrus</tp:taxon-name-part></tp:taxon-name></italic> spp. <bold>495–501</bold> <italic><tp:taxon-name><tp:taxon-name-part taxon-name-part-type="genus">Euplectrus</tp:taxon-name-part> <tp:taxon-name-part taxon-name-part-type="species">paulheberti</tp:taxon-name-part></tp:taxon-name></italic> (DHJPAR0053133): <bold>495</bold> habitus in lateral view, female <bold>496</bold> head in frontal view, female <bold>497</bold> head in frontal view, male <bold>498</bold> gaster in dorsal view, female <bold>499</bold> gaster in dorsal view, male <bold>500</bold> antenna in lateral view, female <bold>501</bold> antenna in lateral view, male; <bold>502–505</bold> <italic><tp:taxon-name><tp:taxon-name-part taxon-name-part-type="genus">Euplectrus</tp:taxon-name-part> <tp:taxon-name-part taxon-name-part-type="species">zamorai</tp:taxon-name-part></tp:taxon-name></italic> (non-types), female: <bold>502</bold> habitus in lateral view <bold>503</bold> head in frontal view <bold>504</bold> gaster in dorsal view <bold>505</bold> antenna in lateral view.</p></caption><graphic xmlns:xlink="http://www.w3.org/1999/xlink" xlink:href="zookeys-485-001-g066.jpg" position="float" orientation="portrait" xlink:type="simple" id="oo_39301.jpg"/></fig><fig id="F67" position="float" orientation="portrait"><label>Figures 506–511.</label><caption><p><italic><tp:taxon-name><tp:taxon-name-part taxon-name-part-type="genus">Euplectrus</tp:taxon-name-part></tp:taxon-name></italic> spp., females. <bold>506–508</bold> <italic><tp:taxon-name><tp:taxon-name-part taxon-name-part-type="genus">Euplectrus</tp:taxon-name-part> <tp:taxon-name-part taxon-name-part-type="species">paulheberti</tp:taxon-name-part></tp:taxon-name></italic> (DHJPAR0053133): <bold>506</bold> head in frontal view <bold>507</bold> vertex <bold>508</bold> mesosoma in dorsal view; <bold>509–511</bold> <italic><tp:taxon-name><tp:taxon-name-part taxon-name-part-type="genus">Euplectrus</tp:taxon-name-part> <tp:taxon-name-part taxon-name-part-type="species">zamorai</tp:taxon-name-part></tp:taxon-name></italic> (non-types): <bold>509</bold> head in frontal view <bold>510</bold> vertex <bold>511</bold> mesosoma in dorsal view.</p></caption><graphic xmlns:xlink="http://www.w3.org/1999/xlink" xlink:href="zookeys-485-001-g067.jpg" position="float" orientation="portrait" xlink:type="simple" id="oo_39302.jpg"/></fig><fig id="F105" position="float" orientation="portrait"><label>Figures 799–802.</label><caption><p><italic><tp:taxon-name><tp:taxon-name-part taxon-name-part-type="genus">Euplectrus</tp:taxon-name-part></tp:taxon-name></italic> spp., propodeum, females: <bold>799</bold> <italic><tp:taxon-name><tp:taxon-name-part taxon-name-part-type="genus">Euplectrus</tp:taxon-name-part> <tp:taxon-name-part taxon-name-part-type="species">edithae</tp:taxon-name-part></tp:taxon-name></italic> (non-type) <bold>800</bold> <italic><tp:taxon-name><tp:taxon-name-part taxon-name-part-type="genus">Euplectrus</tp:taxon-name-part> <tp:taxon-name-part taxon-name-part-type="species">puttleri</tp:taxon-name-part></tp:taxon-name></italic> (paratype) <bold>801</bold> <italic><tp:taxon-name><tp:taxon-name-part taxon-name-part-type="genus">Euplectrus</tp:taxon-name-part> <tp:taxon-name-part taxon-name-part-type="species">valverdei</tp:taxon-name-part></tp:taxon-name></italic> (non-type) <bold>802</bold> <italic><tp:taxon-name><tp:taxon-name-part taxon-name-part-type="genus">Euplectrus</tp:taxon-name-part> <tp:taxon-name-part taxon-name-part-type="species">zamorai</tp:taxon-name-part></tp:taxon-name></italic> (non-type).</p></caption><graphic xmlns:xlink="http://www.w3.org/1999/xlink" xlink:href="zookeys-485-001-g105.jpg" position="float" orientation="portrait" xlink:type="simple" id="oo_39340.jpg"/></fig></tp:treatment-sec><ref-list><ref id="B51"><mixed-citation xmlns:xlink="http://www.w3.org/1999/xlink" xlink:type="simple"><person-group><name name-style="western"><surname>Schauff</surname><given-names>ME</given-names></name><name name-style="western"><surname>Janzen</surname><given-names>DH</given-names></name></person-group> (<year>2001</year>) <article-title>Taxonomy and ecology of Costa Rican <italic><tp:taxon-name><tp:taxon-name-part taxon-name-part-type="genus">Euplectrus</tp:taxon-name-part></tp:taxon-name></italic> (<tp:taxon-name><tp:taxon-name-part taxon-name-part-type="order">Hymenoptera</tp:taxon-name-part></tp:taxon-name>: <tp:taxon-name><tp:taxon-name-part taxon-name-part-type="family">Eulophidae</tp:taxon-name-part></tp:taxon-name>), parasitoids of caterpillars.</article-title><source>Journal of <tp:taxon-name><tp:taxon-name-part taxon-name-part-type="order">Hymenoptera</tp:taxon-name-part></tp:taxon-name> Research</source><volume>10</volume>: <fpage>181</fpage>–<lpage>230</lpage>.</mixed-citation></ref></ref-list></tp:taxon-treatment>
