# Supplementary material for: Integrative taxonomy of New World Euplectrus Westwood (Hymenoptera, Eulophidae), with focus on 55 new species from Area de Conservación Guanacaste, northwestern Costa Rica
Source: Zookeys. 2015 Mar 10;(485):1–236. doi: 10.3897/zookeys.485.9124 (PMC4361813; doi:10.3897/zookeys.485.9124)
Supplement: XML Treatment for Euplectrus ronnai [file zookeys.485.9124-treatment91.xml]

<!DOCTYPE tp:taxon-treatment
  PUBLIC "-//TaxonX//DTD Taxonomic Treatment Publishing DTD v0 20100105//EN" "tax-treatment-NSO.dtd">
<tp:taxon-treatment xmlns:tp="http://www.plazi.org/taxpub"><tp:treatment-meta><kwd-group><label>Taxon classification</label><kwd><named-content content-type="kingdom">Animalia</named-content></kwd><kwd><named-content content-type="order">Hymenoptera</named-content></kwd><kwd><named-content content-type="family">Eulophidae</named-content></kwd></kwd-group><mixed-citation publication-type="journal"><person-group><name><surname>Hansson</surname><given-names>Christer</given-names></name><name><surname>Smith</surname><given-names>M. Alex</given-names></name><name><surname>Janzen</surname><given-names>Daniel H.</given-names></name><name><surname>Hallwachs</surname><given-names>Winnie</given-names></name></person-group><article-title>Integrative taxonomy of New World <italic><tp:taxon-name><tp:taxon-name-part taxon-name-part-type="genus">Euplectrus</tp:taxon-name-part></tp:taxon-name></italic> Westwood (<tp:taxon-name><tp:taxon-name-part taxon-name-part-type="order">Hymenoptera</tp:taxon-name-part></tp:taxon-name>, <tp:taxon-name><tp:taxon-name-part taxon-name-part-type="family">Eulophidae</tp:taxon-name-part></tp:taxon-name>), with focus on 55 new species from Area de Conservación Guanacaste, northwestern Costa Rica</article-title><source>Zookeys</source><day>10</day><month>3</month><year>2015</year><volume>2015</volume><issue>485</issue><fpage>1</fpage><lpage>236</lpage><pub-id pub-id-type="doi">10.3897/zookeys.485.9124</pub-id></mixed-citation></tp:treatment-meta><tp:nomenclature><tp:taxon-name>
                            <tp:taxon-name-part taxon-name-part-type="genus">Euplectrus</tp:taxon-name-part>
                            <tp:taxon-name-part taxon-name-part-type="species">ronnai</tp:taxon-name-part>
                        </tp:taxon-name><tp:taxon-authority>(Brèthes)</tp:taxon-authority><xref ref-type="fig" rid="F74">Figures 579</xref><xref ref-type="fig" rid="F74">, 580</xref><!--PageBreak--><tp:nomenclature-citation-list><tp:nomenclature-citation><tp:taxon-name><tp:taxon-name-part taxon-name-part-type="genus">Heteroscapus</tp:taxon-name-part> <tp:taxon-name-part taxon-name-part-type="species">ronnai</tp:taxon-name-part></tp:taxon-name><comment> Brèthes, 1918: 10. Lectotype ♂ (MACN), designated here.</comment></tp:nomenclature-citation><tp:nomenclature-citation><tp:taxon-name><tp:taxon-name-part taxon-name-part-type="genus">Euplectrus</tp:taxon-name-part> <tp:taxon-name-part taxon-name-part-type="species">ronnai</tp:taxon-name-part></tp:taxon-name><comment> (Brèthes) (<xref ref-type="bibr" rid="B17">De Santis 1980b</xref>: 154).</comment></tp:nomenclature-citation></tp:nomenclature-citation-list></tp:nomenclature><tp:treatment-sec sec-type="Material"><title>Material.</title><p>See below under remarks.</p></tp:treatment-sec><tp:treatment-sec sec-type="Hosts and biology"><title>Hosts and biology.</title><p><tp:taxon-name><tp:taxon-name-part taxon-name-part-type="order">Lepidoptera</tp:taxon-name-part></tp:taxon-name> indet. (<xref ref-type="bibr" rid="B4">Brèthes 1918</xref>).</p></tp:treatment-sec><tp:treatment-sec sec-type="Distribution"><title>Distribution.</title><p>Brazil (<xref ref-type="bibr" rid="B4">Brèthes 1918</xref>).</p></tp:treatment-sec><tp:treatment-sec sec-type="Remarks"><title>Remarks.</title><p>The type material of this species is mainly destroyed, the only parts remaining (Juan José Martínez in MACN, personal communication) are one antenna each of a male and a female on slides (Figs <xref ref-type="fig" rid="F74">579</xref>, <xref ref-type="fig" rid="F74">580</xref>). As only an antenna of each sex remain it is difficult to fix the identity of <!--PageBreak--><italic><tp:taxon-name><tp:taxon-name-part taxon-name-part-type="genus">Euplectrus</tp:taxon-name-part> <tp:taxon-name-part taxon-name-part-type="species">ronnai</tp:taxon-name-part></tp:taxon-name></italic>. The strongly enlarged yellow scape in the male is the same as in <italic><tp:taxon-name><tp:taxon-name-part taxon-name-part-type="genus">Euplectrus</tp:taxon-name-part> <tp:taxon-name-part taxon-name-part-type="species">valverdei</tp:taxon-name-part></tp:taxon-name></italic>, but some other characters are different between these species. The males of <italic><tp:taxon-name><tp:taxon-name-part taxon-name-part-type="genus">Euplectrus</tp:taxon-name-part> <tp:taxon-name-part taxon-name-part-type="species">ronnai</tp:taxon-name-part></tp:taxon-name></italic> have entire antenna yellow (Fig. <xref ref-type="fig" rid="F74">580</xref>, also according to the original description), and mid tibia with apical part black (according to original description); males of <italic><tp:taxon-name><tp:taxon-name-part taxon-name-part-type="genus">Euplectrus</tp:taxon-name-part> <tp:taxon-name-part taxon-name-part-type="species">valverdei</tp:taxon-name-part></tp:taxon-name></italic> have flagellomeres 1–4 yellowish-white and 5–6 pale brown, and mid tibia entirely yellowish-brown. Thus these are very probably different species. The only remaining and distinctive part of <italic><tp:taxon-name><tp:taxon-name-part taxon-name-part-type="genus">Euplectrus</tp:taxon-name-part> <tp:taxon-name-part taxon-name-part-type="species">ronnai</tp:taxon-name-part></tp:taxon-name></italic> is the male antenna on slide, which also agrees with the original description, and this is hereby designated as lectotype for the species. The female antenna on slide is designated paralectotype of <italic><tp:taxon-name><tp:taxon-name-part taxon-name-part-type="genus">Euplectrus</tp:taxon-name-part> <tp:taxon-name-part taxon-name-part-type="species">ronnai</tp:taxon-name-part></tp:taxon-name></italic>.</p></tp:treatment-sec><tp:treatment-sec><!--Section generated to contain objects referenced in tp:taxon-treatment.--><fig id="F74" position="float" orientation="portrait"><label>Figures 572–582.</label><caption><p><italic><tp:taxon-name><tp:taxon-name-part taxon-name-part-type="genus">Euplectrus</tp:taxon-name-part></tp:taxon-name></italic> spp. <bold>572–578</bold> <italic><tp:taxon-name><tp:taxon-name-part taxon-name-part-type="genus">Euplectrus</tp:taxon-name-part> <tp:taxon-name-part taxon-name-part-type="species">victoriapookae</tp:taxon-name-part></tp:taxon-name></italic> (DHJPAR0028836): <bold>572</bold> habitus in lateral view, female <bold>573</bold> head in frontal view, female <bold>574</bold> head in frontal view, male <bold>575</bold> gaster in dorsal view, female <bold>576</bold> gaster in dorsal view, male <bold>577</bold> antenna in lateral view, female <bold>578</bold> antenna in lateral view, male <bold>579–580</bold> <italic><tp:taxon-name><tp:taxon-name-part taxon-name-part-type="genus">Euplectrus</tp:taxon-name-part> <tp:taxon-name-part taxon-name-part-type="species">ronnai</tp:taxon-name-part></tp:taxon-name></italic>, antennae <bold>579</bold> female paralectotype <bold>580</bold> male lectotype; <bold>581–582</bold> head in lateral view, females <bold>581</bold> <italic><tp:taxon-name><tp:taxon-name-part taxon-name-part-type="genus">Euplectrus</tp:taxon-name-part> <tp:taxon-name-part taxon-name-part-type="species">johnnoyesi</tp:taxon-name-part></tp:taxon-name></italic> <bold>582</bold> <italic><tp:taxon-name><tp:taxon-name-part taxon-name-part-type="genus">Euplectrus</tp:taxon-name-part> <tp:taxon-name-part taxon-name-part-type="species">paulheberti</tp:taxon-name-part></tp:taxon-name></italic>.</p></caption><graphic xmlns:xlink="http://www.w3.org/1999/xlink" xlink:href="zookeys-485-001-g074.jpg" position="float" orientation="portrait" xlink:type="simple" id="oo_39309.jpg"/></fig></tp:treatment-sec><ref-list><ref id="B17"><mixed-citation xmlns:xlink="http://www.w3.org/1999/xlink" xlink:type="simple"><person-group><name name-style="western"><surname>De Santis</surname><given-names>L</given-names></name></person-group> (<year>1980b</year>) <article-title>Nueva sinonimia, nueva combinacion y nuevas citas de Himenopteros Calcidoideos para La Republica Argentina (<tp:taxon-name><tp:taxon-name-part taxon-name-part-type="class">Insecta</tp:taxon-name-part></tp:taxon-name>).</article-title><source>Neotropica</source><volume>26</volume>(<issue>76</issue>): <page-range>153–154</page-range>, <page-range>196</page-range>.</mixed-citation></ref><ref id="B4"><mixed-citation xmlns:xlink="http://www.w3.org/1999/xlink" xlink:type="simple"><person-group><name name-style="western"><surname>Brèthes</surname><given-names>J</given-names></name></person-group> (<year>1918</year>) <article-title>Sobre algunos Hymenópteres útiles del sud del Brasil.</article-title><source>Anales Sociedad Rural Argentina</source><volume>52</volume>(<issue>1</issue>): <fpage>7</fpage>–<lpage>11</lpage>.</mixed-citation></ref></ref-list></tp:taxon-treatment>
